# Supplementary material for: Mapping the perturbome network of cellular perturbations
Source: Nat Commun. 2019 Nov 13;10:5140. doi: 10.1038/s41467-019-13058-9 (PMC6853941; doi:10.1038/s41467-019-13058-9)
Supplement: Supplementary file 3 — Supplementary Data 1 [file 41467_2019_13058_MOESM3_ESM.txt]

graph [
  node [
    id 0
    label "114787"
  ]
  node [
    id 1
    label "114786"
  ]
  node [
    id 2
    label "114785"
  ]
  node [
    id 3
    label "114784"
  ]
  node [
    id 4
    label "114783"
  ]
  node [
    id 5
    label "221545"
  ]
  node [
    id 6
    label "114781"
  ]
  node [
    id 7
    label "114780"
  ]
  node [
    id 8
    label "143888"
  ]
  node [
    id 9
    label "114788"
  ]
  node [
    id 10
    label "28996"
  ]
  node [
    id 11
    label "28991"
  ]
  node [
    id 12
    label "148156"
  ]
  node [
    id 13
    label "28992"
  ]
  node [
    id 14
    label "28999"
  ]
  node [
    id 15
    label "28998"
  ]
  node [
    id 16
    label "55293"
  ]
  node [
    id 17
    label "55290"
  ]
  node [
    id 18
    label "5989"
  ]
  node [
    id 19
    label "55296"
  ]
  node [
    id 20
    label "55297"
  ]
  node [
    id 21
    label "55294"
  ]
  node [
    id 22
    label "55295"
  ]
  node [
    id 23
    label "5982"
  ]
  node [
    id 24
    label "5983"
  ]
  node [
    id 25
    label "5980"
  ]
  node [
    id 26
    label "5981"
  ]
  node [
    id 27
    label "51263"
  ]
  node [
    id 28
    label "5987"
  ]
  node [
    id 29
    label "5984"
  ]
  node [
    id 30
    label "5985"
  ]
  node [
    id 31
    label "54964"
  ]
  node [
    id 32
    label "55344"
  ]
  node [
    id 33
    label "55345"
  ]
  node [
    id 34
    label "146542"
  ]
  node [
    id 35
    label "55346"
  ]
  node [
    id 36
    label "83896"
  ]
  node [
    id 37
    label "55347"
  ]
  node [
    id 38
    label "57480"
  ]
  node [
    id 39
    label "55340"
  ]
  node [
    id 40
    label "55341"
  ]
  node [
    id 41
    label "57482"
  ]
  node [
    id 42
    label "128876"
  ]
  node [
    id 43
    label "55610"
  ]
  node [
    id 44
    label "53904"
  ]
  node [
    id 45
    label "338339"
  ]
  node [
    id 46
    label "83899"
  ]
  node [
    id 47
    label "53905"
  ]
  node [
    id 48
    label "6794"
  ]
  node [
    id 49
    label "6795"
  ]
  node [
    id 50
    label "6792"
  ]
  node [
    id 51
    label "6793"
  ]
  node [
    id 52
    label "6790"
  ]
  node [
    id 53
    label "221687"
  ]
  node [
    id 54
    label "963"
  ]
  node [
    id 55
    label "286097"
  ]
  node [
    id 56
    label "6799"
  ]
  node [
    id 57
    label "402055"
  ]
  node [
    id 58
    label "6295"
  ]
  node [
    id 59
    label "28990"
  ]
  node [
    id 60
    label "57292"
  ]
  node [
    id 61
    label "4641"
  ]
  node [
    id 62
    label "260293"
  ]
  node [
    id 63
    label "165829"
  ]
  node [
    id 64
    label "270"
  ]
  node [
    id 65
    label "55837"
  ]
  node [
    id 66
    label "272"
  ]
  node [
    id 67
    label "55835"
  ]
  node [
    id 68
    label "274"
  ]
  node [
    id 69
    label "55833"
  ]
  node [
    id 70
    label "276"
  ]
  node [
    id 71
    label "55831"
  ]
  node [
    id 72
    label "279"
  ]
  node [
    id 73
    label "55839"
  ]
  node [
    id 74
    label "140823"
  ]
  node [
    id 75
    label "124944"
  ]
  node [
    id 76
    label "90411"
  ]
  node [
    id 77
    label "153770"
  ]
  node [
    id 78
    label "389203"
  ]
  node [
    id 79
    label "196074"
  ]
  node [
    id 80
    label "389206"
  ]
  node [
    id 81
    label "389207"
  ]
  node [
    id 82
    label "221960"
  ]
  node [
    id 83
    label "63027"
  ]
  node [
    id 84
    label "9528"
  ]
  node [
    id 85
    label "57479"
  ]
  node [
    id 86
    label "9258"
  ]
  node [
    id 87
    label "9256"
  ]
  node [
    id 88
    label "9525"
  ]
  node [
    id 89
    label "9526"
  ]
  node [
    id 90
    label "9255"
  ]
  node [
    id 91
    label "9252"
  ]
  node [
    id 92
    label "9253"
  ]
  node [
    id 93
    label "9522"
  ]
  node [
    id 94
    label "57473"
  ]
  node [
    id 95
    label "55291"
  ]
  node [
    id 96
    label "1370"
  ]
  node [
    id 97
    label "378807"
  ]
  node [
    id 98
    label "84126"
  ]
  node [
    id 99
    label "84124"
  ]
  node [
    id 100
    label "84125"
  ]
  node [
    id 101
    label "122042"
  ]
  node [
    id 102
    label "84128"
  ]
  node [
    id 103
    label "51268"
  ]
  node [
    id 104
    label "255104"
  ]
  node [
    id 105
    label "727897"
  ]
  node [
    id 106
    label "26020"
  ]
  node [
    id 107
    label "64902"
  ]
  node [
    id 108
    label "64900"
  ]
  node [
    id 109
    label "64901"
  ]
  node [
    id 110
    label "124359"
  ]
  node [
    id 111
    label "51265"
  ]
  node [
    id 112
    label "55299"
  ]
  node [
    id 113
    label "27037"
  ]
  node [
    id 114
    label "133690"
  ]
  node [
    id 115
    label "22874"
  ]
  node [
    id 116
    label "22875"
  ]
  node [
    id 117
    label "22876"
  ]
  node [
    id 118
    label "147872"
  ]
  node [
    id 119
    label "22870"
  ]
  node [
    id 120
    label "22871"
  ]
  node [
    id 121
    label "22872"
  ]
  node [
    id 122
    label "22873"
  ]
  node [
    id 123
    label "51260"
  ]
  node [
    id 124
    label "22878"
  ]
  node [
    id 125
    label "22879"
  ]
  node [
    id 126
    label "84699"
  ]
  node [
    id 127
    label "138046"
  ]
  node [
    id 128
    label "84690"
  ]
  node [
    id 129
    label "3512"
  ]
  node [
    id 130
    label "3705"
  ]
  node [
    id 131
    label "84693"
  ]
  node [
    id 132
    label "3516"
  ]
  node [
    id 133
    label "84696"
  ]
  node [
    id 134
    label "3514"
  ]
  node [
    id 135
    label "151556"
  ]
  node [
    id 136
    label "2688"
  ]
  node [
    id 137
    label "2689"
  ]
  node [
    id 138
    label "90316"
  ]
  node [
    id 139
    label "90317"
  ]
  node [
    id 140
    label "2686"
  ]
  node [
    id 141
    label "2687"
  ]
  node [
    id 142
    label "90993"
  ]
  node [
    id 143
    label "2683"
  ]
  node [
    id 144
    label "4528"
  ]
  node [
    id 145
    label "1613"
  ]
  node [
    id 146
    label "55721"
  ]
  node [
    id 147
    label "1211"
  ]
  node [
    id 148
    label "285848"
  ]
  node [
    id 149
    label "98"
  ]
  node [
    id 150
    label "55959"
  ]
  node [
    id 151
    label "112950"
  ]
  node [
    id 152
    label "90"
  ]
  node [
    id 153
    label "93"
  ]
  node [
    id 154
    label "92"
  ]
  node [
    id 155
    label "95"
  ]
  node [
    id 156
    label "94"
  ]
  node [
    id 157
    label "97"
  ]
  node [
    id 158
    label "134553"
  ]
  node [
    id 159
    label "256297"
  ]
  node [
    id 160
    label "83479"
  ]
  node [
    id 161
    label "83478"
  ]
  node [
    id 162
    label "83475"
  ]
  node [
    id 163
    label "83473"
  ]
  node [
    id 164
    label "280658"
  ]
  node [
    id 165
    label "1043"
  ]
  node [
    id 166
    label "158800"
  ]
  node [
    id 167
    label "129450"
  ]
  node [
    id 168
    label "222663"
  ]
  node [
    id 169
    label "51070"
  ]
  node [
    id 170
    label "133522"
  ]
  node [
    id 171
    label "29765"
  ]
  node [
    id 172
    label "29767"
  ]
  node [
    id 173
    label "29766"
  ]
  node [
    id 174
    label "29761"
  ]
  node [
    id 175
    label "29760"
  ]
  node [
    id 176
    label "29763"
  ]
  node [
    id 177
    label "1176"
  ]
  node [
    id 178
    label "1175"
  ]
  node [
    id 179
    label "1174"
  ]
  node [
    id 180
    label "1173"
  ]
  node [
    id 181
    label "79191"
  ]
  node [
    id 182
    label "23509"
  ]
  node [
    id 183
    label "3439"
  ]
  node [
    id 184
    label "23507"
  ]
  node [
    id 185
    label "23054"
  ]
  node [
    id 186
    label "23505"
  ]
  node [
    id 187
    label "23504"
  ]
  node [
    id 188
    label "23051"
  ]
  node [
    id 189
    label "1179"
  ]
  node [
    id 190
    label "23500"
  ]
  node [
    id 191
    label "1006"
  ]
  node [
    id 192
    label "169026"
  ]
  node [
    id 193
    label "29925"
  ]
  node [
    id 194
    label "84779"
  ]
  node [
    id 195
    label "196410"
  ]
  node [
    id 196
    label "29922"
  ]
  node [
    id 197
    label "29109"
  ]
  node [
    id 198
    label "7189"
  ]
  node [
    id 199
    label "388677"
  ]
  node [
    id 200
    label "29101"
  ]
  node [
    id 201
    label "7181"
  ]
  node [
    id 202
    label "7182"
  ]
  node [
    id 203
    label "29102"
  ]
  node [
    id 204
    label "7184"
  ]
  node [
    id 205
    label "7185"
  ]
  node [
    id 206
    label "7186"
  ]
  node [
    id 207
    label "7187"
  ]
  node [
    id 208
    label "91687"
  ]
  node [
    id 209
    label "3433"
  ]
  node [
    id 210
    label "91683"
  ]
  node [
    id 211
    label "89858"
  ]
  node [
    id 212
    label "158471"
  ]
  node [
    id 213
    label "91689"
  ]
  node [
    id 214
    label "79848"
  ]
  node [
    id 215
    label "283652"
  ]
  node [
    id 216
    label "8549"
  ]
  node [
    id 217
    label "8548"
  ]
  node [
    id 218
    label "8019"
  ]
  node [
    id 219
    label "8545"
  ]
  node [
    id 220
    label "8544"
  ]
  node [
    id 221
    label "8547"
  ]
  node [
    id 222
    label "8546"
  ]
  node [
    id 223
    label "8541"
  ]
  node [
    id 224
    label "8540"
  ]
  node [
    id 225
    label "8543"
  ]
  node [
    id 226
    label "8542"
  ]
  node [
    id 227
    label "7456"
  ]
  node [
    id 228
    label "199713"
  ]
  node [
    id 229
    label "7454"
  ]
  node [
    id 230
    label "7453"
  ]
  node [
    id 231
    label "7450"
  ]
  node [
    id 232
    label "4593"
  ]
  node [
    id 233
    label "123036"
  ]
  node [
    id 234
    label "624"
  ]
  node [
    id 235
    label "2743"
  ]
  node [
    id 236
    label "7458"
  ]
  node [
    id 237
    label "23657"
  ]
  node [
    id 238
    label "2034"
  ]
  node [
    id 239
    label "2745"
  ]
  node [
    id 240
    label "23127"
  ]
  node [
    id 241
    label "4849"
  ]
  node [
    id 242
    label "55339"
  ]
  node [
    id 243
    label "65082"
  ]
  node [
    id 244
    label "23654"
  ]
  node [
    id 245
    label "65084"
  ]
  node [
    id 246
    label "2747"
  ]
  node [
    id 247
    label "374920"
  ]
  node [
    id 248
    label "55623"
  ]
  node [
    id 249
    label "55330"
  ]
  node [
    id 250
    label "55333"
  ]
  node [
    id 251
    label "55332"
  ]
  node [
    id 252
    label "55627"
  ]
  node [
    id 253
    label "55626"
  ]
  node [
    id 254
    label "55625"
  ]
  node [
    id 255
    label "55336"
  ]
  node [
    id 256
    label "10884"
  ]
  node [
    id 257
    label "84901"
  ]
  node [
    id 258
    label "10886"
  ]
  node [
    id 259
    label "84904"
  ]
  node [
    id 260
    label "10881"
  ]
  node [
    id 261
    label "158158"
  ]
  node [
    id 262
    label "84908"
  ]
  node [
    id 263
    label "84909"
  ]
  node [
    id 264
    label "23122"
  ]
  node [
    id 265
    label "144347"
  ]
  node [
    id 266
    label "64067"
  ]
  node [
    id 267
    label "8291"
  ]
  node [
    id 268
    label "221150"
  ]
  node [
    id 269
    label "4734"
  ]
  node [
    id 270
    label "221154"
  ]
  node [
    id 271
    label "92086"
  ]
  node [
    id 272
    label "154865"
  ]
  node [
    id 273
    label "90527"
  ]
  node [
    id 274
    label "8292"
  ]
  node [
    id 275
    label "2039"
  ]
  node [
    id 276
    label "81537"
  ]
  node [
    id 277
    label "130872"
  ]
  node [
    id 278
    label "4843"
  ]
  node [
    id 279
    label "2314"
  ]
  node [
    id 280
    label "127733"
  ]
  node [
    id 281
    label "65268"
  ]
  node [
    id 282
    label "343637"
  ]
  node [
    id 283
    label "65264"
  ]
  node [
    id 284
    label "65265"
  ]
  node [
    id 285
    label "65266"
  ]
  node [
    id 286
    label "65267"
  ]
  node [
    id 287
    label "65260"
  ]
  node [
    id 288
    label "65263"
  ]
  node [
    id 289
    label "393"
  ]
  node [
    id 290
    label "392"
  ]
  node [
    id 291
    label "391"
  ]
  node [
    id 292
    label "390"
  ]
  node [
    id 293
    label "397"
  ]
  node [
    id 294
    label "396"
  ]
  node [
    id 295
    label "395"
  ]
  node [
    id 296
    label "394"
  ]
  node [
    id 297
    label "399"
  ]
  node [
    id 298
    label "398"
  ]
  node [
    id 299
    label "2309"
  ]
  node [
    id 300
    label "2308"
  ]
  node [
    id 301
    label "201134"
  ]
  node [
    id 302
    label "4729"
  ]
  node [
    id 303
    label "4728"
  ]
  node [
    id 304
    label "159090"
  ]
  node [
    id 305
    label "2300"
  ]
  node [
    id 306
    label "81501"
  ]
  node [
    id 307
    label "4726"
  ]
  node [
    id 308
    label "2305"
  ]
  node [
    id 309
    label "2304"
  ]
  node [
    id 310
    label "4723"
  ]
  node [
    id 311
    label "4722"
  ]
  node [
    id 312
    label "116369"
  ]
  node [
    id 313
    label "93134"
  ]
  node [
    id 314
    label "11283"
  ]
  node [
    id 315
    label "11282"
  ]
  node [
    id 316
    label "11285"
  ]
  node [
    id 317
    label "11284"
  ]
  node [
    id 318
    label "81788"
  ]
  node [
    id 319
    label "161829"
  ]
  node [
    id 320
    label "389690"
  ]
  node [
    id 321
    label "3748"
  ]
  node [
    id 322
    label "389692"
  ]
  node [
    id 323
    label "3746"
  ]
  node [
    id 324
    label "3747"
  ]
  node [
    id 325
    label "3744"
  ]
  node [
    id 326
    label "3745"
  ]
  node [
    id 327
    label "3742"
  ]
  node [
    id 328
    label "56829"
  ]
  node [
    id 329
    label "3741"
  ]
  node [
    id 330
    label "4620"
  ]
  node [
    id 331
    label "414060"
  ]
  node [
    id 332
    label "4622"
  ]
  node [
    id 333
    label "414062"
  ]
  node [
    id 334
    label "4624"
  ]
  node [
    id 335
    label "4625"
  ]
  node [
    id 336
    label "4626"
  ]
  node [
    id 337
    label "4627"
  ]
  node [
    id 338
    label "4628"
  ]
  node [
    id 339
    label "4629"
  ]
  node [
    id 340
    label "440387"
  ]
  node [
    id 341
    label "222553"
  ]
  node [
    id 342
    label "116337"
  ]
  node [
    id 343
    label "57661"
  ]
  node [
    id 344
    label "57663"
  ]
  node [
    id 345
    label "57662"
  ]
  node [
    id 346
    label "57665"
  ]
  node [
    id 347
    label "57664"
  ]
  node [
    id 348
    label "57666"
  ]
  node [
    id 349
    label "57669"
  ]
  node [
    id 350
    label "51106"
  ]
  node [
    id 351
    label "51107"
  ]
  node [
    id 352
    label "51104"
  ]
  node [
    id 353
    label "51105"
  ]
  node [
    id 354
    label "51102"
  ]
  node [
    id 355
    label "51103"
  ]
  node [
    id 356
    label "51100"
  ]
  node [
    id 357
    label "63908"
  ]
  node [
    id 358
    label "10462"
  ]
  node [
    id 359
    label "63905"
  ]
  node [
    id 360
    label "63904"
  ]
  node [
    id 361
    label "11016"
  ]
  node [
    id 362
    label "51108"
  ]
  node [
    id 363
    label "51109"
  ]
  node [
    id 364
    label "56941"
  ]
  node [
    id 365
    label "920"
  ]
  node [
    id 366
    label "3442"
  ]
  node [
    id 367
    label "122970"
  ]
  node [
    id 368
    label "790955"
  ]
  node [
    id 369
    label "153129"
  ]
  node [
    id 370
    label "178"
  ]
  node [
    id 371
    label "177"
  ]
  node [
    id 372
    label "176"
  ]
  node [
    id 373
    label "175"
  ]
  node [
    id 374
    label "174"
  ]
  node [
    id 375
    label "173"
  ]
  node [
    id 376
    label "152831"
  ]
  node [
    id 377
    label "100128927"
  ]
  node [
    id 378
    label "113146"
  ]
  node [
    id 379
    label "146310"
  ]
  node [
    id 380
    label "80108"
  ]
  node [
    id 381
    label "10513"
  ]
  node [
    id 382
    label "200558"
  ]
  node [
    id 383
    label "139231"
  ]
  node [
    id 384
    label "22996"
  ]
  node [
    id 385
    label "256356"
  ]
  node [
    id 386
    label "57085"
  ]
  node [
    id 387
    label "10391"
  ]
  node [
    id 388
    label "10392"
  ]
  node [
    id 389
    label "10393"
  ]
  node [
    id 390
    label "10394"
  ]
  node [
    id 391
    label "10395"
  ]
  node [
    id 392
    label "10396"
  ]
  node [
    id 393
    label "10397"
  ]
  node [
    id 394
    label "10398"
  ]
  node [
    id 395
    label "10399"
  ]
  node [
    id 396
    label "57089"
  ]
  node [
    id 397
    label "57088"
  ]
  node [
    id 398
    label "390980"
  ]
  node [
    id 399
    label "271"
  ]
  node [
    id 400
    label "7216"
  ]
  node [
    id 401
    label "6217"
  ]
  node [
    id 402
    label "273"
  ]
  node [
    id 403
    label "6210"
  ]
  node [
    id 404
    label "55832"
  ]
  node [
    id 405
    label "126374"
  ]
  node [
    id 406
    label "54414"
  ]
  node [
    id 407
    label "54413"
  ]
  node [
    id 408
    label "3750"
  ]
  node [
    id 409
    label "6218"
  ]
  node [
    id 410
    label "6819"
  ]
  node [
    id 411
    label "55830"
  ]
  node [
    id 412
    label "90102"
  ]
  node [
    id 413
    label "6811"
  ]
  node [
    id 414
    label "6810"
  ]
  node [
    id 415
    label "6813"
  ]
  node [
    id 416
    label "6812"
  ]
  node [
    id 417
    label "6814"
  ]
  node [
    id 418
    label "6817"
  ]
  node [
    id 419
    label "9757"
  ]
  node [
    id 420
    label "9755"
  ]
  node [
    id 421
    label "9754"
  ]
  node [
    id 422
    label "9753"
  ]
  node [
    id 423
    label "10579"
  ]
  node [
    id 424
    label "9751"
  ]
  node [
    id 425
    label "9750"
  ]
  node [
    id 426
    label "10574"
  ]
  node [
    id 427
    label "10575"
  ]
  node [
    id 428
    label "10576"
  ]
  node [
    id 429
    label "10577"
  ]
  node [
    id 430
    label "10570"
  ]
  node [
    id 431
    label "9759"
  ]
  node [
    id 432
    label "9758"
  ]
  node [
    id 433
    label "24146"
  ]
  node [
    id 434
    label "24147"
  ]
  node [
    id 435
    label "24144"
  ]
  node [
    id 436
    label "24145"
  ]
  node [
    id 437
    label "24142"
  ]
  node [
    id 438
    label "24140"
  ]
  node [
    id 439
    label "24148"
  ]
  node [
    id 440
    label "24149"
  ]
  node [
    id 441
    label "8848"
  ]
  node [
    id 442
    label "8840"
  ]
  node [
    id 443
    label "8841"
  ]
  node [
    id 444
    label "8842"
  ]
  node [
    id 445
    label "147991"
  ]
  node [
    id 446
    label "8844"
  ]
  node [
    id 447
    label "8846"
  ]
  node [
    id 448
    label "115019"
  ]
  node [
    id 449
    label "3883"
  ]
  node [
    id 450
    label "26330"
  ]
  node [
    id 451
    label "56927"
  ]
  node [
    id 452
    label "80816"
  ]
  node [
    id 453
    label "80817"
  ]
  node [
    id 454
    label "146862"
  ]
  node [
    id 455
    label "493829"
  ]
  node [
    id 456
    label "80818"
  ]
  node [
    id 457
    label "160065"
  ]
  node [
    id 458
    label "149465"
  ]
  node [
    id 459
    label "136853"
  ]
  node [
    id 460
    label "149461"
  ]
  node [
    id 461
    label "93594"
  ]
  node [
    id 462
    label "56926"
  ]
  node [
    id 463
    label "197335"
  ]
  node [
    id 464
    label "169611"
  ]
  node [
    id 465
    label "1768"
  ]
  node [
    id 466
    label "1769"
  ]
  node [
    id 467
    label "346389"
  ]
  node [
    id 468
    label "1762"
  ]
  node [
    id 469
    label "1763"
  ]
  node [
    id 470
    label "1760"
  ]
  node [
    id 471
    label "1761"
  ]
  node [
    id 472
    label "1767"
  ]
  node [
    id 473
    label "5988"
  ]
  node [
    id 474
    label "10868"
  ]
  node [
    id 475
    label "404281"
  ]
  node [
    id 476
    label "1939"
  ]
  node [
    id 477
    label "728013"
  ]
  node [
    id 478
    label "11119"
  ]
  node [
    id 479
    label "51115"
  ]
  node [
    id 480
    label "1544"
  ]
  node [
    id 481
    label "1545"
  ]
  node [
    id 482
    label "696"
  ]
  node [
    id 483
    label "1543"
  ]
  node [
    id 484
    label "694"
  ]
  node [
    id 485
    label "695"
  ]
  node [
    id 486
    label "28424"
  ]
  node [
    id 487
    label "11113"
  ]
  node [
    id 488
    label "699"
  ]
  node [
    id 489
    label "11117"
  ]
  node [
    id 490
    label "58533"
  ]
  node [
    id 491
    label "284307"
  ]
  node [
    id 492
    label "8711"
  ]
  node [
    id 493
    label "8712"
  ]
  node [
    id 494
    label "283464"
  ]
  node [
    id 495
    label "8714"
  ]
  node [
    id 496
    label "8715"
  ]
  node [
    id 497
    label "283461"
  ]
  node [
    id 498
    label "8717"
  ]
  node [
    id 499
    label "79706"
  ]
  node [
    id 500
    label "79707"
  ]
  node [
    id 501
    label "79705"
  ]
  node [
    id 502
    label "79701"
  ]
  node [
    id 503
    label "388115"
  ]
  node [
    id 504
    label "51032"
  ]
  node [
    id 505
    label "65983"
  ]
  node [
    id 506
    label "115362"
  ]
  node [
    id 507
    label "51112"
  ]
  node [
    id 508
    label "51030"
  ]
  node [
    id 509
    label "10251"
  ]
  node [
    id 510
    label "340273"
  ]
  node [
    id 511
    label "201633"
  ]
  node [
    id 512
    label "55102"
  ]
  node [
    id 513
    label "55103"
  ]
  node [
    id 514
    label "5618"
  ]
  node [
    id 515
    label "5619"
  ]
  node [
    id 516
    label "55106"
  ]
  node [
    id 517
    label "55107"
  ]
  node [
    id 518
    label "55105"
  ]
  node [
    id 519
    label "5612"
  ]
  node [
    id 520
    label "5613"
  ]
  node [
    id 521
    label "5610"
  ]
  node [
    id 522
    label "5611"
  ]
  node [
    id 523
    label "170680"
  ]
  node [
    id 524
    label "5617"
  ]
  node [
    id 525
    label "51118"
  ]
  node [
    id 526
    label "144423"
  ]
  node [
    id 527
    label "55069"
  ]
  node [
    id 528
    label "284161"
  ]
  node [
    id 529
    label "55068"
  ]
  node [
    id 530
    label "3952"
  ]
  node [
    id 531
    label "339448"
  ]
  node [
    id 532
    label "85378"
  ]
  node [
    id 533
    label "145773"
  ]
  node [
    id 534
    label "221527"
  ]
  node [
    id 535
    label "23266"
  ]
  node [
    id 536
    label "23264"
  ]
  node [
    id 537
    label "23265"
  ]
  node [
    id 538
    label "132660"
  ]
  node [
    id 539
    label "23263"
  ]
  node [
    id 540
    label "23261"
  ]
  node [
    id 541
    label "339229"
  ]
  node [
    id 542
    label "57478"
  ]
  node [
    id 543
    label "23268"
  ]
  node [
    id 544
    label "23269"
  ]
  node [
    id 545
    label "90523"
  ]
  node [
    id 546
    label "256435"
  ]
  node [
    id 547
    label "253152"
  ]
  node [
    id 548
    label "64965"
  ]
  node [
    id 549
    label "57474"
  ]
  node [
    id 550
    label "643246"
  ]
  node [
    id 551
    label "57475"
  ]
  node [
    id 552
    label "366"
  ]
  node [
    id 553
    label "9254"
  ]
  node [
    id 554
    label "124935"
  ]
  node [
    id 555
    label "9527"
  ]
  node [
    id 556
    label "9520"
  ]
  node [
    id 557
    label "644815"
  ]
  node [
    id 558
    label "9521"
  ]
  node [
    id 559
    label "57472"
  ]
  node [
    id 560
    label "367"
  ]
  node [
    id 561
    label "128853"
  ]
  node [
    id 562
    label "448834"
  ]
  node [
    id 563
    label "6778"
  ]
  node [
    id 564
    label "6779"
  ]
  node [
    id 565
    label "122704"
  ]
  node [
    id 566
    label "6774"
  ]
  node [
    id 567
    label "6775"
  ]
  node [
    id 568
    label "6776"
  ]
  node [
    id 569
    label "6777"
  ]
  node [
    id 570
    label "6770"
  ]
  node [
    id 571
    label "115908"
  ]
  node [
    id 572
    label "6773"
  ]
  node [
    id 573
    label "92745"
  ]
  node [
    id 574
    label "9965"
  ]
  node [
    id 575
    label "9966"
  ]
  node [
    id 576
    label "9967"
  ]
  node [
    id 577
    label "9960"
  ]
  node [
    id 578
    label "9961"
  ]
  node [
    id 579
    label "9962"
  ]
  node [
    id 580
    label "9963"
  ]
  node [
    id 581
    label "9968"
  ]
  node [
    id 582
    label "9969"
  ]
  node [
    id 583
    label "386618"
  ]
  node [
    id 584
    label "50514"
  ]
  node [
    id 585
    label "4664"
  ]
  node [
    id 586
    label "201895"
  ]
  node [
    id 587
    label "386617"
  ]
  node [
    id 588
    label "258"
  ]
  node [
    id 589
    label "259"
  ]
  node [
    id 590
    label "55818"
  ]
  node [
    id 591
    label "55819"
  ]
  node [
    id 592
    label "55814"
  ]
  node [
    id 593
    label "55815"
  ]
  node [
    id 594
    label "250"
  ]
  node [
    id 595
    label "251"
  ]
  node [
    id 596
    label "55810"
  ]
  node [
    id 597
    label "55811"
  ]
  node [
    id 598
    label "55812"
  ]
  node [
    id 599
    label "55813"
  ]
  node [
    id 600
    label "10256"
  ]
  node [
    id 601
    label "4665"
  ]
  node [
    id 602
    label "245806"
  ]
  node [
    id 603
    label "3581"
  ]
  node [
    id 604
    label "90799"
  ]
  node [
    id 605
    label "362"
  ]
  node [
    id 606
    label "159371"
  ]
  node [
    id 607
    label "124751"
  ]
  node [
    id 608
    label "84221"
  ]
  node [
    id 609
    label "90673"
  ]
  node [
    id 610
    label "57418"
  ]
  node [
    id 611
    label "9509"
  ]
  node [
    id 612
    label "140850"
  ]
  node [
    id 613
    label "121549"
  ]
  node [
    id 614
    label "9500"
  ]
  node [
    id 615
    label "9501"
  ]
  node [
    id 616
    label "9507"
  ]
  node [
    id 617
    label "57414"
  ]
  node [
    id 618
    label "57415"
  ]
  node [
    id 619
    label "219855"
  ]
  node [
    id 620
    label "219854"
  ]
  node [
    id 621
    label "91408"
  ]
  node [
    id 622
    label "55206"
  ]
  node [
    id 623
    label "1676"
  ]
  node [
    id 624
    label "54069"
  ]
  node [
    id 625
    label "84108"
  ]
  node [
    id 626
    label "84109"
  ]
  node [
    id 627
    label "3689"
  ]
  node [
    id 628
    label "3688"
  ]
  node [
    id 629
    label "3683"
  ]
  node [
    id 630
    label "84101"
  ]
  node [
    id 631
    label "3681"
  ]
  node [
    id 632
    label "3680"
  ]
  node [
    id 633
    label "3687"
  ]
  node [
    id 634
    label "84105"
  ]
  node [
    id 635
    label "84106"
  ]
  node [
    id 636
    label "84107"
  ]
  node [
    id 637
    label "90480"
  ]
  node [
    id 638
    label "26048"
  ]
  node [
    id 639
    label "64928"
  ]
  node [
    id 640
    label "90485"
  ]
  node [
    id 641
    label "649330"
  ]
  node [
    id 642
    label "90488"
  ]
  node [
    id 643
    label "2515"
  ]
  node [
    id 644
    label "64926"
  ]
  node [
    id 645
    label "2517"
  ]
  node [
    id 646
    label "26045"
  ]
  node [
    id 647
    label "64921"
  ]
  node [
    id 648
    label "2512"
  ]
  node [
    id 649
    label "26046"
  ]
  node [
    id 650
    label "345778"
  ]
  node [
    id 651
    label "84129"
  ]
  node [
    id 652
    label "317705"
  ]
  node [
    id 653
    label "135948"
  ]
  node [
    id 654
    label "115509"
  ]
  node [
    id 655
    label "5058"
  ]
  node [
    id 656
    label "3537"
  ]
  node [
    id 657
    label "5054"
  ]
  node [
    id 658
    label "5055"
  ]
  node [
    id 659
    label "22818"
  ]
  node [
    id 660
    label "5050"
  ]
  node [
    id 661
    label "5052"
  ]
  node [
    id 662
    label "5053"
  ]
  node [
    id 663
    label "26022"
  ]
  node [
    id 664
    label "138065"
  ]
  node [
    id 665
    label "60468"
  ]
  node [
    id 666
    label "10761"
  ]
  node [
    id 667
    label "162699"
  ]
  node [
    id 668
    label "10763"
  ]
  node [
    id 669
    label "10762"
  ]
  node [
    id 670
    label "10765"
  ]
  node [
    id 671
    label "10767"
  ]
  node [
    id 672
    label "10766"
  ]
  node [
    id 673
    label "10769"
  ]
  node [
    id 674
    label "10768"
  ]
  node [
    id 675
    label "84229"
  ]
  node [
    id 676
    label "54996"
  ]
  node [
    id 677
    label "54997"
  ]
  node [
    id 678
    label "54994"
  ]
  node [
    id 679
    label "54995"
  ]
  node [
    id 680
    label "112936"
  ]
  node [
    id 681
    label "112937"
  ]
  node [
    id 682
    label "54991"
  ]
  node [
    id 683
    label "10439"
  ]
  node [
    id 684
    label "112939"
  ]
  node [
    id 685
    label "54998"
  ]
  node [
    id 686
    label "400506"
  ]
  node [
    id 687
    label "3587"
  ]
  node [
    id 688
    label "122011"
  ]
  node [
    id 689
    label "85437"
  ]
  node [
    id 690
    label "203611"
  ]
  node [
    id 691
    label "254122"
  ]
  node [
    id 692
    label "146456"
  ]
  node [
    id 693
    label "83452"
  ]
  node [
    id 694
    label "83451"
  ]
  node [
    id 695
    label "132321"
  ]
  node [
    id 696
    label "132320"
  ]
  node [
    id 697
    label "27010"
  ]
  node [
    id 698
    label "255520"
  ]
  node [
    id 699
    label "89941"
  ]
  node [
    id 700
    label "285172"
  ]
  node [
    id 701
    label "89944"
  ]
  node [
    id 702
    label "4168"
  ]
  node [
    id 703
    label "83637"
  ]
  node [
    id 704
    label "347735"
  ]
  node [
    id 705
    label "347736"
  ]
  node [
    id 706
    label "10181"
  ]
  node [
    id 707
    label "10180"
  ]
  node [
    id 708
    label "22995"
  ]
  node [
    id 709
    label "347733"
  ]
  node [
    id 710
    label "84461"
  ]
  node [
    id 711
    label "161582"
  ]
  node [
    id 712
    label "10189"
  ]
  node [
    id 713
    label "10188"
  ]
  node [
    id 714
    label "83639"
  ]
  node [
    id 715
    label "83638"
  ]
  node [
    id 716
    label "23078"
  ]
  node [
    id 717
    label "1159"
  ]
  node [
    id 718
    label "1158"
  ]
  node [
    id 719
    label "1155"
  ]
  node [
    id 720
    label "23072"
  ]
  node [
    id 721
    label "23071"
  ]
  node [
    id 722
    label "23070"
  ]
  node [
    id 723
    label "23077"
  ]
  node [
    id 724
    label "23076"
  ]
  node [
    id 725
    label "1153"
  ]
  node [
    id 726
    label "1152"
  ]
  node [
    id 727
    label "112869"
  ]
  node [
    id 728
    label "29127"
  ]
  node [
    id 729
    label "29126"
  ]
  node [
    id 730
    label "29124"
  ]
  node [
    id 731
    label "29123"
  ]
  node [
    id 732
    label "29122"
  ]
  node [
    id 733
    label "29121"
  ]
  node [
    id 734
    label "25893"
  ]
  node [
    id 735
    label "2770"
  ]
  node [
    id 736
    label "25890"
  ]
  node [
    id 737
    label "25897"
  ]
  node [
    id 738
    label "25896"
  ]
  node [
    id 739
    label "25895"
  ]
  node [
    id 740
    label "29128"
  ]
  node [
    id 741
    label "79442"
  ]
  node [
    id 742
    label "22877"
  ]
  node [
    id 743
    label "51011"
  ]
  node [
    id 744
    label "388611"
  ]
  node [
    id 745
    label "10382"
  ]
  node [
    id 746
    label "8034"
  ]
  node [
    id 747
    label "8036"
  ]
  node [
    id 748
    label "8031"
  ]
  node [
    id 749
    label "8030"
  ]
  node [
    id 750
    label "64799"
  ]
  node [
    id 751
    label "401036"
  ]
  node [
    id 752
    label "8038"
  ]
  node [
    id 753
    label "8529"
  ]
  node [
    id 754
    label "8528"
  ]
  node [
    id 755
    label "8522"
  ]
  node [
    id 756
    label "8521"
  ]
  node [
    id 757
    label "8520"
  ]
  node [
    id 758
    label "8527"
  ]
  node [
    id 759
    label "8526"
  ]
  node [
    id 760
    label "8525"
  ]
  node [
    id 761
    label "283635"
  ]
  node [
    id 762
    label "387856"
  ]
  node [
    id 763
    label "64581"
  ]
  node [
    id 764
    label "92241"
  ]
  node [
    id 765
    label "26608"
  ]
  node [
    id 766
    label "728489"
  ]
  node [
    id 767
    label "344558"
  ]
  node [
    id 768
    label "51540"
  ]
  node [
    id 769
    label "221981"
  ]
  node [
    id 770
    label "126669"
  ]
  node [
    id 771
    label "10388"
  ]
  node [
    id 772
    label "144501"
  ]
  node [
    id 773
    label "127281"
  ]
  node [
    id 774
    label "150368"
  ]
  node [
    id 775
    label "340061"
  ]
  node [
    id 776
    label "144363"
  ]
  node [
    id 777
    label "150365"
  ]
  node [
    id 778
    label "388558"
  ]
  node [
    id 779
    label "103910"
  ]
  node [
    id 780
    label "65065"
  ]
  node [
    id 781
    label "65062"
  ]
  node [
    id 782
    label "374768"
  ]
  node [
    id 783
    label "65061"
  ]
  node [
    id 784
    label "389058"
  ]
  node [
    id 785
    label "26548"
  ]
  node [
    id 786
    label "4299"
  ]
  node [
    id 787
    label "4298"
  ]
  node [
    id 788
    label "4295"
  ]
  node [
    id 789
    label "4294"
  ]
  node [
    id 790
    label "4297"
  ]
  node [
    id 791
    label "4296"
  ]
  node [
    id 792
    label "4291"
  ]
  node [
    id 793
    label "55687"
  ]
  node [
    id 794
    label "4293"
  ]
  node [
    id 795
    label "4292"
  ]
  node [
    id 796
    label "23381"
  ]
  node [
    id 797
    label "23380"
  ]
  node [
    id 798
    label "23383"
  ]
  node [
    id 799
    label "23382"
  ]
  node [
    id 800
    label "23385"
  ]
  node [
    id 801
    label "23384"
  ]
  node [
    id 802
    label "23387"
  ]
  node [
    id 803
    label "23386"
  ]
  node [
    id 804
    label "23389"
  ]
  node [
    id 805
    label "7267"
  ]
  node [
    id 806
    label "56943"
  ]
  node [
    id 807
    label "155465"
  ]
  node [
    id 808
    label "84695"
  ]
  node [
    id 809
    label "81563"
  ]
  node [
    id 810
    label "81562"
  ]
  node [
    id 811
    label "81565"
  ]
  node [
    id 812
    label "3570"
  ]
  node [
    id 813
    label "81567"
  ]
  node [
    id 814
    label "81566"
  ]
  node [
    id 815
    label "81569"
  ]
  node [
    id 816
    label "344148"
  ]
  node [
    id 817
    label "387103"
  ]
  node [
    id 818
    label "10775"
  ]
  node [
    id 819
    label "165631"
  ]
  node [
    id 820
    label "283897"
  ]
  node [
    id 821
    label "201158"
  ]
  node [
    id 822
    label "4741"
  ]
  node [
    id 823
    label "729852"
  ]
  node [
    id 824
    label "4747"
  ]
  node [
    id 825
    label "4745"
  ]
  node [
    id 826
    label "4744"
  ]
  node [
    id 827
    label "55317"
  ]
  node [
    id 828
    label "55316"
  ]
  node [
    id 829
    label "55643"
  ]
  node [
    id 830
    label "5869"
  ]
  node [
    id 831
    label "5868"
  ]
  node [
    id 832
    label "55311"
  ]
  node [
    id 833
    label "55646"
  ]
  node [
    id 834
    label "5865"
  ]
  node [
    id 835
    label "5864"
  ]
  node [
    id 836
    label "5867"
  ]
  node [
    id 837
    label "5866"
  ]
  node [
    id 838
    label "5861"
  ]
  node [
    id 839
    label "5860"
  ]
  node [
    id 840
    label "5863"
  ]
  node [
    id 841
    label "5862"
  ]
  node [
    id 842
    label "56666"
  ]
  node [
    id 843
    label "56667"
  ]
  node [
    id 844
    label "56660"
  ]
  node [
    id 845
    label "51495"
  ]
  node [
    id 846
    label "56848"
  ]
  node [
    id 847
    label "56849"
  ]
  node [
    id 848
    label "90871"
  ]
  node [
    id 849
    label "2182"
  ]
  node [
    id 850
    label "2181"
  ]
  node [
    id 851
    label "2180"
  ]
  node [
    id 852
    label "2187"
  ]
  node [
    id 853
    label "2186"
  ]
  node [
    id 854
    label "2185"
  ]
  node [
    id 855
    label "4609"
  ]
  node [
    id 856
    label "4606"
  ]
  node [
    id 857
    label "4607"
  ]
  node [
    id 858
    label "2189"
  ]
  node [
    id 859
    label "4605"
  ]
  node [
    id 860
    label "4602"
  ]
  node [
    id 861
    label "4603"
  ]
  node [
    id 862
    label "4600"
  ]
  node [
    id 863
    label "4601"
  ]
  node [
    id 864
    label "93377"
  ]
  node [
    id 865
    label "8682"
  ]
  node [
    id 866
    label "57649"
  ]
  node [
    id 867
    label "57648"
  ]
  node [
    id 868
    label "57647"
  ]
  node [
    id 869
    label "57646"
  ]
  node [
    id 870
    label "57645"
  ]
  node [
    id 871
    label "57644"
  ]
  node [
    id 872
    label "57643"
  ]
  node [
    id 873
    label "57642"
  ]
  node [
    id 874
    label "27235"
  ]
  node [
    id 875
    label "27237"
  ]
  node [
    id 876
    label "27236"
  ]
  node [
    id 877
    label "27231"
  ]
  node [
    id 878
    label "27230"
  ]
  node [
    id 879
    label "27233"
  ]
  node [
    id 880
    label "27232"
  ]
  node [
    id 881
    label "51124"
  ]
  node [
    id 882
    label "51125"
  ]
  node [
    id 883
    label "51126"
  ]
  node [
    id 884
    label "51127"
  ]
  node [
    id 885
    label "27238"
  ]
  node [
    id 886
    label "51122"
  ]
  node [
    id 887
    label "8139"
  ]
  node [
    id 888
    label "151"
  ]
  node [
    id 889
    label "150"
  ]
  node [
    id 890
    label "153"
  ]
  node [
    id 891
    label "152"
  ]
  node [
    id 892
    label "155"
  ]
  node [
    id 893
    label "154"
  ]
  node [
    id 894
    label "157"
  ]
  node [
    id 895
    label "156"
  ]
  node [
    id 896
    label "159"
  ]
  node [
    id 897
    label "158"
  ]
  node [
    id 898
    label "6456"
  ]
  node [
    id 899
    label "146664"
  ]
  node [
    id 900
    label "148423"
  ]
  node [
    id 901
    label "135154"
  ]
  node [
    id 902
    label "85442"
  ]
  node [
    id 903
    label "85443"
  ]
  node [
    id 904
    label "85440"
  ]
  node [
    id 905
    label "85441"
  ]
  node [
    id 906
    label "85446"
  ]
  node [
    id 907
    label "80167"
  ]
  node [
    id 908
    label "85444"
  ]
  node [
    id 909
    label "85445"
  ]
  node [
    id 910
    label "340719"
  ]
  node [
    id 911
    label "80169"
  ]
  node [
    id 912
    label "6187"
  ]
  node [
    id 913
    label "6185"
  ]
  node [
    id 914
    label "6184"
  ]
  node [
    id 915
    label "6183"
  ]
  node [
    id 916
    label "59269"
  ]
  node [
    id 917
    label "6181"
  ]
  node [
    id 918
    label "4343"
  ]
  node [
    id 919
    label "200576"
  ]
  node [
    id 920
    label "27067"
  ]
  node [
    id 921
    label "6189"
  ]
  node [
    id 922
    label "6188"
  ]
  node [
    id 923
    label "199777"
  ]
  node [
    id 924
    label "90293"
  ]
  node [
    id 925
    label "2720"
  ]
  node [
    id 926
    label "285489"
  ]
  node [
    id 927
    label "56265"
  ]
  node [
    id 928
    label "2729"
  ]
  node [
    id 929
    label "9191"
  ]
  node [
    id 930
    label "83849"
  ]
  node [
    id 931
    label "7940"
  ]
  node [
    id 932
    label "7941"
  ]
  node [
    id 933
    label "7942"
  ]
  node [
    id 934
    label "10379"
  ]
  node [
    id 935
    label "10376"
  ]
  node [
    id 936
    label "83844"
  ]
  node [
    id 937
    label "10370"
  ]
  node [
    id 938
    label "10371"
  ]
  node [
    id 939
    label "9744"
  ]
  node [
    id 940
    label "163778"
  ]
  node [
    id 941
    label "9745"
  ]
  node [
    id 942
    label "7356"
  ]
  node [
    id 943
    label "10561"
  ]
  node [
    id 944
    label "80380"
  ]
  node [
    id 945
    label "80381"
  ]
  node [
    id 946
    label "10560"
  ]
  node [
    id 947
    label "122953"
  ]
  node [
    id 948
    label "6238"
  ]
  node [
    id 949
    label "6235"
  ]
  node [
    id 950
    label "6234"
  ]
  node [
    id 951
    label "6237"
  ]
  node [
    id 952
    label "6236"
  ]
  node [
    id 953
    label "6231"
  ]
  node [
    id 954
    label "6230"
  ]
  node [
    id 955
    label "6233"
  ]
  node [
    id 956
    label "6232"
  ]
  node [
    id 957
    label "90121"
  ]
  node [
    id 958
    label "9742"
  ]
  node [
    id 959
    label "9743"
  ]
  node [
    id 960
    label "91"
  ]
  node [
    id 961
    label "10518"
  ]
  node [
    id 962
    label "10519"
  ]
  node [
    id 963
    label "9779"
  ]
  node [
    id 964
    label "9778"
  ]
  node [
    id 965
    label "152273"
  ]
  node [
    id 966
    label "9775"
  ]
  node [
    id 967
    label "9774"
  ]
  node [
    id 968
    label "9777"
  ]
  node [
    id 969
    label "9776"
  ]
  node [
    id 970
    label "10516"
  ]
  node [
    id 971
    label "10517"
  ]
  node [
    id 972
    label "10514"
  ]
  node [
    id 973
    label "9772"
  ]
  node [
    id 974
    label "285362"
  ]
  node [
    id 975
    label "8867"
  ]
  node [
    id 976
    label "8864"
  ]
  node [
    id 977
    label "8862"
  ]
  node [
    id 978
    label "8863"
  ]
  node [
    id 979
    label "8861"
  ]
  node [
    id 980
    label "285368"
  ]
  node [
    id 981
    label "57684"
  ]
  node [
    id 982
    label "8869"
  ]
  node [
    id 983
    label "818"
  ]
  node [
    id 984
    label "819"
  ]
  node [
    id 985
    label "810"
  ]
  node [
    id 986
    label "811"
  ]
  node [
    id 987
    label "813"
  ]
  node [
    id 988
    label "814"
  ]
  node [
    id 989
    label "815"
  ]
  node [
    id 990
    label "816"
  ]
  node [
    id 991
    label "817"
  ]
  node [
    id 992
    label "100188893"
  ]
  node [
    id 993
    label "146845"
  ]
  node [
    id 994
    label "146849"
  ]
  node [
    id 995
    label "23539"
  ]
  node [
    id 996
    label "123283"
  ]
  node [
    id 997
    label "338809"
  ]
  node [
    id 998
    label "57529"
  ]
  node [
    id 999
    label "80830"
  ]
  node [
    id 1000
    label "80831"
  ]
  node [
    id 1001
    label "80832"
  ]
  node [
    id 1002
    label "5267"
  ]
  node [
    id 1003
    label "5266"
  ]
  node [
    id 1004
    label "5265"
  ]
  node [
    id 1005
    label "5264"
  ]
  node [
    id 1006
    label "5261"
  ]
  node [
    id 1007
    label "5260"
  ]
  node [
    id 1008
    label "50804"
  ]
  node [
    id 1009
    label "553115"
  ]
  node [
    id 1010
    label "149483"
  ]
  node [
    id 1011
    label "5269"
  ]
  node [
    id 1012
    label "5268"
  ]
  node [
    id 1013
    label "440193"
  ]
  node [
    id 1014
    label "10231"
  ]
  node [
    id 1015
    label "23185"
  ]
  node [
    id 1016
    label "11137"
  ]
  node [
    id 1017
    label "11136"
  ]
  node [
    id 1018
    label "11135"
  ]
  node [
    id 1019
    label "11133"
  ]
  node [
    id 1020
    label "11132"
  ]
  node [
    id 1021
    label "54033"
  ]
  node [
    id 1022
    label "11130"
  ]
  node [
    id 1023
    label "54039"
  ]
  node [
    id 1024
    label "168544"
  ]
  node [
    id 1025
    label "11138"
  ]
  node [
    id 1026
    label "79724"
  ]
  node [
    id 1027
    label "79725"
  ]
  node [
    id 1028
    label "79726"
  ]
  node [
    id 1029
    label "79727"
  ]
  node [
    id 1030
    label "79720"
  ]
  node [
    id 1031
    label "79722"
  ]
  node [
    id 1032
    label "3028"
  ]
  node [
    id 1033
    label "3026"
  ]
  node [
    id 1034
    label "3024"
  ]
  node [
    id 1035
    label "79728"
  ]
  node [
    id 1036
    label "79729"
  ]
  node [
    id 1037
    label "3020"
  ]
  node [
    id 1038
    label "284361"
  ]
  node [
    id 1039
    label "55726"
  ]
  node [
    id 1040
    label "8738"
  ]
  node [
    id 1041
    label "284366"
  ]
  node [
    id 1042
    label "8736"
  ]
  node [
    id 1043
    label "8737"
  ]
  node [
    id 1044
    label "8735"
  ]
  node [
    id 1045
    label "8732"
  ]
  node [
    id 1046
    label "8733"
  ]
  node [
    id 1047
    label "282808"
  ]
  node [
    id 1048
    label "8731"
  ]
  node [
    id 1049
    label "54328"
  ]
  node [
    id 1050
    label "4199"
  ]
  node [
    id 1051
    label "55722"
  ]
  node [
    id 1052
    label "4194"
  ]
  node [
    id 1053
    label "50865"
  ]
  node [
    id 1054
    label "4192"
  ]
  node [
    id 1055
    label "4193"
  ]
  node [
    id 1056
    label "4190"
  ]
  node [
    id 1057
    label "55723"
  ]
  node [
    id 1058
    label "5670"
  ]
  node [
    id 1059
    label "5671"
  ]
  node [
    id 1060
    label "5672"
  ]
  node [
    id 1061
    label "5673"
  ]
  node [
    id 1062
    label "197258"
  ]
  node [
    id 1063
    label "55092"
  ]
  node [
    id 1064
    label "5678"
  ]
  node [
    id 1065
    label "147719"
  ]
  node [
    id 1066
    label "197257"
  ]
  node [
    id 1067
    label "55128"
  ]
  node [
    id 1068
    label "55129"
  ]
  node [
    id 1069
    label "8836"
  ]
  node [
    id 1070
    label "148022"
  ]
  node [
    id 1071
    label "55120"
  ]
  node [
    id 1072
    label "8831"
  ]
  node [
    id 1073
    label "55122"
  ]
  node [
    id 1074
    label "55124"
  ]
  node [
    id 1075
    label "55125"
  ]
  node [
    id 1076
    label "55127"
  ]
  node [
    id 1077
    label "644186"
  ]
  node [
    id 1078
    label "339318"
  ]
  node [
    id 1079
    label "144193"
  ]
  node [
    id 1080
    label "284184"
  ]
  node [
    id 1081
    label "115294"
  ]
  node [
    id 1082
    label "25870"
  ]
  node [
    id 1083
    label "115290"
  ]
  node [
    id 1084
    label "11217"
  ]
  node [
    id 1085
    label "151195"
  ]
  node [
    id 1086
    label "151194"
  ]
  node [
    id 1087
    label "3080"
  ]
  node [
    id 1088
    label "389549"
  ]
  node [
    id 1089
    label "64693"
  ]
  node [
    id 1090
    label "338376"
  ]
  node [
    id 1091
    label "55599"
  ]
  node [
    id 1092
    label "23248"
  ]
  node [
    id 1093
    label "23244"
  ]
  node [
    id 1094
    label "136306"
  ]
  node [
    id 1095
    label "23246"
  ]
  node [
    id 1096
    label "23247"
  ]
  node [
    id 1097
    label "23240"
  ]
  node [
    id 1098
    label "23241"
  ]
  node [
    id 1099
    label "23242"
  ]
  node [
    id 1100
    label "23243"
  ]
  node [
    id 1101
    label "8192"
  ]
  node [
    id 1102
    label "8193"
  ]
  node [
    id 1103
    label "8190"
  ]
  node [
    id 1104
    label "6434"
  ]
  node [
    id 1105
    label "6433"
  ]
  node [
    id 1106
    label "6432"
  ]
  node [
    id 1107
    label "6431"
  ]
  node [
    id 1108
    label "8195"
  ]
  node [
    id 1109
    label "27005"
  ]
  node [
    id 1110
    label "253175"
  ]
  node [
    id 1111
    label "6439"
  ]
  node [
    id 1112
    label "26275"
  ]
  node [
    id 1113
    label "92181"
  ]
  node [
    id 1114
    label "283471"
  ]
  node [
    id 1115
    label "126298"
  ]
  node [
    id 1116
    label "3082"
  ]
  node [
    id 1117
    label "266553"
  ]
  node [
    id 1118
    label "152503"
  ]
  node [
    id 1119
    label "55788"
  ]
  node [
    id 1120
    label "55789"
  ]
  node [
    id 1121
    label "55784"
  ]
  node [
    id 1122
    label "55785"
  ]
  node [
    id 1123
    label "55786"
  ]
  node [
    id 1124
    label "55787"
  ]
  node [
    id 1125
    label "140290"
  ]
  node [
    id 1126
    label "55781"
  ]
  node [
    id 1127
    label "286053"
  ]
  node [
    id 1128
    label "55783"
  ]
  node [
    id 1129
    label "6758"
  ]
  node [
    id 1130
    label "389421"
  ]
  node [
    id 1131
    label "6752"
  ]
  node [
    id 1132
    label "6753"
  ]
  node [
    id 1133
    label "6750"
  ]
  node [
    id 1134
    label "6751"
  ]
  node [
    id 1135
    label "6756"
  ]
  node [
    id 1136
    label "6757"
  ]
  node [
    id 1137
    label "6754"
  ]
  node [
    id 1138
    label "6755"
  ]
  node [
    id 1139
    label "221504"
  ]
  node [
    id 1140
    label "9943"
  ]
  node [
    id 1141
    label "56479"
  ]
  node [
    id 1142
    label "56478"
  ]
  node [
    id 1143
    label "9946"
  ]
  node [
    id 1144
    label "9947"
  ]
  node [
    id 1145
    label "9945"
  ]
  node [
    id 1146
    label "9948"
  ]
  node [
    id 1147
    label "9949"
  ]
  node [
    id 1148
    label "56477"
  ]
  node [
    id 1149
    label "341208"
  ]
  node [
    id 1150
    label "56475"
  ]
  node [
    id 1151
    label "56474"
  ]
  node [
    id 1152
    label "376132"
  ]
  node [
    id 1153
    label "51806"
  ]
  node [
    id 1154
    label "51805"
  ]
  node [
    id 1155
    label "51804"
  ]
  node [
    id 1156
    label "653404"
  ]
  node [
    id 1157
    label "57786"
  ]
  node [
    id 1158
    label "57787"
  ]
  node [
    id 1159
    label "51809"
  ]
  node [
    id 1160
    label "51808"
  ]
  node [
    id 1161
    label "238"
  ]
  node [
    id 1162
    label "239"
  ]
  node [
    id 1163
    label "55872"
  ]
  node [
    id 1164
    label "55870"
  ]
  node [
    id 1165
    label "55871"
  ]
  node [
    id 1166
    label "230"
  ]
  node [
    id 1167
    label "231"
  ]
  node [
    id 1168
    label "66000"
  ]
  node [
    id 1169
    label "25876"
  ]
  node [
    id 1170
    label "153733"
  ]
  node [
    id 1171
    label "10694"
  ]
  node [
    id 1172
    label "124044"
  ]
  node [
    id 1173
    label "253827"
  ]
  node [
    id 1174
    label "341676"
  ]
  node [
    id 1175
    label "283989"
  ]
  node [
    id 1176
    label "29099"
  ]
  node [
    id 1177
    label "283985"
  ]
  node [
    id 1178
    label "219874"
  ]
  node [
    id 1179
    label "55596"
  ]
  node [
    id 1180
    label "26065"
  ]
  node [
    id 1181
    label "26064"
  ]
  node [
    id 1182
    label "26063"
  ]
  node [
    id 1183
    label "26061"
  ]
  node [
    id 1184
    label "26060"
  ]
  node [
    id 1185
    label "64499"
  ]
  node [
    id 1186
    label "386672"
  ]
  node [
    id 1187
    label "2538"
  ]
  node [
    id 1188
    label "2539"
  ]
  node [
    id 1189
    label "386676"
  ]
  node [
    id 1190
    label "386677"
  ]
  node [
    id 1191
    label "386675"
  ]
  node [
    id 1192
    label "2532"
  ]
  node [
    id 1193
    label "2533"
  ]
  node [
    id 1194
    label "2530"
  ]
  node [
    id 1195
    label "2531"
  ]
  node [
    id 1196
    label "64946"
  ]
  node [
    id 1197
    label "2537"
  ]
  node [
    id 1198
    label "2534"
  ]
  node [
    id 1199
    label "2535"
  ]
  node [
    id 1200
    label "200030"
  ]
  node [
    id 1201
    label "22839"
  ]
  node [
    id 1202
    label "5078"
  ]
  node [
    id 1203
    label "5079"
  ]
  node [
    id 1204
    label "5073"
  ]
  node [
    id 1205
    label "22832"
  ]
  node [
    id 1206
    label "5071"
  ]
  node [
    id 1207
    label "5076"
  ]
  node [
    id 1208
    label "5077"
  ]
  node [
    id 1209
    label "5074"
  ]
  node [
    id 1210
    label "5075"
  ]
  node [
    id 1211
    label "127124"
  ]
  node [
    id 1212
    label "10061"
  ]
  node [
    id 1213
    label "939"
  ]
  node [
    id 1214
    label "9563"
  ]
  node [
    id 1215
    label "9564"
  ]
  node [
    id 1216
    label "10749"
  ]
  node [
    id 1217
    label "9567"
  ]
  node [
    id 1218
    label "10747"
  ]
  node [
    id 1219
    label "10746"
  ]
  node [
    id 1220
    label "931"
  ]
  node [
    id 1221
    label "930"
  ]
  node [
    id 1222
    label "10743"
  ]
  node [
    id 1223
    label "10742"
  ]
  node [
    id 1224
    label "10741"
  ]
  node [
    id 1225
    label "5544"
  ]
  node [
    id 1226
    label "54209"
  ]
  node [
    id 1227
    label "54206"
  ]
  node [
    id 1228
    label "54207"
  ]
  node [
    id 1229
    label "54205"
  ]
  node [
    id 1230
    label "56884"
  ]
  node [
    id 1231
    label "55544"
  ]
  node [
    id 1232
    label "84435"
  ]
  node [
    id 1233
    label "400566"
  ]
  node [
    id 1234
    label "400569"
  ]
  node [
    id 1235
    label "1829"
  ]
  node [
    id 1236
    label "26578"
  ]
  node [
    id 1237
    label "83439"
  ]
  node [
    id 1238
    label "3083"
  ]
  node [
    id 1239
    label "137868"
  ]
  node [
    id 1240
    label "254102"
  ]
  node [
    id 1241
    label "345757"
  ]
  node [
    id 1242
    label "133308"
  ]
  node [
    id 1243
    label "146433"
  ]
  node [
    id 1244
    label "146434"
  ]
  node [
    id 1245
    label "125919"
  ]
  node [
    id 1246
    label "84527"
  ]
  node [
    id 1247
    label "84524"
  ]
  node [
    id 1248
    label "84525"
  ]
  node [
    id 1249
    label "84522"
  ]
  node [
    id 1250
    label "85358"
  ]
  node [
    id 1251
    label "169792"
  ]
  node [
    id 1252
    label "157697"
  ]
  node [
    id 1253
    label "79979"
  ]
  node [
    id 1254
    label "84528"
  ]
  node [
    id 1255
    label "84529"
  ]
  node [
    id 1256
    label "56888"
  ]
  node [
    id 1257
    label "157922"
  ]
  node [
    id 1258
    label "56889"
  ]
  node [
    id 1259
    label "797"
  ]
  node [
    id 1260
    label "796"
  ]
  node [
    id 1261
    label "795"
  ]
  node [
    id 1262
    label "794"
  ]
  node [
    id 1263
    label "9380"
  ]
  node [
    id 1264
    label "9381"
  ]
  node [
    id 1265
    label "9382"
  ]
  node [
    id 1266
    label "790"
  ]
  node [
    id 1267
    label "9388"
  ]
  node [
    id 1268
    label "799"
  ]
  node [
    id 1269
    label "23506"
  ]
  node [
    id 1270
    label "81037"
  ]
  node [
    id 1271
    label "23057"
  ]
  node [
    id 1272
    label "1139"
  ]
  node [
    id 1273
    label "1138"
  ]
  node [
    id 1274
    label "64432"
  ]
  node [
    id 1275
    label "1133"
  ]
  node [
    id 1276
    label "1132"
  ]
  node [
    id 1277
    label "1131"
  ]
  node [
    id 1278
    label "1130"
  ]
  node [
    id 1279
    label "1137"
  ]
  node [
    id 1280
    label "1136"
  ]
  node [
    id 1281
    label "1135"
  ]
  node [
    id 1282
    label "1134"
  ]
  node [
    id 1283
    label "100271849"
  ]
  node [
    id 1284
    label "23053"
  ]
  node [
    id 1285
    label "55037"
  ]
  node [
    id 1286
    label "23052"
  ]
  node [
    id 1287
    label "26993"
  ]
  node [
    id 1288
    label "7148"
  ]
  node [
    id 1289
    label "3467"
  ]
  node [
    id 1290
    label "26995"
  ]
  node [
    id 1291
    label "26994"
  ]
  node [
    id 1292
    label "7145"
  ]
  node [
    id 1293
    label "26999"
  ]
  node [
    id 1294
    label "7140"
  ]
  node [
    id 1295
    label "7141"
  ]
  node [
    id 1296
    label "7142"
  ]
  node [
    id 1297
    label "7143"
  ]
  node [
    id 1298
    label "197358"
  ]
  node [
    id 1299
    label "10791"
  ]
  node [
    id 1300
    label "89927"
  ]
  node [
    id 1301
    label "8501"
  ]
  node [
    id 1302
    label "8500"
  ]
  node [
    id 1303
    label "8503"
  ]
  node [
    id 1304
    label "8050"
  ]
  node [
    id 1305
    label "30011"
  ]
  node [
    id 1306
    label "8504"
  ]
  node [
    id 1307
    label "8507"
  ]
  node [
    id 1308
    label "30012"
  ]
  node [
    id 1309
    label "79571"
  ]
  node [
    id 1310
    label "8508"
  ]
  node [
    id 1311
    label "79573"
  ]
  node [
    id 1312
    label "283349"
  ]
  node [
    id 1313
    label "79575"
  ]
  node [
    id 1314
    label "79574"
  ]
  node [
    id 1315
    label "79577"
  ]
  node [
    id 1316
    label "79576"
  ]
  node [
    id 1317
    label "6585"
  ]
  node [
    id 1318
    label "26576"
  ]
  node [
    id 1319
    label "55190"
  ]
  node [
    id 1320
    label "10457"
  ]
  node [
    id 1321
    label "2882"
  ]
  node [
    id 1322
    label "7498"
  ]
  node [
    id 1323
    label "83873"
  ]
  node [
    id 1324
    label "2886"
  ]
  node [
    id 1325
    label "2887"
  ]
  node [
    id 1326
    label "2885"
  ]
  node [
    id 1327
    label "7490"
  ]
  node [
    id 1328
    label "2889"
  ]
  node [
    id 1329
    label "26664"
  ]
  node [
    id 1330
    label "7494"
  ]
  node [
    id 1331
    label "23011"
  ]
  node [
    id 1332
    label "23013"
  ]
  node [
    id 1333
    label "2"
  ]
  node [
    id 1334
    label "23015"
  ]
  node [
    id 1335
    label "23014"
  ]
  node [
    id 1336
    label "23017"
  ]
  node [
    id 1337
    label "23016"
  ]
  node [
    id 1338
    label "23019"
  ]
  node [
    id 1339
    label "126133"
  ]
  node [
    id 1340
    label "374969"
  ]
  node [
    id 1341
    label "497189"
  ]
  node [
    id 1342
    label "10347"
  ]
  node [
    id 1343
    label "55239"
  ]
  node [
    id 1344
    label "26523"
  ]
  node [
    id 1345
    label "26520"
  ]
  node [
    id 1346
    label "26521"
  ]
  node [
    id 1347
    label "8405"
  ]
  node [
    id 1348
    label "26524"
  ]
  node [
    id 1349
    label "26525"
  ]
  node [
    id 1350
    label "11168"
  ]
  node [
    id 1351
    label "26528"
  ]
  node [
    id 1352
    label "58526"
  ]
  node [
    id 1353
    label "151525"
  ]
  node [
    id 1354
    label "58524"
  ]
  node [
    id 1355
    label "126282"
  ]
  node [
    id 1356
    label "11166"
  ]
  node [
    id 1357
    label "3310"
  ]
  node [
    id 1358
    label "11167"
  ]
  node [
    id 1359
    label "58158"
  ]
  node [
    id 1360
    label "11160"
  ]
  node [
    id 1361
    label "55031"
  ]
  node [
    id 1362
    label "11161"
  ]
  node [
    id 1363
    label "4761"
  ]
  node [
    id 1364
    label "4760"
  ]
  node [
    id 1365
    label "4763"
  ]
  node [
    id 1366
    label "4762"
  ]
  node [
    id 1367
    label "23093"
  ]
  node [
    id 1368
    label "26290"
  ]
  node [
    id 1369
    label "26291"
  ]
  node [
    id 1370
    label "81545"
  ]
  node [
    id 1371
    label "81544"
  ]
  node [
    id 1372
    label "81543"
  ]
  node [
    id 1373
    label "81542"
  ]
  node [
    id 1374
    label "26297"
  ]
  node [
    id 1375
    label "7188"
  ]
  node [
    id 1376
    label "11249"
  ]
  node [
    id 1377
    label "11248"
  ]
  node [
    id 1378
    label "29108"
  ]
  node [
    id 1379
    label "96459"
  ]
  node [
    id 1380
    label "11244"
  ]
  node [
    id 1381
    label "11247"
  ]
  node [
    id 1382
    label "1579"
  ]
  node [
    id 1383
    label "11243"
  ]
  node [
    id 1384
    label "678"
  ]
  node [
    id 1385
    label "51499"
  ]
  node [
    id 1386
    label "55669"
  ]
  node [
    id 1387
    label "51329"
  ]
  node [
    id 1388
    label "55667"
  ]
  node [
    id 1389
    label "51327"
  ]
  node [
    id 1390
    label "5801"
  ]
  node [
    id 1391
    label "51497"
  ]
  node [
    id 1392
    label "55663"
  ]
  node [
    id 1393
    label "55662"
  ]
  node [
    id 1394
    label "5805"
  ]
  node [
    id 1395
    label "55660"
  ]
  node [
    id 1396
    label "64795"
  ]
  node [
    id 1397
    label "64794"
  ]
  node [
    id 1398
    label "64793"
  ]
  node [
    id 1399
    label "116379"
  ]
  node [
    id 1400
    label "124093"
  ]
  node [
    id 1401
    label "56647"
  ]
  node [
    id 1402
    label "79993"
  ]
  node [
    id 1403
    label "79991"
  ]
  node [
    id 1404
    label "64798"
  ]
  node [
    id 1405
    label "7180"
  ]
  node [
    id 1406
    label "151835"
  ]
  node [
    id 1407
    label "29100"
  ]
  node [
    id 1408
    label "90853"
  ]
  node [
    id 1409
    label "29103"
  ]
  node [
    id 1410
    label "7812"
  ]
  node [
    id 1411
    label "90850"
  ]
  node [
    id 1412
    label "140606"
  ]
  node [
    id 1413
    label "686"
  ]
  node [
    id 1414
    label "440957"
  ]
  node [
    id 1415
    label "29105"
  ]
  node [
    id 1416
    label "140609"
  ]
  node [
    id 1417
    label "79710"
  ]
  node [
    id 1418
    label "65220"
  ]
  node [
    id 1419
    label "84283"
  ]
  node [
    id 1420
    label "51148"
  ]
  node [
    id 1421
    label "51149"
  ]
  node [
    id 1422
    label "29107"
  ]
  node [
    id 1423
    label "51142"
  ]
  node [
    id 1424
    label "51143"
  ]
  node [
    id 1425
    label "51141"
  ]
  node [
    id 1426
    label "51146"
  ]
  node [
    id 1427
    label "51147"
  ]
  node [
    id 1428
    label "51144"
  ]
  node [
    id 1429
    label "154313"
  ]
  node [
    id 1430
    label "64577"
  ]
  node [
    id 1431
    label "116988"
  ]
  node [
    id 1432
    label "862"
  ]
  node [
    id 1433
    label "80148"
  ]
  node [
    id 1434
    label "80149"
  ]
  node [
    id 1435
    label "117177"
  ]
  node [
    id 1436
    label "140460"
  ]
  node [
    id 1437
    label "140467"
  ]
  node [
    id 1438
    label "140465"
  ]
  node [
    id 1439
    label "85460"
  ]
  node [
    id 1440
    label "85461"
  ]
  node [
    id 1441
    label "80142"
  ]
  node [
    id 1442
    label "80143"
  ]
  node [
    id 1443
    label "85464"
  ]
  node [
    id 1444
    label "117178"
  ]
  node [
    id 1445
    label "80146"
  ]
  node [
    id 1446
    label "26097"
  ]
  node [
    id 1447
    label "54839"
  ]
  node [
    id 1448
    label "4889"
  ]
  node [
    id 1449
    label "10350"
  ]
  node [
    id 1450
    label "10352"
  ]
  node [
    id 1451
    label "2705"
  ]
  node [
    id 1452
    label "4881"
  ]
  node [
    id 1453
    label "2707"
  ]
  node [
    id 1454
    label "4883"
  ]
  node [
    id 1455
    label "4884"
  ]
  node [
    id 1456
    label "4885"
  ]
  node [
    id 1457
    label "2703"
  ]
  node [
    id 1458
    label "2702"
  ]
  node [
    id 1459
    label "9179"
  ]
  node [
    id 1460
    label "7965"
  ]
  node [
    id 1461
    label "10682"
  ]
  node [
    id 1462
    label "9175"
  ]
  node [
    id 1463
    label "10681"
  ]
  node [
    id 1464
    label "9173"
  ]
  node [
    id 1465
    label "9172"
  ]
  node [
    id 1466
    label "9170"
  ]
  node [
    id 1467
    label "4327"
  ]
  node [
    id 1468
    label "119587"
  ]
  node [
    id 1469
    label "6259"
  ]
  node [
    id 1470
    label "6258"
  ]
  node [
    id 1471
    label "10553"
  ]
  node [
    id 1472
    label "6253"
  ]
  node [
    id 1473
    label "6252"
  ]
  node [
    id 1474
    label "6251"
  ]
  node [
    id 1475
    label "54520"
  ]
  node [
    id 1476
    label "6257"
  ]
  node [
    id 1477
    label "6256"
  ]
  node [
    id 1478
    label "10531"
  ]
  node [
    id 1479
    label "118987"
  ]
  node [
    id 1480
    label "10533"
  ]
  node [
    id 1481
    label "10534"
  ]
  node [
    id 1482
    label "337880"
  ]
  node [
    id 1483
    label "10536"
  ]
  node [
    id 1484
    label "10537"
  ]
  node [
    id 1485
    label "10538"
  ]
  node [
    id 1486
    label "10539"
  ]
  node [
    id 1487
    label "9719"
  ]
  node [
    id 1488
    label "9718"
  ]
  node [
    id 1489
    label "121006"
  ]
  node [
    id 1490
    label "125058"
  ]
  node [
    id 1491
    label "9712"
  ]
  node [
    id 1492
    label "9711"
  ]
  node [
    id 1493
    label "9710"
  ]
  node [
    id 1494
    label "9716"
  ]
  node [
    id 1495
    label "9715"
  ]
  node [
    id 1496
    label "832"
  ]
  node [
    id 1497
    label "3475"
  ]
  node [
    id 1498
    label "830"
  ]
  node [
    id 1499
    label "831"
  ]
  node [
    id 1500
    label "22993"
  ]
  node [
    id 1501
    label "837"
  ]
  node [
    id 1502
    label "834"
  ]
  node [
    id 1503
    label "835"
  ]
  node [
    id 1504
    label "8884"
  ]
  node [
    id 1505
    label "8013"
  ]
  node [
    id 1506
    label "285346"
  ]
  node [
    id 1507
    label "8887"
  ]
  node [
    id 1508
    label "8880"
  ]
  node [
    id 1509
    label "8881"
  ]
  node [
    id 1510
    label "8882"
  ]
  node [
    id 1511
    label "8883"
  ]
  node [
    id 1512
    label "10920"
  ]
  node [
    id 1513
    label "134111"
  ]
  node [
    id 1514
    label "646480"
  ]
  node [
    id 1515
    label "84733"
  ]
  node [
    id 1516
    label "153643"
  ]
  node [
    id 1517
    label "84735"
  ]
  node [
    id 1518
    label "153642"
  ]
  node [
    id 1519
    label "29094"
  ]
  node [
    id 1520
    label "55892"
  ]
  node [
    id 1521
    label "79640"
  ]
  node [
    id 1522
    label "728239"
  ]
  node [
    id 1523
    label "29785"
  ]
  node [
    id 1524
    label "80852"
  ]
  node [
    id 1525
    label "80851"
  ]
  node [
    id 1526
    label "80856"
  ]
  node [
    id 1527
    label "80854"
  ]
  node [
    id 1528
    label "157753"
  ]
  node [
    id 1529
    label "83874"
  ]
  node [
    id 1530
    label "1728"
  ]
  node [
    id 1531
    label "1729"
  ]
  node [
    id 1532
    label "5245"
  ]
  node [
    id 1533
    label "1727"
  ]
  node [
    id 1534
    label "1725"
  ]
  node [
    id 1535
    label "5241"
  ]
  node [
    id 1536
    label "1723"
  ]
  node [
    id 1537
    label "5243"
  ]
  node [
    id 1538
    label "55119"
  ]
  node [
    id 1539
    label "55118"
  ]
  node [
    id 1540
    label "10228"
  ]
  node [
    id 1541
    label "552889"
  ]
  node [
    id 1542
    label "400954"
  ]
  node [
    id 1543
    label "3954"
  ]
  node [
    id 1544
    label "7026"
  ]
  node [
    id 1545
    label "162972"
  ]
  node [
    id 1546
    label "515"
  ]
  node [
    id 1547
    label "7025"
  ]
  node [
    id 1548
    label "137362"
  ]
  node [
    id 1549
    label "137492"
  ]
  node [
    id 1550
    label "112495"
  ]
  node [
    id 1551
    label "10224"
  ]
  node [
    id 1552
    label "3007"
  ]
  node [
    id 1553
    label "3006"
  ]
  node [
    id 1554
    label "3001"
  ]
  node [
    id 1555
    label "3000"
  ]
  node [
    id 1556
    label "3003"
  ]
  node [
    id 1557
    label "54014"
  ]
  node [
    id 1558
    label "7287"
  ]
  node [
    id 1559
    label "3009"
  ]
  node [
    id 1560
    label "7029"
  ]
  node [
    id 1561
    label "9459"
  ]
  node [
    id 1562
    label "91433"
  ]
  node [
    id 1563
    label "1588"
  ]
  node [
    id 1564
    label "79741"
  ]
  node [
    id 1565
    label "169966"
  ]
  node [
    id 1566
    label "79744"
  ]
  node [
    id 1567
    label "79745"
  ]
  node [
    id 1568
    label "1582"
  ]
  node [
    id 1569
    label "1583"
  ]
  node [
    id 1570
    label "1580"
  ]
  node [
    id 1571
    label "7936"
  ]
  node [
    id 1572
    label "1586"
  ]
  node [
    id 1573
    label "339324"
  ]
  node [
    id 1574
    label "1584"
  ]
  node [
    id 1575
    label "1585"
  ]
  node [
    id 1576
    label "252995"
  ]
  node [
    id 1577
    label "9454"
  ]
  node [
    id 1578
    label "284349"
  ]
  node [
    id 1579
    label "8490"
  ]
  node [
    id 1580
    label "284439"
  ]
  node [
    id 1581
    label "9455"
  ]
  node [
    id 1582
    label "115727"
  ]
  node [
    id 1583
    label "3316"
  ]
  node [
    id 1584
    label "57546"
  ]
  node [
    id 1585
    label "339451"
  ]
  node [
    id 1586
    label "9457"
  ]
  node [
    id 1587
    label "114899"
  ]
  node [
    id 1588
    label "114898"
  ]
  node [
    id 1589
    label "114897"
  ]
  node [
    id 1590
    label "57540"
  ]
  node [
    id 1591
    label "145553"
  ]
  node [
    id 1592
    label "9451"
  ]
  node [
    id 1593
    label "170392"
  ]
  node [
    id 1594
    label "53407"
  ]
  node [
    id 1595
    label "9452"
  ]
  node [
    id 1596
    label "170394"
  ]
  node [
    id 1597
    label "5657"
  ]
  node [
    id 1598
    label "5654"
  ]
  node [
    id 1599
    label "5655"
  ]
  node [
    id 1600
    label "5652"
  ]
  node [
    id 1601
    label "5653"
  ]
  node [
    id 1602
    label "5650"
  ]
  node [
    id 1603
    label "5651"
  ]
  node [
    id 1604
    label "339487"
  ]
  node [
    id 1605
    label "10435"
  ]
  node [
    id 1606
    label "143384"
  ]
  node [
    id 1607
    label "2560"
  ]
  node [
    id 1608
    label "143471"
  ]
  node [
    id 1609
    label "150383"
  ]
  node [
    id 1610
    label "375607"
  ]
  node [
    id 1611
    label "126364"
  ]
  node [
    id 1612
    label "23731"
  ]
  node [
    id 1613
    label "23732"
  ]
  node [
    id 1614
    label "55629"
  ]
  node [
    id 1615
    label "130916"
  ]
  node [
    id 1616
    label "23228"
  ]
  node [
    id 1617
    label "23229"
  ]
  node [
    id 1618
    label "27020"
  ]
  node [
    id 1619
    label "27022"
  ]
  node [
    id 1620
    label "27023"
  ]
  node [
    id 1621
    label "23223"
  ]
  node [
    id 1622
    label "23220"
  ]
  node [
    id 1623
    label "23221"
  ]
  node [
    id 1624
    label "79649"
  ]
  node [
    id 1625
    label "727830"
  ]
  node [
    id 1626
    label "23224"
  ]
  node [
    id 1627
    label "23225"
  ]
  node [
    id 1628
    label "55359"
  ]
  node [
    id 1629
    label "10827"
  ]
  node [
    id 1630
    label "6419"
  ]
  node [
    id 1631
    label "6418"
  ]
  node [
    id 1632
    label "6415"
  ]
  node [
    id 1633
    label "6414"
  ]
  node [
    id 1634
    label "6416"
  ]
  node [
    id 1635
    label "112479"
  ]
  node [
    id 1636
    label "221294"
  ]
  node [
    id 1637
    label "55331"
  ]
  node [
    id 1638
    label "50846"
  ]
  node [
    id 1639
    label "7773"
  ]
  node [
    id 1640
    label "7771"
  ]
  node [
    id 1641
    label "55622"
  ]
  node [
    id 1642
    label "79648"
  ]
  node [
    id 1643
    label "50848"
  ]
  node [
    id 1644
    label "55621"
  ]
  node [
    id 1645
    label "7779"
  ]
  node [
    id 1646
    label "286077"
  ]
  node [
    id 1647
    label "959"
  ]
  node [
    id 1648
    label "3915"
  ]
  node [
    id 1649
    label "55620"
  ]
  node [
    id 1650
    label "3913"
  ]
  node [
    id 1651
    label "3912"
  ]
  node [
    id 1652
    label "3911"
  ]
  node [
    id 1653
    label "3910"
  ]
  node [
    id 1654
    label "3918"
  ]
  node [
    id 1655
    label "8314"
  ]
  node [
    id 1656
    label "8315"
  ]
  node [
    id 1657
    label "6732"
  ]
  node [
    id 1658
    label "8317"
  ]
  node [
    id 1659
    label "8310"
  ]
  node [
    id 1660
    label "55337"
  ]
  node [
    id 1661
    label "8312"
  ]
  node [
    id 1662
    label "6737"
  ]
  node [
    id 1663
    label "6738"
  ]
  node [
    id 1664
    label "374928"
  ]
  node [
    id 1665
    label "8318"
  ]
  node [
    id 1666
    label "28986"
  ]
  node [
    id 1667
    label "56413"
  ]
  node [
    id 1668
    label "10885"
  ]
  node [
    id 1669
    label "140597"
  ]
  node [
    id 1670
    label "144348"
  ]
  node [
    id 1671
    label "9928"
  ]
  node [
    id 1672
    label "9929"
  ]
  node [
    id 1673
    label "28985"
  ]
  node [
    id 1674
    label "221074"
  ]
  node [
    id 1675
    label "83550"
  ]
  node [
    id 1676
    label "221078"
  ]
  node [
    id 1677
    label "9921"
  ]
  node [
    id 1678
    label "9922"
  ]
  node [
    id 1679
    label "9923"
  ]
  node [
    id 1680
    label "9924"
  ]
  node [
    id 1681
    label "9925"
  ]
  node [
    id 1682
    label "9926"
  ]
  node [
    id 1683
    label "84905"
  ]
  node [
    id 1684
    label "55850"
  ]
  node [
    id 1685
    label "55851"
  ]
  node [
    id 1686
    label "55504"
  ]
  node [
    id 1687
    label "215"
  ]
  node [
    id 1688
    label "55854"
  ]
  node [
    id 1689
    label "10882"
  ]
  node [
    id 1690
    label "55856"
  ]
  node [
    id 1691
    label "211"
  ]
  node [
    id 1692
    label "55858"
  ]
  node [
    id 1693
    label "55859"
  ]
  node [
    id 1694
    label "5992"
  ]
  node [
    id 1695
    label "218"
  ]
  node [
    id 1696
    label "55509"
  ]
  node [
    id 1697
    label "166793"
  ]
  node [
    id 1698
    label "100169851"
  ]
  node [
    id 1699
    label "132204"
  ]
  node [
    id 1700
    label "124222"
  ]
  node [
    id 1701
    label "23279"
  ]
  node [
    id 1702
    label "158326"
  ]
  node [
    id 1703
    label "81488"
  ]
  node [
    id 1704
    label "25771"
  ]
  node [
    id 1705
    label "25776"
  ]
  node [
    id 1706
    label "25777"
  ]
  node [
    id 1707
    label "25778"
  ]
  node [
    id 1708
    label "100271715"
  ]
  node [
    id 1709
    label "26115"
  ]
  node [
    id 1710
    label "253430"
  ]
  node [
    id 1711
    label "81890"
  ]
  node [
    id 1712
    label "80243"
  ]
  node [
    id 1713
    label "50674"
  ]
  node [
    id 1714
    label "325"
  ]
  node [
    id 1715
    label "79957"
  ]
  node [
    id 1716
    label "3646"
  ]
  node [
    id 1717
    label "3645"
  ]
  node [
    id 1718
    label "3643"
  ]
  node [
    id 1719
    label "3642"
  ]
  node [
    id 1720
    label "3640"
  ]
  node [
    id 1721
    label "2550"
  ]
  node [
    id 1722
    label "2551"
  ]
  node [
    id 1723
    label "2553"
  ]
  node [
    id 1724
    label "2554"
  ]
  node [
    id 1725
    label "167227"
  ]
  node [
    id 1726
    label "2556"
  ]
  node [
    id 1727
    label "2557"
  ]
  node [
    id 1728
    label "2558"
  ]
  node [
    id 1729
    label "2559"
  ]
  node [
    id 1730
    label "26086"
  ]
  node [
    id 1731
    label "64446"
  ]
  node [
    id 1732
    label "116496"
  ]
  node [
    id 1733
    label "79915"
  ]
  node [
    id 1734
    label "201232"
  ]
  node [
    id 1735
    label "57231"
  ]
  node [
    id 1736
    label "5010"
  ]
  node [
    id 1737
    label "135458"
  ]
  node [
    id 1738
    label "5013"
  ]
  node [
    id 1739
    label "5558"
  ]
  node [
    id 1740
    label "5015"
  ]
  node [
    id 1741
    label "5016"
  ]
  node [
    id 1742
    label "5017"
  ]
  node [
    id 1743
    label "5018"
  ]
  node [
    id 1744
    label "100272147"
  ]
  node [
    id 1745
    label "200014"
  ]
  node [
    id 1746
    label "387521"
  ]
  node [
    id 1747
    label "116143"
  ]
  node [
    id 1748
    label "94134"
  ]
  node [
    id 1749
    label "94137"
  ]
  node [
    id 1750
    label "90624"
  ]
  node [
    id 1751
    label "90627"
  ]
  node [
    id 1752
    label "339976"
  ]
  node [
    id 1753
    label "53938"
  ]
  node [
    id 1754
    label "254887"
  ]
  node [
    id 1755
    label "919"
  ]
  node [
    id 1756
    label "915"
  ]
  node [
    id 1757
    label "914"
  ]
  node [
    id 1758
    label "917"
  ]
  node [
    id 1759
    label "916"
  ]
  node [
    id 1760
    label "9542"
  ]
  node [
    id 1761
    label "910"
  ]
  node [
    id 1762
    label "913"
  ]
  node [
    id 1763
    label "912"
  ]
  node [
    id 1764
    label "112398"
  ]
  node [
    id 1765
    label "112399"
  ]
  node [
    id 1766
    label "148252"
  ]
  node [
    id 1767
    label "285282"
  ]
  node [
    id 1768
    label "84826"
  ]
  node [
    id 1769
    label "64216"
  ]
  node [
    id 1770
    label "64215"
  ]
  node [
    id 1771
    label "64210"
  ]
  node [
    id 1772
    label "124512"
  ]
  node [
    id 1773
    label "64218"
  ]
  node [
    id 1774
    label "64219"
  ]
  node [
    id 1775
    label "83417"
  ]
  node [
    id 1776
    label "83416"
  ]
  node [
    id 1777
    label "347517"
  ]
  node [
    id 1778
    label "286204"
  ]
  node [
    id 1779
    label "340526"
  ]
  node [
    id 1780
    label "340527"
  ]
  node [
    id 1781
    label "202500"
  ]
  node [
    id 1782
    label "132989"
  ]
  node [
    id 1783
    label "84501"
  ]
  node [
    id 1784
    label "84502"
  ]
  node [
    id 1785
    label "84503"
  ]
  node [
    id 1786
    label "286205"
  ]
  node [
    id 1787
    label "196740"
  ]
  node [
    id 1788
    label "196743"
  ]
  node [
    id 1789
    label "133584"
  ]
  node [
    id 1790
    label "440087"
  ]
  node [
    id 1791
    label "166979"
  ]
  node [
    id 1792
    label "151963"
  ]
  node [
    id 1793
    label "3895"
  ]
  node [
    id 1794
    label "79183"
  ]
  node [
    id 1795
    label "285753"
  ]
  node [
    id 1796
    label "54221"
  ]
  node [
    id 1797
    label "150165"
  ]
  node [
    id 1798
    label "79089"
  ]
  node [
    id 1799
    label "79088"
  ]
  node [
    id 1800
    label "284086"
  ]
  node [
    id 1801
    label "25878"
  ]
  node [
    id 1802
    label "84769"
  ]
  node [
    id 1803
    label "79081"
  ]
  node [
    id 1804
    label "79080"
  ]
  node [
    id 1805
    label "79083"
  ]
  node [
    id 1806
    label "157378"
  ]
  node [
    id 1807
    label "79085"
  ]
  node [
    id 1808
    label "79084"
  ]
  node [
    id 1809
    label "79087"
  ]
  node [
    id 1810
    label "79086"
  ]
  node [
    id 1811
    label "79188"
  ]
  node [
    id 1812
    label "129293"
  ]
  node [
    id 1813
    label "10900"
  ]
  node [
    id 1814
    label "205564"
  ]
  node [
    id 1815
    label "55454"
  ]
  node [
    id 1816
    label "79853"
  ]
  node [
    id 1817
    label "7168"
  ]
  node [
    id 1818
    label "7169"
  ]
  node [
    id 1819
    label "56945"
  ]
  node [
    id 1820
    label "7162"
  ]
  node [
    id 1821
    label "7163"
  ]
  node [
    id 1822
    label "7161"
  ]
  node [
    id 1823
    label "7166"
  ]
  node [
    id 1824
    label "7167"
  ]
  node [
    id 1825
    label "7164"
  ]
  node [
    id 1826
    label "7165"
  ]
  node [
    id 1827
    label "710"
  ]
  node [
    id 1828
    label "55510"
  ]
  node [
    id 1829
    label "29937"
  ]
  node [
    id 1830
    label "3421"
  ]
  node [
    id 1831
    label "8079"
  ]
  node [
    id 1832
    label "8078"
  ]
  node [
    id 1833
    label "115557"
  ]
  node [
    id 1834
    label "56948"
  ]
  node [
    id 1835
    label "339745"
  ]
  node [
    id 1836
    label "23649"
  ]
  node [
    id 1837
    label "8073"
  ]
  node [
    id 1838
    label "8074"
  ]
  node [
    id 1839
    label "10658"
  ]
  node [
    id 1840
    label "8076"
  ]
  node [
    id 1841
    label "89849"
  ]
  node [
    id 1842
    label "79858"
  ]
  node [
    id 1843
    label "84614"
  ]
  node [
    id 1844
    label "1806"
  ]
  node [
    id 1845
    label "23138"
  ]
  node [
    id 1846
    label "637"
  ]
  node [
    id 1847
    label "145946"
  ]
  node [
    id 1848
    label "126119"
  ]
  node [
    id 1849
    label "1111"
  ]
  node [
    id 1850
    label "23136"
  ]
  node [
    id 1851
    label "1113"
  ]
  node [
    id 1852
    label "1112"
  ]
  node [
    id 1853
    label "401612"
  ]
  node [
    id 1854
    label "1442"
  ]
  node [
    id 1855
    label "1117"
  ]
  node [
    id 1856
    label "1116"
  ]
  node [
    id 1857
    label "23037"
  ]
  node [
    id 1858
    label "1118"
  ]
  node [
    id 1859
    label "23035"
  ]
  node [
    id 1860
    label "23034"
  ]
  node [
    id 1861
    label "23033"
  ]
  node [
    id 1862
    label "23032"
  ]
  node [
    id 1863
    label "23031"
  ]
  node [
    id 1864
    label "1448"
  ]
  node [
    id 1865
    label "23135"
  ]
  node [
    id 1866
    label "129831"
  ]
  node [
    id 1867
    label "90990"
  ]
  node [
    id 1868
    label "23132"
  ]
  node [
    id 1869
    label "4858"
  ]
  node [
    id 1870
    label "1185"
  ]
  node [
    id 1871
    label "26508"
  ]
  node [
    id 1872
    label "26509"
  ]
  node [
    id 1873
    label "199920"
  ]
  node [
    id 1874
    label "23130"
  ]
  node [
    id 1875
    label "4584"
  ]
  node [
    id 1876
    label "26502"
  ]
  node [
    id 1877
    label "23647"
  ]
  node [
    id 1878
    label "26504"
  ]
  node [
    id 1879
    label "26505"
  ]
  node [
    id 1880
    label "10642"
  ]
  node [
    id 1881
    label "26507"
  ]
  node [
    id 1882
    label "196374"
  ]
  node [
    id 1883
    label "4586"
  ]
  node [
    id 1884
    label "6787"
  ]
  node [
    id 1885
    label "3804"
  ]
  node [
    id 1886
    label "4852"
  ]
  node [
    id 1887
    label "4725"
  ]
  node [
    id 1888
    label "497661"
  ]
  node [
    id 1889
    label "57470"
  ]
  node [
    id 1890
    label "4583"
  ]
  node [
    id 1891
    label "91373"
  ]
  node [
    id 1892
    label "4724"
  ]
  node [
    id 1893
    label "59353"
  ]
  node [
    id 1894
    label "4850"
  ]
  node [
    id 1895
    label "2303"
  ]
  node [
    id 1896
    label "6524"
  ]
  node [
    id 1897
    label "1114"
  ]
  node [
    id 1898
    label "2302"
  ]
  node [
    id 1899
    label "6526"
  ]
  node [
    id 1900
    label "4720"
  ]
  node [
    id 1901
    label "57471"
  ]
  node [
    id 1902
    label "2307"
  ]
  node [
    id 1903
    label "130589"
  ]
  node [
    id 1904
    label "4784"
  ]
  node [
    id 1905
    label "4783"
  ]
  node [
    id 1906
    label "4782"
  ]
  node [
    id 1907
    label "4781"
  ]
  node [
    id 1908
    label "4780"
  ]
  node [
    id 1909
    label "51304"
  ]
  node [
    id 1910
    label "51305"
  ]
  node [
    id 1911
    label "11269"
  ]
  node [
    id 1912
    label "5822"
  ]
  node [
    id 1913
    label "51300"
  ]
  node [
    id 1914
    label "5824"
  ]
  node [
    id 1915
    label "5827"
  ]
  node [
    id 1916
    label "5826"
  ]
  node [
    id 1917
    label "5829"
  ]
  node [
    id 1918
    label "5828"
  ]
  node [
    id 1919
    label "11261"
  ]
  node [
    id 1920
    label "11260"
  ]
  node [
    id 1921
    label "93621"
  ]
  node [
    id 1922
    label "51309"
  ]
  node [
    id 1923
    label "148014"
  ]
  node [
    id 1924
    label "11264"
  ]
  node [
    id 1925
    label "51501"
  ]
  node [
    id 1926
    label "1801"
  ]
  node [
    id 1927
    label "127579"
  ]
  node [
    id 1928
    label "57337"
  ]
  node [
    id 1929
    label "64779"
  ]
  node [
    id 1930
    label "64778"
  ]
  node [
    id 1931
    label "56623"
  ]
  node [
    id 1932
    label "64777"
  ]
  node [
    id 1933
    label "64776"
  ]
  node [
    id 1934
    label "64771"
  ]
  node [
    id 1935
    label "64770"
  ]
  node [
    id 1936
    label "64773"
  ]
  node [
    id 1937
    label "64772"
  ]
  node [
    id 1938
    label "8689"
  ]
  node [
    id 1939
    label "4012"
  ]
  node [
    id 1940
    label "51160"
  ]
  node [
    id 1941
    label "51162"
  ]
  node [
    id 1942
    label "51163"
  ]
  node [
    id 1943
    label "51164"
  ]
  node [
    id 1944
    label "51166"
  ]
  node [
    id 1945
    label "9675"
  ]
  node [
    id 1946
    label "51168"
  ]
  node [
    id 1947
    label "163859"
  ]
  node [
    id 1948
    label "253639"
  ]
  node [
    id 1949
    label "9677"
  ]
  node [
    id 1950
    label "65979"
  ]
  node [
    id 1951
    label "145447"
  ]
  node [
    id 1952
    label "10109"
  ]
  node [
    id 1953
    label "127795"
  ]
  node [
    id 1954
    label "64518"
  ]
  node [
    id 1955
    label "81839"
  ]
  node [
    id 1956
    label "199"
  ]
  node [
    id 1957
    label "10455"
  ]
  node [
    id 1958
    label "81833"
  ]
  node [
    id 1959
    label "81832"
  ]
  node [
    id 1960
    label "197"
  ]
  node [
    id 1961
    label "196"
  ]
  node [
    id 1962
    label "191"
  ]
  node [
    id 1963
    label "190"
  ]
  node [
    id 1964
    label "10107"
  ]
  node [
    id 1965
    label "348180"
  ]
  node [
    id 1966
    label "10106"
  ]
  node [
    id 1967
    label "117159"
  ]
  node [
    id 1968
    label "117157"
  ]
  node [
    id 1969
    label "117156"
  ]
  node [
    id 1970
    label "117155"
  ]
  node [
    id 1971
    label "117154"
  ]
  node [
    id 1972
    label "10100"
  ]
  node [
    id 1973
    label "389362"
  ]
  node [
    id 1974
    label "79368"
  ]
  node [
    id 1975
    label "56339"
  ]
  node [
    id 1976
    label "79369"
  ]
  node [
    id 1977
    label "10332"
  ]
  node [
    id 1978
    label "10333"
  ]
  node [
    id 1979
    label "2769"
  ]
  node [
    id 1980
    label "57576"
  ]
  node [
    id 1981
    label "57571"
  ]
  node [
    id 1982
    label "9150"
  ]
  node [
    id 1983
    label "57573"
  ]
  node [
    id 1984
    label "9152"
  ]
  node [
    id 1985
    label "199731"
  ]
  node [
    id 1986
    label "2762"
  ]
  node [
    id 1987
    label "390927"
  ]
  node [
    id 1988
    label "2760"
  ]
  node [
    id 1989
    label "9159"
  ]
  node [
    id 1990
    label "9158"
  ]
  node [
    id 1991
    label "2765"
  ]
  node [
    id 1992
    label "2764"
  ]
  node [
    id 1993
    label "79364"
  ]
  node [
    id 1994
    label "9489"
  ]
  node [
    id 1995
    label "9488"
  ]
  node [
    id 1996
    label "79365"
  ]
  node [
    id 1997
    label "9482"
  ]
  node [
    id 1998
    label "9481"
  ]
  node [
    id 1999
    label "7903"
  ]
  node [
    id 2000
    label "9487"
  ]
  node [
    id 2001
    label "7905"
  ]
  node [
    id 2002
    label "6271"
  ]
  node [
    id 2003
    label "6273"
  ]
  node [
    id 2004
    label "6272"
  ]
  node [
    id 2005
    label "6275"
  ]
  node [
    id 2006
    label "6274"
  ]
  node [
    id 2007
    label "6277"
  ]
  node [
    id 2008
    label "6276"
  ]
  node [
    id 2009
    label "6279"
  ]
  node [
    id 2010
    label "6278"
  ]
  node [
    id 2011
    label "348980"
  ]
  node [
    id 2012
    label "55801"
  ]
  node [
    id 2013
    label "246"
  ]
  node [
    id 2014
    label "117247"
  ]
  node [
    id 2015
    label "55806"
  ]
  node [
    id 2016
    label "9731"
  ]
  node [
    id 2017
    label "9730"
  ]
  node [
    id 2018
    label "9733"
  ]
  node [
    id 2019
    label "9732"
  ]
  node [
    id 2020
    label "9735"
  ]
  node [
    id 2021
    label "9734"
  ]
  node [
    id 2022
    label "9737"
  ]
  node [
    id 2023
    label "9736"
  ]
  node [
    id 2024
    label "9739"
  ]
  node [
    id 2025
    label "286207"
  ]
  node [
    id 2026
    label "79415"
  ]
  node [
    id 2027
    label "387990"
  ]
  node [
    id 2028
    label "376497"
  ]
  node [
    id 2029
    label "121793"
  ]
  node [
    id 2030
    label "3452"
  ]
  node [
    id 2031
    label "84750"
  ]
  node [
    id 2032
    label "3451"
  ]
  node [
    id 2033
    label "723790"
  ]
  node [
    id 2034
    label "22978"
  ]
  node [
    id 2035
    label "3454"
  ]
  node [
    id 2036
    label "3455"
  ]
  node [
    id 2037
    label "84759"
  ]
  node [
    id 2038
    label "22974"
  ]
  node [
    id 2039
    label "3458"
  ]
  node [
    id 2040
    label "22976"
  ]
  node [
    id 2041
    label "858"
  ]
  node [
    id 2042
    label "859"
  ]
  node [
    id 2043
    label "619279"
  ]
  node [
    id 2044
    label "653361"
  ]
  node [
    id 2045
    label "138724"
  ]
  node [
    id 2046
    label "112609"
  ]
  node [
    id 2047
    label "170591"
  ]
  node [
    id 2048
    label "26873"
  ]
  node [
    id 2049
    label "3866"
  ]
  node [
    id 2050
    label "90580"
  ]
  node [
    id 2051
    label "8905"
  ]
  node [
    id 2052
    label "353174"
  ]
  node [
    id 2053
    label "55471"
  ]
  node [
    id 2054
    label "54914"
  ]
  node [
    id 2055
    label "11322"
  ]
  node [
    id 2056
    label "5229"
  ]
  node [
    id 2057
    label "5228"
  ]
  node [
    id 2058
    label "8409"
  ]
  node [
    id 2059
    label "157773"
  ]
  node [
    id 2060
    label "5226"
  ]
  node [
    id 2061
    label "5225"
  ]
  node [
    id 2062
    label "8900"
  ]
  node [
    id 2063
    label "1485"
  ]
  node [
    id 2064
    label "100316904"
  ]
  node [
    id 2065
    label "90161"
  ]
  node [
    id 2066
    label "641700"
  ]
  node [
    id 2067
    label "11182"
  ]
  node [
    id 2068
    label "81605"
  ]
  node [
    id 2069
    label "11183"
  ]
  node [
    id 2070
    label "4811"
  ]
  node [
    id 2071
    label "171392"
  ]
  node [
    id 2072
    label "54734"
  ]
  node [
    id 2073
    label "3062"
  ]
  node [
    id 2074
    label "3061"
  ]
  node [
    id 2075
    label "3060"
  ]
  node [
    id 2076
    label "3067"
  ]
  node [
    id 2077
    label "3066"
  ]
  node [
    id 2078
    label "3065"
  ]
  node [
    id 2079
    label "3064"
  ]
  node [
    id 2080
    label "54732"
  ]
  node [
    id 2081
    label "3069"
  ]
  node [
    id 2082
    label "3068"
  ]
  node [
    id 2083
    label "28442"
  ]
  node [
    id 2084
    label "11187"
  ]
  node [
    id 2085
    label "79768"
  ]
  node [
    id 2086
    label "91419"
  ]
  node [
    id 2087
    label "339175"
  ]
  node [
    id 2088
    label "142683"
  ]
  node [
    id 2089
    label "79760"
  ]
  node [
    id 2090
    label "91147"
  ]
  node [
    id 2091
    label "79762"
  ]
  node [
    id 2092
    label "79763"
  ]
  node [
    id 2093
    label "169981"
  ]
  node [
    id 2094
    label "2152"
  ]
  node [
    id 2095
    label "284418"
  ]
  node [
    id 2096
    label "115708"
  ]
  node [
    id 2097
    label "83992"
  ]
  node [
    id 2098
    label "8406"
  ]
  node [
    id 2099
    label "83990"
  ]
  node [
    id 2100
    label "115703"
  ]
  node [
    id 2101
    label "115704"
  ]
  node [
    id 2102
    label "83998"
  ]
  node [
    id 2103
    label "83999"
  ]
  node [
    id 2104
    label "91894"
  ]
  node [
    id 2105
    label "25834"
  ]
  node [
    id 2106
    label "7570"
  ]
  node [
    id 2107
    label "126567"
  ]
  node [
    id 2108
    label "51101"
  ]
  node [
    id 2109
    label "55070"
  ]
  node [
    id 2110
    label "5729"
  ]
  node [
    id 2111
    label "652968"
  ]
  node [
    id 2112
    label "10788"
  ]
  node [
    id 2113
    label "7574"
  ]
  node [
    id 2114
    label "161753"
  ]
  node [
    id 2115
    label "55074"
  ]
  node [
    id 2116
    label "51008"
  ]
  node [
    id 2117
    label "85474"
  ]
  node [
    id 2118
    label "222894"
  ]
  node [
    id 2119
    label "29066"
  ]
  node [
    id 2120
    label "7579"
  ]
  node [
    id 2121
    label "29062"
  ]
  node [
    id 2122
    label "63901"
  ]
  node [
    id 2123
    label "51554"
  ]
  node [
    id 2124
    label "51005"
  ]
  node [
    id 2125
    label "29068"
  ]
  node [
    id 2126
    label "23200"
  ]
  node [
    id 2127
    label "66008"
  ]
  node [
    id 2128
    label "126308"
  ]
  node [
    id 2129
    label "23203"
  ]
  node [
    id 2130
    label "23204"
  ]
  node [
    id 2131
    label "1301"
  ]
  node [
    id 2132
    label "1302"
  ]
  node [
    id 2133
    label "23207"
  ]
  node [
    id 2134
    label "23208"
  ]
  node [
    id 2135
    label "23209"
  ]
  node [
    id 2136
    label "23759"
  ]
  node [
    id 2137
    label "1308"
  ]
  node [
    id 2138
    label "66004"
  ]
  node [
    id 2139
    label "51002"
  ]
  node [
    id 2140
    label "27042"
  ]
  node [
    id 2141
    label "27043"
  ]
  node [
    id 2142
    label "27040"
  ]
  node [
    id 2143
    label "498"
  ]
  node [
    id 2144
    label "51001"
  ]
  node [
    id 2145
    label "27044"
  ]
  node [
    id 2146
    label "495"
  ]
  node [
    id 2147
    label "496"
  ]
  node [
    id 2148
    label "51552"
  ]
  node [
    id 2149
    label "490"
  ]
  node [
    id 2150
    label "491"
  ]
  node [
    id 2151
    label "492"
  ]
  node [
    id 2152
    label "493"
  ]
  node [
    id 2153
    label "6478"
  ]
  node [
    id 2154
    label "57696"
  ]
  node [
    id 2155
    label "6473"
  ]
  node [
    id 2156
    label "6472"
  ]
  node [
    id 2157
    label "6470"
  ]
  node [
    id 2158
    label "6477"
  ]
  node [
    id 2159
    label "6476"
  ]
  node [
    id 2160
    label "6474"
  ]
  node [
    id 2161
    label "113540"
  ]
  node [
    id 2162
    label "9536"
  ]
  node [
    id 2163
    label "7755"
  ]
  node [
    id 2164
    label "7757"
  ]
  node [
    id 2165
    label "7756"
  ]
  node [
    id 2166
    label "7750"
  ]
  node [
    id 2167
    label "7753"
  ]
  node [
    id 2168
    label "7752"
  ]
  node [
    id 2169
    label "9534"
  ]
  node [
    id 2170
    label "3939"
  ]
  node [
    id 2171
    label "3938"
  ]
  node [
    id 2172
    label "57405"
  ]
  node [
    id 2173
    label "3937"
  ]
  node [
    id 2174
    label "3936"
  ]
  node [
    id 2175
    label "3931"
  ]
  node [
    id 2176
    label "3930"
  ]
  node [
    id 2177
    label "3933"
  ]
  node [
    id 2178
    label "3932"
  ]
  node [
    id 2179
    label "8331"
  ]
  node [
    id 2180
    label "9531"
  ]
  node [
    id 2181
    label "8334"
  ]
  node [
    id 2182
    label "91543"
  ]
  node [
    id 2183
    label "6717"
  ]
  node [
    id 2184
    label "6714"
  ]
  node [
    id 2185
    label "6715"
  ]
  node [
    id 2186
    label "6712"
  ]
  node [
    id 2187
    label "6713"
  ]
  node [
    id 2188
    label "6710"
  ]
  node [
    id 2189
    label "6711"
  ]
  node [
    id 2190
    label "57690"
  ]
  node [
    id 2191
    label "9907"
  ]
  node [
    id 2192
    label "9904"
  ]
  node [
    id 2193
    label "9905"
  ]
  node [
    id 2194
    label "9902"
  ]
  node [
    id 2195
    label "9903"
  ]
  node [
    id 2196
    label "9900"
  ]
  node [
    id 2197
    label "9901"
  ]
  node [
    id 2198
    label "389170"
  ]
  node [
    id 2199
    label "9908"
  ]
  node [
    id 2200
    label "9909"
  ]
  node [
    id 2201
    label "2593"
  ]
  node [
    id 2202
    label "127343"
  ]
  node [
    id 2203
    label "145282"
  ]
  node [
    id 2204
    label "90506"
  ]
  node [
    id 2205
    label "55529"
  ]
  node [
    id 2206
    label "55526"
  ]
  node [
    id 2207
    label "55527"
  ]
  node [
    id 2208
    label "55521"
  ]
  node [
    id 2209
    label "131377"
  ]
  node [
    id 2210
    label "131375"
  ]
  node [
    id 2211
    label "4818"
  ]
  node [
    id 2212
    label "389289"
  ]
  node [
    id 2213
    label "57692"
  ]
  node [
    id 2214
    label "154141"
  ]
  node [
    id 2215
    label "4045"
  ]
  node [
    id 2216
    label "4046"
  ]
  node [
    id 2217
    label "4047"
  ]
  node [
    id 2218
    label "4040"
  ]
  node [
    id 2219
    label "4041"
  ]
  node [
    id 2220
    label "4043"
  ]
  node [
    id 2221
    label "4048"
  ]
  node [
    id 2222
    label "4049"
  ]
  node [
    id 2223
    label "25758"
  ]
  node [
    id 2224
    label "25759"
  ]
  node [
    id 2225
    label "55213"
  ]
  node [
    id 2226
    label "132949"
  ]
  node [
    id 2227
    label "84233"
  ]
  node [
    id 2228
    label "3665"
  ]
  node [
    id 2229
    label "3664"
  ]
  node [
    id 2230
    label "3667"
  ]
  node [
    id 2231
    label "3661"
  ]
  node [
    id 2232
    label "3660"
  ]
  node [
    id 2233
    label "3663"
  ]
  node [
    id 2234
    label "3662"
  ]
  node [
    id 2235
    label "150684"
  ]
  node [
    id 2236
    label "84231"
  ]
  node [
    id 2237
    label "3669"
  ]
  node [
    id 2238
    label "150681"
  ]
  node [
    id 2239
    label "84548"
  ]
  node [
    id 2240
    label "84549"
  ]
  node [
    id 2241
    label "53831"
  ]
  node [
    id 2242
    label "56616"
  ]
  node [
    id 2243
    label "149563"
  ]
  node [
    id 2244
    label "90423"
  ]
  node [
    id 2245
    label "90427"
  ]
  node [
    id 2246
    label "3268"
  ]
  node [
    id 2247
    label "2572"
  ]
  node [
    id 2248
    label "64983"
  ]
  node [
    id 2249
    label "2570"
  ]
  node [
    id 2250
    label "64981"
  ]
  node [
    id 2251
    label "165530"
  ]
  node [
    id 2252
    label "126969"
  ]
  node [
    id 2253
    label "392197"
  ]
  node [
    id 2254
    label "10121"
  ]
  node [
    id 2255
    label "57210"
  ]
  node [
    id 2256
    label "57211"
  ]
  node [
    id 2257
    label "84239"
  ]
  node [
    id 2258
    label "57214"
  ]
  node [
    id 2259
    label "57215"
  ]
  node [
    id 2260
    label "57216"
  ]
  node [
    id 2261
    label "57217"
  ]
  node [
    id 2262
    label "3593"
  ]
  node [
    id 2263
    label "3592"
  ]
  node [
    id 2264
    label "3590"
  ]
  node [
    id 2265
    label "3597"
  ]
  node [
    id 2266
    label "3596"
  ]
  node [
    id 2267
    label "3595"
  ]
  node [
    id 2268
    label "3594"
  ]
  node [
    id 2269
    label "5036"
  ]
  node [
    id 2270
    label "5037"
  ]
  node [
    id 2271
    label "5034"
  ]
  node [
    id 2272
    label "3598"
  ]
  node [
    id 2273
    label "5032"
  ]
  node [
    id 2274
    label "5033"
  ]
  node [
    id 2275
    label "5030"
  ]
  node [
    id 2276
    label "5031"
  ]
  node [
    id 2277
    label "4435"
  ]
  node [
    id 2278
    label "64184"
  ]
  node [
    id 2279
    label "4436"
  ]
  node [
    id 2280
    label "10120"
  ]
  node [
    id 2281
    label "4430"
  ]
  node [
    id 2282
    label "60401"
  ]
  node [
    id 2283
    label "4439"
  ]
  node [
    id 2284
    label "4438"
  ]
  node [
    id 2285
    label "53917"
  ]
  node [
    id 2286
    label "53916"
  ]
  node [
    id 2287
    label "975"
  ]
  node [
    id 2288
    label "974"
  ]
  node [
    id 2289
    label "973"
  ]
  node [
    id 2290
    label "972"
  ]
  node [
    id 2291
    label "971"
  ]
  node [
    id 2292
    label "970"
  ]
  node [
    id 2293
    label "90390"
  ]
  node [
    id 2294
    label "5581"
  ]
  node [
    id 2295
    label "53919"
  ]
  node [
    id 2296
    label "978"
  ]
  node [
    id 2297
    label "100506144"
  ]
  node [
    id 2298
    label "140831"
  ]
  node [
    id 2299
    label "140832"
  ]
  node [
    id 2300
    label "80264"
  ]
  node [
    id 2301
    label "80267"
  ]
  node [
    id 2302
    label "140838"
  ]
  node [
    id 2303
    label "80263"
  ]
  node [
    id 2304
    label "80262"
  ]
  node [
    id 2305
    label "8085"
  ]
  node [
    id 2306
    label "22986"
  ]
  node [
    id 2307
    label "26469"
  ]
  node [
    id 2308
    label "390594"
  ]
  node [
    id 2309
    label "27113"
  ]
  node [
    id 2310
    label "64236"
  ]
  node [
    id 2311
    label "55079"
  ]
  node [
    id 2312
    label "390598"
  ]
  node [
    id 2313
    label "64231"
  ]
  node [
    id 2314
    label "64232"
  ]
  node [
    id 2315
    label "6917"
  ]
  node [
    id 2316
    label "840"
  ]
  node [
    id 2317
    label "5287"
  ]
  node [
    id 2318
    label "133619"
  ]
  node [
    id 2319
    label "118881"
  ]
  node [
    id 2320
    label "125488"
  ]
  node [
    id 2321
    label "163059"
  ]
  node [
    id 2322
    label "340542"
  ]
  node [
    id 2323
    label "340543"
  ]
  node [
    id 2324
    label "125950"
  ]
  node [
    id 2325
    label "163051"
  ]
  node [
    id 2326
    label "340547"
  ]
  node [
    id 2327
    label "387509"
  ]
  node [
    id 2328
    label "152687"
  ]
  node [
    id 2329
    label "84569"
  ]
  node [
    id 2330
    label "203522"
  ]
  node [
    id 2331
    label "203523"
  ]
  node [
    id 2332
    label "133688"
  ]
  node [
    id 2333
    label "58191"
  ]
  node [
    id 2334
    label "84561"
  ]
  node [
    id 2335
    label "654346"
  ]
  node [
    id 2336
    label "203259"
  ]
  node [
    id 2337
    label "10475"
  ]
  node [
    id 2338
    label "10474"
  ]
  node [
    id 2339
    label "10477"
  ]
  node [
    id 2340
    label "10476"
  ]
  node [
    id 2341
    label "10471"
  ]
  node [
    id 2342
    label "83694"
  ]
  node [
    id 2343
    label "10473"
  ]
  node [
    id 2344
    label "10472"
  ]
  node [
    id 2345
    label "83699"
  ]
  node [
    id 2346
    label "83698"
  ]
  node [
    id 2347
    label "10479"
  ]
  node [
    id 2348
    label "10478"
  ]
  node [
    id 2349
    label "2820"
  ]
  node [
    id 2350
    label "163589"
  ]
  node [
    id 2351
    label "8927"
  ]
  node [
    id 2352
    label "8926"
  ]
  node [
    id 2353
    label "8925"
  ]
  node [
    id 2354
    label "8924"
  ]
  node [
    id 2355
    label "27316"
  ]
  node [
    id 2356
    label "8929"
  ]
  node [
    id 2357
    label "8928"
  ]
  node [
    id 2358
    label "5414"
  ]
  node [
    id 2359
    label "284069"
  ]
  node [
    id 2360
    label "284067"
  ]
  node [
    id 2361
    label "115399"
  ]
  node [
    id 2362
    label "7100"
  ]
  node [
    id 2363
    label "7101"
  ]
  node [
    id 2364
    label "7102"
  ]
  node [
    id 2365
    label "7104"
  ]
  node [
    id 2366
    label "7105"
  ]
  node [
    id 2367
    label "7106"
  ]
  node [
    id 2368
    label "7107"
  ]
  node [
    id 2369
    label "7108"
  ]
  node [
    id 2370
    label "7109"
  ]
  node [
    id 2371
    label "3813"
  ]
  node [
    id 2372
    label "3972"
  ]
  node [
    id 2373
    label "3383"
  ]
  node [
    id 2374
    label "57452"
  ]
  node [
    id 2375
    label "83862"
  ]
  node [
    id 2376
    label "57084"
  ]
  node [
    id 2377
    label "83860"
  ]
  node [
    id 2378
    label "55628"
  ]
  node [
    id 2379
    label "83861"
  ]
  node [
    id 2380
    label "255231"
  ]
  node [
    id 2381
    label "1687"
  ]
  node [
    id 2382
    label "57453"
  ]
  node [
    id 2383
    label "255394"
  ]
  node [
    id 2384
    label "57082"
  ]
  node [
    id 2385
    label "115572"
  ]
  node [
    id 2386
    label "29989"
  ]
  node [
    id 2387
    label "29988"
  ]
  node [
    id 2388
    label "64963"
  ]
  node [
    id 2389
    label "29980"
  ]
  node [
    id 2390
    label "92552"
  ]
  node [
    id 2391
    label "29982"
  ]
  node [
    id 2392
    label "29985"
  ]
  node [
    id 2393
    label "29984"
  ]
  node [
    id 2394
    label "29986"
  ]
  node [
    id 2395
    label "56675"
  ]
  node [
    id 2396
    label "1469"
  ]
  node [
    id 2397
    label "1468"
  ]
  node [
    id 2398
    label "1465"
  ]
  node [
    id 2399
    label "1464"
  ]
  node [
    id 2400
    label "57451"
  ]
  node [
    id 2401
    label "1466"
  ]
  node [
    id 2402
    label "1460"
  ]
  node [
    id 2403
    label "1463"
  ]
  node [
    id 2404
    label "1462"
  ]
  node [
    id 2405
    label "84988"
  ]
  node [
    id 2406
    label "9537"
  ]
  node [
    id 2407
    label "23639"
  ]
  node [
    id 2408
    label "84984"
  ]
  node [
    id 2409
    label "84985"
  ]
  node [
    id 2410
    label "84986"
  ]
  node [
    id 2411
    label "84987"
  ]
  node [
    id 2412
    label "94160"
  ]
  node [
    id 2413
    label "3976"
  ]
  node [
    id 2414
    label "4239"
  ]
  node [
    id 2415
    label "4238"
  ]
  node [
    id 2416
    label "4237"
  ]
  node [
    id 2417
    label "4236"
  ]
  node [
    id 2418
    label "4234"
  ]
  node [
    id 2419
    label "4233"
  ]
  node [
    id 2420
    label "79047"
  ]
  node [
    id 2421
    label "5591"
  ]
  node [
    id 2422
    label "5590"
  ]
  node [
    id 2423
    label "5593"
  ]
  node [
    id 2424
    label "5592"
  ]
  node [
    id 2425
    label "5595"
  ]
  node [
    id 2426
    label "5594"
  ]
  node [
    id 2427
    label "5597"
  ]
  node [
    id 2428
    label "5596"
  ]
  node [
    id 2429
    label "5599"
  ]
  node [
    id 2430
    label "89780"
  ]
  node [
    id 2431
    label "160777"
  ]
  node [
    id 2432
    label "89782"
  ]
  node [
    id 2433
    label "54458"
  ]
  node [
    id 2434
    label "91351"
  ]
  node [
    id 2435
    label "91608"
  ]
  node [
    id 2436
    label "91355"
  ]
  node [
    id 2437
    label "91607"
  ]
  node [
    id 2438
    label "79042"
  ]
  node [
    id 2439
    label "91603"
  ]
  node [
    id 2440
    label "319"
  ]
  node [
    id 2441
    label "318"
  ]
  node [
    id 2442
    label "55690"
  ]
  node [
    id 2443
    label "92806"
  ]
  node [
    id 2444
    label "312"
  ]
  node [
    id 2445
    label "311"
  ]
  node [
    id 2446
    label "310"
  ]
  node [
    id 2447
    label "317"
  ]
  node [
    id 2448
    label "316"
  ]
  node [
    id 2449
    label "314"
  ]
  node [
    id 2450
    label "11201"
  ]
  node [
    id 2451
    label "11200"
  ]
  node [
    id 2452
    label "11202"
  ]
  node [
    id 2453
    label "126792"
  ]
  node [
    id 2454
    label "1339"
  ]
  node [
    id 2455
    label "130560"
  ]
  node [
    id 2456
    label "51362"
  ]
  node [
    id 2457
    label "51363"
  ]
  node [
    id 2458
    label "51360"
  ]
  node [
    id 2459
    label "51361"
  ]
  node [
    id 2460
    label "51366"
  ]
  node [
    id 2461
    label "51367"
  ]
  node [
    id 2462
    label "51364"
  ]
  node [
    id 2463
    label "340307"
  ]
  node [
    id 2464
    label "64968"
  ]
  node [
    id 2465
    label "51368"
  ]
  node [
    id 2466
    label "65008"
  ]
  node [
    id 2467
    label "65009"
  ]
  node [
    id 2468
    label "80731"
  ]
  node [
    id 2469
    label "65003"
  ]
  node [
    id 2470
    label "65005"
  ]
  node [
    id 2471
    label "162466"
  ]
  node [
    id 2472
    label "64759"
  ]
  node [
    id 2473
    label "440"
  ]
  node [
    id 2474
    label "64753"
  ]
  node [
    id 2475
    label "64750"
  ]
  node [
    id 2476
    label "64757"
  ]
  node [
    id 2477
    label "64756"
  ]
  node [
    id 2478
    label "124056"
  ]
  node [
    id 2479
    label "64754"
  ]
  node [
    id 2480
    label "23414"
  ]
  node [
    id 2481
    label "23417"
  ]
  node [
    id 2482
    label "23411"
  ]
  node [
    id 2483
    label "23410"
  ]
  node [
    id 2484
    label "23413"
  ]
  node [
    id 2485
    label "23412"
  ]
  node [
    id 2486
    label "151871"
  ]
  node [
    id 2487
    label "23418"
  ]
  node [
    id 2488
    label "27257"
  ]
  node [
    id 2489
    label "253650"
  ]
  node [
    id 2490
    label "90678"
  ]
  node [
    id 2491
    label "27253"
  ]
  node [
    id 2492
    label "27252"
  ]
  node [
    id 2493
    label "51188"
  ]
  node [
    id 2494
    label "27250"
  ]
  node [
    id 2495
    label "51186"
  ]
  node [
    id 2496
    label "10718"
  ]
  node [
    id 2497
    label "51184"
  ]
  node [
    id 2498
    label "51185"
  ]
  node [
    id 2499
    label "51182"
  ]
  node [
    id 2500
    label "27258"
  ]
  node [
    id 2501
    label "405"
  ]
  node [
    id 2502
    label "6936"
  ]
  node [
    id 2503
    label "2494"
  ]
  node [
    id 2504
    label "342897"
  ]
  node [
    id 2505
    label "2299"
  ]
  node [
    id 2506
    label "2298"
  ]
  node [
    id 2507
    label "283238"
  ]
  node [
    id 2508
    label "2290"
  ]
  node [
    id 2509
    label "2297"
  ]
  node [
    id 2510
    label "2296"
  ]
  node [
    id 2511
    label "2295"
  ]
  node [
    id 2512
    label "2294"
  ]
  node [
    id 2513
    label "55954"
  ]
  node [
    id 2514
    label "55957"
  ]
  node [
    id 2515
    label "392509"
  ]
  node [
    id 2516
    label "83732"
  ]
  node [
    id 2517
    label "8694"
  ]
  node [
    id 2518
    label "23636"
  ]
  node [
    id 2519
    label "6938"
  ]
  node [
    id 2520
    label "54980"
  ]
  node [
    id 2521
    label "166614"
  ]
  node [
    id 2522
    label "374877"
  ]
  node [
    id 2523
    label "23547"
  ]
  node [
    id 2524
    label "374879"
  ]
  node [
    id 2525
    label "92017"
  ]
  node [
    id 2526
    label "10916"
  ]
  node [
    id 2527
    label "116843"
  ]
  node [
    id 2528
    label "10914"
  ]
  node [
    id 2529
    label "116841"
  ]
  node [
    id 2530
    label "10912"
  ]
  node [
    id 2531
    label "10913"
  ]
  node [
    id 2532
    label "10910"
  ]
  node [
    id 2533
    label "10911"
  ]
  node [
    id 2534
    label "8692"
  ]
  node [
    id 2535
    label "10919"
  ]
  node [
    id 2536
    label "7290"
  ]
  node [
    id 2537
    label "7291"
  ]
  node [
    id 2538
    label "57551"
  ]
  node [
    id 2539
    label "7293"
  ]
  node [
    id 2540
    label "7294"
  ]
  node [
    id 2541
    label "7295"
  ]
  node [
    id 2542
    label "57555"
  ]
  node [
    id 2543
    label "57554"
  ]
  node [
    id 2544
    label "7298"
  ]
  node [
    id 2545
    label "10647"
  ]
  node [
    id 2546
    label "10644"
  ]
  node [
    id 2547
    label "10645"
  ]
  node [
    id 2548
    label "57001"
  ]
  node [
    id 2549
    label "7704"
  ]
  node [
    id 2550
    label "10316"
  ]
  node [
    id 2551
    label "57002"
  ]
  node [
    id 2552
    label "121268"
  ]
  node [
    id 2553
    label "116969"
  ]
  node [
    id 2554
    label "38"
  ]
  node [
    id 2555
    label "2980"
  ]
  node [
    id 2556
    label "210"
  ]
  node [
    id 2557
    label "121260"
  ]
  node [
    id 2558
    label "7702"
  ]
  node [
    id 2559
    label "55624"
  ]
  node [
    id 2560
    label "7703"
  ]
  node [
    id 2561
    label "22828"
  ]
  node [
    id 2562
    label "84920"
  ]
  node [
    id 2563
    label "56254"
  ]
  node [
    id 2564
    label "6299"
  ]
  node [
    id 2565
    label "158511"
  ]
  node [
    id 2566
    label "6297"
  ]
  node [
    id 2567
    label "6296"
  ]
  node [
    id 2568
    label "283807"
  ]
  node [
    id 2569
    label "6294"
  ]
  node [
    id 2570
    label "6293"
  ]
  node [
    id 2571
    label "6291"
  ]
  node [
    id 2572
    label "26127"
  ]
  node [
    id 2573
    label "81853"
  ]
  node [
    id 2574
    label "81671"
  ]
  node [
    id 2575
    label "26123"
  ]
  node [
    id 2576
    label "81857"
  ]
  node [
    id 2577
    label "26121"
  ]
  node [
    id 2578
    label "81858"
  ]
  node [
    id 2579
    label "26128"
  ]
  node [
    id 2580
    label "80097"
  ]
  node [
    id 2581
    label "80095"
  ]
  node [
    id 2582
    label "123103"
  ]
  node [
    id 2583
    label "254552"
  ]
  node [
    id 2584
    label "113235"
  ]
  node [
    id 2585
    label "147912"
  ]
  node [
    id 2586
    label "130162"
  ]
  node [
    id 2587
    label "57698"
  ]
  node [
    id 2588
    label "34"
  ]
  node [
    id 2589
    label "166968"
  ]
  node [
    id 2590
    label "57699"
  ]
  node [
    id 2591
    label "79845"
  ]
  node [
    id 2592
    label "56977"
  ]
  node [
    id 2593
    label "79847"
  ]
  node [
    id 2594
    label "56975"
  ]
  node [
    id 2595
    label "79841"
  ]
  node [
    id 2596
    label "79840"
  ]
  node [
    id 2597
    label "56970"
  ]
  node [
    id 2598
    label "79842"
  ]
  node [
    id 2599
    label "3430"
  ]
  node [
    id 2600
    label "3431"
  ]
  node [
    id 2601
    label "874"
  ]
  node [
    id 2602
    label "875"
  ]
  node [
    id 2603
    label "3434"
  ]
  node [
    id 2604
    label "873"
  ]
  node [
    id 2605
    label "22955"
  ]
  node [
    id 2606
    label "871"
  ]
  node [
    id 2607
    label "2037"
  ]
  node [
    id 2608
    label "2036"
  ]
  node [
    id 2609
    label "2035"
  ]
  node [
    id 2610
    label "4591"
  ]
  node [
    id 2611
    label "2033"
  ]
  node [
    id 2612
    label "4597"
  ]
  node [
    id 2613
    label "4594"
  ]
  node [
    id 2614
    label "4595"
  ]
  node [
    id 2615
    label "203062"
  ]
  node [
    id 2616
    label "4846"
  ]
  node [
    id 2617
    label "10573"
  ]
  node [
    id 2618
    label "4841"
  ]
  node [
    id 2619
    label "4842"
  ]
  node [
    id 2620
    label "2038"
  ]
  node [
    id 2621
    label "57125"
  ]
  node [
    id 2622
    label "80896"
  ]
  node [
    id 2623
    label "57122"
  ]
  node [
    id 2624
    label "80895"
  ]
  node [
    id 2625
    label "5201"
  ]
  node [
    id 2626
    label "5203"
  ]
  node [
    id 2627
    label "5202"
  ]
  node [
    id 2628
    label "5205"
  ]
  node [
    id 2629
    label "5204"
  ]
  node [
    id 2630
    label "5207"
  ]
  node [
    id 2631
    label "353116"
  ]
  node [
    id 2632
    label "5209"
  ]
  node [
    id 2633
    label "5208"
  ]
  node [
    id 2634
    label "54583"
  ]
  node [
    id 2635
    label "54585"
  ]
  node [
    id 2636
    label "54584"
  ]
  node [
    id 2637
    label "54587"
  ]
  node [
    id 2638
    label "440138"
  ]
  node [
    id 2639
    label "400916"
  ]
  node [
    id 2640
    label "152992"
  ]
  node [
    id 2641
    label "6741"
  ]
  node [
    id 2642
    label "90187"
  ]
  node [
    id 2643
    label "91624"
  ]
  node [
    id 2644
    label "4939"
  ]
  node [
    id 2645
    label "11190"
  ]
  node [
    id 2646
    label "11193"
  ]
  node [
    id 2647
    label "54726"
  ]
  node [
    id 2648
    label "11194"
  ]
  node [
    id 2649
    label "11197"
  ]
  node [
    id 2650
    label "11196"
  ]
  node [
    id 2651
    label "11199"
  ]
  node [
    id 2652
    label "11198"
  ]
  node [
    id 2653
    label "339804"
  ]
  node [
    id 2654
    label "54729"
  ]
  node [
    id 2655
    label "91801"
  ]
  node [
    id 2656
    label "54059"
  ]
  node [
    id 2657
    label "54058"
  ]
  node [
    id 2658
    label "3049"
  ]
  node [
    id 2659
    label "3048"
  ]
  node [
    id 2660
    label "127687"
  ]
  node [
    id 2661
    label "3043"
  ]
  node [
    id 2662
    label "3042"
  ]
  node [
    id 2663
    label "3045"
  ]
  node [
    id 2664
    label "3047"
  ]
  node [
    id 2665
    label "3046"
  ]
  node [
    id 2666
    label "115761"
  ]
  node [
    id 2667
    label "145376"
  ]
  node [
    id 2668
    label "146206"
  ]
  node [
    id 2669
    label "126549"
  ]
  node [
    id 2670
    label "147007"
  ]
  node [
    id 2671
    label "148932"
  ]
  node [
    id 2672
    label "3294"
  ]
  node [
    id 2673
    label "91298"
  ]
  node [
    id 2674
    label "129642"
  ]
  node [
    id 2675
    label "6096"
  ]
  node [
    id 2676
    label "5192"
  ]
  node [
    id 2677
    label "267002"
  ]
  node [
    id 2678
    label "267004"
  ]
  node [
    id 2679
    label "124404"
  ]
  node [
    id 2680
    label "23779"
  ]
  node [
    id 2681
    label "245934"
  ]
  node [
    id 2682
    label "1326"
  ]
  node [
    id 2683
    label "1327"
  ]
  node [
    id 2684
    label "1325"
  ]
  node [
    id 2685
    label "23770"
  ]
  node [
    id 2686
    label "1329"
  ]
  node [
    id 2687
    label "23774"
  ]
  node [
    id 2688
    label "26119"
  ]
  node [
    id 2689
    label "6907"
  ]
  node [
    id 2690
    label "6450"
  ]
  node [
    id 2691
    label "6905"
  ]
  node [
    id 2692
    label "6904"
  ]
  node [
    id 2693
    label "6455"
  ]
  node [
    id 2694
    label "8687"
  ]
  node [
    id 2695
    label "6901"
  ]
  node [
    id 2696
    label "8685"
  ]
  node [
    id 2697
    label "8688"
  ]
  node [
    id 2698
    label "27063"
  ]
  node [
    id 2699
    label "8131"
  ]
  node [
    id 2700
    label "6909"
  ]
  node [
    id 2701
    label "6908"
  ]
  node [
    id 2702
    label "92126"
  ]
  node [
    id 2703
    label "92129"
  ]
  node [
    id 2704
    label "857"
  ]
  node [
    id 2705
    label "7019"
  ]
  node [
    id 2706
    label "50808"
  ]
  node [
    id 2707
    label "50809"
  ]
  node [
    id 2708
    label "7739"
  ]
  node [
    id 2709
    label "7738"
  ]
  node [
    id 2710
    label "7733"
  ]
  node [
    id 2711
    label "50801"
  ]
  node [
    id 2712
    label "7730"
  ]
  node [
    id 2713
    label "7737"
  ]
  node [
    id 2714
    label "50805"
  ]
  node [
    id 2715
    label "50807"
  ]
  node [
    id 2716
    label "3959"
  ]
  node [
    id 2717
    label "3958"
  ]
  node [
    id 2718
    label "91833"
  ]
  node [
    id 2719
    label "55728"
  ]
  node [
    id 2720
    label "55729"
  ]
  node [
    id 2721
    label "3953"
  ]
  node [
    id 2722
    label "55095"
  ]
  node [
    id 2723
    label "55096"
  ]
  node [
    id 2724
    label "3957"
  ]
  node [
    id 2725
    label "3956"
  ]
  node [
    id 2726
    label "3955"
  ]
  node [
    id 2727
    label "55093"
  ]
  node [
    id 2728
    label "140258"
  ]
  node [
    id 2729
    label "389114"
  ]
  node [
    id 2730
    label "8350"
  ]
  node [
    id 2731
    label "389119"
  ]
  node [
    id 2732
    label "653509"
  ]
  node [
    id 2733
    label "221035"
  ]
  node [
    id 2734
    label "221037"
  ]
  node [
    id 2735
    label "100499483"
  ]
  node [
    id 2736
    label "128486"
  ]
  node [
    id 2737
    label "126326"
  ]
  node [
    id 2738
    label "84804"
  ]
  node [
    id 2739
    label "126321"
  ]
  node [
    id 2740
    label "55742"
  ]
  node [
    id 2741
    label "126328"
  ]
  node [
    id 2742
    label "130951"
  ]
  node [
    id 2743
    label "51435"
  ]
  node [
    id 2744
    label "284323"
  ]
  node [
    id 2745
    label "117581"
  ]
  node [
    id 2746
    label "55540"
  ]
  node [
    id 2747
    label "117583"
  ]
  node [
    id 2748
    label "117584"
  ]
  node [
    id 2749
    label "117854"
  ]
  node [
    id 2750
    label "10312"
  ]
  node [
    id 2751
    label "79849"
  ]
  node [
    id 2752
    label "5711"
  ]
  node [
    id 2753
    label "4062"
  ]
  node [
    id 2754
    label "4063"
  ]
  node [
    id 2755
    label "4060"
  ]
  node [
    id 2756
    label "4061"
  ]
  node [
    id 2757
    label "4066"
  ]
  node [
    id 2758
    label "4067"
  ]
  node [
    id 2759
    label "4064"
  ]
  node [
    id 2760
    label "4065"
  ]
  node [
    id 2761
    label "4068"
  ]
  node [
    id 2762
    label "4069"
  ]
  node [
    id 2763
    label "646754"
  ]
  node [
    id 2764
    label "5784"
  ]
  node [
    id 2765
    label "5786"
  ]
  node [
    id 2766
    label "5787"
  ]
  node [
    id 2767
    label "5780"
  ]
  node [
    id 2768
    label "5781"
  ]
  node [
    id 2769
    label "5782"
  ]
  node [
    id 2770
    label "5783"
  ]
  node [
    id 2771
    label "219402"
  ]
  node [
    id 2772
    label "5788"
  ]
  node [
    id 2773
    label "5789"
  ]
  node [
    id 2774
    label "3603"
  ]
  node [
    id 2775
    label "3601"
  ]
  node [
    id 2776
    label "3600"
  ]
  node [
    id 2777
    label "3607"
  ]
  node [
    id 2778
    label "3606"
  ]
  node [
    id 2779
    label "3605"
  ]
  node [
    id 2780
    label "3604"
  ]
  node [
    id 2781
    label "57577"
  ]
  node [
    id 2782
    label "353288"
  ]
  node [
    id 2783
    label "3609"
  ]
  node [
    id 2784
    label "3608"
  ]
  node [
    id 2785
    label "414325"
  ]
  node [
    id 2786
    label "116987"
  ]
  node [
    id 2787
    label "116986"
  ]
  node [
    id 2788
    label "116985"
  ]
  node [
    id 2789
    label "116984"
  ]
  node [
    id 2790
    label "116983"
  ]
  node [
    id 2791
    label "126299"
  ]
  node [
    id 2792
    label "94240"
  ]
  node [
    id 2793
    label "94241"
  ]
  node [
    id 2794
    label "9098"
  ]
  node [
    id 2795
    label "993"
  ]
  node [
    id 2796
    label "57761"
  ]
  node [
    id 2797
    label "57763"
  ]
  node [
    id 2798
    label "26011"
  ]
  node [
    id 2799
    label "90407"
  ]
  node [
    id 2800
    label "51645"
  ]
  node [
    id 2801
    label "51647"
  ]
  node [
    id 2802
    label "51646"
  ]
  node [
    id 2803
    label "55890"
  ]
  node [
    id 2804
    label "51643"
  ]
  node [
    id 2805
    label "51642"
  ]
  node [
    id 2806
    label "93474"
  ]
  node [
    id 2807
    label "442038"
  ]
  node [
    id 2808
    label "55898"
  ]
  node [
    id 2809
    label "51734"
  ]
  node [
    id 2810
    label "644524"
  ]
  node [
    id 2811
    label "1371"
  ]
  node [
    id 2812
    label "79870"
  ]
  node [
    id 2813
    label "57492"
  ]
  node [
    id 2814
    label "57493"
  ]
  node [
    id 2815
    label "57491"
  ]
  node [
    id 2816
    label "57496"
  ]
  node [
    id 2817
    label "57497"
  ]
  node [
    id 2818
    label "57494"
  ]
  node [
    id 2819
    label "951"
  ]
  node [
    id 2820
    label "950"
  ]
  node [
    id 2821
    label "57498"
  ]
  node [
    id 2822
    label "148345"
  ]
  node [
    id 2823
    label "955"
  ]
  node [
    id 2824
    label "954"
  ]
  node [
    id 2825
    label "957"
  ]
  node [
    id 2826
    label "956"
  ]
  node [
    id 2827
    label "128239"
  ]
  node [
    id 2828
    label "85369"
  ]
  node [
    id 2829
    label "253512"
  ]
  node [
    id 2830
    label "85363"
  ]
  node [
    id 2831
    label "80790"
  ]
  node [
    id 2832
    label "85360"
  ]
  node [
    id 2833
    label "85366"
  ]
  node [
    id 2834
    label "85365"
  ]
  node [
    id 2835
    label "85364"
  ]
  node [
    id 2836
    label "29801"
  ]
  node [
    id 2837
    label "57572"
  ]
  node [
    id 2838
    label "29803"
  ]
  node [
    id 2839
    label "125972"
  ]
  node [
    id 2840
    label "23432"
  ]
  node [
    id 2841
    label "161514"
  ]
  node [
    id 2842
    label "27179"
  ]
  node [
    id 2843
    label "6334"
  ]
  node [
    id 2844
    label "6336"
  ]
  node [
    id 2845
    label "6337"
  ]
  node [
    id 2846
    label "6330"
  ]
  node [
    id 2847
    label "6331"
  ]
  node [
    id 2848
    label "6338"
  ]
  node [
    id 2849
    label "6339"
  ]
  node [
    id 2850
    label "1142"
  ]
  node [
    id 2851
    label "552900"
  ]
  node [
    id 2852
    label "134728"
  ]
  node [
    id 2853
    label "84034"
  ]
  node [
    id 2854
    label "10101"
  ]
  node [
    id 2855
    label "9674"
  ]
  node [
    id 2856
    label "10452"
  ]
  node [
    id 2857
    label "10451"
  ]
  node [
    id 2858
    label "10450"
  ]
  node [
    id 2859
    label "9670"
  ]
  node [
    id 2860
    label "10456"
  ]
  node [
    id 2861
    label "9672"
  ]
  node [
    id 2862
    label "10454"
  ]
  node [
    id 2863
    label "10105"
  ]
  node [
    id 2864
    label "10459"
  ]
  node [
    id 2865
    label "10458"
  ]
  node [
    id 2866
    label "9678"
  ]
  node [
    id 2867
    label "9679"
  ]
  node [
    id 2868
    label "10103"
  ]
  node [
    id 2869
    label "10102"
  ]
  node [
    id 2870
    label "53918"
  ]
  node [
    id 2871
    label "23048"
  ]
  node [
    id 2872
    label "167681"
  ]
  node [
    id 2873
    label "121457"
  ]
  node [
    id 2874
    label "163259"
  ]
  node [
    id 2875
    label "1145"
  ]
  node [
    id 2876
    label "23510"
  ]
  node [
    id 2877
    label "4796"
  ]
  node [
    id 2878
    label "8909"
  ]
  node [
    id 2879
    label "8908"
  ]
  node [
    id 2880
    label "54918"
  ]
  node [
    id 2881
    label "54919"
  ]
  node [
    id 2882
    label "54916"
  ]
  node [
    id 2883
    label "8904"
  ]
  node [
    id 2884
    label "8907"
  ]
  node [
    id 2885
    label "8906"
  ]
  node [
    id 2886
    label "54913"
  ]
  node [
    id 2887
    label "54910"
  ]
  node [
    id 2888
    label "285242"
  ]
  node [
    id 2889
    label "187"
  ]
  node [
    id 2890
    label "23513"
  ]
  node [
    id 2891
    label "284040"
  ]
  node [
    id 2892
    label "23514"
  ]
  node [
    id 2893
    label "55727"
  ]
  node [
    id 2894
    label "2175"
  ]
  node [
    id 2895
    label "55664"
  ]
  node [
    id 2896
    label "9476"
  ]
  node [
    id 2897
    label "23515"
  ]
  node [
    id 2898
    label "152006"
  ]
  node [
    id 2899
    label "152007"
  ]
  node [
    id 2900
    label "152002"
  ]
  node [
    id 2901
    label "388697"
  ]
  node [
    id 2902
    label "7128"
  ]
  node [
    id 2903
    label "388695"
  ]
  node [
    id 2904
    label "7126"
  ]
  node [
    id 2905
    label "7127"
  ]
  node [
    id 2906
    label "7124"
  ]
  node [
    id 2907
    label "7125"
  ]
  node [
    id 2908
    label "7122"
  ]
  node [
    id 2909
    label "7123"
  ]
  node [
    id 2910
    label "81027"
  ]
  node [
    id 2911
    label "57579"
  ]
  node [
    id 2912
    label "84236"
  ]
  node [
    id 2913
    label "84541"
  ]
  node [
    id 2914
    label "84542"
  ]
  node [
    id 2915
    label "84232"
  ]
  node [
    id 2916
    label "84545"
  ]
  node [
    id 2917
    label "157638"
  ]
  node [
    id 2918
    label "1668"
  ]
  node [
    id 2919
    label "1667"
  ]
  node [
    id 2920
    label "1666"
  ]
  node [
    id 2921
    label "1665"
  ]
  node [
    id 2922
    label "1663"
  ]
  node [
    id 2923
    label "1662"
  ]
  node [
    id 2924
    label "1660"
  ]
  node [
    id 2925
    label "590"
  ]
  node [
    id 2926
    label "593"
  ]
  node [
    id 2927
    label "4076"
  ]
  node [
    id 2928
    label "595"
  ]
  node [
    id 2929
    label "594"
  ]
  node [
    id 2930
    label "597"
  ]
  node [
    id 2931
    label "596"
  ]
  node [
    id 2932
    label "599"
  ]
  node [
    id 2933
    label "598"
  ]
  node [
    id 2934
    label "9474"
  ]
  node [
    id 2935
    label "2829"
  ]
  node [
    id 2936
    label "2824"
  ]
  node [
    id 2937
    label "2825"
  ]
  node [
    id 2938
    label "2826"
  ]
  node [
    id 2939
    label "2827"
  ]
  node [
    id 2940
    label "137735"
  ]
  node [
    id 2941
    label "2821"
  ]
  node [
    id 2942
    label "2822"
  ]
  node [
    id 2943
    label "2823"
  ]
  node [
    id 2944
    label "3386"
  ]
  node [
    id 2945
    label "3384"
  ]
  node [
    id 2946
    label "3385"
  ]
  node [
    id 2947
    label "3382"
  ]
  node [
    id 2948
    label "5411"
  ]
  node [
    id 2949
    label "5412"
  ]
  node [
    id 2950
    label "5413"
  ]
  node [
    id 2951
    label "1490"
  ]
  node [
    id 2952
    label "3290"
  ]
  node [
    id 2953
    label "5795"
  ]
  node [
    id 2954
    label "1409"
  ]
  node [
    id 2955
    label "1408"
  ]
  node [
    id 2956
    label "79048"
  ]
  node [
    id 2957
    label "51267"
  ]
  node [
    id 2958
    label "1401"
  ]
  node [
    id 2959
    label "1400"
  ]
  node [
    id 2960
    label "79041"
  ]
  node [
    id 2961
    label "1406"
  ]
  node [
    id 2962
    label "1404"
  ]
  node [
    id 2963
    label "4215"
  ]
  node [
    id 2964
    label "4214"
  ]
  node [
    id 2965
    label "4217"
  ]
  node [
    id 2966
    label "4216"
  ]
  node [
    id 2967
    label "4211"
  ]
  node [
    id 2968
    label "4210"
  ]
  node [
    id 2969
    label "4212"
  ]
  node [
    id 2970
    label "4218"
  ]
  node [
    id 2971
    label "171568"
  ]
  node [
    id 2972
    label "168002"
  ]
  node [
    id 2973
    label "51266"
  ]
  node [
    id 2974
    label "58538"
  ]
  node [
    id 2975
    label "132720"
  ]
  node [
    id 2976
    label "192286"
  ]
  node [
    id 2977
    label "55720"
  ]
  node [
    id 2978
    label "84294"
  ]
  node [
    id 2979
    label "1540"
  ]
  node [
    id 2980
    label "5579"
  ]
  node [
    id 2981
    label "5578"
  ]
  node [
    id 2982
    label "5577"
  ]
  node [
    id 2983
    label "5576"
  ]
  node [
    id 2984
    label "5575"
  ]
  node [
    id 2985
    label "5573"
  ]
  node [
    id 2986
    label "3263"
  ]
  node [
    id 2987
    label "5571"
  ]
  node [
    id 2988
    label "5570"
  ]
  node [
    id 2989
    label "79269"
  ]
  node [
    id 2990
    label "79598"
  ]
  node [
    id 2991
    label "3265"
  ]
  node [
    id 2992
    label "79591"
  ]
  node [
    id 2993
    label "79590"
  ]
  node [
    id 2994
    label "79596"
  ]
  node [
    id 2995
    label "79595"
  ]
  node [
    id 2996
    label "79594"
  ]
  node [
    id 2997
    label "11112"
  ]
  node [
    id 2998
    label "339"
  ]
  node [
    id 2999
    label "114131"
  ]
  node [
    id 3000
    label "114132"
  ]
  node [
    id 3001
    label "130540"
  ]
  node [
    id 3002
    label "335"
  ]
  node [
    id 3003
    label "334"
  ]
  node [
    id 3004
    label "337"
  ]
  node [
    id 3005
    label "336"
  ]
  node [
    id 3006
    label "331"
  ]
  node [
    id 3007
    label "330"
  ]
  node [
    id 3008
    label "333"
  ]
  node [
    id 3009
    label "332"
  ]
  node [
    id 3010
    label "93661"
  ]
  node [
    id 3011
    label "51264"
  ]
  node [
    id 3012
    label "93663"
  ]
  node [
    id 3013
    label "93664"
  ]
  node [
    id 3014
    label "11228"
  ]
  node [
    id 3015
    label "11227"
  ]
  node [
    id 3016
    label "11226"
  ]
  node [
    id 3017
    label "11224"
  ]
  node [
    id 3018
    label "11222"
  ]
  node [
    id 3019
    label "11221"
  ]
  node [
    id 3020
    label "51348"
  ]
  node [
    id 3021
    label "8710"
  ]
  node [
    id 3022
    label "5127"
  ]
  node [
    id 3023
    label "51438"
  ]
  node [
    id 3024
    label "51439"
  ]
  node [
    id 3025
    label "51340"
  ]
  node [
    id 3026
    label "51341"
  ]
  node [
    id 3027
    label "51434"
  ]
  node [
    id 3028
    label "51343"
  ]
  node [
    id 3029
    label "51433"
  ]
  node [
    id 3030
    label "51430"
  ]
  node [
    id 3031
    label "51347"
  ]
  node [
    id 3032
    label "25904"
  ]
  node [
    id 3033
    label "25906"
  ]
  node [
    id 3034
    label "25901"
  ]
  node [
    id 3035
    label "25900"
  ]
  node [
    id 3036
    label "25902"
  ]
  node [
    id 3037
    label "25909"
  ]
  node [
    id 3038
    label "149986"
  ]
  node [
    id 3039
    label "162073"
  ]
  node [
    id 3040
    label "642273"
  ]
  node [
    id 3041
    label "79709"
  ]
  node [
    id 3042
    label "23433"
  ]
  node [
    id 3043
    label "8718"
  ]
  node [
    id 3044
    label "23431"
  ]
  node [
    id 3045
    label "23436"
  ]
  node [
    id 3046
    label "23435"
  ]
  node [
    id 3047
    label "23439"
  ]
  node [
    id 3048
    label "23438"
  ]
  node [
    id 3049
    label "139562"
  ]
  node [
    id 3050
    label "5803"
  ]
  node [
    id 3051
    label "55605"
  ]
  node [
    id 3052
    label "80341"
  ]
  node [
    id 3053
    label "348235"
  ]
  node [
    id 3054
    label "441631"
  ]
  node [
    id 3055
    label "92822"
  ]
  node [
    id 3056
    label "93081"
  ]
  node [
    id 3057
    label "93082"
  ]
  node [
    id 3058
    label "10369"
  ]
  node [
    id 3059
    label "440270"
  ]
  node [
    id 3060
    label "55973"
  ]
  node [
    id 3061
    label "55972"
  ]
  node [
    id 3062
    label "55971"
  ]
  node [
    id 3063
    label "55970"
  ]
  node [
    id 3064
    label "4688"
  ]
  node [
    id 3065
    label "55975"
  ]
  node [
    id 3066
    label "55974"
  ]
  node [
    id 3067
    label "55607"
  ]
  node [
    id 3068
    label "4524"
  ]
  node [
    id 3069
    label "7743"
  ]
  node [
    id 3070
    label "166824"
  ]
  node [
    id 3071
    label "6103"
  ]
  node [
    id 3072
    label "6102"
  ]
  node [
    id 3073
    label "161882"
  ]
  node [
    id 3074
    label "6100"
  ]
  node [
    id 3075
    label "159296"
  ]
  node [
    id 3076
    label "10938"
  ]
  node [
    id 3077
    label "10939"
  ]
  node [
    id 3078
    label "64881"
  ]
  node [
    id 3079
    label "10935"
  ]
  node [
    id 3080
    label "10930"
  ]
  node [
    id 3081
    label "10933"
  ]
  node [
    id 3082
    label "9119"
  ]
  node [
    id 3083
    label "57538"
  ]
  node [
    id 3084
    label "9448"
  ]
  node [
    id 3085
    label "57531"
  ]
  node [
    id 3086
    label "57530"
  ]
  node [
    id 3087
    label "9113"
  ]
  node [
    id 3088
    label "57532"
  ]
  node [
    id 3089
    label "9443"
  ]
  node [
    id 3090
    label "57534"
  ]
  node [
    id 3091
    label "9117"
  ]
  node [
    id 3092
    label "9440"
  ]
  node [
    id 3093
    label "150726"
  ]
  node [
    id 3094
    label "219972"
  ]
  node [
    id 3095
    label "283820"
  ]
  node [
    id 3096
    label "5027"
  ]
  node [
    id 3097
    label "55601"
  ]
  node [
    id 3098
    label "255189"
  ]
  node [
    id 3099
    label "5905"
  ]
  node [
    id 3100
    label "257240"
  ]
  node [
    id 3101
    label "56243"
  ]
  node [
    id 3102
    label "26108"
  ]
  node [
    id 3103
    label "54536"
  ]
  node [
    id 3104
    label "64089"
  ]
  node [
    id 3105
    label "64087"
  ]
  node [
    id 3106
    label "81876"
  ]
  node [
    id 3107
    label "81875"
  ]
  node [
    id 3108
    label "54537"
  ]
  node [
    id 3109
    label "81873"
  ]
  node [
    id 3110
    label "64081"
  ]
  node [
    id 3111
    label "64080"
  ]
  node [
    id 3112
    label "494115"
  ]
  node [
    id 3113
    label "54619"
  ]
  node [
    id 3114
    label "254531"
  ]
  node [
    id 3115
    label "22931"
  ]
  node [
    id 3116
    label "22930"
  ]
  node [
    id 3117
    label "22933"
  ]
  node [
    id 3118
    label "22932"
  ]
  node [
    id 3119
    label "6101"
  ]
  node [
    id 3120
    label "22937"
  ]
  node [
    id 3121
    label "22936"
  ]
  node [
    id 3122
    label "22938"
  ]
  node [
    id 3123
    label "3418"
  ]
  node [
    id 3124
    label "3419"
  ]
  node [
    id 3125
    label "79863"
  ]
  node [
    id 3126
    label "79862"
  ]
  node [
    id 3127
    label "79861"
  ]
  node [
    id 3128
    label "138162"
  ]
  node [
    id 3129
    label "79867"
  ]
  node [
    id 3130
    label "79866"
  ]
  node [
    id 3131
    label "79865"
  ]
  node [
    id 3132
    label "79864"
  ]
  node [
    id 3133
    label "56954"
  ]
  node [
    id 3134
    label "56955"
  ]
  node [
    id 3135
    label "56956"
  ]
  node [
    id 3136
    label "56957"
  ]
  node [
    id 3137
    label "56950"
  ]
  node [
    id 3138
    label "56951"
  ]
  node [
    id 3139
    label "56952"
  ]
  node [
    id 3140
    label "8535"
  ]
  node [
    id 3141
    label "10664"
  ]
  node [
    id 3142
    label "4868"
  ]
  node [
    id 3143
    label "4869"
  ]
  node [
    id 3144
    label "2019"
  ]
  node [
    id 3145
    label "10661"
  ]
  node [
    id 3146
    label "10663"
  ]
  node [
    id 3147
    label "4862"
  ]
  node [
    id 3148
    label "55573"
  ]
  node [
    id 3149
    label "2017"
  ]
  node [
    id 3150
    label "2016"
  ]
  node [
    id 3151
    label "2011"
  ]
  node [
    id 3152
    label "4867"
  ]
  node [
    id 3153
    label "2013"
  ]
  node [
    id 3154
    label "2012"
  ]
  node [
    id 3155
    label "221302"
  ]
  node [
    id 3156
    label "51650"
  ]
  node [
    id 3157
    label "55100"
  ]
  node [
    id 3158
    label "353139"
  ]
  node [
    id 3159
    label "55101"
  ]
  node [
    id 3160
    label "1937"
  ]
  node [
    id 3161
    label "115584"
  ]
  node [
    id 3162
    label "353132"
  ]
  node [
    id 3163
    label "92259"
  ]
  node [
    id 3164
    label "152137"
  ]
  node [
    id 3165
    label "10592"
  ]
  node [
    id 3166
    label "10590"
  ]
  node [
    id 3167
    label "10591"
  ]
  node [
    id 3168
    label "113746"
  ]
  node [
    id 3169
    label "10594"
  ]
  node [
    id 3170
    label "170685"
  ]
  node [
    id 3171
    label "10598"
  ]
  node [
    id 3172
    label "51659"
  ]
  node [
    id 3173
    label "55108"
  ]
  node [
    id 3174
    label "57539"
  ]
  node [
    id 3175
    label "54700"
  ]
  node [
    id 3176
    label "54707"
  ]
  node [
    id 3177
    label "9034"
  ]
  node [
    id 3178
    label "9118"
  ]
  node [
    id 3179
    label "4892"
  ]
  node [
    id 3180
    label "54708"
  ]
  node [
    id 3181
    label "27436"
  ]
  node [
    id 3182
    label "27434"
  ]
  node [
    id 3183
    label "27433"
  ]
  node [
    id 3184
    label "91107"
  ]
  node [
    id 3185
    label "27430"
  ]
  node [
    id 3186
    label "10360"
  ]
  node [
    id 3187
    label "29095"
  ]
  node [
    id 3188
    label "27439"
  ]
  node [
    id 3189
    label "79954"
  ]
  node [
    id 3190
    label "284459"
  ]
  node [
    id 3191
    label "9039"
  ]
  node [
    id 3192
    label "339761"
  ]
  node [
    id 3193
    label "284451"
  ]
  node [
    id 3194
    label "221806"
  ]
  node [
    id 3195
    label "10254"
  ]
  node [
    id 3196
    label "9111"
  ]
  node [
    id 3197
    label "7010"
  ]
  node [
    id 3198
    label "9446"
  ]
  node [
    id 3199
    label "146227"
  ]
  node [
    id 3200
    label "146225"
  ]
  node [
    id 3201
    label "7011"
  ]
  node [
    id 3202
    label "146223"
  ]
  node [
    id 3203
    label "9445"
  ]
  node [
    id 3204
    label "147798"
  ]
  node [
    id 3205
    label "9112"
  ]
  node [
    id 3206
    label "254950"
  ]
  node [
    id 3207
    label "254956"
  ]
  node [
    id 3208
    label "9442"
  ]
  node [
    id 3209
    label "57537"
  ]
  node [
    id 3210
    label "196513"
  ]
  node [
    id 3211
    label "57026"
  ]
  node [
    id 3212
    label "57536"
  ]
  node [
    id 3213
    label "23040"
  ]
  node [
    id 3214
    label "29028"
  ]
  node [
    id 3215
    label "166336"
  ]
  node [
    id 3216
    label "79676"
  ]
  node [
    id 3217
    label "1349"
  ]
  node [
    id 3218
    label "79674"
  ]
  node [
    id 3219
    label "79675"
  ]
  node [
    id 3220
    label "79672"
  ]
  node [
    id 3221
    label "79673"
  ]
  node [
    id 3222
    label "79670"
  ]
  node [
    id 3223
    label "79671"
  ]
  node [
    id 3224
    label "170082"
  ]
  node [
    id 3225
    label "727851"
  ]
  node [
    id 3226
    label "1345"
  ]
  node [
    id 3227
    label "79679"
  ]
  node [
    id 3228
    label "6929"
  ]
  node [
    id 3229
    label "6928"
  ]
  node [
    id 3230
    label "79958"
  ]
  node [
    id 3231
    label "6925"
  ]
  node [
    id 3232
    label "284904"
  ]
  node [
    id 3233
    label "8110"
  ]
  node [
    id 3234
    label "59286"
  ]
  node [
    id 3235
    label "6921"
  ]
  node [
    id 3236
    label "6920"
  ]
  node [
    id 3237
    label "6923"
  ]
  node [
    id 3238
    label "8115"
  ]
  node [
    id 3239
    label "7711"
  ]
  node [
    id 3240
    label "26747"
  ]
  node [
    id 3241
    label "7712"
  ]
  node [
    id 3242
    label "7716"
  ]
  node [
    id 3243
    label "7718"
  ]
  node [
    id 3244
    label "92105"
  ]
  node [
    id 3245
    label "92104"
  ]
  node [
    id 3246
    label "123879"
  ]
  node [
    id 3247
    label "26748"
  ]
  node [
    id 3248
    label "26749"
  ]
  node [
    id 3249
    label "541468"
  ]
  node [
    id 3250
    label "6443"
  ]
  node [
    id 3251
    label "126526"
  ]
  node [
    id 3252
    label "338661"
  ]
  node [
    id 3253
    label "338662"
  ]
  node [
    id 3254
    label "114836"
  ]
  node [
    id 3255
    label "171177"
  ]
  node [
    id 3256
    label "439921"
  ]
  node [
    id 3257
    label "259287"
  ]
  node [
    id 3258
    label "8372"
  ]
  node [
    id 3259
    label "55326"
  ]
  node [
    id 3260
    label "85376"
  ]
  node [
    id 3261
    label "401285"
  ]
  node [
    id 3262
    label "8379"
  ]
  node [
    id 3263
    label "51594"
  ]
  node [
    id 3264
    label "259282"
  ]
  node [
    id 3265
    label "157567"
  ]
  node [
    id 3266
    label "389136"
  ]
  node [
    id 3267
    label "338440"
  ]
  node [
    id 3268
    label "350383"
  ]
  node [
    id 3269
    label "28951"
  ]
  node [
    id 3270
    label "28952"
  ]
  node [
    id 3271
    label "28955"
  ]
  node [
    id 3272
    label "28954"
  ]
  node [
    id 3273
    label "151449"
  ]
  node [
    id 3274
    label "28956"
  ]
  node [
    id 3275
    label "28958"
  ]
  node [
    id 3276
    label "51004"
  ]
  node [
    id 3277
    label "151112"
  ]
  node [
    id 3278
    label "347240"
  ]
  node [
    id 3279
    label "29896"
  ]
  node [
    id 3280
    label "9573"
  ]
  node [
    id 3281
    label "152816"
  ]
  node [
    id 3282
    label "85379"
  ]
  node [
    id 3283
    label "26353"
  ]
  node [
    id 3284
    label "26355"
  ]
  node [
    id 3285
    label "257364"
  ]
  node [
    id 3286
    label "653808"
  ]
  node [
    id 3287
    label "119710"
  ]
  node [
    id 3288
    label "4008"
  ]
  node [
    id 3289
    label "4009"
  ]
  node [
    id 3290
    label "836"
  ]
  node [
    id 3291
    label "1376"
  ]
  node [
    id 3292
    label "4000"
  ]
  node [
    id 3293
    label "4001"
  ]
  node [
    id 3294
    label "754"
  ]
  node [
    id 3295
    label "4004"
  ]
  node [
    id 3296
    label "4005"
  ]
  node [
    id 3297
    label "4007"
  ]
  node [
    id 3298
    label "51087"
  ]
  node [
    id 3299
    label "51086"
  ]
  node [
    id 3300
    label "3973"
  ]
  node [
    id 3301
    label "55707"
  ]
  node [
    id 3302
    label "55700"
  ]
  node [
    id 3303
    label "51082"
  ]
  node [
    id 3304
    label "51081"
  ]
  node [
    id 3305
    label "55703"
  ]
  node [
    id 3306
    label "3978"
  ]
  node [
    id 3307
    label "55709"
  ]
  node [
    id 3308
    label "51088"
  ]
  node [
    id 3309
    label "3628"
  ]
  node [
    id 3310
    label "8140"
  ]
  node [
    id 3311
    label "3621"
  ]
  node [
    id 3312
    label "3620"
  ]
  node [
    id 3313
    label "3623"
  ]
  node [
    id 3314
    label "3622"
  ]
  node [
    id 3315
    label "3625"
  ]
  node [
    id 3316
    label "3624"
  ]
  node [
    id 3317
    label "3627"
  ]
  node [
    id 3318
    label "3626"
  ]
  node [
    id 3319
    label "81792"
  ]
  node [
    id 3320
    label "81793"
  ]
  node [
    id 3321
    label "81790"
  ]
  node [
    id 3322
    label "55768"
  ]
  node [
    id 3323
    label "81796"
  ]
  node [
    id 3324
    label "81794"
  ]
  node [
    id 3325
    label "115426"
  ]
  node [
    id 3326
    label "60370"
  ]
  node [
    id 3327
    label "114659"
  ]
  node [
    id 3328
    label "57703"
  ]
  node [
    id 3329
    label "57700"
  ]
  node [
    id 3330
    label "57701"
  ]
  node [
    id 3331
    label "57706"
  ]
  node [
    id 3332
    label "57707"
  ]
  node [
    id 3333
    label "57704"
  ]
  node [
    id 3334
    label "57705"
  ]
  node [
    id 3335
    label "26100"
  ]
  node [
    id 3336
    label "57708"
  ]
  node [
    id 3337
    label "57709"
  ]
  node [
    id 3338
    label "201292"
  ]
  node [
    id 3339
    label "51663"
  ]
  node [
    id 3340
    label "55561"
  ]
  node [
    id 3341
    label "51661"
  ]
  node [
    id 3342
    label "51660"
  ]
  node [
    id 3343
    label "51667"
  ]
  node [
    id 3344
    label "55565"
  ]
  node [
    id 3345
    label "51665"
  ]
  node [
    id 3346
    label "55567"
  ]
  node [
    id 3347
    label "55568"
  ]
  node [
    id 3348
    label "4520"
  ]
  node [
    id 3349
    label "51669"
  ]
  node [
    id 3350
    label "51668"
  ]
  node [
    id 3351
    label "494470"
  ]
  node [
    id 3352
    label "56033"
  ]
  node [
    id 3353
    label "23139"
  ]
  node [
    id 3354
    label "56034"
  ]
  node [
    id 3355
    label "51816"
  ]
  node [
    id 3356
    label "4478"
  ]
  node [
    id 3357
    label "4477"
  ]
  node [
    id 3358
    label "134829"
  ]
  node [
    id 3359
    label "85301"
  ]
  node [
    id 3360
    label "85300"
  ]
  node [
    id 3361
    label "80223"
  ]
  node [
    id 3362
    label "80222"
  ]
  node [
    id 3363
    label "80224"
  ]
  node [
    id 3364
    label "80227"
  ]
  node [
    id 3365
    label "80228"
  ]
  node [
    id 3366
    label "148362"
  ]
  node [
    id 3367
    label "113026"
  ]
  node [
    id 3368
    label "51496"
  ]
  node [
    id 3369
    label "256223"
  ]
  node [
    id 3370
    label "135656"
  ]
  node [
    id 3371
    label "3190"
  ]
  node [
    id 3372
    label "139170"
  ]
  node [
    id 3373
    label "162494"
  ]
  node [
    id 3374
    label "199692"
  ]
  node [
    id 3375
    label "1024"
  ]
  node [
    id 3376
    label "51550"
  ]
  node [
    id 3377
    label "134526"
  ]
  node [
    id 3378
    label "5346"
  ]
  node [
    id 3379
    label "5806"
  ]
  node [
    id 3380
    label "83744"
  ]
  node [
    id 3381
    label "728318"
  ]
  node [
    id 3382
    label "838"
  ]
  node [
    id 3383
    label "1021"
  ]
  node [
    id 3384
    label "5341"
  ]
  node [
    id 3385
    label "3416"
  ]
  node [
    id 3386
    label "793"
  ]
  node [
    id 3387
    label "286410"
  ]
  node [
    id 3388
    label "3417"
  ]
  node [
    id 3389
    label "125997"
  ]
  node [
    id 3390
    label "51490"
  ]
  node [
    id 3391
    label "254187"
  ]
  node [
    id 3392
    label "6310"
  ]
  node [
    id 3393
    label "6311"
  ]
  node [
    id 3394
    label "6317"
  ]
  node [
    id 3395
    label "6314"
  ]
  node [
    id 3396
    label "51751"
  ]
  node [
    id 3397
    label "8530"
  ]
  node [
    id 3398
    label "6318"
  ]
  node [
    id 3399
    label "6319"
  ]
  node [
    id 3400
    label "139716"
  ]
  node [
    id 3401
    label "10039"
  ]
  node [
    id 3402
    label "90025"
  ]
  node [
    id 3403
    label "203562"
  ]
  node [
    id 3404
    label "51491"
  ]
  node [
    id 3405
    label "1028"
  ]
  node [
    id 3406
    label "9652"
  ]
  node [
    id 3407
    label "10438"
  ]
  node [
    id 3408
    label "10129"
  ]
  node [
    id 3409
    label "9651"
  ]
  node [
    id 3410
    label "9308"
  ]
  node [
    id 3411
    label "9657"
  ]
  node [
    id 3412
    label "9654"
  ]
  node [
    id 3413
    label "9655"
  ]
  node [
    id 3414
    label "10123"
  ]
  node [
    id 3415
    label "10430"
  ]
  node [
    id 3416
    label "9658"
  ]
  node [
    id 3417
    label "9659"
  ]
  node [
    id 3418
    label "10127"
  ]
  node [
    id 3419
    label "10126"
  ]
  node [
    id 3420
    label "10437"
  ]
  node [
    id 3421
    label "10436"
  ]
  node [
    id 3422
    label "285267"
  ]
  node [
    id 3423
    label "54935"
  ]
  node [
    id 3424
    label "54936"
  ]
  node [
    id 3425
    label "54937"
  ]
  node [
    id 3426
    label "54930"
  ]
  node [
    id 3427
    label "54931"
  ]
  node [
    id 3428
    label "54932"
  ]
  node [
    id 3429
    label "54933"
  ]
  node [
    id 3430
    label "54938"
  ]
  node [
    id 3431
    label "54939"
  ]
  node [
    id 3432
    label "285268"
  ]
  node [
    id 3433
    label "200424"
  ]
  node [
    id 3434
    label "255057"
  ]
  node [
    id 3435
    label "149095"
  ]
  node [
    id 3436
    label "51493"
  ]
  node [
    id 3437
    label "399512"
  ]
  node [
    id 3438
    label "125228"
  ]
  node [
    id 3439
    label "6441"
  ]
  node [
    id 3440
    label "94056"
  ]
  node [
    id 3441
    label "1645"
  ]
  node [
    id 3442
    label "1644"
  ]
  node [
    id 3443
    label "1647"
  ]
  node [
    id 3444
    label "1646"
  ]
  node [
    id 3445
    label "1641"
  ]
  node [
    id 3446
    label "353091"
  ]
  node [
    id 3447
    label "1643"
  ]
  node [
    id 3448
    label "79171"
  ]
  node [
    id 3449
    label "1649"
  ]
  node [
    id 3450
    label "9456"
  ]
  node [
    id 3451
    label "162427"
  ]
  node [
    id 3452
    label "84218"
  ]
  node [
    id 3453
    label "84219"
  ]
  node [
    id 3454
    label "169714"
  ]
  node [
    id 3455
    label "84215"
  ]
  node [
    id 3456
    label "84210"
  ]
  node [
    id 3457
    label "79869"
  ]
  node [
    id 3458
    label "579"
  ]
  node [
    id 3459
    label "79868"
  ]
  node [
    id 3460
    label "29949"
  ]
  node [
    id 3461
    label "29948"
  ]
  node [
    id 3462
    label "79794"
  ]
  node [
    id 3463
    label "573"
  ]
  node [
    id 3464
    label "572"
  ]
  node [
    id 3465
    label "29947"
  ]
  node [
    id 3466
    label "29946"
  ]
  node [
    id 3467
    label "29941"
  ]
  node [
    id 3468
    label "29940"
  ]
  node [
    id 3469
    label "575"
  ]
  node [
    id 3470
    label "29942"
  ]
  node [
    id 3471
    label "151613"
  ]
  node [
    id 3472
    label "23108"
  ]
  node [
    id 3473
    label "342527"
  ]
  node [
    id 3474
    label "2802"
  ]
  node [
    id 3475
    label "2803"
  ]
  node [
    id 3476
    label "2800"
  ]
  node [
    id 3477
    label "2801"
  ]
  node [
    id 3478
    label "2806"
  ]
  node [
    id 3479
    label "2804"
  ]
  node [
    id 3480
    label "168400"
  ]
  node [
    id 3481
    label "5432"
  ]
  node [
    id 3482
    label "5433"
  ]
  node [
    id 3483
    label "5430"
  ]
  node [
    id 3484
    label "5431"
  ]
  node [
    id 3485
    label "5436"
  ]
  node [
    id 3486
    label "5437"
  ]
  node [
    id 3487
    label "5434"
  ]
  node [
    id 3488
    label "5435"
  ]
  node [
    id 3489
    label "3364"
  ]
  node [
    id 3490
    label "1428"
  ]
  node [
    id 3491
    label "58473"
  ]
  node [
    id 3492
    label "5439"
  ]
  node [
    id 3493
    label "58475"
  ]
  node [
    id 3494
    label "10666"
  ]
  node [
    id 3495
    label "3362"
  ]
  node [
    id 3496
    label "3363"
  ]
  node [
    id 3497
    label "79068"
  ]
  node [
    id 3498
    label "115353"
  ]
  node [
    id 3499
    label "115352"
  ]
  node [
    id 3500
    label "115350"
  ]
  node [
    id 3501
    label "164091"
  ]
  node [
    id 3502
    label "79066"
  ]
  node [
    id 3503
    label "79065"
  ]
  node [
    id 3504
    label "2018"
  ]
  node [
    id 3505
    label "4277"
  ]
  node [
    id 3506
    label "388015"
  ]
  node [
    id 3507
    label "171546"
  ]
  node [
    id 3508
    label "114335"
  ]
  node [
    id 3509
    label "23107"
  ]
  node [
    id 3510
    label "1200"
  ]
  node [
    id 3511
    label "197131"
  ]
  node [
    id 3512
    label "5554"
  ]
  node [
    id 3513
    label "5557"
  ]
  node [
    id 3514
    label "5551"
  ]
  node [
    id 3515
    label "5550"
  ]
  node [
    id 3516
    label "5553"
  ]
  node [
    id 3517
    label "5552"
  ]
  node [
    id 3518
    label "4860"
  ]
  node [
    id 3519
    label "132299"
  ]
  node [
    id 3520
    label "284390"
  ]
  node [
    id 3521
    label "4861"
  ]
  node [
    id 3522
    label "91647"
  ]
  node [
    id 3523
    label "91646"
  ]
  node [
    id 3524
    label "113091"
  ]
  node [
    id 3525
    label "10668"
  ]
  node [
    id 3526
    label "91319"
  ]
  node [
    id 3527
    label "2010"
  ]
  node [
    id 3528
    label "143570"
  ]
  node [
    id 3529
    label "131920"
  ]
  node [
    id 3530
    label "4864"
  ]
  node [
    id 3531
    label "8581"
  ]
  node [
    id 3532
    label "59344"
  ]
  node [
    id 3533
    label "59345"
  ]
  node [
    id 3534
    label "9453"
  ]
  node [
    id 3535
    label "5129"
  ]
  node [
    id 3536
    label "5883"
  ]
  node [
    id 3537
    label "30815"
  ]
  node [
    id 3538
    label "23181"
  ]
  node [
    id 3539
    label "5880"
  ]
  node [
    id 3540
    label "5887"
  ]
  node [
    id 3541
    label "6772"
  ]
  node [
    id 3542
    label "93649"
  ]
  node [
    id 3543
    label "23184"
  ]
  node [
    id 3544
    label "23635"
  ]
  node [
    id 3545
    label "5889"
  ]
  node [
    id 3546
    label "200942"
  ]
  node [
    id 3547
    label "93643"
  ]
  node [
    id 3548
    label "23630"
  ]
  node [
    id 3549
    label "23633"
  ]
  node [
    id 3550
    label "23632"
  ]
  node [
    id 3551
    label "127262"
  ]
  node [
    id 3552
    label "958"
  ]
  node [
    id 3553
    label "6557"
  ]
  node [
    id 3554
    label "6550"
  ]
  node [
    id 3555
    label "6553"
  ]
  node [
    id 3556
    label "8273"
  ]
  node [
    id 3557
    label "6558"
  ]
  node [
    id 3558
    label "6559"
  ]
  node [
    id 3559
    label "25923"
  ]
  node [
    id 3560
    label "129852"
  ]
  node [
    id 3561
    label "25921"
  ]
  node [
    id 3562
    label "25920"
  ]
  node [
    id 3563
    label "25927"
  ]
  node [
    id 3564
    label "25926"
  ]
  node [
    id 3565
    label "25925"
  ]
  node [
    id 3566
    label "25924"
  ]
  node [
    id 3567
    label "55630"
  ]
  node [
    id 3568
    label "25929"
  ]
  node [
    id 3569
    label "25928"
  ]
  node [
    id 3570
    label "55631"
  ]
  node [
    id 3571
    label "5874"
  ]
  node [
    id 3572
    label "170463"
  ]
  node [
    id 3573
    label "487"
  ]
  node [
    id 3574
    label "4857"
  ]
  node [
    id 3575
    label "23451"
  ]
  node [
    id 3576
    label "23450"
  ]
  node [
    id 3577
    label "153241"
  ]
  node [
    id 3578
    label "23452"
  ]
  node [
    id 3579
    label "23457"
  ]
  node [
    id 3580
    label "23456"
  ]
  node [
    id 3581
    label "115825"
  ]
  node [
    id 3582
    label "115827"
  ]
  node [
    id 3583
    label "27293"
  ]
  node [
    id 3584
    label "27292"
  ]
  node [
    id 3585
    label "196264"
  ]
  node [
    id 3586
    label "27290"
  ]
  node [
    id 3587
    label "27297"
  ]
  node [
    id 3588
    label "27296"
  ]
  node [
    id 3589
    label "27295"
  ]
  node [
    id 3590
    label "389197"
  ]
  node [
    id 3591
    label "7504"
  ]
  node [
    id 3592
    label "356"
  ]
  node [
    id 3593
    label "355"
  ]
  node [
    id 3594
    label "7507"
  ]
  node [
    id 3595
    label "9883"
  ]
  node [
    id 3596
    label "9882"
  ]
  node [
    id 3597
    label "351"
  ]
  node [
    id 3598
    label "9880"
  ]
  node [
    id 3599
    label "23187"
  ]
  node [
    id 3600
    label "7508"
  ]
  node [
    id 3601
    label "11070"
  ]
  node [
    id 3602
    label "9889"
  ]
  node [
    id 3603
    label "358"
  ]
  node [
    id 3604
    label "96626"
  ]
  node [
    id 3605
    label "57127"
  ]
  node [
    id 3606
    label "56674"
  ]
  node [
    id 3607
    label "11077"
  ]
  node [
    id 3608
    label "6125"
  ]
  node [
    id 3609
    label "6124"
  ]
  node [
    id 3610
    label "56676"
  ]
  node [
    id 3611
    label "6121"
  ]
  node [
    id 3612
    label "6120"
  ]
  node [
    id 3613
    label "6123"
  ]
  node [
    id 3614
    label "6122"
  ]
  node [
    id 3615
    label "136991"
  ]
  node [
    id 3616
    label "6129"
  ]
  node [
    id 3617
    label "6128"
  ]
  node [
    id 3618
    label "55917"
  ]
  node [
    id 3619
    label "55916"
  ]
  node [
    id 3620
    label "84851"
  ]
  node [
    id 3621
    label "255877"
  ]
  node [
    id 3622
    label "389658"
  ]
  node [
    id 3623
    label "284716"
  ]
  node [
    id 3624
    label "84858"
  ]
  node [
    id 3625
    label "84859"
  ]
  node [
    id 3626
    label "9616"
  ]
  node [
    id 3627
    label "10959"
  ]
  node [
    id 3628
    label "10110"
  ]
  node [
    id 3629
    label "64718"
  ]
  node [
    id 3630
    label "10952"
  ]
  node [
    id 3631
    label "10953"
  ]
  node [
    id 3632
    label "10950"
  ]
  node [
    id 3633
    label "64714"
  ]
  node [
    id 3634
    label "10956"
  ]
  node [
    id 3635
    label "10957"
  ]
  node [
    id 3636
    label "10954"
  ]
  node [
    id 3637
    label "10955"
  ]
  node [
    id 3638
    label "493753"
  ]
  node [
    id 3639
    label "221823"
  ]
  node [
    id 3640
    label "3755"
  ]
  node [
    id 3641
    label "121227"
  ]
  node [
    id 3642
    label "80210"
  ]
  node [
    id 3643
    label "150709"
  ]
  node [
    id 3644
    label "283848"
  ]
  node [
    id 3645
    label "116328"
  ]
  node [
    id 3646
    label "349565"
  ]
  node [
    id 3647
    label "3225"
  ]
  node [
    id 3648
    label "440563"
  ]
  node [
    id 3649
    label "4632"
  ]
  node [
    id 3650
    label "119504"
  ]
  node [
    id 3651
    label "90806"
  ]
  node [
    id 3652
    label "26168"
  ]
  node [
    id 3653
    label "2259"
  ]
  node [
    id 3654
    label "2258"
  ]
  node [
    id 3655
    label "81631"
  ]
  node [
    id 3656
    label "4637"
  ]
  node [
    id 3657
    label "26160"
  ]
  node [
    id 3658
    label "2254"
  ]
  node [
    id 3659
    label "2253"
  ]
  node [
    id 3660
    label "2252"
  ]
  node [
    id 3661
    label "2251"
  ]
  node [
    id 3662
    label "2250"
  ]
  node [
    id 3663
    label "387680"
  ]
  node [
    id 3664
    label "122945"
  ]
  node [
    id 3665
    label "139818"
  ]
  node [
    id 3666
    label "200403"
  ]
  node [
    id 3667
    label "128061"
  ]
  node [
    id 3668
    label "4634"
  ]
  node [
    id 3669
    label "166929"
  ]
  node [
    id 3670
    label "22919"
  ]
  node [
    id 3671
    label "22918"
  ]
  node [
    id 3672
    label "22916"
  ]
  node [
    id 3673
    label "22915"
  ]
  node [
    id 3674
    label "22914"
  ]
  node [
    id 3675
    label "22913"
  ]
  node [
    id 3676
    label "55816"
  ]
  node [
    id 3677
    label "22911"
  ]
  node [
    id 3678
    label "94039"
  ]
  node [
    id 3679
    label "4801"
  ]
  node [
    id 3680
    label "56938"
  ]
  node [
    id 3681
    label "4803"
  ]
  node [
    id 3682
    label "222484"
  ]
  node [
    id 3683
    label "2780"
  ]
  node [
    id 3684
    label "2783"
  ]
  node [
    id 3685
    label "2782"
  ]
  node [
    id 3686
    label "79801"
  ]
  node [
    id 3687
    label "4809"
  ]
  node [
    id 3688
    label "79803"
  ]
  node [
    id 3689
    label "94032"
  ]
  node [
    id 3690
    label "79805"
  ]
  node [
    id 3691
    label "56937"
  ]
  node [
    id 3692
    label "116224"
  ]
  node [
    id 3693
    label "116225"
  ]
  node [
    id 3694
    label "9465"
  ]
  node [
    id 3695
    label "9464"
  ]
  node [
    id 3696
    label "9467"
  ]
  node [
    id 3697
    label "9466"
  ]
  node [
    id 3698
    label "57045"
  ]
  node [
    id 3699
    label "10607"
  ]
  node [
    id 3700
    label "9463"
  ]
  node [
    id 3701
    label "10605"
  ]
  node [
    id 3702
    label "2073"
  ]
  node [
    id 3703
    label "57048"
  ]
  node [
    id 3704
    label "10608"
  ]
  node [
    id 3705
    label "10609"
  ]
  node [
    id 3706
    label "2077"
  ]
  node [
    id 3707
    label "9468"
  ]
  node [
    id 3708
    label "57519"
  ]
  node [
    id 3709
    label "2074"
  ]
  node [
    id 3710
    label "54893"
  ]
  node [
    id 3711
    label "54892"
  ]
  node [
    id 3712
    label "54891"
  ]
  node [
    id 3713
    label "54890"
  ]
  node [
    id 3714
    label "54897"
  ]
  node [
    id 3715
    label "54896"
  ]
  node [
    id 3716
    label "54894"
  ]
  node [
    id 3717
    label "54545"
  ]
  node [
    id 3718
    label "54544"
  ]
  node [
    id 3719
    label "54899"
  ]
  node [
    id 3720
    label "54546"
  ]
  node [
    id 3721
    label "54541"
  ]
  node [
    id 3722
    label "952"
  ]
  node [
    id 3723
    label "54543"
  ]
  node [
    id 3724
    label "54542"
  ]
  node [
    id 3725
    label "8970"
  ]
  node [
    id 3726
    label "50943"
  ]
  node [
    id 3727
    label "8971"
  ]
  node [
    id 3728
    label "54921"
  ]
  node [
    id 3729
    label "157285"
  ]
  node [
    id 3730
    label "8973"
  ]
  node [
    id 3731
    label "120939"
  ]
  node [
    id 3732
    label "5734"
  ]
  node [
    id 3733
    label "54927"
  ]
  node [
    id 3734
    label "23585"
  ]
  node [
    id 3735
    label "255043"
  ]
  node [
    id 3736
    label "9793"
  ]
  node [
    id 3737
    label "9792"
  ]
  node [
    id 3738
    label "9791"
  ]
  node [
    id 3739
    label "9790"
  ]
  node [
    id 3740
    label "9797"
  ]
  node [
    id 3741
    label "9796"
  ]
  node [
    id 3742
    label "9794"
  ]
  node [
    id 3743
    label "23583"
  ]
  node [
    id 3744
    label "9798"
  ]
  node [
    id 3745
    label "254048"
  ]
  node [
    id 3746
    label "113763"
  ]
  node [
    id 3747
    label "84665"
  ]
  node [
    id 3748
    label "54768"
  ]
  node [
    id 3749
    label "84661"
  ]
  node [
    id 3750
    label "23581"
  ]
  node [
    id 3751
    label "285051"
  ]
  node [
    id 3752
    label "54093"
  ]
  node [
    id 3753
    label "54760"
  ]
  node [
    id 3754
    label "54763"
  ]
  node [
    id 3755
    label "54762"
  ]
  node [
    id 3756
    label "84669"
  ]
  node [
    id 3757
    label "54764"
  ]
  node [
    id 3758
    label "285527"
  ]
  node [
    id 3759
    label "11317"
  ]
  node [
    id 3760
    label "11316"
  ]
  node [
    id 3761
    label "11315"
  ]
  node [
    id 3762
    label "79971"
  ]
  node [
    id 3763
    label "347344"
  ]
  node [
    id 3764
    label "11313"
  ]
  node [
    id 3765
    label "54704"
  ]
  node [
    id 3766
    label "51020"
  ]
  node [
    id 3767
    label "8209"
  ]
  node [
    id 3768
    label "93349"
  ]
  node [
    id 3769
    label "23589"
  ]
  node [
    id 3770
    label "163351"
  ]
  node [
    id 3771
    label "202374"
  ]
  node [
    id 3772
    label "54769"
  ]
  node [
    id 3773
    label "56160"
  ]
  node [
    id 3774
    label "157869"
  ]
  node [
    id 3775
    label "728577"
  ]
  node [
    id 3776
    label "225689"
  ]
  node [
    id 3777
    label "388698"
  ]
  node [
    id 3778
    label "7080"
  ]
  node [
    id 3779
    label "7083"
  ]
  node [
    id 3780
    label "7082"
  ]
  node [
    id 3781
    label "7084"
  ]
  node [
    id 3782
    label "7087"
  ]
  node [
    id 3783
    label "7086"
  ]
  node [
    id 3784
    label "7089"
  ]
  node [
    id 3785
    label "7088"
  ]
  node [
    id 3786
    label "388228"
  ]
  node [
    id 3787
    label "7584"
  ]
  node [
    id 3788
    label "132430"
  ]
  node [
    id 3789
    label "147744"
  ]
  node [
    id 3790
    label "7586"
  ]
  node [
    id 3791
    label "6495"
  ]
  node [
    id 3792
    label "6494"
  ]
  node [
    id 3793
    label "6497"
  ]
  node [
    id 3794
    label "6496"
  ]
  node [
    id 3795
    label "79658"
  ]
  node [
    id 3796
    label "6490"
  ]
  node [
    id 3797
    label "6493"
  ]
  node [
    id 3798
    label "6492"
  ]
  node [
    id 3799
    label "8178"
  ]
  node [
    id 3800
    label "51542"
  ]
  node [
    id 3801
    label "79656"
  ]
  node [
    id 3802
    label "79657"
  ]
  node [
    id 3803
    label "6499"
  ]
  node [
    id 3804
    label "6498"
  ]
  node [
    id 3805
    label "91782"
  ]
  node [
    id 3806
    label "283208"
  ]
  node [
    id 3807
    label "6949"
  ]
  node [
    id 3808
    label "6948"
  ]
  node [
    id 3809
    label "51129"
  ]
  node [
    id 3810
    label "344657"
  ]
  node [
    id 3811
    label "6943"
  ]
  node [
    id 3812
    label "6942"
  ]
  node [
    id 3813
    label "6941"
  ]
  node [
    id 3814
    label "6940"
  ]
  node [
    id 3815
    label "6947"
  ]
  node [
    id 3816
    label "6945"
  ]
  node [
    id 3817
    label "6944"
  ]
  node [
    id 3818
    label "114815"
  ]
  node [
    id 3819
    label "219537"
  ]
  node [
    id 3820
    label "161823"
  ]
  node [
    id 3821
    label "26762"
  ]
  node [
    id 3822
    label "114818"
  ]
  node [
    id 3823
    label "57412"
  ]
  node [
    id 3824
    label "147040"
  ]
  node [
    id 3825
    label "56606"
  ]
  node [
    id 3826
    label "55334"
  ]
  node [
    id 3827
    label "57410"
  ]
  node [
    id 3828
    label "9415"
  ]
  node [
    id 3829
    label "8398"
  ]
  node [
    id 3830
    label "8399"
  ]
  node [
    id 3831
    label "144245"
  ]
  node [
    id 3832
    label "333929"
  ]
  node [
    id 3833
    label "333926"
  ]
  node [
    id 3834
    label "8395"
  ]
  node [
    id 3835
    label "8396"
  ]
  node [
    id 3836
    label "126204"
  ]
  node [
    id 3837
    label "8390"
  ]
  node [
    id 3838
    label "91875"
  ]
  node [
    id 3839
    label "57003"
  ]
  node [
    id 3840
    label "9416"
  ]
  node [
    id 3841
    label "131831"
  ]
  node [
    id 3842
    label "1366"
  ]
  node [
    id 3843
    label "473"
  ]
  node [
    id 3844
    label "1364"
  ]
  node [
    id 3845
    label "1365"
  ]
  node [
    id 3846
    label "476"
  ]
  node [
    id 3847
    label "1363"
  ]
  node [
    id 3848
    label "3191"
  ]
  node [
    id 3849
    label "475"
  ]
  node [
    id 3850
    label "28977"
  ]
  node [
    id 3851
    label "28976"
  ]
  node [
    id 3852
    label "478"
  ]
  node [
    id 3853
    label "28974"
  ]
  node [
    id 3854
    label "28973"
  ]
  node [
    id 3855
    label "28972"
  ]
  node [
    id 3856
    label "1368"
  ]
  node [
    id 3857
    label "1369"
  ]
  node [
    id 3858
    label "643314"
  ]
  node [
    id 3859
    label "261729"
  ]
  node [
    id 3860
    label "261726"
  ]
  node [
    id 3861
    label "4026"
  ]
  node [
    id 3862
    label "4025"
  ]
  node [
    id 3863
    label "4023"
  ]
  node [
    id 3864
    label "120892"
  ]
  node [
    id 3865
    label "201725"
  ]
  node [
    id 3866
    label "55762"
  ]
  node [
    id 3867
    label "55763"
  ]
  node [
    id 3868
    label "55760"
  ]
  node [
    id 3869
    label "55761"
  ]
  node [
    id 3870
    label "55766"
  ]
  node [
    id 3871
    label "51068"
  ]
  node [
    id 3872
    label "55764"
  ]
  node [
    id 3873
    label "3998"
  ]
  node [
    id 3874
    label "51065"
  ]
  node [
    id 3875
    label "3996"
  ]
  node [
    id 3876
    label "3995"
  ]
  node [
    id 3877
    label "55769"
  ]
  node [
    id 3878
    label "51061"
  ]
  node [
    id 3879
    label "3992"
  ]
  node [
    id 3880
    label "3991"
  ]
  node [
    id 3881
    label "3990"
  ]
  node [
    id 3882
    label "7923"
  ]
  node [
    id 3883
    label "80173"
  ]
  node [
    id 3884
    label "85452"
  ]
  node [
    id 3885
    label "7355"
  ]
  node [
    id 3886
    label "8697"
  ]
  node [
    id 3887
    label "130888"
  ]
  node [
    id 3888
    label "57728"
  ]
  node [
    id 3889
    label "93436"
  ]
  node [
    id 3890
    label "57720"
  ]
  node [
    id 3891
    label "57721"
  ]
  node [
    id 3892
    label "57722"
  ]
  node [
    id 3893
    label "80176"
  ]
  node [
    id 3894
    label "57724"
  ]
  node [
    id 3895
    label "57727"
  ]
  node [
    id 3896
    label "27177"
  ]
  node [
    id 3897
    label "27175"
  ]
  node [
    id 3898
    label "27173"
  ]
  node [
    id 3899
    label "55588"
  ]
  node [
    id 3900
    label "3682"
  ]
  node [
    id 3901
    label "51601"
  ]
  node [
    id 3902
    label "10869"
  ]
  node [
    id 3903
    label "51603"
  ]
  node [
    id 3904
    label "51602"
  ]
  node [
    id 3905
    label "292"
  ]
  node [
    id 3906
    label "51604"
  ]
  node [
    id 3907
    label "290"
  ]
  node [
    id 3908
    label "291"
  ]
  node [
    id 3909
    label "154075"
  ]
  node [
    id 3910
    label "84103"
  ]
  node [
    id 3911
    label "56052"
  ]
  node [
    id 3912
    label "346606"
  ]
  node [
    id 3913
    label "3685"
  ]
  node [
    id 3914
    label "148304"
  ]
  node [
    id 3915
    label "3684"
  ]
  node [
    id 3916
    label "26049"
  ]
  node [
    id 3917
    label "140890"
  ]
  node [
    id 3918
    label "55908"
  ]
  node [
    id 3919
    label "80758"
  ]
  node [
    id 3920
    label "80209"
  ]
  node [
    id 3921
    label "80208"
  ]
  node [
    id 3922
    label "80755"
  ]
  node [
    id 3923
    label "80206"
  ]
  node [
    id 3924
    label "80205"
  ]
  node [
    id 3925
    label "80204"
  ]
  node [
    id 3926
    label "140458"
  ]
  node [
    id 3927
    label "128272"
  ]
  node [
    id 3928
    label "253558"
  ]
  node [
    id 3929
    label "253559"
  ]
  node [
    id 3930
    label "161291"
  ]
  node [
    id 3931
    label "219899"
  ]
  node [
    id 3932
    label "200232"
  ]
  node [
    id 3933
    label "200895"
  ]
  node [
    id 3934
    label "200894"
  ]
  node [
    id 3935
    label "2519"
  ]
  node [
    id 3936
    label "124599"
  ]
  node [
    id 3937
    label "139599"
  ]
  node [
    id 3938
    label "2444"
  ]
  node [
    id 3939
    label "414301"
  ]
  node [
    id 3940
    label "153396"
  ]
  node [
    id 3941
    label "124590"
  ]
  node [
    id 3942
    label "7867"
  ]
  node [
    id 3943
    label "64924"
  ]
  node [
    id 3944
    label "57188"
  ]
  node [
    id 3945
    label "7862"
  ]
  node [
    id 3946
    label "64925"
  ]
  node [
    id 3947
    label "57184"
  ]
  node [
    id 3948
    label "57185"
  ]
  node [
    id 3949
    label "57186"
  ]
  node [
    id 3950
    label "57187"
  ]
  node [
    id 3951
    label "57180"
  ]
  node [
    id 3952
    label "2516"
  ]
  node [
    id 3953
    label "7869"
  ]
  node [
    id 3954
    label "64927"
  ]
  node [
    id 3955
    label "163033"
  ]
  node [
    id 3956
    label "286436"
  ]
  node [
    id 3957
    label "389840"
  ]
  node [
    id 3958
    label "26047"
  ]
  node [
    id 3959
    label "353323"
  ]
  node [
    id 3960
    label "6370"
  ]
  node [
    id 3961
    label "6372"
  ]
  node [
    id 3962
    label "6373"
  ]
  node [
    id 3963
    label "6374"
  ]
  node [
    id 3964
    label "6375"
  ]
  node [
    id 3965
    label "10417"
  ]
  node [
    id 3966
    label "10140"
  ]
  node [
    id 3967
    label "10143"
  ]
  node [
    id 3968
    label "10142"
  ]
  node [
    id 3969
    label "10413"
  ]
  node [
    id 3970
    label "10412"
  ]
  node [
    id 3971
    label "53353"
  ]
  node [
    id 3972
    label "10146"
  ]
  node [
    id 3973
    label "10148"
  ]
  node [
    id 3974
    label "90007"
  ]
  node [
    id 3975
    label "53358"
  ]
  node [
    id 3976
    label "10419"
  ]
  node [
    id 3977
    label "10418"
  ]
  node [
    id 3978
    label "9638"
  ]
  node [
    id 3979
    label "9639"
  ]
  node [
    id 3980
    label "9328"
  ]
  node [
    id 3981
    label "9329"
  ]
  node [
    id 3982
    label "56261"
  ]
  node [
    id 3983
    label "9322"
  ]
  node [
    id 3984
    label "9631"
  ]
  node [
    id 3985
    label "9320"
  ]
  node [
    id 3986
    label "9321"
  ]
  node [
    id 3987
    label "9326"
  ]
  node [
    id 3988
    label "9635"
  ]
  node [
    id 3989
    label "9324"
  ]
  node [
    id 3990
    label "9325"
  ]
  node [
    id 3991
    label "8941"
  ]
  node [
    id 3992
    label "8940"
  ]
  node [
    id 3993
    label "285203"
  ]
  node [
    id 3994
    label "54951"
  ]
  node [
    id 3995
    label "8945"
  ]
  node [
    id 3996
    label "54957"
  ]
  node [
    id 3997
    label "54954"
  ]
  node [
    id 3998
    label "54955"
  ]
  node [
    id 3999
    label "54958"
  ]
  node [
    id 4000
    label "54959"
  ]
  node [
    id 4001
    label "84058"
  ]
  node [
    id 4002
    label "84059"
  ]
  node [
    id 4003
    label "84056"
  ]
  node [
    id 4004
    label "84057"
  ]
  node [
    id 4005
    label "5407"
  ]
  node [
    id 4006
    label "26973"
  ]
  node [
    id 4007
    label "1437"
  ]
  node [
    id 4008
    label "124930"
  ]
  node [
    id 4009
    label "123811"
  ]
  node [
    id 4010
    label "1435"
  ]
  node [
    id 4011
    label "3560"
  ]
  node [
    id 4012
    label "1432"
  ]
  node [
    id 4013
    label "80975"
  ]
  node [
    id 4014
    label "58189"
  ]
  node [
    id 4015
    label "255252"
  ]
  node [
    id 4016
    label "3205"
  ]
  node [
    id 4017
    label "1620"
  ]
  node [
    id 4018
    label "1995"
  ]
  node [
    id 4019
    label "3202"
  ]
  node [
    id 4020
    label "1997"
  ]
  node [
    id 4021
    label "1996"
  ]
  node [
    id 4022
    label "1999"
  ]
  node [
    id 4023
    label "1998"
  ]
  node [
    id 4024
    label "1629"
  ]
  node [
    id 4025
    label "5189"
  ]
  node [
    id 4026
    label "57094"
  ]
  node [
    id 4027
    label "3209"
  ]
  node [
    id 4028
    label "3208"
  ]
  node [
    id 4029
    label "51776"
  ]
  node [
    id 4030
    label "79037"
  ]
  node [
    id 4031
    label "203547"
  ]
  node [
    id 4032
    label "3858"
  ]
  node [
    id 4033
    label "84272"
  ]
  node [
    id 4034
    label "169841"
  ]
  node [
    id 4035
    label "84270"
  ]
  node [
    id 4036
    label "84271"
  ]
  node [
    id 4037
    label "84276"
  ]
  node [
    id 4038
    label "84277"
  ]
  node [
    id 4039
    label "84274"
  ]
  node [
    id 4040
    label "10368"
  ]
  node [
    id 4041
    label "728441"
  ]
  node [
    id 4042
    label "2861"
  ]
  node [
    id 4043
    label "2862"
  ]
  node [
    id 4044
    label "29968"
  ]
  node [
    id 4045
    label "2864"
  ]
  node [
    id 4046
    label "558"
  ]
  node [
    id 4047
    label "2867"
  ]
  node [
    id 4048
    label "2868"
  ]
  node [
    id 4049
    label "2869"
  ]
  node [
    id 4050
    label "83858"
  ]
  node [
    id 4051
    label "551"
  ]
  node [
    id 4052
    label "29966"
  ]
  node [
    id 4053
    label "553"
  ]
  node [
    id 4054
    label "552"
  ]
  node [
    id 4055
    label "83857"
  ]
  node [
    id 4056
    label "5409"
  ]
  node [
    id 4057
    label "3538"
  ]
  node [
    id 4058
    label "151636"
  ]
  node [
    id 4059
    label "1439"
  ]
  node [
    id 4060
    label "10367"
  ]
  node [
    id 4061
    label "79001"
  ]
  node [
    id 4062
    label "1198"
  ]
  node [
    id 4063
    label "79003"
  ]
  node [
    id 4064
    label "79002"
  ]
  node [
    id 4065
    label "79005"
  ]
  node [
    id 4066
    label "79004"
  ]
  node [
    id 4067
    label "79006"
  ]
  node [
    id 4068
    label "1191"
  ]
  node [
    id 4069
    label "5451"
  ]
  node [
    id 4070
    label "1193"
  ]
  node [
    id 4071
    label "1192"
  ]
  node [
    id 4072
    label "3346"
  ]
  node [
    id 4073
    label "5455"
  ]
  node [
    id 4074
    label "5456"
  ]
  node [
    id 4075
    label "1196"
  ]
  node [
    id 4076
    label "5723"
  ]
  node [
    id 4077
    label "83851"
  ]
  node [
    id 4078
    label "284004"
  ]
  node [
    id 4079
    label "10362"
  ]
  node [
    id 4080
    label "284001"
  ]
  node [
    id 4081
    label "4259"
  ]
  node [
    id 4082
    label "4258"
  ]
  node [
    id 4083
    label "4250"
  ]
  node [
    id 4084
    label "4253"
  ]
  node [
    id 4085
    label "4255"
  ]
  node [
    id 4086
    label "4254"
  ]
  node [
    id 4087
    label "4257"
  ]
  node [
    id 4088
    label "4256"
  ]
  node [
    id 4089
    label "5533"
  ]
  node [
    id 4090
    label "5532"
  ]
  node [
    id 4091
    label "5531"
  ]
  node [
    id 4092
    label "5530"
  ]
  node [
    id 4093
    label "5537"
  ]
  node [
    id 4094
    label "5536"
  ]
  node [
    id 4095
    label "5535"
  ]
  node [
    id 4096
    label "5534"
  ]
  node [
    id 4097
    label "8455"
  ]
  node [
    id 4098
    label "5539"
  ]
  node [
    id 4099
    label "5538"
  ]
  node [
    id 4100
    label "89765"
  ]
  node [
    id 4101
    label "648791"
  ]
  node [
    id 4102
    label "222950"
  ]
  node [
    id 4103
    label "728378"
  ]
  node [
    id 4104
    label "91664"
  ]
  node [
    id 4105
    label "91663"
  ]
  node [
    id 4106
    label "91662"
  ]
  node [
    id 4107
    label "91661"
  ]
  node [
    id 4108
    label "22801"
  ]
  node [
    id 4109
    label "643677"
  ]
  node [
    id 4110
    label "339210"
  ]
  node [
    id 4111
    label "83729"
  ]
  node [
    id 4112
    label "79677"
  ]
  node [
    id 4113
    label "130502"
  ]
  node [
    id 4114
    label "130507"
  ]
  node [
    id 4115
    label "51473"
  ]
  node [
    id 4116
    label "23619"
  ]
  node [
    id 4117
    label "51471"
  ]
  node [
    id 4118
    label "51477"
  ]
  node [
    id 4119
    label "51474"
  ]
  node [
    id 4120
    label "51475"
  ]
  node [
    id 4121
    label "23613"
  ]
  node [
    id 4122
    label "23612"
  ]
  node [
    id 4123
    label "51478"
  ]
  node [
    id 4124
    label "221895"
  ]
  node [
    id 4125
    label "23617"
  ]
  node [
    id 4126
    label "23616"
  ]
  node [
    id 4127
    label "6573"
  ]
  node [
    id 4128
    label "6570"
  ]
  node [
    id 4129
    label "6571"
  ]
  node [
    id 4130
    label "6576"
  ]
  node [
    id 4131
    label "6574"
  ]
  node [
    id 4132
    label "6575"
  ]
  node [
    id 4133
    label "80724"
  ]
  node [
    id 4134
    label "6578"
  ]
  node [
    id 4135
    label "6579"
  ]
  node [
    id 4136
    label "80725"
  ]
  node [
    id 4137
    label "7694"
  ]
  node [
    id 4138
    label "7695"
  ]
  node [
    id 4139
    label "644378"
  ]
  node [
    id 4140
    label "7697"
  ]
  node [
    id 4141
    label "7690"
  ]
  node [
    id 4142
    label "7692"
  ]
  node [
    id 4143
    label "25941"
  ]
  node [
    id 4144
    label "25940"
  ]
  node [
    id 4145
    label "25943"
  ]
  node [
    id 4146
    label "25942"
  ]
  node [
    id 4147
    label "25945"
  ]
  node [
    id 4148
    label "7699"
  ]
  node [
    id 4149
    label "129521"
  ]
  node [
    id 4150
    label "25946"
  ]
  node [
    id 4151
    label "3834"
  ]
  node [
    id 4152
    label "23476"
  ]
  node [
    id 4153
    label "3836"
  ]
  node [
    id 4154
    label "3837"
  ]
  node [
    id 4155
    label "23473"
  ]
  node [
    id 4156
    label "3831"
  ]
  node [
    id 4157
    label "23471"
  ]
  node [
    id 4158
    label "3833"
  ]
  node [
    id 4159
    label "5101"
  ]
  node [
    id 4160
    label "3838"
  ]
  node [
    id 4161
    label "3839"
  ]
  node [
    id 4162
    label "23479"
  ]
  node [
    id 4163
    label "23478"
  ]
  node [
    id 4164
    label "26009"
  ]
  node [
    id 4165
    label "90665"
  ]
  node [
    id 4166
    label "57476"
  ]
  node [
    id 4167
    label "1347"
  ]
  node [
    id 4168
    label "23028"
  ]
  node [
    id 4169
    label "977"
  ]
  node [
    id 4170
    label "3206"
  ]
  node [
    id 4171
    label "379"
  ]
  node [
    id 4172
    label "378"
  ]
  node [
    id 4173
    label "7520"
  ]
  node [
    id 4174
    label "7525"
  ]
  node [
    id 4175
    label "283229"
  ]
  node [
    id 4176
    label "7528"
  ]
  node [
    id 4177
    label "7529"
  ]
  node [
    id 4178
    label "92312"
  ]
  node [
    id 4179
    label "374"
  ]
  node [
    id 4180
    label "377"
  ]
  node [
    id 4181
    label "51296"
  ]
  node [
    id 4182
    label "51297"
  ]
  node [
    id 4183
    label "51294"
  ]
  node [
    id 4184
    label "51295"
  ]
  node [
    id 4185
    label "51292"
  ]
  node [
    id 4186
    label "55240"
  ]
  node [
    id 4187
    label "55243"
  ]
  node [
    id 4188
    label "51291"
  ]
  node [
    id 4189
    label "55249"
  ]
  node [
    id 4190
    label "165904"
  ]
  node [
    id 4191
    label "51298"
  ]
  node [
    id 4192
    label "51299"
  ]
  node [
    id 4193
    label "6143"
  ]
  node [
    id 4194
    label "6142"
  ]
  node [
    id 4195
    label "6141"
  ]
  node [
    id 4196
    label "6147"
  ]
  node [
    id 4197
    label "6146"
  ]
  node [
    id 4198
    label "6144"
  ]
  node [
    id 4199
    label "644943"
  ]
  node [
    id 4200
    label "6927"
  ]
  node [
    id 4201
    label "54993"
  ]
  node [
    id 4202
    label "10970"
  ]
  node [
    id 4203
    label "10971"
  ]
  node [
    id 4204
    label "10972"
  ]
  node [
    id 4205
    label "10973"
  ]
  node [
    id 4206
    label "84878"
  ]
  node [
    id 4207
    label "10975"
  ]
  node [
    id 4208
    label "91703"
  ]
  node [
    id 4209
    label "84874"
  ]
  node [
    id 4210
    label "10979"
  ]
  node [
    id 4211
    label "84876"
  ]
  node [
    id 4212
    label "3204"
  ]
  node [
    id 4213
    label "389677"
  ]
  node [
    id 4214
    label "51764"
  ]
  node [
    id 4215
    label "84872"
  ]
  node [
    id 4216
    label "84873"
  ]
  node [
    id 4217
    label "119391"
  ]
  node [
    id 4218
    label "64849"
  ]
  node [
    id 4219
    label "26499"
  ]
  node [
    id 4220
    label "64843"
  ]
  node [
    id 4221
    label "55223"
  ]
  node [
    id 4222
    label "64841"
  ]
  node [
    id 4223
    label "64840"
  ]
  node [
    id 4224
    label "64847"
  ]
  node [
    id 4225
    label "64844"
  ]
  node [
    id 4226
    label "113419"
  ]
  node [
    id 4227
    label "55997"
  ]
  node [
    id 4228
    label "253943"
  ]
  node [
    id 4229
    label "220441"
  ]
  node [
    id 4230
    label "55863"
  ]
  node [
    id 4231
    label "376940"
  ]
  node [
    id 4232
    label "283869"
  ]
  node [
    id 4233
    label "79587"
  ]
  node [
    id 4234
    label "5914"
  ]
  node [
    id 4235
    label "219931"
  ]
  node [
    id 4236
    label "10806"
  ]
  node [
    id 4237
    label "64591"
  ]
  node [
    id 4238
    label "2274"
  ]
  node [
    id 4239
    label "2277"
  ]
  node [
    id 4240
    label "81614"
  ]
  node [
    id 4241
    label "2271"
  ]
  node [
    id 4242
    label "26145"
  ]
  node [
    id 4243
    label "2273"
  ]
  node [
    id 4244
    label "2272"
  ]
  node [
    id 4245
    label "64599"
  ]
  node [
    id 4246
    label "26149"
  ]
  node [
    id 4247
    label "55862"
  ]
  node [
    id 4248
    label "81619"
  ]
  node [
    id 4249
    label "81618"
  ]
  node [
    id 4250
    label "55229"
  ]
  node [
    id 4251
    label "92106"
  ]
  node [
    id 4252
    label "55228"
  ]
  node [
    id 4253
    label "137994"
  ]
  node [
    id 4254
    label "200172"
  ]
  node [
    id 4255
    label "387914"
  ]
  node [
    id 4256
    label "125061"
  ]
  node [
    id 4257
    label "387911"
  ]
  node [
    id 4258
    label "100129654"
  ]
  node [
    id 4259
    label "5547"
  ]
  node [
    id 4260
    label "56910"
  ]
  node [
    id 4261
    label "56911"
  ]
  node [
    id 4262
    label "94015"
  ]
  node [
    id 4263
    label "56913"
  ]
  node [
    id 4264
    label "79823"
  ]
  node [
    id 4265
    label "56915"
  ]
  node [
    id 4266
    label "56916"
  ]
  node [
    id 4267
    label "56917"
  ]
  node [
    id 4268
    label "56919"
  ]
  node [
    id 4269
    label "100130086"
  ]
  node [
    id 4270
    label "79829"
  ]
  node [
    id 4271
    label "79828"
  ]
  node [
    id 4272
    label "2051"
  ]
  node [
    id 4273
    label "2050"
  ]
  node [
    id 4274
    label "2053"
  ]
  node [
    id 4275
    label "2052"
  ]
  node [
    id 4276
    label "4538"
  ]
  node [
    id 4277
    label "2054"
  ]
  node [
    id 4278
    label "2057"
  ]
  node [
    id 4279
    label "2056"
  ]
  node [
    id 4280
    label "4826"
  ]
  node [
    id 4281
    label "2058"
  ]
  node [
    id 4282
    label "4824"
  ]
  node [
    id 4283
    label "56751"
  ]
  node [
    id 4284
    label "400745"
  ]
  node [
    id 4285
    label "4820"
  ]
  node [
    id 4286
    label "4821"
  ]
  node [
    id 4287
    label "7980"
  ]
  node [
    id 4288
    label "9402"
  ]
  node [
    id 4289
    label "7982"
  ]
  node [
    id 4290
    label "9400"
  ]
  node [
    id 4291
    label "7984"
  ]
  node [
    id 4292
    label "9406"
  ]
  node [
    id 4293
    label "9404"
  ]
  node [
    id 4294
    label "10620"
  ]
  node [
    id 4295
    label "10621"
  ]
  node [
    id 4296
    label "10622"
  ]
  node [
    id 4297
    label "10623"
  ]
  node [
    id 4298
    label "10625"
  ]
  node [
    id 4299
    label "10626"
  ]
  node [
    id 4300
    label "10627"
  ]
  node [
    id 4301
    label "122773"
  ]
  node [
    id 4302
    label "145508"
  ]
  node [
    id 4303
    label "3326"
  ]
  node [
    id 4304
    label "54567"
  ]
  node [
    id 4305
    label "54566"
  ]
  node [
    id 4306
    label "222171"
  ]
  node [
    id 4307
    label "64333"
  ]
  node [
    id 4308
    label "64332"
  ]
  node [
    id 4309
    label "27440"
  ]
  node [
    id 4310
    label "118924"
  ]
  node [
    id 4311
    label "1486"
  ]
  node [
    id 4312
    label "63877"
  ]
  node [
    id 4313
    label "63876"
  ]
  node [
    id 4314
    label "63875"
  ]
  node [
    id 4315
    label "63874"
  ]
  node [
    id 4316
    label "541466"
  ]
  node [
    id 4317
    label "254065"
  ]
  node [
    id 4318
    label "148534"
  ]
  node [
    id 4319
    label "84643"
  ]
  node [
    id 4320
    label "84641"
  ]
  node [
    id 4321
    label "84640"
  ]
  node [
    id 4322
    label "84647"
  ]
  node [
    id 4323
    label "84645"
  ]
  node [
    id 4324
    label "84649"
  ]
  node [
    id 4325
    label "84648"
  ]
  node [
    id 4326
    label "255626"
  ]
  node [
    id 4327
    label "7324"
  ]
  node [
    id 4328
    label "7325"
  ]
  node [
    id 4329
    label "7326"
  ]
  node [
    id 4330
    label "7327"
  ]
  node [
    id 4331
    label "7320"
  ]
  node [
    id 4332
    label "7321"
  ]
  node [
    id 4333
    label "7322"
  ]
  node [
    id 4334
    label "7323"
  ]
  node [
    id 4335
    label "10084"
  ]
  node [
    id 4336
    label "10085"
  ]
  node [
    id 4337
    label "10087"
  ]
  node [
    id 4338
    label "7328"
  ]
  node [
    id 4339
    label "7329"
  ]
  node [
    id 4340
    label "10082"
  ]
  node [
    id 4341
    label "10083"
  ]
  node [
    id 4342
    label "168850"
  ]
  node [
    id 4343
    label "157807"
  ]
  node [
    id 4344
    label "147409"
  ]
  node [
    id 4345
    label "8851"
  ]
  node [
    id 4346
    label "11238"
  ]
  node [
    id 4347
    label "8850"
  ]
  node [
    id 4348
    label "7069"
  ]
  node [
    id 4349
    label "7068"
  ]
  node [
    id 4350
    label "7067"
  ]
  node [
    id 4351
    label "7066"
  ]
  node [
    id 4352
    label "7064"
  ]
  node [
    id 4353
    label "7062"
  ]
  node [
    id 4354
    label "7060"
  ]
  node [
    id 4355
    label "285016"
  ]
  node [
    id 4356
    label "54741"
  ]
  node [
    id 4357
    label "254228"
  ]
  node [
    id 4358
    label "54749"
  ]
  node [
    id 4359
    label "143187"
  ]
  node [
    id 4360
    label "148266"
  ]
  node [
    id 4361
    label "6964"
  ]
  node [
    id 4362
    label "79632"
  ]
  node [
    id 4363
    label "8625"
  ]
  node [
    id 4364
    label "8626"
  ]
  node [
    id 4365
    label "79631"
  ]
  node [
    id 4366
    label "8620"
  ]
  node [
    id 4367
    label "8153"
  ]
  node [
    id 4368
    label "79634"
  ]
  node [
    id 4369
    label "8623"
  ]
  node [
    id 4370
    label "11230"
  ]
  node [
    id 4371
    label "137695"
  ]
  node [
    id 4372
    label "5899"
  ]
  node [
    id 4373
    label "399726"
  ]
  node [
    id 4374
    label "114876"
  ]
  node [
    id 4375
    label "114879"
  ]
  node [
    id 4376
    label "728386"
  ]
  node [
    id 4377
    label "50717"
  ]
  node [
    id 4378
    label "375449"
  ]
  node [
    id 4379
    label "126070"
  ]
  node [
    id 4380
    label "375337"
  ]
  node [
    id 4381
    label "126074"
  ]
  node [
    id 4382
    label "285175"
  ]
  node [
    id 4383
    label "375444"
  ]
  node [
    id 4384
    label "128312"
  ]
  node [
    id 4385
    label "120534"
  ]
  node [
    id 4386
    label "221092"
  ]
  node [
    id 4387
    label "221091"
  ]
  node [
    id 4388
    label "9988"
  ]
  node [
    id 4389
    label "9989"
  ]
  node [
    id 4390
    label "9986"
  ]
  node [
    id 4391
    label "9987"
  ]
  node [
    id 4392
    label "9984"
  ]
  node [
    id 4393
    label "9985"
  ]
  node [
    id 4394
    label "9982"
  ]
  node [
    id 4395
    label "26256"
  ]
  node [
    id 4396
    label "9980"
  ]
  node [
    id 4397
    label "126382"
  ]
  node [
    id 4398
    label "11024"
  ]
  node [
    id 4399
    label "11026"
  ]
  node [
    id 4400
    label "11021"
  ]
  node [
    id 4401
    label "11020"
  ]
  node [
    id 4402
    label "642938"
  ]
  node [
    id 4403
    label "11022"
  ]
  node [
    id 4404
    label "140711"
  ]
  node [
    id 4405
    label "23288"
  ]
  node [
    id 4406
    label "415"
  ]
  node [
    id 4407
    label "416"
  ]
  node [
    id 4408
    label "729830"
  ]
  node [
    id 4409
    label "1388"
  ]
  node [
    id 4410
    label "411"
  ]
  node [
    id 4411
    label "412"
  ]
  node [
    id 4412
    label "1384"
  ]
  node [
    id 4413
    label "1385"
  ]
  node [
    id 4414
    label "1386"
  ]
  node [
    id 4415
    label "1387"
  ]
  node [
    id 4416
    label "28227"
  ]
  node [
    id 4417
    label "1381"
  ]
  node [
    id 4418
    label "1382"
  ]
  node [
    id 4419
    label "23287"
  ]
  node [
    id 4420
    label "440712"
  ]
  node [
    id 4421
    label "124454"
  ]
  node [
    id 4422
    label "93233"
  ]
  node [
    id 4423
    label "118490"
  ]
  node [
    id 4424
    label "51599"
  ]
  node [
    id 4425
    label "55749"
  ]
  node [
    id 4426
    label "25915"
  ]
  node [
    id 4427
    label "55038"
  ]
  node [
    id 4428
    label "55039"
  ]
  node [
    id 4429
    label "55036"
  ]
  node [
    id 4430
    label "55741"
  ]
  node [
    id 4431
    label "51593"
  ]
  node [
    id 4432
    label "55743"
  ]
  node [
    id 4433
    label "55744"
  ]
  node [
    id 4434
    label "51046"
  ]
  node [
    id 4435
    label "55030"
  ]
  node [
    id 4436
    label "51596"
  ]
  node [
    id 4437
    label "1775"
  ]
  node [
    id 4438
    label "28957"
  ]
  node [
    id 4439
    label "83636"
  ]
  node [
    id 4440
    label "1777"
  ]
  node [
    id 4441
    label "1776"
  ]
  node [
    id 4442
    label "431705"
  ]
  node [
    id 4443
    label "145173"
  ]
  node [
    id 4444
    label "431707"
  ]
  node [
    id 4445
    label "147184"
  ]
  node [
    id 4446
    label "220323"
  ]
  node [
    id 4447
    label "51626"
  ]
  node [
    id 4448
    label "51622"
  ]
  node [
    id 4449
    label "51621"
  ]
  node [
    id 4450
    label "51629"
  ]
  node [
    id 4451
    label "255762"
  ]
  node [
    id 4452
    label "27158"
  ]
  node [
    id 4453
    label "27159"
  ]
  node [
    id 4454
    label "27154"
  ]
  node [
    id 4455
    label "27156"
  ]
  node [
    id 4456
    label "253714"
  ]
  node [
    id 4457
    label "27151"
  ]
  node [
    id 4458
    label "27152"
  ]
  node [
    id 4459
    label "27153"
  ]
  node [
    id 4460
    label "8100"
  ]
  node [
    id 4461
    label "64109"
  ]
  node [
    id 4462
    label "64106"
  ]
  node [
    id 4463
    label "81285"
  ]
  node [
    id 4464
    label "60485"
  ]
  node [
    id 4465
    label "64105"
  ]
  node [
    id 4466
    label "64102"
  ]
  node [
    id 4467
    label "60482"
  ]
  node [
    id 4468
    label "64100"
  ]
  node [
    id 4469
    label "1778"
  ]
  node [
    id 4470
    label "651746"
  ]
  node [
    id 4471
    label "259266"
  ]
  node [
    id 4472
    label "80778"
  ]
  node [
    id 4473
    label "139135"
  ]
  node [
    id 4474
    label "10402"
  ]
  node [
    id 4475
    label "80772"
  ]
  node [
    id 4476
    label "80777"
  ]
  node [
    id 4477
    label "80776"
  ]
  node [
    id 4478
    label "80775"
  ]
  node [
    id 4479
    label "80774"
  ]
  node [
    id 4480
    label "6688"
  ]
  node [
    id 4481
    label "6689"
  ]
  node [
    id 4482
    label "6683"
  ]
  node [
    id 4483
    label "5464"
  ]
  node [
    id 4484
    label "6687"
  ]
  node [
    id 4485
    label "201965"
  ]
  node [
    id 4486
    label "7849"
  ]
  node [
    id 4487
    label "7844"
  ]
  node [
    id 4488
    label "7846"
  ]
  node [
    id 4489
    label "7841"
  ]
  node [
    id 4490
    label "7840"
  ]
  node [
    id 4491
    label "10755"
  ]
  node [
    id 4492
    label "6356"
  ]
  node [
    id 4493
    label "6357"
  ]
  node [
    id 4494
    label "6354"
  ]
  node [
    id 4495
    label "6355"
  ]
  node [
    id 4496
    label "6352"
  ]
  node [
    id 4497
    label "286451"
  ]
  node [
    id 4498
    label "80055"
  ]
  node [
    id 4499
    label "6358"
  ]
  node [
    id 4500
    label "6359"
  ]
  node [
    id 4501
    label "1841"
  ]
  node [
    id 4502
    label "26354"
  ]
  node [
    id 4503
    label "53373"
  ]
  node [
    id 4504
    label "9341"
  ]
  node [
    id 4505
    label "9342"
  ]
  node [
    id 4506
    label "9615"
  ]
  node [
    id 4507
    label "9612"
  ]
  node [
    id 4508
    label "9610"
  ]
  node [
    id 4509
    label "9611"
  ]
  node [
    id 4510
    label "9349"
  ]
  node [
    id 4511
    label "90060"
  ]
  node [
    id 4512
    label "10164"
  ]
  node [
    id 4513
    label "10163"
  ]
  node [
    id 4514
    label "10162"
  ]
  node [
    id 4515
    label "9618"
  ]
  node [
    id 4516
    label "9619"
  ]
  node [
    id 4517
    label "23641"
  ]
  node [
    id 4518
    label "84074"
  ]
  node [
    id 4519
    label "1815"
  ]
  node [
    id 4520
    label "1816"
  ]
  node [
    id 4521
    label "84077"
  ]
  node [
    id 4522
    label "1810"
  ]
  node [
    id 4523
    label "1811"
  ]
  node [
    id 4524
    label "1812"
  ]
  node [
    id 4525
    label "1813"
  ]
  node [
    id 4526
    label "54970"
  ]
  node [
    id 4527
    label "54971"
  ]
  node [
    id 4528
    label "54972"
  ]
  node [
    id 4529
    label "285220"
  ]
  node [
    id 4530
    label "84078"
  ]
  node [
    id 4531
    label "84079"
  ]
  node [
    id 4532
    label "54976"
  ]
  node [
    id 4533
    label "54977"
  ]
  node [
    id 4534
    label "1154"
  ]
  node [
    id 4535
    label "26959"
  ]
  node [
    id 4536
    label "26958"
  ]
  node [
    id 4537
    label "26953"
  ]
  node [
    id 4538
    label "26952"
  ]
  node [
    id 4539
    label "2165"
  ]
  node [
    id 4540
    label "387496"
  ]
  node [
    id 4541
    label "23075"
  ]
  node [
    id 4542
    label "23074"
  ]
  node [
    id 4543
    label "167127"
  ]
  node [
    id 4544
    label "9630"
  ]
  node [
    id 4545
    label "1609"
  ]
  node [
    id 4546
    label "1608"
  ]
  node [
    id 4547
    label "2166"
  ]
  node [
    id 4548
    label "3229"
  ]
  node [
    id 4549
    label "84255"
  ]
  node [
    id 4550
    label "84256"
  ]
  node [
    id 4551
    label "1978"
  ]
  node [
    id 4552
    label "84258"
  ]
  node [
    id 4553
    label "3224"
  ]
  node [
    id 4554
    label "3227"
  ]
  node [
    id 4555
    label "3226"
  ]
  node [
    id 4556
    label "3221"
  ]
  node [
    id 4557
    label "1604"
  ]
  node [
    id 4558
    label "1607"
  ]
  node [
    id 4559
    label "1606"
  ]
  node [
    id 4560
    label "1555"
  ]
  node [
    id 4561
    label "137209"
  ]
  node [
    id 4562
    label "390327"
  ]
  node [
    id 4563
    label "7343"
  ]
  node [
    id 4564
    label "317671"
  ]
  node [
    id 4565
    label "2848"
  ]
  node [
    id 4566
    label "2849"
  ]
  node [
    id 4567
    label "2846"
  ]
  node [
    id 4568
    label "2847"
  ]
  node [
    id 4569
    label "2844"
  ]
  node [
    id 4570
    label "2845"
  ]
  node [
    id 4571
    label "2843"
  ]
  node [
    id 4572
    label "2840"
  ]
  node [
    id 4573
    label "388585"
  ]
  node [
    id 4574
    label "5476"
  ]
  node [
    id 4575
    label "3321"
  ]
  node [
    id 4576
    label "5475"
  ]
  node [
    id 4577
    label "207063"
  ]
  node [
    id 4578
    label "5473"
  ]
  node [
    id 4579
    label "5470"
  ]
  node [
    id 4580
    label "5471"
  ]
  node [
    id 4581
    label "3329"
  ]
  node [
    id 4582
    label "9632"
  ]
  node [
    id 4583
    label "112840"
  ]
  node [
    id 4584
    label "5479"
  ]
  node [
    id 4585
    label "256380"
  ]
  node [
    id 4586
    label "55704"
  ]
  node [
    id 4587
    label "79029"
  ]
  node [
    id 4588
    label "55705"
  ]
  node [
    id 4589
    label "79027"
  ]
  node [
    id 4590
    label "79026"
  ]
  node [
    id 4591
    label "79025"
  ]
  node [
    id 4592
    label "79024"
  ]
  node [
    id 4593
    label "79023"
  ]
  node [
    id 4594
    label "55706"
  ]
  node [
    id 4595
    label "79020"
  ]
  node [
    id 4596
    label "51084"
  ]
  node [
    id 4597
    label "9100"
  ]
  node [
    id 4598
    label "3975"
  ]
  node [
    id 4599
    label "55701"
  ]
  node [
    id 4600
    label "3977"
  ]
  node [
    id 4601
    label "54765"
  ]
  node [
    id 4602
    label "114990"
  ]
  node [
    id 4603
    label "114991"
  ]
  node [
    id 4604
    label "1553"
  ]
  node [
    id 4605
    label "5519"
  ]
  node [
    id 4606
    label "5518"
  ]
  node [
    id 4607
    label "25898"
  ]
  node [
    id 4608
    label "5128"
  ]
  node [
    id 4609
    label "54499"
  ]
  node [
    id 4610
    label "5511"
  ]
  node [
    id 4611
    label "5510"
  ]
  node [
    id 4612
    label "5515"
  ]
  node [
    id 4613
    label "5514"
  ]
  node [
    id 4614
    label "5516"
  ]
  node [
    id 4615
    label "284680"
  ]
  node [
    id 4616
    label "339230"
  ]
  node [
    id 4617
    label "339231"
  ]
  node [
    id 4618
    label "58490"
  ]
  node [
    id 4619
    label "29901"
  ]
  node [
    id 4620
    label "1559"
  ]
  node [
    id 4621
    label "29903"
  ]
  node [
    id 4622
    label "83700"
  ]
  node [
    id 4623
    label "83707"
  ]
  node [
    id 4624
    label "83706"
  ]
  node [
    id 4625
    label "29907"
  ]
  node [
    id 4626
    label "1558"
  ]
  node [
    id 4627
    label "3036"
  ]
  node [
    id 4628
    label "539"
  ]
  node [
    id 4629
    label "538"
  ]
  node [
    id 4630
    label "23671"
  ]
  node [
    id 4631
    label "23670"
  ]
  node [
    id 4632
    label "23673"
  ]
  node [
    id 4633
    label "3037"
  ]
  node [
    id 4634
    label "319101"
  ]
  node [
    id 4635
    label "23677"
  ]
  node [
    id 4636
    label "23676"
  ]
  node [
    id 4637
    label "23678"
  ]
  node [
    id 4638
    label "5138"
  ]
  node [
    id 4639
    label "132789"
  ]
  node [
    id 4640
    label "84292"
  ]
  node [
    id 4641
    label "10794"
  ]
  node [
    id 4642
    label "3032"
  ]
  node [
    id 4643
    label "5136"
  ]
  node [
    id 4644
    label "51450"
  ]
  node [
    id 4645
    label "51451"
  ]
  node [
    id 4646
    label "195827"
  ]
  node [
    id 4647
    label "11105"
  ]
  node [
    id 4648
    label "51454"
  ]
  node [
    id 4649
    label "340385"
  ]
  node [
    id 4650
    label "6518"
  ]
  node [
    id 4651
    label "6519"
  ]
  node [
    id 4652
    label "10797"
  ]
  node [
    id 4653
    label "25963"
  ]
  node [
    id 4654
    label "25962"
  ]
  node [
    id 4655
    label "25961"
  ]
  node [
    id 4656
    label "644353"
  ]
  node [
    id 4657
    label "6510"
  ]
  node [
    id 4658
    label "6511"
  ]
  node [
    id 4659
    label "6512"
  ]
  node [
    id 4660
    label "6513"
  ]
  node [
    id 4661
    label "6514"
  ]
  node [
    id 4662
    label "6515"
  ]
  node [
    id 4663
    label "84293"
  ]
  node [
    id 4664
    label "6517"
  ]
  node [
    id 4665
    label "79738"
  ]
  node [
    id 4666
    label "10020"
  ]
  node [
    id 4667
    label "389799"
  ]
  node [
    id 4668
    label "126626"
  ]
  node [
    id 4669
    label "10021"
  ]
  node [
    id 4670
    label "283417"
  ]
  node [
    id 4671
    label "3812"
  ]
  node [
    id 4672
    label "55486"
  ]
  node [
    id 4673
    label "3810"
  ]
  node [
    id 4674
    label "3811"
  ]
  node [
    id 4675
    label "23499"
  ]
  node [
    id 4676
    label "3817"
  ]
  node [
    id 4677
    label "3814"
  ]
  node [
    id 4678
    label "3815"
  ]
  node [
    id 4679
    label "23495"
  ]
  node [
    id 4680
    label "3818"
  ]
  node [
    id 4681
    label "8704"
  ]
  node [
    id 4682
    label "23491"
  ]
  node [
    id 4683
    label "23493"
  ]
  node [
    id 4684
    label "23492"
  ]
  node [
    id 4685
    label "65992"
  ]
  node [
    id 4686
    label "8456"
  ]
  node [
    id 4687
    label "65990"
  ]
  node [
    id 4688
    label "8454"
  ]
  node [
    id 4689
    label "8453"
  ]
  node [
    id 4690
    label "8452"
  ]
  node [
    id 4691
    label "8451"
  ]
  node [
    id 4692
    label "8450"
  ]
  node [
    id 4693
    label "65999"
  ]
  node [
    id 4694
    label "1973"
  ]
  node [
    id 4695
    label "8459"
  ]
  node [
    id 4696
    label "8458"
  ]
  node [
    id 4697
    label "92335"
  ]
  node [
    id 4698
    label "79730"
  ]
  node [
    id 4699
    label "115861"
  ]
  node [
    id 4700
    label "441509"
  ]
  node [
    id 4701
    label "7549"
  ]
  node [
    id 4702
    label "50509"
  ]
  node [
    id 4703
    label "91445"
  ]
  node [
    id 4704
    label "7541"
  ]
  node [
    id 4705
    label "7542"
  ]
  node [
    id 4706
    label "50506"
  ]
  node [
    id 4707
    label "7544"
  ]
  node [
    id 4708
    label "7545"
  ]
  node [
    id 4709
    label "7546"
  ]
  node [
    id 4710
    label "7547"
  ]
  node [
    id 4711
    label "55262"
  ]
  node [
    id 4712
    label "55260"
  ]
  node [
    id 4713
    label "55266"
  ]
  node [
    id 4714
    label "55269"
  ]
  node [
    id 4715
    label "55268"
  ]
  node [
    id 4716
    label "6169"
  ]
  node [
    id 4717
    label "6168"
  ]
  node [
    id 4718
    label "6161"
  ]
  node [
    id 4719
    label "6160"
  ]
  node [
    id 4720
    label "6165"
  ]
  node [
    id 4721
    label "6164"
  ]
  node [
    id 4722
    label "6167"
  ]
  node [
    id 4723
    label "441549"
  ]
  node [
    id 4724
    label "84818"
  ]
  node [
    id 4725
    label "344387"
  ]
  node [
    id 4726
    label "10998"
  ]
  node [
    id 4727
    label "10999"
  ]
  node [
    id 4728
    label "84812"
  ]
  node [
    id 4729
    label "56681"
  ]
  node [
    id 4730
    label "10994"
  ]
  node [
    id 4731
    label "84811"
  ]
  node [
    id 4732
    label "84816"
  ]
  node [
    id 4733
    label "84817"
  ]
  node [
    id 4734
    label "10990"
  ]
  node [
    id 4735
    label "10991"
  ]
  node [
    id 4736
    label "342926"
  ]
  node [
    id 4737
    label "166379"
  ]
  node [
    id 4738
    label "6139"
  ]
  node [
    id 4739
    label "23644"
  ]
  node [
    id 4740
    label "653619"
  ]
  node [
    id 4741
    label "122876"
  ]
  node [
    id 4742
    label "2213"
  ]
  node [
    id 4743
    label "2212"
  ]
  node [
    id 4744
    label "84299"
  ]
  node [
    id 4745
    label "410"
  ]
  node [
    id 4746
    label "2217"
  ]
  node [
    id 4747
    label "2215"
  ]
  node [
    id 4748
    label "2214"
  ]
  node [
    id 4749
    label "2219"
  ]
  node [
    id 4750
    label "2218"
  ]
  node [
    id 4751
    label "283638"
  ]
  node [
    id 4752
    label "283951"
  ]
  node [
    id 4753
    label "65991"
  ]
  node [
    id 4754
    label "255101"
  ]
  node [
    id 4755
    label "201294"
  ]
  node [
    id 4756
    label "631"
  ]
  node [
    id 4757
    label "387640"
  ]
  node [
    id 4758
    label "348654"
  ]
  node [
    id 4759
    label "100289635"
  ]
  node [
    id 4760
    label "23158"
  ]
  node [
    id 4761
    label "152815"
  ]
  node [
    id 4762
    label "256586"
  ]
  node [
    id 4763
    label "4519"
  ]
  node [
    id 4764
    label "112817"
  ]
  node [
    id 4765
    label "4512"
  ]
  node [
    id 4766
    label "4513"
  ]
  node [
    id 4767
    label "90273"
  ]
  node [
    id 4768
    label "4514"
  ]
  node [
    id 4769
    label "201626"
  ]
  node [
    id 4770
    label "125893"
  ]
  node [
    id 4771
    label "254268"
  ]
  node [
    id 4772
    label "9421"
  ]
  node [
    id 4773
    label "9420"
  ]
  node [
    id 4774
    label "9423"
  ]
  node [
    id 4775
    label "9422"
  ]
  node [
    id 4776
    label "9425"
  ]
  node [
    id 4777
    label "9427"
  ]
  node [
    id 4778
    label "51666"
  ]
  node [
    id 4779
    label "5289"
  ]
  node [
    id 4780
    label "55808"
  ]
  node [
    id 4781
    label "5281"
  ]
  node [
    id 4782
    label "5283"
  ]
  node [
    id 4783
    label "5284"
  ]
  node [
    id 4784
    label "246329"
  ]
  node [
    id 4785
    label "5286"
  ]
  node [
    id 4786
    label "124411"
  ]
  node [
    id 4787
    label "60672"
  ]
  node [
    id 4788
    label "60673"
  ]
  node [
    id 4789
    label "60676"
  ]
  node [
    id 4790
    label "60678"
  ]
  node [
    id 4791
    label "64319"
  ]
  node [
    id 4792
    label "64318"
  ]
  node [
    id 4793
    label "83692"
  ]
  node [
    id 4794
    label "140564"
  ]
  node [
    id 4795
    label "134957"
  ]
  node [
    id 4796
    label "29088"
  ]
  node [
    id 4797
    label "29089"
  ]
  node [
    id 4798
    label "54827"
  ]
  node [
    id 4799
    label "63899"
  ]
  node [
    id 4800
    label "63898"
  ]
  node [
    id 4801
    label "80018"
  ]
  node [
    id 4802
    label "80019"
  ]
  node [
    id 4803
    label "63894"
  ]
  node [
    id 4804
    label "63897"
  ]
  node [
    id 4805
    label "10946"
  ]
  node [
    id 4806
    label "63891"
  ]
  node [
    id 4807
    label "80013"
  ]
  node [
    id 4808
    label "63893"
  ]
  node [
    id 4809
    label "128710"
  ]
  node [
    id 4810
    label "84629"
  ]
  node [
    id 4811
    label "84628"
  ]
  node [
    id 4812
    label "81034"
  ]
  node [
    id 4813
    label "84620"
  ]
  node [
    id 4814
    label "84623"
  ]
  node [
    id 4815
    label "84622"
  ]
  node [
    id 4816
    label "57528"
  ]
  node [
    id 4817
    label "84627"
  ]
  node [
    id 4818
    label "84626"
  ]
  node [
    id 4819
    label "7001"
  ]
  node [
    id 4820
    label "83937"
  ]
  node [
    id 4821
    label "83930"
  ]
  node [
    id 4822
    label "83931"
  ]
  node [
    id 4823
    label "83932"
  ]
  node [
    id 4824
    label "83933"
  ]
  node [
    id 4825
    label "7003"
  ]
  node [
    id 4826
    label "7301"
  ]
  node [
    id 4827
    label "7306"
  ]
  node [
    id 4828
    label "7307"
  ]
  node [
    id 4829
    label "7305"
  ]
  node [
    id 4830
    label "9021"
  ]
  node [
    id 4831
    label "9287"
  ]
  node [
    id 4832
    label "152579"
  ]
  node [
    id 4833
    label "9283"
  ]
  node [
    id 4834
    label "121599"
  ]
  node [
    id 4835
    label "9472"
  ]
  node [
    id 4836
    label "54503"
  ]
  node [
    id 4837
    label "54502"
  ]
  node [
    id 4838
    label "54505"
  ]
  node [
    id 4839
    label "54504"
  ]
  node [
    id 4840
    label "54507"
  ]
  node [
    id 4841
    label "9473"
  ]
  node [
    id 4842
    label "54509"
  ]
  node [
    id 4843
    label "10245"
  ]
  node [
    id 4844
    label "9470"
  ]
  node [
    id 4845
    label "57526"
  ]
  node [
    id 4846
    label "152573"
  ]
  node [
    id 4847
    label "7045"
  ]
  node [
    id 4848
    label "7044"
  ]
  node [
    id 4849
    label "10204"
  ]
  node [
    id 4850
    label "7046"
  ]
  node [
    id 4851
    label "7041"
  ]
  node [
    id 4852
    label "7040"
  ]
  node [
    id 4853
    label "10200"
  ]
  node [
    id 4854
    label "7042"
  ]
  node [
    id 4855
    label "221833"
  ]
  node [
    id 4856
    label "7049"
  ]
  node [
    id 4857
    label "7048"
  ]
  node [
    id 4858
    label "10208"
  ]
  node [
    id 4859
    label "10209"
  ]
  node [
    id 4860
    label "10989"
  ]
  node [
    id 4861
    label "51322"
  ]
  node [
    id 4862
    label "5566"
  ]
  node [
    id 4863
    label "80119"
  ]
  node [
    id 4864
    label "360023"
  ]
  node [
    id 4865
    label "10361"
  ]
  node [
    id 4866
    label "8609"
  ]
  node [
    id 4867
    label "6988"
  ]
  node [
    id 4868
    label "115106"
  ]
  node [
    id 4869
    label "8603"
  ]
  node [
    id 4870
    label "283537"
  ]
  node [
    id 4871
    label "8601"
  ]
  node [
    id 4872
    label "8607"
  ]
  node [
    id 4873
    label "8604"
  ]
  node [
    id 4874
    label "8605"
  ]
  node [
    id 4875
    label "127829"
  ]
  node [
    id 4876
    label "126017"
  ]
  node [
    id 4877
    label "126014"
  ]
  node [
    id 4878
    label "51320"
  ]
  node [
    id 4879
    label "2983"
  ]
  node [
    id 4880
    label "2982"
  ]
  node [
    id 4881
    label "2981"
  ]
  node [
    id 4882
    label "374946"
  ]
  node [
    id 4883
    label "2987"
  ]
  node [
    id 4884
    label "2986"
  ]
  node [
    id 4885
    label "2984"
  ]
  node [
    id 4886
    label "1018"
  ]
  node [
    id 4887
    label "1019"
  ]
  node [
    id 4888
    label "1014"
  ]
  node [
    id 4889
    label "1015"
  ]
  node [
    id 4890
    label "1016"
  ]
  node [
    id 4891
    label "1017"
  ]
  node [
    id 4892
    label "1010"
  ]
  node [
    id 4893
    label "127534"
  ]
  node [
    id 4894
    label "1012"
  ]
  node [
    id 4895
    label "1013"
  ]
  node [
    id 4896
    label "80221"
  ]
  node [
    id 4897
    label "653583"
  ]
  node [
    id 4898
    label "51321"
  ]
  node [
    id 4899
    label "144577"
  ]
  node [
    id 4900
    label "9107"
  ]
  node [
    id 4901
    label "158787"
  ]
  node [
    id 4902
    label "8021"
  ]
  node [
    id 4903
    label "85302"
  ]
  node [
    id 4904
    label "4358"
  ]
  node [
    id 4905
    label "4359"
  ]
  node [
    id 4906
    label "22880"
  ]
  node [
    id 4907
    label "4354"
  ]
  node [
    id 4908
    label "4355"
  ]
  node [
    id 4909
    label "4356"
  ]
  node [
    id 4910
    label "4357"
  ]
  node [
    id 4911
    label "4350"
  ]
  node [
    id 4912
    label "4351"
  ]
  node [
    id 4913
    label "4352"
  ]
  node [
    id 4914
    label "4353"
  ]
  node [
    id 4915
    label "11001"
  ]
  node [
    id 4916
    label "11000"
  ]
  node [
    id 4917
    label "11007"
  ]
  node [
    id 4918
    label "11006"
  ]
  node [
    id 4919
    label "11005"
  ]
  node [
    id 4920
    label "11004"
  ]
  node [
    id 4921
    label "11009"
  ]
  node [
    id 4922
    label "151176"
  ]
  node [
    id 4923
    label "9104"
  ]
  node [
    id 4924
    label "157570"
  ]
  node [
    id 4925
    label "79611"
  ]
  node [
    id 4926
    label "79612"
  ]
  node [
    id 4927
    label "79613"
  ]
  node [
    id 4928
    label "79616"
  ]
  node [
    id 4929
    label "439"
  ]
  node [
    id 4930
    label "79618"
  ]
  node [
    id 4931
    label "170062"
  ]
  node [
    id 4932
    label "435"
  ]
  node [
    id 4933
    label "432"
  ]
  node [
    id 4934
    label "433"
  ]
  node [
    id 4935
    label "430"
  ]
  node [
    id 4936
    label "23256"
  ]
  node [
    id 4937
    label "92293"
  ]
  node [
    id 4938
    label "740"
  ]
  node [
    id 4939
    label "92291"
  ]
  node [
    id 4940
    label "440738"
  ]
  node [
    id 4941
    label "29881"
  ]
  node [
    id 4942
    label "133022"
  ]
  node [
    id 4943
    label "11344"
  ]
  node [
    id 4944
    label "11345"
  ]
  node [
    id 4945
    label "11346"
  ]
  node [
    id 4946
    label "50999"
  ]
  node [
    id 4947
    label "11340"
  ]
  node [
    id 4948
    label "11341"
  ]
  node [
    id 4949
    label "11342"
  ]
  node [
    id 4950
    label "11343"
  ]
  node [
    id 4951
    label "145482"
  ]
  node [
    id 4952
    label "145483"
  ]
  node [
    id 4953
    label "91893"
  ]
  node [
    id 4954
    label "9497"
  ]
  node [
    id 4955
    label "745"
  ]
  node [
    id 4956
    label "55014"
  ]
  node [
    id 4957
    label "55015"
  ]
  node [
    id 4958
    label "55016"
  ]
  node [
    id 4959
    label "55017"
  ]
  node [
    id 4960
    label "5708"
  ]
  node [
    id 4961
    label "55011"
  ]
  node [
    id 4962
    label "51027"
  ]
  node [
    id 4963
    label "55013"
  ]
  node [
    id 4964
    label "5704"
  ]
  node [
    id 4965
    label "5705"
  ]
  node [
    id 4966
    label "5706"
  ]
  node [
    id 4967
    label "5707"
  ]
  node [
    id 4968
    label "5700"
  ]
  node [
    id 4969
    label "5701"
  ]
  node [
    id 4970
    label "5702"
  ]
  node [
    id 4971
    label "4668"
  ]
  node [
    id 4972
    label "91526"
  ]
  node [
    id 4973
    label "91522"
  ]
  node [
    id 4974
    label "91523"
  ]
  node [
    id 4975
    label "6424"
  ]
  node [
    id 4976
    label "221613"
  ]
  node [
    id 4977
    label "9103"
  ]
  node [
    id 4978
    label "60314"
  ]
  node [
    id 4979
    label "60313"
  ]
  node [
    id 4980
    label "60312"
  ]
  node [
    id 4981
    label "64090"
  ]
  node [
    id 4982
    label "64091"
  ]
  node [
    id 4983
    label "284992"
  ]
  node [
    id 4984
    label "124975"
  ]
  node [
    id 4985
    label "27018"
  ]
  node [
    id 4986
    label "2247"
  ]
  node [
    id 4987
    label "51384"
  ]
  node [
    id 4988
    label "100287399"
  ]
  node [
    id 4989
    label "27132"
  ]
  node [
    id 4990
    label "27133"
  ]
  node [
    id 4991
    label "27130"
  ]
  node [
    id 4992
    label "27131"
  ]
  node [
    id 4993
    label "27136"
  ]
  node [
    id 4994
    label "27134"
  ]
  node [
    id 4995
    label "51385"
  ]
  node [
    id 4996
    label "201181"
  ]
  node [
    id 4997
    label "6429"
  ]
  node [
    id 4998
    label "80712"
  ]
  node [
    id 4999
    label "80714"
  ]
  node [
    id 5000
    label "340654"
  ]
  node [
    id 5001
    label "2946"
  ]
  node [
    id 5002
    label "359787"
  ]
  node [
    id 5003
    label "404636"
  ]
  node [
    id 5004
    label "259240"
  ]
  node [
    id 5005
    label "259249"
  ]
  node [
    id 5006
    label "441024"
  ]
  node [
    id 5007
    label "56271"
  ]
  node [
    id 5008
    label "56270"
  ]
  node [
    id 5009
    label "10838"
  ]
  node [
    id 5010
    label "5357"
  ]
  node [
    id 5011
    label "550631"
  ]
  node [
    id 5012
    label "5356"
  ]
  node [
    id 5013
    label "404220"
  ]
  node [
    id 5014
    label "1052"
  ]
  node [
    id 5015
    label "90594"
  ]
  node [
    id 5016
    label "5354"
  ]
  node [
    id 5017
    label "9927"
  ]
  node [
    id 5018
    label "7827"
  ]
  node [
    id 5019
    label "51203"
  ]
  node [
    id 5020
    label "5351"
  ]
  node [
    id 5021
    label "9653"
  ]
  node [
    id 5022
    label "147929"
  ]
  node [
    id 5023
    label "124626"
  ]
  node [
    id 5024
    label "26267"
  ]
  node [
    id 5025
    label "64127"
  ]
  node [
    id 5026
    label "26261"
  ]
  node [
    id 5027
    label "64121"
  ]
  node [
    id 5028
    label "26263"
  ]
  node [
    id 5029
    label "153020"
  ]
  node [
    id 5030
    label "26269"
  ]
  node [
    id 5031
    label "26268"
  ]
  node [
    id 5032
    label "158427"
  ]
  node [
    id 5033
    label "9368"
  ]
  node [
    id 5034
    label "9369"
  ]
  node [
    id 5035
    label "9367"
  ]
  node [
    id 5036
    label "57326"
  ]
  node [
    id 5037
    label "9365"
  ]
  node [
    id 5038
    label "9362"
  ]
  node [
    id 5039
    label "9363"
  ]
  node [
    id 5040
    label "9360"
  ]
  node [
    id 5041
    label "9361"
  ]
  node [
    id 5042
    label "8985"
  ]
  node [
    id 5043
    label "149076"
  ]
  node [
    id 5044
    label "8987"
  ]
  node [
    id 5045
    label "8986"
  ]
  node [
    id 5046
    label "51382"
  ]
  node [
    id 5047
    label "100287898"
  ]
  node [
    id 5048
    label "8988"
  ]
  node [
    id 5049
    label "1832"
  ]
  node [
    id 5050
    label "56894"
  ]
  node [
    id 5051
    label "1830"
  ]
  node [
    id 5052
    label "1831"
  ]
  node [
    id 5053
    label "3799"
  ]
  node [
    id 5054
    label "1837"
  ]
  node [
    id 5055
    label "56893"
  ]
  node [
    id 5056
    label "56892"
  ]
  node [
    id 5057
    label "3795"
  ]
  node [
    id 5058
    label "149069"
  ]
  node [
    id 5059
    label "1838"
  ]
  node [
    id 5060
    label "1839"
  ]
  node [
    id 5061
    label "3791"
  ]
  node [
    id 5062
    label "3790"
  ]
  node [
    id 5063
    label "3792"
  ]
  node [
    id 5064
    label "192666"
  ]
  node [
    id 5065
    label "2155"
  ]
  node [
    id 5066
    label "4983"
  ]
  node [
    id 5067
    label "2157"
  ]
  node [
    id 5068
    label "4985"
  ]
  node [
    id 5069
    label "2151"
  ]
  node [
    id 5070
    label "4987"
  ]
  node [
    id 5071
    label "4986"
  ]
  node [
    id 5072
    label "4988"
  ]
  node [
    id 5073
    label "2158"
  ]
  node [
    id 5074
    label "2159"
  ]
  node [
    id 5075
    label "192668"
  ]
  node [
    id 5076
    label "192669"
  ]
  node [
    id 5077
    label "163786"
  ]
  node [
    id 5078
    label "163782"
  ]
  node [
    id 5079
    label "83872"
  ]
  node [
    id 5080
    label "164668"
  ]
  node [
    id 5081
    label "133015"
  ]
  node [
    id 5082
    label "1954"
  ]
  node [
    id 5083
    label "1956"
  ]
  node [
    id 5084
    label "1951"
  ]
  node [
    id 5085
    label "1950"
  ]
  node [
    id 5086
    label "1953"
  ]
  node [
    id 5087
    label "1952"
  ]
  node [
    id 5088
    label "1959"
  ]
  node [
    id 5089
    label "1958"
  ]
  node [
    id 5090
    label "400735"
  ]
  node [
    id 5091
    label "3249"
  ]
  node [
    id 5092
    label "3248"
  ]
  node [
    id 5093
    label "440295"
  ]
  node [
    id 5094
    label "3242"
  ]
  node [
    id 5095
    label "3241"
  ]
  node [
    id 5096
    label "3240"
  ]
  node [
    id 5097
    label "164832"
  ]
  node [
    id 5098
    label "138429"
  ]
  node [
    id 5099
    label "90736"
  ]
  node [
    id 5100
    label "414899"
  ]
  node [
    id 5101
    label "203859"
  ]
  node [
    id 5102
    label "79875"
  ]
  node [
    id 5103
    label "1747"
  ]
  node [
    id 5104
    label "79876"
  ]
  node [
    id 5105
    label "79786"
  ]
  node [
    id 5106
    label "116254"
  ]
  node [
    id 5107
    label "285973"
  ]
  node [
    id 5108
    label "285971"
  ]
  node [
    id 5109
    label "171484"
  ]
  node [
    id 5110
    label "4879"
  ]
  node [
    id 5111
    label "60598"
  ]
  node [
    id 5112
    label "1482"
  ]
  node [
    id 5113
    label "58499"
  ]
  node [
    id 5114
    label "58498"
  ]
  node [
    id 5115
    label "1487"
  ]
  node [
    id 5116
    label "5499"
  ]
  node [
    id 5117
    label "3308"
  ]
  node [
    id 5118
    label "3309"
  ]
  node [
    id 5119
    label "58493"
  ]
  node [
    id 5120
    label "5495"
  ]
  node [
    id 5121
    label "5496"
  ]
  node [
    id 5122
    label "3305"
  ]
  node [
    id 5123
    label "58497"
  ]
  node [
    id 5124
    label "3303"
  ]
  node [
    id 5125
    label "3300"
  ]
  node [
    id 5126
    label "5493"
  ]
  node [
    id 5127
    label "143884"
  ]
  node [
    id 5128
    label "2068"
  ]
  node [
    id 5129
    label "83877"
  ]
  node [
    id 5130
    label "171483"
  ]
  node [
    id 5131
    label "2069"
  ]
  node [
    id 5132
    label "164781"
  ]
  node [
    id 5133
    label "171482"
  ]
  node [
    id 5134
    label "246176"
  ]
  node [
    id 5135
    label "10613"
  ]
  node [
    id 5136
    label "246175"
  ]
  node [
    id 5137
    label "282969"
  ]
  node [
    id 5138
    label "83892"
  ]
  node [
    id 5139
    label "83891"
  ]
  node [
    id 5140
    label "2799"
  ]
  node [
    id 5141
    label "83549"
  ]
  node [
    id 5142
    label "83548"
  ]
  node [
    id 5143
    label "146540"
  ]
  node [
    id 5144
    label "83894"
  ]
  node [
    id 5145
    label "83544"
  ]
  node [
    id 5146
    label "83547"
  ]
  node [
    id 5147
    label "83546"
  ]
  node [
    id 5148
    label "83541"
  ]
  node [
    id 5149
    label "83540"
  ]
  node [
    id 5150
    label "83543"
  ]
  node [
    id 5151
    label "285605"
  ]
  node [
    id 5152
    label "112714"
  ]
  node [
    id 5153
    label "285600"
  ]
  node [
    id 5154
    label "2060"
  ]
  node [
    id 5155
    label "2793"
  ]
  node [
    id 5156
    label "79789"
  ]
  node [
    id 5157
    label "90204"
  ]
  node [
    id 5158
    label "359845"
  ]
  node [
    id 5159
    label "222229"
  ]
  node [
    id 5160
    label "2791"
  ]
  node [
    id 5161
    label "60560"
  ]
  node [
    id 5162
    label "2064"
  ]
  node [
    id 5163
    label "222223"
  ]
  node [
    id 5164
    label "11045"
  ]
  node [
    id 5165
    label "90203"
  ]
  node [
    id 5166
    label "518"
  ]
  node [
    id 5167
    label "11044"
  ]
  node [
    id 5168
    label "192683"
  ]
  node [
    id 5169
    label "2066"
  ]
  node [
    id 5170
    label "29929"
  ]
  node [
    id 5171
    label "29928"
  ]
  node [
    id 5172
    label "29927"
  ]
  node [
    id 5173
    label "29926"
  ]
  node [
    id 5174
    label "513"
  ]
  node [
    id 5175
    label "29924"
  ]
  node [
    id 5176
    label "29923"
  ]
  node [
    id 5177
    label "514"
  ]
  node [
    id 5178
    label "517"
  ]
  node [
    id 5179
    label "29920"
  ]
  node [
    id 5180
    label "623"
  ]
  node [
    id 5181
    label "622"
  ]
  node [
    id 5182
    label "727910"
  ]
  node [
    id 5183
    label "627"
  ]
  node [
    id 5184
    label "54103"
  ]
  node [
    id 5185
    label "23659"
  ]
  node [
    id 5186
    label "23658"
  ]
  node [
    id 5187
    label "23125"
  ]
  node [
    id 5188
    label "629"
  ]
  node [
    id 5189
    label "23126"
  ]
  node [
    id 5190
    label "23120"
  ]
  node [
    id 5191
    label "89857"
  ]
  node [
    id 5192
    label "23650"
  ]
  node [
    id 5193
    label "6536"
  ]
  node [
    id 5194
    label "8242"
  ]
  node [
    id 5195
    label "6535"
  ]
  node [
    id 5196
    label "6532"
  ]
  node [
    id 5197
    label "6533"
  ]
  node [
    id 5198
    label "6530"
  ]
  node [
    id 5199
    label "6531"
  ]
  node [
    id 5200
    label "55357"
  ]
  node [
    id 5201
    label "256714"
  ]
  node [
    id 5202
    label "129563"
  ]
  node [
    id 5203
    label "342357"
  ]
  node [
    id 5204
    label "25989"
  ]
  node [
    id 5205
    label "25988"
  ]
  node [
    id 5206
    label "206358"
  ]
  node [
    id 5207
    label "55640"
  ]
  node [
    id 5208
    label "25984"
  ]
  node [
    id 5209
    label "25987"
  ]
  node [
    id 5210
    label "161142"
  ]
  node [
    id 5211
    label "25981"
  ]
  node [
    id 5212
    label "25980"
  ]
  node [
    id 5213
    label "25983"
  ]
  node [
    id 5214
    label "286753"
  ]
  node [
    id 5215
    label "388701"
  ]
  node [
    id 5216
    label "399823"
  ]
  node [
    id 5217
    label "338785"
  ]
  node [
    id 5218
    label "55313"
  ]
  node [
    id 5219
    label "55312"
  ]
  node [
    id 5220
    label "79400"
  ]
  node [
    id 5221
    label "3872"
  ]
  node [
    id 5222
    label "55466"
  ]
  node [
    id 5223
    label "3875"
  ]
  node [
    id 5224
    label "8479"
  ]
  node [
    id 5225
    label "220047"
  ]
  node [
    id 5226
    label "8476"
  ]
  node [
    id 5227
    label "8471"
  ]
  node [
    id 5228
    label "8470"
  ]
  node [
    id 5229
    label "8473"
  ]
  node [
    id 5230
    label "161003"
  ]
  node [
    id 5231
    label "7566"
  ]
  node [
    id 5232
    label "7567"
  ]
  node [
    id 5233
    label "7564"
  ]
  node [
    id 5234
    label "7565"
  ]
  node [
    id 5235
    label "7562"
  ]
  node [
    id 5236
    label "221421"
  ]
  node [
    id 5237
    label "7561"
  ]
  node [
    id 5238
    label "92609"
  ]
  node [
    id 5239
    label "92359"
  ]
  node [
    id 5240
    label "9650"
  ]
  node [
    id 5241
    label "7568"
  ]
  node [
    id 5242
    label "7569"
  ]
  node [
    id 5243
    label "10128"
  ]
  node [
    id 5244
    label "55319"
  ]
  node [
    id 5245
    label "338567"
  ]
  node [
    id 5246
    label "9656"
  ]
  node [
    id 5247
    label "219541"
  ]
  node [
    id 5248
    label "55209"
  ]
  node [
    id 5249
    label "55208"
  ]
  node [
    id 5250
    label "4795"
  ]
  node [
    id 5251
    label "55201"
  ]
  node [
    id 5252
    label "55200"
  ]
  node [
    id 5253
    label "55205"
  ]
  node [
    id 5254
    label "55204"
  ]
  node [
    id 5255
    label "55207"
  ]
  node [
    id 5256
    label "117194"
  ]
  node [
    id 5257
    label "84830"
  ]
  node [
    id 5258
    label "84833"
  ]
  node [
    id 5259
    label "84836"
  ]
  node [
    id 5260
    label "84838"
  ]
  node [
    id 5261
    label "84839"
  ]
  node [
    id 5262
    label "9306"
  ]
  node [
    id 5263
    label "4166"
  ]
  node [
    id 5264
    label "10432"
  ]
  node [
    id 5265
    label "4163"
  ]
  node [
    id 5266
    label "4162"
  ]
  node [
    id 5267
    label "4161"
  ]
  node [
    id 5268
    label "4160"
  ]
  node [
    id 5269
    label "64806"
  ]
  node [
    id 5270
    label "64805"
  ]
  node [
    id 5271
    label "81609"
  ]
  node [
    id 5272
    label "64802"
  ]
  node [
    id 5273
    label "64801"
  ]
  node [
    id 5274
    label "64800"
  ]
  node [
    id 5275
    label "151230"
  ]
  node [
    id 5276
    label "10125"
  ]
  node [
    id 5277
    label "29965"
  ]
  node [
    id 5278
    label "342908"
  ]
  node [
    id 5279
    label "342909"
  ]
  node [
    id 5280
    label "10124"
  ]
  node [
    id 5281
    label "54934"
  ]
  node [
    id 5282
    label "222389"
  ]
  node [
    id 5283
    label "200350"
  ]
  node [
    id 5284
    label "8649"
  ]
  node [
    id 5285
    label "165324"
  ]
  node [
    id 5286
    label "440503"
  ]
  node [
    id 5287
    label "283579"
  ]
  node [
    id 5288
    label "4706"
  ]
  node [
    id 5289
    label "204851"
  ]
  node [
    id 5290
    label "283578"
  ]
  node [
    id 5291
    label "92979"
  ]
  node [
    id 5292
    label "2239"
  ]
  node [
    id 5293
    label "254879"
  ]
  node [
    id 5294
    label "2230"
  ]
  node [
    id 5295
    label "2232"
  ]
  node [
    id 5296
    label "2235"
  ]
  node [
    id 5297
    label "2237"
  ]
  node [
    id 5298
    label "5937"
  ]
  node [
    id 5299
    label "5936"
  ]
  node [
    id 5300
    label "5935"
  ]
  node [
    id 5301
    label "93550"
  ]
  node [
    id 5302
    label "5933"
  ]
  node [
    id 5303
    label "5932"
  ]
  node [
    id 5304
    label "5931"
  ]
  node [
    id 5305
    label "5930"
  ]
  node [
    id 5306
    label "201514"
  ]
  node [
    id 5307
    label "5939"
  ]
  node [
    id 5308
    label "201516"
  ]
  node [
    id 5309
    label "389941"
  ]
  node [
    id 5310
    label "4608"
  ]
  node [
    id 5311
    label "3497"
  ]
  node [
    id 5312
    label "3494"
  ]
  node [
    id 5313
    label "3495"
  ]
  node [
    id 5314
    label "3492"
  ]
  node [
    id 5315
    label "3493"
  ]
  node [
    id 5316
    label "3490"
  ]
  node [
    id 5317
    label "3491"
  ]
  node [
    id 5318
    label "286262"
  ]
  node [
    id 5319
    label "2091"
  ]
  node [
    id 5320
    label "414157"
  ]
  node [
    id 5321
    label "226"
  ]
  node [
    id 5322
    label "2099"
  ]
  node [
    id 5323
    label "2098"
  ]
  node [
    id 5324
    label "60487"
  ]
  node [
    id 5325
    label "148281"
  ]
  node [
    id 5326
    label "2188"
  ]
  node [
    id 5327
    label "23379"
  ]
  node [
    id 5328
    label "130106"
  ]
  node [
    id 5329
    label "113201"
  ]
  node [
    id 5330
    label "9783"
  ]
  node [
    id 5331
    label "221"
  ]
  node [
    id 5332
    label "50485"
  ]
  node [
    id 5333
    label "125875"
  ]
  node [
    id 5334
    label "55180"
  ]
  node [
    id 5335
    label "81929"
  ]
  node [
    id 5336
    label "81928"
  ]
  node [
    id 5337
    label "55184"
  ]
  node [
    id 5338
    label "64375"
  ]
  node [
    id 5339
    label "64374"
  ]
  node [
    id 5340
    label "64377"
  ]
  node [
    id 5341
    label "64376"
  ]
  node [
    id 5342
    label "80034"
  ]
  node [
    id 5343
    label "23590"
  ]
  node [
    id 5344
    label "80036"
  ]
  node [
    id 5345
    label "23109"
  ]
  node [
    id 5346
    label "80031"
  ]
  node [
    id 5347
    label "80032"
  ]
  node [
    id 5348
    label "11309"
  ]
  node [
    id 5349
    label "51062"
  ]
  node [
    id 5350
    label "337867"
  ]
  node [
    id 5351
    label "5742"
  ]
  node [
    id 5352
    label "205327"
  ]
  node [
    id 5353
    label "23593"
  ]
  node [
    id 5354
    label "200132"
  ]
  node [
    id 5355
    label "135886"
  ]
  node [
    id 5356
    label "5744"
  ]
  node [
    id 5357
    label "163154"
  ]
  node [
    id 5358
    label "85007"
  ]
  node [
    id 5359
    label "85004"
  ]
  node [
    id 5360
    label "5745"
  ]
  node [
    id 5361
    label "203447"
  ]
  node [
    id 5362
    label "23596"
  ]
  node [
    id 5363
    label "4700"
  ]
  node [
    id 5364
    label "23597"
  ]
  node [
    id 5365
    label "83953"
  ]
  node [
    id 5366
    label "347853"
  ]
  node [
    id 5367
    label "150379"
  ]
  node [
    id 5368
    label "7368"
  ]
  node [
    id 5369
    label "7369"
  ]
  node [
    id 5370
    label "5498"
  ]
  node [
    id 5371
    label "7360"
  ]
  node [
    id 5372
    label "133482"
  ]
  node [
    id 5373
    label "7363"
  ]
  node [
    id 5374
    label "7364"
  ]
  node [
    id 5375
    label "7365"
  ]
  node [
    id 5376
    label "7366"
  ]
  node [
    id 5377
    label "728833"
  ]
  node [
    id 5378
    label "283971"
  ]
  node [
    id 5379
    label "54838"
  ]
  node [
    id 5380
    label "54529"
  ]
  node [
    id 5381
    label "51128"
  ]
  node [
    id 5382
    label "54836"
  ]
  node [
    id 5383
    label "54830"
  ]
  node [
    id 5384
    label "54521"
  ]
  node [
    id 5385
    label "54832"
  ]
  node [
    id 5386
    label "81831"
  ]
  node [
    id 5387
    label "80012"
  ]
  node [
    id 5388
    label "7023"
  ]
  node [
    id 5389
    label "7022"
  ]
  node [
    id 5390
    label "7021"
  ]
  node [
    id 5391
    label "7020"
  ]
  node [
    id 5392
    label "7027"
  ]
  node [
    id 5393
    label "9002"
  ]
  node [
    id 5394
    label "9001"
  ]
  node [
    id 5395
    label "7024"
  ]
  node [
    id 5396
    label "113878"
  ]
  node [
    id 5397
    label "10225"
  ]
  node [
    id 5398
    label "10226"
  ]
  node [
    id 5399
    label "10227"
  ]
  node [
    id 5400
    label "10220"
  ]
  node [
    id 5401
    label "10221"
  ]
  node [
    id 5402
    label "388939"
  ]
  node [
    id 5403
    label "10223"
  ]
  node [
    id 5404
    label "342346"
  ]
  node [
    id 5405
    label "121642"
  ]
  node [
    id 5406
    label "121643"
  ]
  node [
    id 5407
    label "257194"
  ]
  node [
    id 5408
    label "51121"
  ]
  node [
    id 5409
    label "283643"
  ]
  node [
    id 5410
    label "9832"
  ]
  node [
    id 5411
    label "149628"
  ]
  node [
    id 5412
    label "54788"
  ]
  node [
    id 5413
    label "255374"
  ]
  node [
    id 5414
    label "390637"
  ]
  node [
    id 5415
    label "7596"
  ]
  node [
    id 5416
    label "9123"
  ]
  node [
    id 5417
    label "10068"
  ]
  node [
    id 5418
    label "54780"
  ]
  node [
    id 5419
    label "112476"
  ]
  node [
    id 5420
    label "54785"
  ]
  node [
    id 5421
    label "54784"
  ]
  node [
    id 5422
    label "9831"
  ]
  node [
    id 5423
    label "347273"
  ]
  node [
    id 5424
    label "55054"
  ]
  node [
    id 5425
    label "115123"
  ]
  node [
    id 5426
    label "9013"
  ]
  node [
    id 5427
    label "64005"
  ]
  node [
    id 5428
    label "146822"
  ]
  node [
    id 5429
    label "340204"
  ]
  node [
    id 5430
    label "7799"
  ]
  node [
    id 5431
    label "7798"
  ]
  node [
    id 5432
    label "7791"
  ]
  node [
    id 5433
    label "100130302"
  ]
  node [
    id 5434
    label "728340"
  ]
  node [
    id 5435
    label "146956"
  ]
  node [
    id 5436
    label "3566"
  ]
  node [
    id 5437
    label "10848"
  ]
  node [
    id 5438
    label "57456"
  ]
  node [
    id 5439
    label "79180"
  ]
  node [
    id 5440
    label "164312"
  ]
  node [
    id 5441
    label "1038"
  ]
  node [
    id 5442
    label "1039"
  ]
  node [
    id 5443
    label "79184"
  ]
  node [
    id 5444
    label "79187"
  ]
  node [
    id 5445
    label "1032"
  ]
  node [
    id 5446
    label "1033"
  ]
  node [
    id 5447
    label "1030"
  ]
  node [
    id 5448
    label "1031"
  ]
  node [
    id 5449
    label "1036"
  ]
  node [
    id 5450
    label "23112"
  ]
  node [
    id 5451
    label "285190"
  ]
  node [
    id 5452
    label "23113"
  ]
  node [
    id 5453
    label "285193"
  ]
  node [
    id 5454
    label "9126"
  ]
  node [
    id 5455
    label "149708"
  ]
  node [
    id 5456
    label "129881"
  ]
  node [
    id 5457
    label "285195"
  ]
  node [
    id 5458
    label "11069"
  ]
  node [
    id 5459
    label "11068"
  ]
  node [
    id 5460
    label "359948"
  ]
  node [
    id 5461
    label "11061"
  ]
  node [
    id 5462
    label "11060"
  ]
  node [
    id 5463
    label "11063"
  ]
  node [
    id 5464
    label "11062"
  ]
  node [
    id 5465
    label "11065"
  ]
  node [
    id 5466
    label "11064"
  ]
  node [
    id 5467
    label "11067"
  ]
  node [
    id 5468
    label "11066"
  ]
  node [
    id 5469
    label "8660"
  ]
  node [
    id 5470
    label "8661"
  ]
  node [
    id 5471
    label "8662"
  ]
  node [
    id 5472
    label "8663"
  ]
  node [
    id 5473
    label "8664"
  ]
  node [
    id 5474
    label "8665"
  ]
  node [
    id 5475
    label "8666"
  ]
  node [
    id 5476
    label "8667"
  ]
  node [
    id 5477
    label "8668"
  ]
  node [
    id 5478
    label "8669"
  ]
  node [
    id 5479
    label "79366"
  ]
  node [
    id 5480
    label "79363"
  ]
  node [
    id 5481
    label "4081"
  ]
  node [
    id 5482
    label "4082"
  ]
  node [
    id 5483
    label "4084"
  ]
  node [
    id 5484
    label "4085"
  ]
  node [
    id 5485
    label "4086"
  ]
  node [
    id 5486
    label "4087"
  ]
  node [
    id 5487
    label "4088"
  ]
  node [
    id 5488
    label "4089"
  ]
  node [
    id 5489
    label "197342"
  ]
  node [
    id 5490
    label "11320"
  ]
  node [
    id 5491
    label "11321"
  ]
  node [
    id 5492
    label "11326"
  ]
  node [
    id 5493
    label "126695"
  ]
  node [
    id 5494
    label "375593"
  ]
  node [
    id 5495
    label "11325"
  ]
  node [
    id 5496
    label "11328"
  ]
  node [
    id 5497
    label "11329"
  ]
  node [
    id 5498
    label "1577"
  ]
  node [
    id 5499
    label "55072"
  ]
  node [
    id 5500
    label "5728"
  ]
  node [
    id 5501
    label "220108"
  ]
  node [
    id 5502
    label "51559"
  ]
  node [
    id 5503
    label "51009"
  ]
  node [
    id 5504
    label "55075"
  ]
  node [
    id 5505
    label "51555"
  ]
  node [
    id 5506
    label "51006"
  ]
  node [
    id 5507
    label "5720"
  ]
  node [
    id 5508
    label "5721"
  ]
  node [
    id 5509
    label "51003"
  ]
  node [
    id 5510
    label "5727"
  ]
  node [
    id 5511
    label "5724"
  ]
  node [
    id 5512
    label "5725"
  ]
  node [
    id 5513
    label "374354"
  ]
  node [
    id 5514
    label "374355"
  ]
  node [
    id 5515
    label "143279"
  ]
  node [
    id 5516
    label "155054"
  ]
  node [
    id 5517
    label "91544"
  ]
  node [
    id 5518
    label "80162"
  ]
  node [
    id 5519
    label "221301"
  ]
  node [
    id 5520
    label "142891"
  ]
  node [
    id 5521
    label "93492"
  ]
  node [
    id 5522
    label "23357"
  ]
  node [
    id 5523
    label "23354"
  ]
  node [
    id 5524
    label "23355"
  ]
  node [
    id 5525
    label "23352"
  ]
  node [
    id 5526
    label "23353"
  ]
  node [
    id 5527
    label "23350"
  ]
  node [
    id 5528
    label "23351"
  ]
  node [
    id 5529
    label "126961"
  ]
  node [
    id 5530
    label "23358"
  ]
  node [
    id 5531
    label "23359"
  ]
  node [
    id 5532
    label "3070"
  ]
  node [
    id 5533
    label "27111"
  ]
  node [
    id 5534
    label "8086"
  ]
  node [
    id 5535
    label "8087"
  ]
  node [
    id 5536
    label "27115"
  ]
  node [
    id 5537
    label "8082"
  ]
  node [
    id 5538
    label "8089"
  ]
  node [
    id 5539
    label "3338"
  ]
  node [
    id 5540
    label "643376"
  ]
  node [
    id 5541
    label "80168"
  ]
  node [
    id 5542
    label "51684"
  ]
  node [
    id 5543
    label "260434"
  ]
  node [
    id 5544
    label "55696"
  ]
  node [
    id 5545
    label "55697"
  ]
  node [
    id 5546
    label "23536"
  ]
  node [
    id 5547
    label "55695"
  ]
  node [
    id 5548
    label "55692"
  ]
  node [
    id 5549
    label "55693"
  ]
  node [
    id 5550
    label "80739"
  ]
  node [
    id 5551
    label "55691"
  ]
  node [
    id 5552
    label "80737"
  ]
  node [
    id 5553
    label "51365"
  ]
  node [
    id 5554
    label "55698"
  ]
  node [
    id 5555
    label "55699"
  ]
  node [
    id 5556
    label "6648"
  ]
  node [
    id 5557
    label "6649"
  ]
  node [
    id 5558
    label "6645"
  ]
  node [
    id 5559
    label "6646"
  ]
  node [
    id 5560
    label "6647"
  ]
  node [
    id 5561
    label "6640"
  ]
  node [
    id 5562
    label "6641"
  ]
  node [
    id 5563
    label "6642"
  ]
  node [
    id 5564
    label "6643"
  ]
  node [
    id 5565
    label "10813"
  ]
  node [
    id 5566
    label "92014"
  ]
  node [
    id 5567
    label "10811"
  ]
  node [
    id 5568
    label "10810"
  ]
  node [
    id 5569
    label "10817"
  ]
  node [
    id 5570
    label "10816"
  ]
  node [
    id 5571
    label "10815"
  ]
  node [
    id 5572
    label "10814"
  ]
  node [
    id 5573
    label "56257"
  ]
  node [
    id 5574
    label "56256"
  ]
  node [
    id 5575
    label "56255"
  ]
  node [
    id 5576
    label "10818"
  ]
  node [
    id 5577
    label "56521"
  ]
  node [
    id 5578
    label "56252"
  ]
  node [
    id 5579
    label "6182"
  ]
  node [
    id 5580
    label "7803"
  ]
  node [
    id 5581
    label "7802"
  ]
  node [
    id 5582
    label "7805"
  ]
  node [
    id 5583
    label "7804"
  ]
  node [
    id 5584
    label "57128"
  ]
  node [
    id 5585
    label "57129"
  ]
  node [
    id 5586
    label "57126"
  ]
  node [
    id 5587
    label "57695"
  ]
  node [
    id 5588
    label "57124"
  ]
  node [
    id 5589
    label "57697"
  ]
  node [
    id 5590
    label "386724"
  ]
  node [
    id 5591
    label "57691"
  ]
  node [
    id 5592
    label "57120"
  ]
  node [
    id 5593
    label "57693"
  ]
  node [
    id 5594
    label "64951"
  ]
  node [
    id 5595
    label "139793"
  ]
  node [
    id 5596
    label "150465"
  ]
  node [
    id 5597
    label "286499"
  ]
  node [
    id 5598
    label "29943"
  ]
  node [
    id 5599
    label "3074"
  ]
  node [
    id 5600
    label "28966"
  ]
  node [
    id 5601
    label "139212"
  ]
  node [
    id 5602
    label "150468"
  ]
  node [
    id 5603
    label "353497"
  ]
  node [
    id 5604
    label "6398"
  ]
  node [
    id 5605
    label "6399"
  ]
  node [
    id 5606
    label "6392"
  ]
  node [
    id 5607
    label "6390"
  ]
  node [
    id 5608
    label "6391"
  ]
  node [
    id 5609
    label "6396"
  ]
  node [
    id 5610
    label "6397"
  ]
  node [
    id 5611
    label "26057"
  ]
  node [
    id 5612
    label "124641"
  ]
  node [
    id 5613
    label "120526"
  ]
  node [
    id 5614
    label "2395"
  ]
  node [
    id 5615
    label "64146"
  ]
  node [
    id 5616
    label "64147"
  ]
  node [
    id 5617
    label "64145"
  ]
  node [
    id 5618
    label "55683"
  ]
  node [
    id 5619
    label "26249"
  ]
  node [
    id 5620
    label "64149"
  ]
  node [
    id 5621
    label "57348"
  ]
  node [
    id 5622
    label "128344"
  ]
  node [
    id 5623
    label "80196"
  ]
  node [
    id 5624
    label "80195"
  ]
  node [
    id 5625
    label "80194"
  ]
  node [
    id 5626
    label "64789"
  ]
  node [
    id 5627
    label "57343"
  ]
  node [
    id 5628
    label "80199"
  ]
  node [
    id 5629
    label "80198"
  ]
  node [
    id 5630
    label "125113"
  ]
  node [
    id 5631
    label "401024"
  ]
  node [
    id 5632
    label "125111"
  ]
  node [
    id 5633
    label "149013"
  ]
  node [
    id 5634
    label "342132"
  ]
  node [
    id 5635
    label "79966"
  ]
  node [
    id 5636
    label "1859"
  ]
  node [
    id 5637
    label "80279"
  ]
  node [
    id 5638
    label "79960"
  ]
  node [
    id 5639
    label "79961"
  ]
  node [
    id 5640
    label "1850"
  ]
  node [
    id 5641
    label "1852"
  ]
  node [
    id 5642
    label "84033"
  ]
  node [
    id 5643
    label "1854"
  ]
  node [
    id 5644
    label "1855"
  ]
  node [
    id 5645
    label "1856"
  ]
  node [
    id 5646
    label "1857"
  ]
  node [
    id 5647
    label "2172"
  ]
  node [
    id 5648
    label "2173"
  ]
  node [
    id 5649
    label "2170"
  ]
  node [
    id 5650
    label "2171"
  ]
  node [
    id 5651
    label "2176"
  ]
  node [
    id 5652
    label "81029"
  ]
  node [
    id 5653
    label "4969"
  ]
  node [
    id 5654
    label "4968"
  ]
  node [
    id 5655
    label "4967"
  ]
  node [
    id 5656
    label "162417"
  ]
  node [
    id 5657
    label "2178"
  ]
  node [
    id 5658
    label "2805"
  ]
  node [
    id 5659
    label "220965"
  ]
  node [
    id 5660
    label "1420"
  ]
  node [
    id 5661
    label "345643"
  ]
  node [
    id 5662
    label "3846"
  ]
  node [
    id 5663
    label "29015"
  ]
  node [
    id 5664
    label "1933"
  ]
  node [
    id 5665
    label "84295"
  ]
  node [
    id 5666
    label "84296"
  ]
  node [
    id 5667
    label "84290"
  ]
  node [
    id 5668
    label "1936"
  ]
  node [
    id 5669
    label "3267"
  ]
  node [
    id 5670
    label "3266"
  ]
  node [
    id 5671
    label "3269"
  ]
  node [
    id 5672
    label "5125"
  ]
  node [
    id 5673
    label "5126"
  ]
  node [
    id 5674
    label "1938"
  ]
  node [
    id 5675
    label "84298"
  ]
  node [
    id 5676
    label "5121"
  ]
  node [
    id 5677
    label "5122"
  ]
  node [
    id 5678
    label "137392"
  ]
  node [
    id 5679
    label "113444"
  ]
  node [
    id 5680
    label "440279"
  ]
  node [
    id 5681
    label "220963"
  ]
  node [
    id 5682
    label "116039"
  ]
  node [
    id 5683
    label "124402"
  ]
  node [
    id 5684
    label "440275"
  ]
  node [
    id 5685
    label "222658"
  ]
  node [
    id 5686
    label "1429"
  ]
  node [
    id 5687
    label "53335"
  ]
  node [
    id 5688
    label "167359"
  ]
  node [
    id 5689
    label "53841"
  ]
  node [
    id 5690
    label "53840"
  ]
  node [
    id 5691
    label "5438"
  ]
  node [
    id 5692
    label "53339"
  ]
  node [
    id 5693
    label "9194"
  ]
  node [
    id 5694
    label "112802"
  ]
  node [
    id 5695
    label "147381"
  ]
  node [
    id 5696
    label "58472"
  ]
  node [
    id 5697
    label "22829"
  ]
  node [
    id 5698
    label "3360"
  ]
  node [
    id 5699
    label "80218"
  ]
  node [
    id 5700
    label "9196"
  ]
  node [
    id 5701
    label "168374"
  ]
  node [
    id 5702
    label "57182"
  ]
  node [
    id 5703
    label "5047"
  ]
  node [
    id 5704
    label "284106"
  ]
  node [
    id 5705
    label "58477"
  ]
  node [
    id 5706
    label "22826"
  ]
  node [
    id 5707
    label "112885"
  ]
  node [
    id 5708
    label "22798"
  ]
  node [
    id 5709
    label "56181"
  ]
  node [
    id 5710
    label "5309"
  ]
  node [
    id 5711
    label "79018"
  ]
  node [
    id 5712
    label "5042"
  ]
  node [
    id 5713
    label "146562"
  ]
  node [
    id 5714
    label "284021"
  ]
  node [
    id 5715
    label "146909"
  ]
  node [
    id 5716
    label "123872"
  ]
  node [
    id 5717
    label "23483"
  ]
  node [
    id 5718
    label "375748"
  ]
  node [
    id 5719
    label "375298"
  ]
  node [
    id 5720
    label "57393"
  ]
  node [
    id 5721
    label "10157"
  ]
  node [
    id 5722
    label "148870"
  ]
  node [
    id 5723
    label "147166"
  ]
  node [
    id 5724
    label "375743"
  ]
  node [
    id 5725
    label "28916"
  ]
  node [
    id 5726
    label "6886"
  ]
  node [
    id 5727
    label "6887"
  ]
  node [
    id 5728
    label "6884"
  ]
  node [
    id 5729
    label "6885"
  ]
  node [
    id 5730
    label "6882"
  ]
  node [
    id 5731
    label "6883"
  ]
  node [
    id 5732
    label "6880"
  ]
  node [
    id 5733
    label "6881"
  ]
  node [
    id 5734
    label "91392"
  ]
  node [
    id 5735
    label "6888"
  ]
  node [
    id 5736
    label "256691"
  ]
  node [
    id 5737
    label "83746"
  ]
  node [
    id 5738
    label "390113"
  ]
  node [
    id 5739
    label "83743"
  ]
  node [
    id 5740
    label "162681"
  ]
  node [
    id 5741
    label "402569"
  ]
  node [
    id 5742
    label "55033"
  ]
  node [
    id 5743
    label "9673"
  ]
  node [
    id 5744
    label "79064"
  ]
  node [
    id 5745
    label "154881"
  ]
  node [
    id 5746
    label "1272"
  ]
  node [
    id 5747
    label "137970"
  ]
  node [
    id 5748
    label "605"
  ]
  node [
    id 5749
    label "604"
  ]
  node [
    id 5750
    label "607"
  ]
  node [
    id 5751
    label "79796"
  ]
  node [
    id 5752
    label "1209"
  ]
  node [
    id 5753
    label "1208"
  ]
  node [
    id 5754
    label "2913"
  ]
  node [
    id 5755
    label "602"
  ]
  node [
    id 5756
    label "23102"
  ]
  node [
    id 5757
    label "727936"
  ]
  node [
    id 5758
    label "1201"
  ]
  node [
    id 5759
    label "608"
  ]
  node [
    id 5760
    label "1203"
  ]
  node [
    id 5761
    label "203069"
  ]
  node [
    id 5762
    label "59340"
  ]
  node [
    id 5763
    label "59341"
  ]
  node [
    id 5764
    label "59342"
  ]
  node [
    id 5765
    label "59343"
  ]
  node [
    id 5766
    label "30819"
  ]
  node [
    id 5767
    label "30818"
  ]
  node [
    id 5768
    label "59348"
  ]
  node [
    id 5769
    label "59349"
  ]
  node [
    id 5770
    label "150921"
  ]
  node [
    id 5771
    label "30811"
  ]
  node [
    id 5772
    label "283160"
  ]
  node [
    id 5773
    label "79646"
  ]
  node [
    id 5774
    label "9515"
  ]
  node [
    id 5775
    label "10773"
  ]
  node [
    id 5776
    label "9529"
  ]
  node [
    id 5777
    label "203068"
  ]
  node [
    id 5778
    label "399665"
  ]
  node [
    id 5779
    label "399664"
  ]
  node [
    id 5780
    label "10771"
  ]
  node [
    id 5781
    label "94030"
  ]
  node [
    id 5782
    label "6239"
  ]
  node [
    id 5783
    label "338761"
  ]
  node [
    id 5784
    label "171017"
  ]
  node [
    id 5785
    label "51085"
  ]
  node [
    id 5786
    label "55199"
  ]
  node [
    id 5787
    label "55198"
  ]
  node [
    id 5788
    label "996"
  ]
  node [
    id 5789
    label "117608"
  ]
  node [
    id 5790
    label "91977"
  ]
  node [
    id 5791
    label "55191"
  ]
  node [
    id 5792
    label "401145"
  ]
  node [
    id 5793
    label "55193"
  ]
  node [
    id 5794
    label "55192"
  ]
  node [
    id 5795
    label "55195"
  ]
  node [
    id 5796
    label "55194"
  ]
  node [
    id 5797
    label "55197"
  ]
  node [
    id 5798
    label "55196"
  ]
  node [
    id 5799
    label "8419"
  ]
  node [
    id 5800
    label "923"
  ]
  node [
    id 5801
    label "1355"
  ]
  node [
    id 5802
    label "8412"
  ]
  node [
    id 5803
    label "8411"
  ]
  node [
    id 5804
    label "8417"
  ]
  node [
    id 5805
    label "8416"
  ]
  node [
    id 5806
    label "29945"
  ]
  node [
    id 5807
    label "144125"
  ]
  node [
    id 5808
    label "221443"
  ]
  node [
    id 5809
    label "7589"
  ]
  node [
    id 5810
    label "9807"
  ]
  node [
    id 5811
    label "9806"
  ]
  node [
    id 5812
    label "9805"
  ]
  node [
    id 5813
    label "9804"
  ]
  node [
    id 5814
    label "7580"
  ]
  node [
    id 5815
    label "9802"
  ]
  node [
    id 5816
    label "9801"
  ]
  node [
    id 5817
    label "89876"
  ]
  node [
    id 5818
    label "89874"
  ]
  node [
    id 5819
    label "126206"
  ]
  node [
    id 5820
    label "89870"
  ]
  node [
    id 5821
    label "126208"
  ]
  node [
    id 5822
    label "29944"
  ]
  node [
    id 5823
    label "374654"
  ]
  node [
    id 5824
    label "5709"
  ]
  node [
    id 5825
    label "374659"
  ]
  node [
    id 5826
    label "84978"
  ]
  node [
    id 5827
    label "6482"
  ]
  node [
    id 5828
    label "26476"
  ]
  node [
    id 5829
    label "26470"
  ]
  node [
    id 5830
    label "26471"
  ]
  node [
    id 5831
    label "7398"
  ]
  node [
    id 5832
    label "131566"
  ]
  node [
    id 5833
    label "6480"
  ]
  node [
    id 5834
    label "5968"
  ]
  node [
    id 5835
    label "4149"
  ]
  node [
    id 5836
    label "4148"
  ]
  node [
    id 5837
    label "55231"
  ]
  node [
    id 5838
    label "4145"
  ]
  node [
    id 5839
    label "4144"
  ]
  node [
    id 5840
    label "4147"
  ]
  node [
    id 5841
    label "4146"
  ]
  node [
    id 5842
    label "4141"
  ]
  node [
    id 5843
    label "4140"
  ]
  node [
    id 5844
    label "4143"
  ]
  node [
    id 5845
    label "4142"
  ]
  node [
    id 5846
    label "3856"
  ]
  node [
    id 5847
    label "3857"
  ]
  node [
    id 5848
    label "3854"
  ]
  node [
    id 5849
    label "3855"
  ]
  node [
    id 5850
    label "3852"
  ]
  node [
    id 5851
    label "3853"
  ]
  node [
    id 5852
    label "3850"
  ]
  node [
    id 5853
    label "3851"
  ]
  node [
    id 5854
    label "51209"
  ]
  node [
    id 5855
    label "151254"
  ]
  node [
    id 5856
    label "3859"
  ]
  node [
    id 5857
    label "51755"
  ]
  node [
    id 5858
    label "79140"
  ]
  node [
    id 5859
    label "55238"
  ]
  node [
    id 5860
    label "81025"
  ]
  node [
    id 5861
    label "51204"
  ]
  node [
    id 5862
    label "285761"
  ]
  node [
    id 5863
    label "5962"
  ]
  node [
    id 5864
    label "114771"
  ]
  node [
    id 5865
    label "51200"
  ]
  node [
    id 5866
    label "55227"
  ]
  node [
    id 5867
    label "55226"
  ]
  node [
    id 5868
    label "286826"
  ]
  node [
    id 5869
    label "286827"
  ]
  node [
    id 5870
    label "51762"
  ]
  node [
    id 5871
    label "51763"
  ]
  node [
    id 5872
    label "51760"
  ]
  node [
    id 5873
    label "51761"
  ]
  node [
    id 5874
    label "5915"
  ]
  node [
    id 5875
    label "55998"
  ]
  node [
    id 5876
    label "5917"
  ]
  node [
    id 5877
    label "5916"
  ]
  node [
    id 5878
    label "165215"
  ]
  node [
    id 5879
    label "5910"
  ]
  node [
    id 5880
    label "5913"
  ]
  node [
    id 5881
    label "5912"
  ]
  node [
    id 5882
    label "79882"
  ]
  node [
    id 5883
    label "79885"
  ]
  node [
    id 5884
    label "79884"
  ]
  node [
    id 5885
    label "79887"
  ]
  node [
    id 5886
    label "79886"
  ]
  node [
    id 5887
    label "79888"
  ]
  node [
    id 5888
    label "64689"
  ]
  node [
    id 5889
    label "10512"
  ]
  node [
    id 5890
    label "60509"
  ]
  node [
    id 5891
    label "60506"
  ]
  node [
    id 5892
    label "64682"
  ]
  node [
    id 5893
    label "4552"
  ]
  node [
    id 5894
    label "53346"
  ]
  node [
    id 5895
    label "220001"
  ]
  node [
    id 5896
    label "27089"
  ]
  node [
    id 5897
    label "254225"
  ]
  node [
    id 5898
    label "148268"
  ]
  node [
    id 5899
    label "57599"
  ]
  node [
    id 5900
    label "158506"
  ]
  node [
    id 5901
    label "57597"
  ]
  node [
    id 5902
    label "57596"
  ]
  node [
    id 5903
    label "57595"
  ]
  node [
    id 5904
    label "57594"
  ]
  node [
    id 5905
    label "57593"
  ]
  node [
    id 5906
    label "57592"
  ]
  node [
    id 5907
    label "57591"
  ]
  node [
    id 5908
    label "57590"
  ]
  node [
    id 5909
    label "27304"
  ]
  node [
    id 5910
    label "27306"
  ]
  node [
    id 5911
    label "27301"
  ]
  node [
    id 5912
    label "27300"
  ]
  node [
    id 5913
    label "27303"
  ]
  node [
    id 5914
    label "27302"
  ]
  node [
    id 5915
    label "27309"
  ]
  node [
    id 5916
    label "140710"
  ]
  node [
    id 5917
    label "53347"
  ]
  node [
    id 5918
    label "64425"
  ]
  node [
    id 5919
    label "153527"
  ]
  node [
    id 5920
    label "64427"
  ]
  node [
    id 5921
    label "64426"
  ]
  node [
    id 5922
    label "64421"
  ]
  node [
    id 5923
    label "64420"
  ]
  node [
    id 5924
    label "64423"
  ]
  node [
    id 5925
    label "64422"
  ]
  node [
    id 5926
    label "654790"
  ]
  node [
    id 5927
    label "64429"
  ]
  node [
    id 5928
    label "64428"
  ]
  node [
    id 5929
    label "64359"
  ]
  node [
    id 5930
    label "222194"
  ]
  node [
    id 5931
    label "84687"
  ]
  node [
    id 5932
    label "146713"
  ]
  node [
    id 5933
    label "146712"
  ]
  node [
    id 5934
    label "285367"
  ]
  node [
    id 5935
    label "85021"
  ]
  node [
    id 5936
    label "286530"
  ]
  node [
    id 5937
    label "85027"
  ]
  node [
    id 5938
    label "152789"
  ]
  node [
    id 5939
    label "80059"
  ]
  node [
    id 5940
    label "644890"
  ]
  node [
    id 5941
    label "387357"
  ]
  node [
    id 5942
    label "139322"
  ]
  node [
    id 5943
    label "139324"
  ]
  node [
    id 5944
    label "2617"
  ]
  node [
    id 5945
    label "2615"
  ]
  node [
    id 5946
    label "90362"
  ]
  node [
    id 5947
    label "2619"
  ]
  node [
    id 5948
    label "2618"
  ]
  node [
    id 5949
    label "7347"
  ]
  node [
    id 5950
    label "7345"
  ]
  node [
    id 5951
    label "7342"
  ]
  node [
    id 5952
    label "10799"
  ]
  node [
    id 5953
    label "7341"
  ]
  node [
    id 5954
    label "10026"
  ]
  node [
    id 5955
    label "10795"
  ]
  node [
    id 5956
    label "10024"
  ]
  node [
    id 5957
    label "10025"
  ]
  node [
    id 5958
    label "10022"
  ]
  node [
    id 5959
    label "10023"
  ]
  node [
    id 5960
    label "7348"
  ]
  node [
    id 5961
    label "7349"
  ]
  node [
    id 5962
    label "255738"
  ]
  node [
    id 5963
    label "54823"
  ]
  node [
    id 5964
    label "163688"
  ]
  node [
    id 5965
    label "55734"
  ]
  node [
    id 5966
    label "84197"
  ]
  node [
    id 5967
    label "84196"
  ]
  node [
    id 5968
    label "54819"
  ]
  node [
    id 5969
    label "84193"
  ]
  node [
    id 5970
    label "84191"
  ]
  node [
    id 5971
    label "84190"
  ]
  node [
    id 5972
    label "54813"
  ]
  node [
    id 5973
    label "54812"
  ]
  node [
    id 5974
    label "54811"
  ]
  node [
    id 5975
    label "54810"
  ]
  node [
    id 5976
    label "54816"
  ]
  node [
    id 5977
    label "54815"
  ]
  node [
    id 5978
    label "54814"
  ]
  node [
    id 5979
    label "5082"
  ]
  node [
    id 5980
    label "1187"
  ]
  node [
    id 5981
    label "388951"
  ]
  node [
    id 5982
    label "121665"
  ]
  node [
    id 5983
    label "10248"
  ]
  node [
    id 5984
    label "10249"
  ]
  node [
    id 5985
    label "9028"
  ]
  node [
    id 5986
    label "9025"
  ]
  node [
    id 5987
    label "10243"
  ]
  node [
    id 5988
    label "9027"
  ]
  node [
    id 5989
    label "10241"
  ]
  node [
    id 5990
    label "7005"
  ]
  node [
    id 5991
    label "7004"
  ]
  node [
    id 5992
    label "10244"
  ]
  node [
    id 5993
    label "9022"
  ]
  node [
    id 5994
    label "149603"
  ]
  node [
    id 5995
    label "5081"
  ]
  node [
    id 5996
    label "399473"
  ]
  node [
    id 5997
    label "49860"
  ]
  node [
    id 5998
    label "5881"
  ]
  node [
    id 5999
    label "22889"
  ]
  node [
    id 6000
    label "22888"
  ]
  node [
    id 6001
    label "23180"
  ]
  node [
    id 6002
    label "84376"
  ]
  node [
    id 6003
    label "22881"
  ]
  node [
    id 6004
    label "157574"
  ]
  node [
    id 6005
    label "22883"
  ]
  node [
    id 6006
    label "22882"
  ]
  node [
    id 6007
    label "22885"
  ]
  node [
    id 6008
    label "22884"
  ]
  node [
    id 6009
    label "22887"
  ]
  node [
    id 6010
    label "23186"
  ]
  node [
    id 6011
    label "29880"
  ]
  node [
    id 6012
    label "741"
  ]
  node [
    id 6013
    label "29882"
  ]
  node [
    id 6014
    label "29883"
  ]
  node [
    id 6015
    label "744"
  ]
  node [
    id 6016
    label "51412"
  ]
  node [
    id 6017
    label "29886"
  ]
  node [
    id 6018
    label "747"
  ]
  node [
    id 6019
    label "29888"
  ]
  node [
    id 6020
    label "29889"
  ]
  node [
    id 6021
    label "5884"
  ]
  node [
    id 6022
    label "728369"
  ]
  node [
    id 6023
    label "84251"
  ]
  node [
    id 6024
    label "2949"
  ]
  node [
    id 6025
    label "2948"
  ]
  node [
    id 6026
    label "2947"
  ]
  node [
    id 6027
    label "100133941"
  ]
  node [
    id 6028
    label "27068"
  ]
  node [
    id 6029
    label "2944"
  ]
  node [
    id 6030
    label "23637"
  ]
  node [
    id 6031
    label "2941"
  ]
  node [
    id 6032
    label "2940"
  ]
  node [
    id 6033
    label "1050"
  ]
  node [
    id 6034
    label "1051"
  ]
  node [
    id 6035
    label "5355"
  ]
  node [
    id 6036
    label "1053"
  ]
  node [
    id 6037
    label "1054"
  ]
  node [
    id 6038
    label "5352"
  ]
  node [
    id 6039
    label "1056"
  ]
  node [
    id 6040
    label "5350"
  ]
  node [
    id 6041
    label "1058"
  ]
  node [
    id 6042
    label "340348"
  ]
  node [
    id 6043
    label "84532"
  ]
  node [
    id 6044
    label "5359"
  ]
  node [
    id 6045
    label "5358"
  ]
  node [
    id 6046
    label "79168"
  ]
  node [
    id 6047
    label "79169"
  ]
  node [
    id 6048
    label "27069"
  ]
  node [
    id 6049
    label "157310"
  ]
  node [
    id 6050
    label "157313"
  ]
  node [
    id 6051
    label "79165"
  ]
  node [
    id 6052
    label "22987"
  ]
  node [
    id 6053
    label "169166"
  ]
  node [
    id 6054
    label "79161"
  ]
  node [
    id 6055
    label "4311"
  ]
  node [
    id 6056
    label "4312"
  ]
  node [
    id 6057
    label "4313"
  ]
  node [
    id 6058
    label "4314"
  ]
  node [
    id 6059
    label "4316"
  ]
  node [
    id 6060
    label "388372"
  ]
  node [
    id 6061
    label "4318"
  ]
  node [
    id 6062
    label "4319"
  ]
  node [
    id 6063
    label "11047"
  ]
  node [
    id 6064
    label "54107"
  ]
  node [
    id 6065
    label "54106"
  ]
  node [
    id 6066
    label "11043"
  ]
  node [
    id 6067
    label "11041"
  ]
  node [
    id 6068
    label "11040"
  ]
  node [
    id 6069
    label "54108"
  ]
  node [
    id 6070
    label "1180"
  ]
  node [
    id 6071
    label "51693"
  ]
  node [
    id 6072
    label "122481"
  ]
  node [
    id 6073
    label "3117"
  ]
  node [
    id 6074
    label "3115"
  ]
  node [
    id 6075
    label "3113"
  ]
  node [
    id 6076
    label "3112"
  ]
  node [
    id 6077
    label "3111"
  ]
  node [
    id 6078
    label "3110"
  ]
  node [
    id 6079
    label "115416"
  ]
  node [
    id 6080
    label "284252"
  ]
  node [
    id 6081
    label "144715"
  ]
  node [
    id 6082
    label "8648"
  ]
  node [
    id 6083
    label "283576"
  ]
  node [
    id 6084
    label "8646"
  ]
  node [
    id 6085
    label "8647"
  ]
  node [
    id 6086
    label "8644"
  ]
  node [
    id 6087
    label "8645"
  ]
  node [
    id 6088
    label "8642"
  ]
  node [
    id 6089
    label "8643"
  ]
  node [
    id 6090
    label "50488"
  ]
  node [
    id 6091
    label "50489"
  ]
  node [
    id 6092
    label "2595"
  ]
  node [
    id 6093
    label "50484"
  ]
  node [
    id 6094
    label "114548"
  ]
  node [
    id 6095
    label "50486"
  ]
  node [
    id 6096
    label "50487"
  ]
  node [
    id 6097
    label "64434"
  ]
  node [
    id 6098
    label "5740"
  ]
  node [
    id 6099
    label "5741"
  ]
  node [
    id 6100
    label "23592"
  ]
  node [
    id 6101
    label "5743"
  ]
  node [
    id 6102
    label "23594"
  ]
  node [
    id 6103
    label "23595"
  ]
  node [
    id 6104
    label "5746"
  ]
  node [
    id 6105
    label "5747"
  ]
  node [
    id 6106
    label "23598"
  ]
  node [
    id 6107
    label "64344"
  ]
  node [
    id 6108
    label "3350"
  ]
  node [
    id 6109
    label "54885"
  ]
  node [
    id 6110
    label "118430"
  ]
  node [
    id 6111
    label "132158"
  ]
  node [
    id 6112
    label "124446"
  ]
  node [
    id 6113
    label "2592"
  ]
  node [
    id 6114
    label "51573"
  ]
  node [
    id 6115
    label "55051"
  ]
  node [
    id 6116
    label "51571"
  ]
  node [
    id 6117
    label "729092"
  ]
  node [
    id 6118
    label "340205"
  ]
  node [
    id 6119
    label "55055"
  ]
  node [
    id 6120
    label "51575"
  ]
  node [
    id 6121
    label "51574"
  ]
  node [
    id 6122
    label "25827"
  ]
  node [
    id 6123
    label "25824"
  ]
  node [
    id 6124
    label "25825"
  ]
  node [
    id 6125
    label "25822"
  ]
  node [
    id 6126
    label "25820"
  ]
  node [
    id 6127
    label "25821"
  ]
  node [
    id 6128
    label "374403"
  ]
  node [
    id 6129
    label "25828"
  ]
  node [
    id 6130
    label "25829"
  ]
  node [
    id 6131
    label "266727"
  ]
  node [
    id 6132
    label "3183"
  ]
  node [
    id 6133
    label "94081"
  ]
  node [
    id 6134
    label "729540"
  ]
  node [
    id 6135
    label "23378"
  ]
  node [
    id 6136
    label "729230"
  ]
  node [
    id 6137
    label "51686"
  ]
  node [
    id 6138
    label "220388"
  ]
  node [
    id 6139
    label "23376"
  ]
  node [
    id 6140
    label "23370"
  ]
  node [
    id 6141
    label "729238"
  ]
  node [
    id 6142
    label "10802"
  ]
  node [
    id 6143
    label "23373"
  ]
  node [
    id 6144
    label "132864"
  ]
  node [
    id 6145
    label "84259"
  ]
  node [
    id 6146
    label "353355"
  ]
  node [
    id 6147
    label "9771"
  ]
  node [
    id 6148
    label "343171"
  ]
  node [
    id 6149
    label "54902"
  ]
  node [
    id 6150
    label "84975"
  ]
  node [
    id 6151
    label "1603"
  ]
  node [
    id 6152
    label "6668"
  ]
  node [
    id 6153
    label "84976"
  ]
  node [
    id 6154
    label "84971"
  ]
  node [
    id 6155
    label "84970"
  ]
  node [
    id 6156
    label "6662"
  ]
  node [
    id 6157
    label "6663"
  ]
  node [
    id 6158
    label "6660"
  ]
  node [
    id 6159
    label "6666"
  ]
  node [
    id 6160
    label "6667"
  ]
  node [
    id 6161
    label "6664"
  ]
  node [
    id 6162
    label "6665"
  ]
  node [
    id 6163
    label "10879"
  ]
  node [
    id 6164
    label "10878"
  ]
  node [
    id 6165
    label "221656"
  ]
  node [
    id 6166
    label "29902"
  ]
  node [
    id 6167
    label "221120"
  ]
  node [
    id 6168
    label "10871"
  ]
  node [
    id 6169
    label "10870"
  ]
  node [
    id 6170
    label "10873"
  ]
  node [
    id 6171
    label "10875"
  ]
  node [
    id 6172
    label "10874"
  ]
  node [
    id 6173
    label "10877"
  ]
  node [
    id 6174
    label "388468"
  ]
  node [
    id 6175
    label "142680"
  ]
  node [
    id 6176
    label "79949"
  ]
  node [
    id 6177
    label "646817"
  ]
  node [
    id 6178
    label "26229"
  ]
  node [
    id 6179
    label "26228"
  ]
  node [
    id 6180
    label "168451"
  ]
  node [
    id 6181
    label "26223"
  ]
  node [
    id 6182
    label "26225"
  ]
  node [
    id 6183
    label "26224"
  ]
  node [
    id 6184
    label "26227"
  ]
  node [
    id 6185
    label "64167"
  ]
  node [
    id 6186
    label "80020"
  ]
  node [
    id 6187
    label "140901"
  ]
  node [
    id 6188
    label "140902"
  ]
  node [
    id 6189
    label "152330"
  ]
  node [
    id 6190
    label "1876"
  ]
  node [
    id 6191
    label "1877"
  ]
  node [
    id 6192
    label "1874"
  ]
  node [
    id 6193
    label "1875"
  ]
  node [
    id 6194
    label "1870"
  ]
  node [
    id 6195
    label "1871"
  ]
  node [
    id 6196
    label "26248"
  ]
  node [
    id 6197
    label "1879"
  ]
  node [
    id 6198
    label "2118"
  ]
  node [
    id 6199
    label "4947"
  ]
  node [
    id 6200
    label "4946"
  ]
  node [
    id 6201
    label "79948"
  ]
  node [
    id 6202
    label "4940"
  ]
  node [
    id 6203
    label "4943"
  ]
  node [
    id 6204
    label "4942"
  ]
  node [
    id 6205
    label "79944"
  ]
  node [
    id 6206
    label "79947"
  ]
  node [
    id 6207
    label "4948"
  ]
  node [
    id 6208
    label "79943"
  ]
  node [
    id 6209
    label "57104"
  ]
  node [
    id 6210
    label "2119"
  ]
  node [
    id 6211
    label "57106"
  ]
  node [
    id 6212
    label "57107"
  ]
  node [
    id 6213
    label "57102"
  ]
  node [
    id 6214
    label "57103"
  ]
  node [
    id 6215
    label "2110"
  ]
  node [
    id 6216
    label "90557"
  ]
  node [
    id 6217
    label "2113"
  ]
  node [
    id 6218
    label "2114"
  ]
  node [
    id 6219
    label "2115"
  ]
  node [
    id 6220
    label "2116"
  ]
  node [
    id 6221
    label "2117"
  ]
  node [
    id 6222
    label "54480"
  ]
  node [
    id 6223
    label "54482"
  ]
  node [
    id 6224
    label "160364"
  ]
  node [
    id 6225
    label "54487"
  ]
  node [
    id 6226
    label "5108"
  ]
  node [
    id 6227
    label "3087"
  ]
  node [
    id 6228
    label "9541"
  ]
  node [
    id 6229
    label "1911"
  ]
  node [
    id 6230
    label "1910"
  ]
  node [
    id 6231
    label "5100"
  ]
  node [
    id 6232
    label "1912"
  ]
  node [
    id 6233
    label "5106"
  ]
  node [
    id 6234
    label "5104"
  ]
  node [
    id 6235
    label "3280"
  ]
  node [
    id 6236
    label "29887"
  ]
  node [
    id 6237
    label "143903"
  ]
  node [
    id 6238
    label "57109"
  ]
  node [
    id 6239
    label "90550"
  ]
  node [
    id 6240
    label "10499"
  ]
  node [
    id 6241
    label "10498"
  ]
  node [
    id 6242
    label "10497"
  ]
  node [
    id 6243
    label "10495"
  ]
  node [
    id 6244
    label "10494"
  ]
  node [
    id 6245
    label "10493"
  ]
  node [
    id 6246
    label "10492"
  ]
  node [
    id 6247
    label "10491"
  ]
  node [
    id 6248
    label "10490"
  ]
  node [
    id 6249
    label "883"
  ]
  node [
    id 6250
    label "881"
  ]
  node [
    id 6251
    label "887"
  ]
  node [
    id 6252
    label "342667"
  ]
  node [
    id 6253
    label "885"
  ]
  node [
    id 6254
    label "54664"
  ]
  node [
    id 6255
    label "54665"
  ]
  node [
    id 6256
    label "889"
  ]
  node [
    id 6257
    label "2620"
  ]
  node [
    id 6258
    label "54662"
  ]
  node [
    id 6259
    label "54663"
  ]
  node [
    id 6260
    label "134492"
  ]
  node [
    id 6261
    label "27294"
  ]
  node [
    id 6262
    label "122416"
  ]
  node [
    id 6263
    label "9887"
  ]
  node [
    id 6264
    label "92667"
  ]
  node [
    id 6265
    label "2625"
  ]
  node [
    id 6266
    label "92840"
  ]
  node [
    id 6267
    label "80315"
  ]
  node [
    id 6268
    label "80314"
  ]
  node [
    id 6269
    label "80317"
  ]
  node [
    id 6270
    label "354"
  ]
  node [
    id 6271
    label "80311"
  ]
  node [
    id 6272
    label "80310"
  ]
  node [
    id 6273
    label "80313"
  ]
  node [
    id 6274
    label "80312"
  ]
  node [
    id 6275
    label "353"
  ]
  node [
    id 6276
    label "148741"
  ]
  node [
    id 6277
    label "80319"
  ]
  node [
    id 6278
    label "80318"
  ]
  node [
    id 6279
    label "9881"
  ]
  node [
    id 6280
    label "112752"
  ]
  node [
    id 6281
    label "285643"
  ]
  node [
    id 6282
    label "350"
  ]
  node [
    id 6283
    label "345930"
  ]
  node [
    id 6284
    label "84418"
  ]
  node [
    id 6285
    label "112755"
  ]
  node [
    id 6286
    label "51098"
  ]
  node [
    id 6287
    label "6868"
  ]
  node [
    id 6288
    label "6869"
  ]
  node [
    id 6289
    label "51099"
  ]
  node [
    id 6290
    label "203328"
  ]
  node [
    id 6291
    label "6865"
  ]
  node [
    id 6292
    label "6866"
  ]
  node [
    id 6293
    label "6867"
  ]
  node [
    id 6294
    label "6860"
  ]
  node [
    id 6295
    label "6861"
  ]
  node [
    id 6296
    label "6863"
  ]
  node [
    id 6297
    label "57817"
  ]
  node [
    id 6298
    label "3029"
  ]
  node [
    id 6299
    label "9583"
  ]
  node [
    id 6300
    label "79723"
  ]
  node [
    id 6301
    label "9580"
  ]
  node [
    id 6302
    label "57819"
  ]
  node [
    id 6303
    label "388569"
  ]
  node [
    id 6304
    label "7352"
  ]
  node [
    id 6305
    label "359"
  ]
  node [
    id 6306
    label "220869"
  ]
  node [
    id 6307
    label "388561"
  ]
  node [
    id 6308
    label "1269"
  ]
  node [
    id 6309
    label "1268"
  ]
  node [
    id 6310
    label "7357"
  ]
  node [
    id 6311
    label "669"
  ]
  node [
    id 6312
    label "668"
  ]
  node [
    id 6313
    label "1263"
  ]
  node [
    id 6314
    label "666"
  ]
  node [
    id 6315
    label "665"
  ]
  node [
    id 6316
    label "664"
  ]
  node [
    id 6317
    label "663"
  ]
  node [
    id 6318
    label "662"
  ]
  node [
    id 6319
    label "661"
  ]
  node [
    id 6320
    label "1264"
  ]
  node [
    id 6321
    label "283149"
  ]
  node [
    id 6322
    label "8789"
  ]
  node [
    id 6323
    label "8788"
  ]
  node [
    id 6324
    label "7358"
  ]
  node [
    id 6325
    label "196385"
  ]
  node [
    id 6326
    label "30832"
  ]
  node [
    id 6327
    label "8780"
  ]
  node [
    id 6328
    label "30837"
  ]
  node [
    id 6329
    label "8786"
  ]
  node [
    id 6330
    label "30835"
  ]
  node [
    id 6331
    label "8784"
  ]
  node [
    id 6332
    label "1041"
  ]
  node [
    id 6333
    label "3284"
  ]
  node [
    id 6334
    label "388743"
  ]
  node [
    id 6335
    label "1915"
  ]
  node [
    id 6336
    label "9231"
  ]
  node [
    id 6337
    label "148811"
  ]
  node [
    id 6338
    label "1917"
  ]
  node [
    id 6339
    label "114971"
  ]
  node [
    id 6340
    label "5105"
  ]
  node [
    id 6341
    label "8431"
  ]
  node [
    id 6342
    label "284114"
  ]
  node [
    id 6343
    label "144455"
  ]
  node [
    id 6344
    label "144100"
  ]
  node [
    id 6345
    label "8434"
  ]
  node [
    id 6346
    label "8437"
  ]
  node [
    id 6347
    label "8436"
  ]
  node [
    id 6348
    label "79441"
  ]
  node [
    id 6349
    label "8438"
  ]
  node [
    id 6350
    label "79443"
  ]
  node [
    id 6351
    label "8739"
  ]
  node [
    id 6352
    label "144108"
  ]
  node [
    id 6353
    label "79444"
  ]
  node [
    id 6354
    label "29097"
  ]
  node [
    id 6355
    label "284119"
  ]
  node [
    id 6356
    label "9825"
  ]
  node [
    id 6357
    label "9824"
  ]
  node [
    id 6358
    label "9827"
  ]
  node [
    id 6359
    label "9826"
  ]
  node [
    id 6360
    label "9821"
  ]
  node [
    id 6361
    label "9820"
  ]
  node [
    id 6362
    label "9823"
  ]
  node [
    id 6363
    label "9829"
  ]
  node [
    id 6364
    label "9828"
  ]
  node [
    id 6365
    label "326"
  ]
  node [
    id 6366
    label "145853"
  ]
  node [
    id 6367
    label "91181"
  ]
  node [
    id 6368
    label "162989"
  ]
  node [
    id 6369
    label "84337"
  ]
  node [
    id 6370
    label "257144"
  ]
  node [
    id 6371
    label "23161"
  ]
  node [
    id 6372
    label "23160"
  ]
  node [
    id 6373
    label "23163"
  ]
  node [
    id 6374
    label "23162"
  ]
  node [
    id 6375
    label "23165"
  ]
  node [
    id 6376
    label "23164"
  ]
  node [
    id 6377
    label "23167"
  ]
  node [
    id 6378
    label "23166"
  ]
  node [
    id 6379
    label "23168"
  ]
  node [
    id 6380
    label "391004"
  ]
  node [
    id 6381
    label "282809"
  ]
  node [
    id 6382
    label "89891"
  ]
  node [
    id 6383
    label "89890"
  ]
  node [
    id 6384
    label "131544"
  ]
  node [
    id 6385
    label "283337"
  ]
  node [
    id 6386
    label "374899"
  ]
  node [
    id 6387
    label "131540"
  ]
  node [
    id 6388
    label "158067"
  ]
  node [
    id 6389
    label "84618"
  ]
  node [
    id 6390
    label "374897"
  ]
  node [
    id 6391
    label "51560"
  ]
  node [
    id 6392
    label "8045"
  ]
  node [
    id 6393
    label "342945"
  ]
  node [
    id 6394
    label "4129"
  ]
  node [
    id 6395
    label "4128"
  ]
  node [
    id 6396
    label "9141"
  ]
  node [
    id 6397
    label "4123"
  ]
  node [
    id 6398
    label "4122"
  ]
  node [
    id 6399
    label "4121"
  ]
  node [
    id 6400
    label "151278"
  ]
  node [
    id 6401
    label "4126"
  ]
  node [
    id 6402
    label "4125"
  ]
  node [
    id 6403
    label "55914"
  ]
  node [
    id 6404
    label "55421"
  ]
  node [
    id 6405
    label "55423"
  ]
  node [
    id 6406
    label "55422"
  ]
  node [
    id 6407
    label "5689"
  ]
  node [
    id 6408
    label "5688"
  ]
  node [
    id 6409
    label "5685"
  ]
  node [
    id 6410
    label "5684"
  ]
  node [
    id 6411
    label "5687"
  ]
  node [
    id 6412
    label "5686"
  ]
  node [
    id 6413
    label "5681"
  ]
  node [
    id 6414
    label "5680"
  ]
  node [
    id 6415
    label "5683"
  ]
  node [
    id 6416
    label "5682"
  ]
  node [
    id 6417
    label "50862"
  ]
  node [
    id 6418
    label "399909"
  ]
  node [
    id 6419
    label "114757"
  ]
  node [
    id 6420
    label "145270"
  ]
  node [
    id 6421
    label "4191"
  ]
  node [
    id 6422
    label "81693"
  ]
  node [
    id 6423
    label "92935"
  ]
  node [
    id 6424
    label "93517"
  ]
  node [
    id 6425
    label "23784"
  ]
  node [
    id 6426
    label "23787"
  ]
  node [
    id 6427
    label "23786"
  ]
  node [
    id 6428
    label "23780"
  ]
  node [
    id 6429
    label "148109"
  ]
  node [
    id 6430
    label "23788"
  ]
  node [
    id 6431
    label "130497"
  ]
  node [
    id 6432
    label "27095"
  ]
  node [
    id 6433
    label "150275"
  ]
  node [
    id 6434
    label "5978"
  ]
  node [
    id 6435
    label "27091"
  ]
  node [
    id 6436
    label "27090"
  ]
  node [
    id 6437
    label "51218"
  ]
  node [
    id 6438
    label "27092"
  ]
  node [
    id 6439
    label "5973"
  ]
  node [
    id 6440
    label "5972"
  ]
  node [
    id 6441
    label "5971"
  ]
  node [
    id 6442
    label "5970"
  ]
  node [
    id 6443
    label "5977"
  ]
  node [
    id 6444
    label "5976"
  ]
  node [
    id 6445
    label "51742"
  ]
  node [
    id 6446
    label "197259"
  ]
  node [
    id 6447
    label "56998"
  ]
  node [
    id 6448
    label "56999"
  ]
  node [
    id 6449
    label "29091"
  ]
  node [
    id 6450
    label "56990"
  ]
  node [
    id 6451
    label "116285"
  ]
  node [
    id 6452
    label "56776"
  ]
  node [
    id 6453
    label "56993"
  ]
  node [
    id 6454
    label "60528"
  ]
  node [
    id 6455
    label "60529"
  ]
  node [
    id 6456
    label "56996"
  ]
  node [
    id 6457
    label "56997"
  ]
  node [
    id 6458
    label "25782"
  ]
  node [
    id 6459
    label "25780"
  ]
  node [
    id 6460
    label "151903"
  ]
  node [
    id 6461
    label "285429"
  ]
  node [
    id 6462
    label "25789"
  ]
  node [
    id 6463
    label "25788"
  ]
  node [
    id 6464
    label "886"
  ]
  node [
    id 6465
    label "140735"
  ]
  node [
    id 6466
    label "375484"
  ]
  node [
    id 6467
    label "140733"
  ]
  node [
    id 6468
    label "140732"
  ]
  node [
    id 6469
    label "140730"
  ]
  node [
    id 6470
    label "55071"
  ]
  node [
    id 6471
    label "140739"
  ]
  node [
    id 6472
    label "140738"
  ]
  node [
    id 6473
    label "27166"
  ]
  node [
    id 6474
    label "27327"
  ]
  node [
    id 6475
    label "27324"
  ]
  node [
    id 6476
    label "27161"
  ]
  node [
    id 6477
    label "27329"
  ]
  node [
    id 6478
    label "27328"
  ]
  node [
    id 6479
    label "200312"
  ]
  node [
    id 6480
    label "64403"
  ]
  node [
    id 6481
    label "2585"
  ]
  node [
    id 6482
    label "64400"
  ]
  node [
    id 6483
    label "64407"
  ]
  node [
    id 6484
    label "2582"
  ]
  node [
    id 6485
    label "2581"
  ]
  node [
    id 6486
    label "2580"
  ]
  node [
    id 6487
    label "134391"
  ]
  node [
    id 6488
    label "2589"
  ]
  node [
    id 6489
    label "2588"
  ]
  node [
    id 6490
    label "64864"
  ]
  node [
    id 6491
    label "146779"
  ]
  node [
    id 6492
    label "386684"
  ]
  node [
    id 6493
    label "55052"
  ]
  node [
    id 6494
    label "283"
  ]
  node [
    id 6495
    label "386681"
  ]
  node [
    id 6496
    label "386680"
  ]
  node [
    id 6497
    label "9058"
  ]
  node [
    id 6498
    label "10951"
  ]
  node [
    id 6499
    label "286514"
  ]
  node [
    id 6500
    label "80070"
  ]
  node [
    id 6501
    label "80071"
  ]
  node [
    id 6502
    label "64860"
  ]
  node [
    id 6503
    label "826"
  ]
  node [
    id 6504
    label "6059"
  ]
  node [
    id 6505
    label "55593"
  ]
  node [
    id 6506
    label "64710"
  ]
  node [
    id 6507
    label "6051"
  ]
  node [
    id 6508
    label "6050"
  ]
  node [
    id 6509
    label "388969"
  ]
  node [
    id 6510
    label "10005"
  ]
  node [
    id 6511
    label "10006"
  ]
  node [
    id 6512
    label "10007"
  ]
  node [
    id 6513
    label "10000"
  ]
  node [
    id 6514
    label "2638"
  ]
  node [
    id 6515
    label "10002"
  ]
  node [
    id 6516
    label "10003"
  ]
  node [
    id 6517
    label "2635"
  ]
  node [
    id 6518
    label "2634"
  ]
  node [
    id 6519
    label "162605"
  ]
  node [
    id 6520
    label "2631"
  ]
  node [
    id 6521
    label "10009"
  ]
  node [
    id 6522
    label "2633"
  ]
  node [
    id 6523
    label "2632"
  ]
  node [
    id 6524
    label "9229"
  ]
  node [
    id 6525
    label "9228"
  ]
  node [
    id 6526
    label "9227"
  ]
  node [
    id 6527
    label "9223"
  ]
  node [
    id 6528
    label "9590"
  ]
  node [
    id 6529
    label "9221"
  ]
  node [
    id 6530
    label "9220"
  ]
  node [
    id 6531
    label "387082"
  ]
  node [
    id 6532
    label "54870"
  ]
  node [
    id 6533
    label "54873"
  ]
  node [
    id 6534
    label "54872"
  ]
  node [
    id 6535
    label "54875"
  ]
  node [
    id 6536
    label "100287932"
  ]
  node [
    id 6537
    label "54877"
  ]
  node [
    id 6538
    label "54876"
  ]
  node [
    id 6539
    label "54879"
  ]
  node [
    id 6540
    label "54878"
  ]
  node [
    id 6541
    label "9055"
  ]
  node [
    id 6542
    label "84179"
  ]
  node [
    id 6543
    label "388962"
  ]
  node [
    id 6544
    label "84174"
  ]
  node [
    id 6545
    label "283933"
  ]
  node [
    id 6546
    label "84171"
  ]
  node [
    id 6547
    label "84173"
  ]
  node [
    id 6548
    label "84172"
  ]
  node [
    id 6549
    label "10260"
  ]
  node [
    id 6550
    label "337974"
  ]
  node [
    id 6551
    label "10262"
  ]
  node [
    id 6552
    label "10263"
  ]
  node [
    id 6553
    label "10265"
  ]
  node [
    id 6554
    label "10266"
  ]
  node [
    id 6555
    label "10267"
  ]
  node [
    id 6556
    label "10268"
  ]
  node [
    id 6557
    label "10269"
  ]
  node [
    id 6558
    label "146198"
  ]
  node [
    id 6559
    label "9049"
  ]
  node [
    id 6560
    label "401994"
  ]
  node [
    id 6561
    label "9043"
  ]
  node [
    id 6562
    label "9040"
  ]
  node [
    id 6563
    label "9047"
  ]
  node [
    id 6564
    label "9046"
  ]
  node [
    id 6565
    label "9045"
  ]
  node [
    id 6566
    label "9044"
  ]
  node [
    id 6567
    label "3547"
  ]
  node [
    id 6568
    label "142678"
  ]
  node [
    id 6569
    label "142679"
  ]
  node [
    id 6570
    label "3543"
  ]
  node [
    id 6571
    label "387882"
  ]
  node [
    id 6572
    label "252839"
  ]
  node [
    id 6573
    label "3549"
  ]
  node [
    id 6574
    label "285093"
  ]
  node [
    id 6575
    label "84319"
  ]
  node [
    id 6576
    label "84318"
  ]
  node [
    id 6577
    label "144195"
  ]
  node [
    id 6578
    label "84311"
  ]
  node [
    id 6579
    label "84310"
  ]
  node [
    id 6580
    label "84313"
  ]
  node [
    id 6581
    label "84312"
  ]
  node [
    id 6582
    label "84315"
  ]
  node [
    id 6583
    label "84314"
  ]
  node [
    id 6584
    label "23137"
  ]
  node [
    id 6585
    label "84316"
  ]
  node [
    id 6586
    label "123688"
  ]
  node [
    id 6587
    label "2967"
  ]
  node [
    id 6588
    label "2966"
  ]
  node [
    id 6589
    label "2961"
  ]
  node [
    id 6590
    label "2960"
  ]
  node [
    id 6591
    label "2963"
  ]
  node [
    id 6592
    label "2962"
  ]
  node [
    id 6593
    label "762"
  ]
  node [
    id 6594
    label "763"
  ]
  node [
    id 6595
    label "760"
  ]
  node [
    id 6596
    label "761"
  ]
  node [
    id 6597
    label "2969"
  ]
  node [
    id 6598
    label "133558"
  ]
  node [
    id 6599
    label "765"
  ]
  node [
    id 6600
    label "342371"
  ]
  node [
    id 6601
    label "79145"
  ]
  node [
    id 6602
    label "474344"
  ]
  node [
    id 6603
    label "79147"
  ]
  node [
    id 6604
    label "30812"
  ]
  node [
    id 6605
    label "5378"
  ]
  node [
    id 6606
    label "79142"
  ]
  node [
    id 6607
    label "79143"
  ]
  node [
    id 6608
    label "5375"
  ]
  node [
    id 6609
    label "1075"
  ]
  node [
    id 6610
    label "1072"
  ]
  node [
    id 6611
    label "79149"
  ]
  node [
    id 6612
    label "5373"
  ]
  node [
    id 6613
    label "1071"
  ]
  node [
    id 6614
    label "51227"
  ]
  node [
    id 6615
    label "150353"
  ]
  node [
    id 6616
    label "4338"
  ]
  node [
    id 6617
    label "80233"
  ]
  node [
    id 6618
    label "4336"
  ]
  node [
    id 6619
    label "4337"
  ]
  node [
    id 6620
    label "4335"
  ]
  node [
    id 6621
    label "4332"
  ]
  node [
    id 6622
    label "4330"
  ]
  node [
    id 6623
    label "4331"
  ]
  node [
    id 6624
    label "3135"
  ]
  node [
    id 6625
    label "3134"
  ]
  node [
    id 6626
    label "3131"
  ]
  node [
    id 6627
    label "3133"
  ]
  node [
    id 6628
    label "22893"
  ]
  node [
    id 6629
    label "79324"
  ]
  node [
    id 6630
    label "91768"
  ]
  node [
    id 6631
    label "256158"
  ]
  node [
    id 6632
    label "1622"
  ]
  node [
    id 6633
    label "23133"
  ]
  node [
    id 6634
    label "284273"
  ]
  node [
    id 6635
    label "51350"
  ]
  node [
    id 6636
    label "114569"
  ]
  node [
    id 6637
    label "1621"
  ]
  node [
    id 6638
    label "51510"
  ]
  node [
    id 6639
    label "51513"
  ]
  node [
    id 6640
    label "51512"
  ]
  node [
    id 6641
    label "79989"
  ]
  node [
    id 6642
    label "51514"
  ]
  node [
    id 6643
    label "51517"
  ]
  node [
    id 6644
    label "23245"
  ]
  node [
    id 6645
    label "23576"
  ]
  node [
    id 6646
    label "5764"
  ]
  node [
    id 6647
    label "5763"
  ]
  node [
    id 6648
    label "147645"
  ]
  node [
    id 6649
    label "59067"
  ]
  node [
    id 6650
    label "245711"
  ]
  node [
    id 6651
    label "196441"
  ]
  node [
    id 6652
    label "91584"
  ]
  node [
    id 6653
    label "22854"
  ]
  node [
    id 6654
    label "91582"
  ]
  node [
    id 6655
    label "9886"
  ]
  node [
    id 6656
    label "285641"
  ]
  node [
    id 6657
    label "23131"
  ]
  node [
    id 6658
    label "23710"
  ]
  node [
    id 6659
    label "25804"
  ]
  node [
    id 6660
    label "25805"
  ]
  node [
    id 6661
    label "25806"
  ]
  node [
    id 6662
    label "25807"
  ]
  node [
    id 6663
    label "25800"
  ]
  node [
    id 6664
    label "25801"
  ]
  node [
    id 6665
    label "25802"
  ]
  node [
    id 6666
    label "25803"
  ]
  node [
    id 6667
    label "126433"
  ]
  node [
    id 6668
    label "29851"
  ]
  node [
    id 6669
    label "1281"
  ]
  node [
    id 6670
    label "130827"
  ]
  node [
    id 6671
    label "2257"
  ]
  node [
    id 6672
    label "23318"
  ]
  node [
    id 6673
    label "10892"
  ]
  node [
    id 6674
    label "23312"
  ]
  node [
    id 6675
    label "23313"
  ]
  node [
    id 6676
    label "23310"
  ]
  node [
    id 6677
    label "84419"
  ]
  node [
    id 6678
    label "23316"
  ]
  node [
    id 6679
    label "2255"
  ]
  node [
    id 6680
    label "140032"
  ]
  node [
    id 6681
    label "23315"
  ]
  node [
    id 6682
    label "5187"
  ]
  node [
    id 6683
    label "26166"
  ]
  node [
    id 6684
    label "6430"
  ]
  node [
    id 6685
    label "154467"
  ]
  node [
    id 6686
    label "7425"
  ]
  node [
    id 6687
    label "7424"
  ]
  node [
    id 6688
    label "7423"
  ]
  node [
    id 6689
    label "26164"
  ]
  node [
    id 6690
    label "7421"
  ]
  node [
    id 6691
    label "92235"
  ]
  node [
    id 6692
    label "26165"
  ]
  node [
    id 6693
    label "7429"
  ]
  node [
    id 6694
    label "7428"
  ]
  node [
    id 6695
    label "93185"
  ]
  node [
    id 6696
    label "93183"
  ]
  node [
    id 6697
    label "6601"
  ]
  node [
    id 6698
    label "6602"
  ]
  node [
    id 6699
    label "6603"
  ]
  node [
    id 6700
    label "6604"
  ]
  node [
    id 6701
    label "6605"
  ]
  node [
    id 6702
    label "6606"
  ]
  node [
    id 6703
    label "6608"
  ]
  node [
    id 6704
    label "6609"
  ]
  node [
    id 6705
    label "576"
  ]
  node [
    id 6706
    label "139425"
  ]
  node [
    id 6707
    label "10857"
  ]
  node [
    id 6708
    label "10856"
  ]
  node [
    id 6709
    label "84951"
  ]
  node [
    id 6710
    label "84950"
  ]
  node [
    id 6711
    label "84957"
  ]
  node [
    id 6712
    label "84955"
  ]
  node [
    id 6713
    label "10850"
  ]
  node [
    id 6714
    label "84959"
  ]
  node [
    id 6715
    label "84958"
  ]
  node [
    id 6716
    label "6733"
  ]
  node [
    id 6717
    label "10858"
  ]
  node [
    id 6718
    label "145645"
  ]
  node [
    id 6719
    label "50604"
  ]
  node [
    id 6720
    label "266629"
  ]
  node [
    id 6721
    label "140690"
  ]
  node [
    id 6722
    label "140691"
  ]
  node [
    id 6723
    label "63978"
  ]
  node [
    id 6724
    label "63979"
  ]
  node [
    id 6725
    label "63976"
  ]
  node [
    id 6726
    label "140699"
  ]
  node [
    id 6727
    label "63974"
  ]
  node [
    id 6728
    label "63973"
  ]
  node [
    id 6729
    label "63970"
  ]
  node [
    id 6730
    label "63971"
  ]
  node [
    id 6731
    label "245973"
  ]
  node [
    id 6732
    label "245972"
  ]
  node [
    id 6733
    label "1040"
  ]
  node [
    id 6734
    label "5366"
  ]
  node [
    id 6735
    label "1046"
  ]
  node [
    id 6736
    label "158219"
  ]
  node [
    id 6737
    label "26206"
  ]
  node [
    id 6738
    label "26205"
  ]
  node [
    id 6739
    label "1045"
  ]
  node [
    id 6740
    label "58491"
  ]
  node [
    id 6741
    label "440689"
  ]
  node [
    id 6742
    label "1044"
  ]
  node [
    id 6743
    label "2358"
  ]
  node [
    id 6744
    label "201475"
  ]
  node [
    id 6745
    label "2352"
  ]
  node [
    id 6746
    label "2353"
  ]
  node [
    id 6747
    label "2350"
  ]
  node [
    id 6748
    label "160857"
  ]
  node [
    id 6749
    label "2356"
  ]
  node [
    id 6750
    label "2357"
  ]
  node [
    id 6751
    label "2354"
  ]
  node [
    id 6752
    label "2355"
  ]
  node [
    id 6753
    label "135250"
  ]
  node [
    id 6754
    label "219293"
  ]
  node [
    id 6755
    label "219578"
  ]
  node [
    id 6756
    label "10894"
  ]
  node [
    id 6757
    label "57194"
  ]
  node [
    id 6758
    label "348158"
  ]
  node [
    id 6759
    label "3739"
  ]
  node [
    id 6760
    label "3738"
  ]
  node [
    id 6761
    label "1894"
  ]
  node [
    id 6762
    label "3736"
  ]
  node [
    id 6763
    label "3735"
  ]
  node [
    id 6764
    label "1890"
  ]
  node [
    id 6765
    label "3732"
  ]
  node [
    id 6766
    label "1892"
  ]
  node [
    id 6767
    label "1893"
  ]
  node [
    id 6768
    label "4923"
  ]
  node [
    id 6769
    label "2137"
  ]
  node [
    id 6770
    label "4921"
  ]
  node [
    id 6771
    label "2135"
  ]
  node [
    id 6772
    label "2132"
  ]
  node [
    id 6773
    label "4926"
  ]
  node [
    id 6774
    label "4697"
  ]
  node [
    id 6775
    label "2131"
  ]
  node [
    id 6776
    label "79922"
  ]
  node [
    id 6777
    label "4698"
  ]
  node [
    id 6778
    label "4929"
  ]
  node [
    id 6779
    label "4928"
  ]
  node [
    id 6780
    label "2138"
  ]
  node [
    id 6781
    label "2139"
  ]
  node [
    id 6782
    label "57162"
  ]
  node [
    id 6783
    label "93986"
  ]
  node [
    id 6784
    label "57161"
  ]
  node [
    id 6785
    label "57167"
  ]
  node [
    id 6786
    label "57165"
  ]
  node [
    id 6787
    label "57168"
  ]
  node [
    id 6788
    label "57169"
  ]
  node [
    id 6789
    label "5160"
  ]
  node [
    id 6790
    label "4800"
  ]
  node [
    id 6791
    label "5162"
  ]
  node [
    id 6792
    label "5163"
  ]
  node [
    id 6793
    label "5164"
  ]
  node [
    id 6794
    label "5165"
  ]
  node [
    id 6795
    label "5166"
  ]
  node [
    id 6796
    label "5167"
  ]
  node [
    id 6797
    label "5168"
  ]
  node [
    id 6798
    label "5169"
  ]
  node [
    id 6799
    label "54464"
  ]
  node [
    id 6800
    label "54465"
  ]
  node [
    id 6801
    label "54462"
  ]
  node [
    id 6802
    label "4802"
  ]
  node [
    id 6803
    label "54460"
  ]
  node [
    id 6804
    label "54461"
  ]
  node [
    id 6805
    label "116071"
  ]
  node [
    id 6806
    label "2786"
  ]
  node [
    id 6807
    label "138639"
  ]
  node [
    id 6808
    label "81572"
  ]
  node [
    id 6809
    label "4807"
  ]
  node [
    id 6810
    label "4774"
  ]
  node [
    id 6811
    label "94031"
  ]
  node [
    id 6812
    label "125150"
  ]
  node [
    id 6813
    label "128653"
  ]
  node [
    id 6814
    label "9698"
  ]
  node [
    id 6815
    label "79800"
  ]
  node [
    id 6816
    label "9696"
  ]
  node [
    id 6817
    label "9697"
  ]
  node [
    id 6818
    label "9694"
  ]
  node [
    id 6819
    label "9695"
  ]
  node [
    id 6820
    label "128308"
  ]
  node [
    id 6821
    label "9693"
  ]
  node [
    id 6822
    label "9690"
  ]
  node [
    id 6823
    label "57381"
  ]
  node [
    id 6824
    label "84787"
  ]
  node [
    id 6825
    label "79802"
  ]
  node [
    id 6826
    label "54602"
  ]
  node [
    id 6827
    label "81575"
  ]
  node [
    id 6828
    label "54606"
  ]
  node [
    id 6829
    label "2788"
  ]
  node [
    id 6830
    label "256309"
  ]
  node [
    id 6831
    label "56934"
  ]
  node [
    id 6832
    label "256302"
  ]
  node [
    id 6833
    label "400720"
  ]
  node [
    id 6834
    label "10602"
  ]
  node [
    id 6835
    label "26284"
  ]
  node [
    id 6836
    label "10603"
  ]
  node [
    id 6837
    label "164127"
  ]
  node [
    id 6838
    label "2079"
  ]
  node [
    id 6839
    label "26503"
  ]
  node [
    id 6840
    label "80333"
  ]
  node [
    id 6841
    label "667"
  ]
  node [
    id 6842
    label "80331"
  ]
  node [
    id 6843
    label "57514"
  ]
  node [
    id 6844
    label "80336"
  ]
  node [
    id 6845
    label "80335"
  ]
  node [
    id 6846
    label "57513"
  ]
  node [
    id 6847
    label "80339"
  ]
  node [
    id 6848
    label "26280"
  ]
  node [
    id 6849
    label "1261"
  ]
  node [
    id 6850
    label "57512"
  ]
  node [
    id 6851
    label "100129271"
  ]
  node [
    id 6852
    label "1260"
  ]
  node [
    id 6853
    label "57511"
  ]
  node [
    id 6854
    label "1793"
  ]
  node [
    id 6855
    label "100129278"
  ]
  node [
    id 6856
    label "84436"
  ]
  node [
    id 6857
    label "57510"
  ]
  node [
    id 6858
    label "1797"
  ]
  node [
    id 6859
    label "1796"
  ]
  node [
    id 6860
    label "1795"
  ]
  node [
    id 6861
    label "84433"
  ]
  node [
    id 6862
    label "390155"
  ]
  node [
    id 6863
    label "1265"
  ]
  node [
    id 6864
    label "167826"
  ]
  node [
    id 6865
    label "2072"
  ]
  node [
    id 6866
    label "6843"
  ]
  node [
    id 6867
    label "6840"
  ]
  node [
    id 6868
    label "161436"
  ]
  node [
    id 6869
    label "6846"
  ]
  node [
    id 6870
    label "2071"
  ]
  node [
    id 6871
    label "6844"
  ]
  node [
    id 6872
    label "6845"
  ]
  node [
    id 6873
    label "347688"
  ]
  node [
    id 6874
    label "2070"
  ]
  node [
    id 6875
    label "54097"
  ]
  node [
    id 6876
    label "57834"
  ]
  node [
    id 6877
    label "57835"
  ]
  node [
    id 6878
    label "220064"
  ]
  node [
    id 6879
    label "83787"
  ]
  node [
    id 6880
    label "83786"
  ]
  node [
    id 6881
    label "196883"
  ]
  node [
    id 6882
    label "1814"
  ]
  node [
    id 6883
    label "200765"
  ]
  node [
    id 6884
    label "30851"
  ]
  node [
    id 6885
    label "30850"
  ]
  node [
    id 6886
    label "8237"
  ]
  node [
    id 6887
    label "6595"
  ]
  node [
    id 6888
    label "6596"
  ]
  node [
    id 6889
    label "6597"
  ]
  node [
    id 6890
    label "6598"
  ]
  node [
    id 6891
    label "6599"
  ]
  node [
    id 6892
    label "8239"
  ]
  node [
    id 6893
    label "283129"
  ]
  node [
    id 6894
    label "144699"
  ]
  node [
    id 6895
    label "93109"
  ]
  node [
    id 6896
    label "123745"
  ]
  node [
    id 6897
    label "30833"
  ]
  node [
    id 6898
    label "206338"
  ]
  node [
    id 6899
    label "54549"
  ]
  node [
    id 6900
    label "9942"
  ]
  node [
    id 6901
    label "7638"
  ]
  node [
    id 6902
    label "493856"
  ]
  node [
    id 6903
    label "10631"
  ]
  node [
    id 6904
    label "55653"
  ]
  node [
    id 6905
    label "8787"
  ]
  node [
    id 6906
    label "171586"
  ]
  node [
    id 6907
    label "7634"
  ]
  node [
    id 6908
    label "30836"
  ]
  node [
    id 6909
    label "9941"
  ]
  node [
    id 6910
    label "112770"
  ]
  node [
    id 6911
    label "8785"
  ]
  node [
    id 6912
    label "2177"
  ]
  node [
    id 6913
    label "51339"
  ]
  node [
    id 6914
    label "30834"
  ]
  node [
    id 6915
    label "284131"
  ]
  node [
    id 6916
    label "115207"
  ]
  node [
    id 6917
    label "54898"
  ]
  node [
    id 6918
    label "115201"
  ]
  node [
    id 6919
    label "339416"
  ]
  node [
    id 6920
    label "222826"
  ]
  node [
    id 6921
    label "9843"
  ]
  node [
    id 6922
    label "9842"
  ]
  node [
    id 6923
    label "9841"
  ]
  node [
    id 6924
    label "9840"
  ]
  node [
    id 6925
    label "9847"
  ]
  node [
    id 6926
    label "9846"
  ]
  node [
    id 6927
    label "9844"
  ]
  node [
    id 6928
    label "257169"
  ]
  node [
    id 6929
    label "51337"
  ]
  node [
    id 6930
    label "5813"
  ]
  node [
    id 6931
    label "145873"
  ]
  node [
    id 6932
    label "170482"
  ]
  node [
    id 6933
    label "338094"
  ]
  node [
    id 6934
    label "1241"
  ]
  node [
    id 6935
    label "1536"
  ]
  node [
    id 6936
    label "1535"
  ]
  node [
    id 6937
    label "1534"
  ]
  node [
    id 6938
    label "3096"
  ]
  node [
    id 6939
    label "1244"
  ]
  node [
    id 6940
    label "23149"
  ]
  node [
    id 6941
    label "646"
  ]
  node [
    id 6942
    label "649"
  ]
  node [
    id 6943
    label "648"
  ]
  node [
    id 6944
    label "23145"
  ]
  node [
    id 6945
    label "3099"
  ]
  node [
    id 6946
    label "23143"
  ]
  node [
    id 6947
    label "23142"
  ]
  node [
    id 6948
    label "1539"
  ]
  node [
    id 6949
    label "23140"
  ]
  node [
    id 6950
    label "84892"
  ]
  node [
    id 6951
    label "51807"
  ]
  node [
    id 6952
    label "84890"
  ]
  node [
    id 6953
    label "84896"
  ]
  node [
    id 6954
    label "84897"
  ]
  node [
    id 6955
    label "84894"
  ]
  node [
    id 6956
    label "84895"
  ]
  node [
    id 6957
    label "159963"
  ]
  node [
    id 6958
    label "84898"
  ]
  node [
    id 6959
    label "84899"
  ]
  node [
    id 6960
    label "23059"
  ]
  node [
    id 6961
    label "4100"
  ]
  node [
    id 6962
    label "4103"
  ]
  node [
    id 6963
    label "4102"
  ]
  node [
    id 6964
    label "4105"
  ]
  node [
    id 6965
    label "4107"
  ]
  node [
    id 6966
    label "9644"
  ]
  node [
    id 6967
    label "4109"
  ]
  node [
    id 6968
    label "4108"
  ]
  node [
    id 6969
    label "1026"
  ]
  node [
    id 6970
    label "53630"
  ]
  node [
    id 6971
    label "10421"
  ]
  node [
    id 6972
    label "10426"
  ]
  node [
    id 6973
    label "151295"
  ]
  node [
    id 6974
    label "22863"
  ]
  node [
    id 6975
    label "53637"
  ]
  node [
    id 6976
    label "5886"
  ]
  node [
    id 6977
    label "3898"
  ]
  node [
    id 6978
    label "3899"
  ]
  node [
    id 6979
    label "55159"
  ]
  node [
    id 6980
    label "10424"
  ]
  node [
    id 6981
    label "55154"
  ]
  node [
    id 6982
    label "3890"
  ]
  node [
    id 6983
    label "55156"
  ]
  node [
    id 6984
    label "55151"
  ]
  node [
    id 6985
    label "3897"
  ]
  node [
    id 6986
    label "55153"
  ]
  node [
    id 6987
    label "55152"
  ]
  node [
    id 6988
    label "92912"
  ]
  node [
    id 6989
    label "116519"
  ]
  node [
    id 6990
    label "56172"
  ]
  node [
    id 6991
    label "117246"
  ]
  node [
    id 6992
    label "56171"
  ]
  node [
    id 6993
    label "145258"
  ]
  node [
    id 6994
    label "10154"
  ]
  node [
    id 6995
    label "51234"
  ]
  node [
    id 6996
    label "5950"
  ]
  node [
    id 6997
    label "51236"
  ]
  node [
    id 6998
    label "51237"
  ]
  node [
    id 6999
    label "5955"
  ]
  node [
    id 7000
    label "5954"
  ]
  node [
    id 7001
    label "5957"
  ]
  node [
    id 7002
    label "5956"
  ]
  node [
    id 7003
    label "5959"
  ]
  node [
    id 7004
    label "54946"
  ]
  node [
    id 7005
    label "51239"
  ]
  node [
    id 7006
    label "51728"
  ]
  node [
    id 7007
    label "51729"
  ]
  node [
    id 7008
    label "65117"
  ]
  node [
    id 7009
    label "284217"
  ]
  node [
    id 7010
    label "50836"
  ]
  node [
    id 7011
    label "51720"
  ]
  node [
    id 7012
    label "140880"
  ]
  node [
    id 7013
    label "51726"
  ]
  node [
    id 7014
    label "51727"
  ]
  node [
    id 7015
    label "51725"
  ]
  node [
    id 7016
    label "132001"
  ]
  node [
    id 7017
    label "64648"
  ]
  node [
    id 7018
    label "23178"
  ]
  node [
    id 7019
    label "64645"
  ]
  node [
    id 7020
    label "153745"
  ]
  node [
    id 7021
    label "64641"
  ]
  node [
    id 7022
    label "8433"
  ]
  node [
    id 7023
    label "148223"
  ]
  node [
    id 7024
    label "130617"
  ]
  node [
    id 7025
    label "8435"
  ]
  node [
    id 7026
    label "130612"
  ]
  node [
    id 7027
    label "1991"
  ]
  node [
    id 7028
    label "284110"
  ]
  node [
    id 7029
    label "84247"
  ]
  node [
    id 7030
    label "55876"
  ]
  node [
    id 7031
    label "340156"
  ]
  node [
    id 7032
    label "128821"
  ]
  node [
    id 7033
    label "85465"
  ]
  node [
    id 7034
    label "128822"
  ]
  node [
    id 7035
    label "27349"
  ]
  node [
    id 7036
    label "8439"
  ]
  node [
    id 7037
    label "100134934"
  ]
  node [
    id 7038
    label "100134938"
  ]
  node [
    id 7039
    label "27340"
  ]
  node [
    id 7040
    label "27343"
  ]
  node [
    id 7041
    label "27342"
  ]
  node [
    id 7042
    label "219990"
  ]
  node [
    id 7043
    label "27344"
  ]
  node [
    id 7044
    label "27347"
  ]
  node [
    id 7045
    label "27346"
  ]
  node [
    id 7046
    label "64399"
  ]
  node [
    id 7047
    label "644591"
  ]
  node [
    id 7048
    label "26575"
  ]
  node [
    id 7049
    label "11266"
  ]
  node [
    id 7050
    label "64393"
  ]
  node [
    id 7051
    label "254042"
  ]
  node [
    id 7052
    label "64397"
  ]
  node [
    id 7053
    label "1456"
  ]
  node [
    id 7054
    label "64395"
  ]
  node [
    id 7055
    label "79447"
  ]
  node [
    id 7056
    label "340481"
  ]
  node [
    id 7057
    label "9162"
  ]
  node [
    id 7058
    label "79446"
  ]
  node [
    id 7059
    label "146754"
  ]
  node [
    id 7060
    label "5753"
  ]
  node [
    id 7061
    label "51706"
  ]
  node [
    id 7062
    label "135398"
  ]
  node [
    id 7063
    label "132160"
  ]
  node [
    id 7064
    label "6039"
  ]
  node [
    id 7065
    label "6038"
  ]
  node [
    id 7066
    label "5757"
  ]
  node [
    id 7067
    label "6037"
  ]
  node [
    id 7068
    label "6036"
  ]
  node [
    id 7069
    label "6035"
  ]
  node [
    id 7070
    label "51561"
  ]
  node [
    id 7071
    label "10062"
  ]
  node [
    id 7072
    label "10063"
  ]
  node [
    id 7073
    label "10060"
  ]
  node [
    id 7074
    label "2658"
  ]
  node [
    id 7075
    label "10066"
  ]
  node [
    id 7076
    label "10067"
  ]
  node [
    id 7077
    label "9203"
  ]
  node [
    id 7078
    label "9202"
  ]
  node [
    id 7079
    label "2653"
  ]
  node [
    id 7080
    label "2652"
  ]
  node [
    id 7081
    label "2651"
  ]
  node [
    id 7082
    label "2650"
  ]
  node [
    id 7083
    label "9209"
  ]
  node [
    id 7084
    label "9208"
  ]
  node [
    id 7085
    label "90326"
  ]
  node [
    id 7086
    label "7388"
  ]
  node [
    id 7087
    label "7389"
  ]
  node [
    id 7088
    label "23564"
  ]
  node [
    id 7089
    label "221935"
  ]
  node [
    id 7090
    label "7380"
  ]
  node [
    id 7091
    label "7381"
  ]
  node [
    id 7092
    label "121512"
  ]
  node [
    id 7093
    label "7384"
  ]
  node [
    id 7094
    label "7385"
  ]
  node [
    id 7095
    label "197370"
  ]
  node [
    id 7096
    label "54859"
  ]
  node [
    id 7097
    label "54858"
  ]
  node [
    id 7098
    label "54857"
  ]
  node [
    id 7099
    label "54856"
  ]
  node [
    id 7100
    label "54855"
  ]
  node [
    id 7101
    label "84662"
  ]
  node [
    id 7102
    label "54853"
  ]
  node [
    id 7103
    label "54852"
  ]
  node [
    id 7104
    label "54851"
  ]
  node [
    id 7105
    label "54850"
  ]
  node [
    id 7106
    label "84159"
  ]
  node [
    id 7107
    label "285521"
  ]
  node [
    id 7108
    label "84153"
  ]
  node [
    id 7109
    label "84152"
  ]
  node [
    id 7110
    label "346653"
  ]
  node [
    id 7111
    label "84154"
  ]
  node [
    id 7112
    label "9061"
  ]
  node [
    id 7113
    label "9060"
  ]
  node [
    id 7114
    label "9063"
  ]
  node [
    id 7115
    label "133396"
  ]
  node [
    id 7116
    label "10288"
  ]
  node [
    id 7117
    label "9066"
  ]
  node [
    id 7118
    label "10286"
  ]
  node [
    id 7119
    label "10287"
  ]
  node [
    id 7120
    label "10284"
  ]
  node [
    id 7121
    label "10285"
  ]
  node [
    id 7122
    label "10282"
  ]
  node [
    id 7123
    label "10283"
  ]
  node [
    id 7124
    label "10280"
  ]
  node [
    id 7125
    label "84668"
  ]
  node [
    id 7126
    label "10261"
  ]
  node [
    id 7127
    label "135932"
  ]
  node [
    id 7128
    label "345062"
  ]
  node [
    id 7129
    label "54766"
  ]
  node [
    id 7130
    label "317772"
  ]
  node [
    id 7131
    label "147808"
  ]
  node [
    id 7132
    label "3563"
  ]
  node [
    id 7133
    label "84335"
  ]
  node [
    id 7134
    label "3561"
  ]
  node [
    id 7135
    label "84333"
  ]
  node [
    id 7136
    label "84332"
  ]
  node [
    id 7137
    label "84331"
  ]
  node [
    id 7138
    label "84330"
  ]
  node [
    id 7139
    label "22845"
  ]
  node [
    id 7140
    label "140432"
  ]
  node [
    id 7141
    label "3568"
  ]
  node [
    id 7142
    label "3569"
  ]
  node [
    id 7143
    label "22841"
  ]
  node [
    id 7144
    label "341359"
  ]
  node [
    id 7145
    label "22843"
  ]
  node [
    id 7146
    label "147807"
  ]
  node [
    id 7147
    label "51411"
  ]
  node [
    id 7148
    label "4485"
  ]
  node [
    id 7149
    label "4486"
  ]
  node [
    id 7150
    label "4487"
  ]
  node [
    id 7151
    label "203427"
  ]
  node [
    id 7152
    label "4481"
  ]
  node [
    id 7153
    label "4482"
  ]
  node [
    id 7154
    label "27229"
  ]
  node [
    id 7155
    label "4488"
  ]
  node [
    id 7156
    label "4489"
  ]
  node [
    id 7157
    label "2903"
  ]
  node [
    id 7158
    label "2902"
  ]
  node [
    id 7159
    label "2901"
  ]
  node [
    id 7160
    label "2900"
  ]
  node [
    id 7161
    label "708"
  ]
  node [
    id 7162
    label "2906"
  ]
  node [
    id 7163
    label "2905"
  ]
  node [
    id 7164
    label "2904"
  ]
  node [
    id 7165
    label "705"
  ]
  node [
    id 7166
    label "706"
  ]
  node [
    id 7167
    label "2908"
  ]
  node [
    id 7168
    label "701"
  ]
  node [
    id 7169
    label "219743"
  ]
  node [
    id 7170
    label "22953"
  ]
  node [
    id 7171
    label "219749"
  ]
  node [
    id 7172
    label "5319"
  ]
  node [
    id 7173
    label "5318"
  ]
  node [
    id 7174
    label "140"
  ]
  node [
    id 7175
    label "5313"
  ]
  node [
    id 7176
    label "5311"
  ]
  node [
    id 7177
    label "5310"
  ]
  node [
    id 7178
    label "5317"
  ]
  node [
    id 7179
    label "5316"
  ]
  node [
    id 7180
    label "5315"
  ]
  node [
    id 7181
    label "5314"
  ]
  node [
    id 7182
    label "60680"
  ]
  node [
    id 7183
    label "3214"
  ]
  node [
    id 7184
    label "93627"
  ]
  node [
    id 7185
    label "403244"
  ]
  node [
    id 7186
    label "388335"
  ]
  node [
    id 7187
    label "3216"
  ]
  node [
    id 7188
    label "388336"
  ]
  node [
    id 7189
    label "54149"
  ]
  node [
    id 7190
    label "54148"
  ]
  node [
    id 7191
    label "3151"
  ]
  node [
    id 7192
    label "3150"
  ]
  node [
    id 7193
    label "3157"
  ]
  node [
    id 7194
    label "3156"
  ]
  node [
    id 7195
    label "3155"
  ]
  node [
    id 7196
    label "151011"
  ]
  node [
    id 7197
    label "11083"
  ]
  node [
    id 7198
    label "11082"
  ]
  node [
    id 7199
    label "3159"
  ]
  node [
    id 7200
    label "11080"
  ]
  node [
    id 7201
    label "28793"
  ]
  node [
    id 7202
    label "11086"
  ]
  node [
    id 7203
    label "11085"
  ]
  node [
    id 7204
    label "1635"
  ]
  node [
    id 7205
    label "91748"
  ]
  node [
    id 7206
    label "79699"
  ]
  node [
    id 7207
    label "10648"
  ]
  node [
    id 7208
    label "1636"
  ]
  node [
    id 7209
    label "91039"
  ]
  node [
    id 7210
    label "79690"
  ]
  node [
    id 7211
    label "79691"
  ]
  node [
    id 7212
    label "79692"
  ]
  node [
    id 7213
    label "79693"
  ]
  node [
    id 7214
    label "79694"
  ]
  node [
    id 7215
    label "79695"
  ]
  node [
    id 7216
    label "91746"
  ]
  node [
    id 7217
    label "79697"
  ]
  node [
    id 7218
    label "29844"
  ]
  node [
    id 7219
    label "83642"
  ]
  node [
    id 7220
    label "29841"
  ]
  node [
    id 7221
    label "29842"
  ]
  node [
    id 7222
    label "29843"
  ]
  node [
    id 7223
    label "83648"
  ]
  node [
    id 7224
    label "23554"
  ]
  node [
    id 7225
    label "127428"
  ]
  node [
    id 7226
    label "23556"
  ]
  node [
    id 7227
    label "23557"
  ]
  node [
    id 7228
    label "147660"
  ]
  node [
    id 7229
    label "23551"
  ]
  node [
    id 7230
    label "126638"
  ]
  node [
    id 7231
    label "23553"
  ]
  node [
    id 7232
    label "126637"
  ]
  node [
    id 7233
    label "23558"
  ]
  node [
    id 7234
    label "23559"
  ]
  node [
    id 7235
    label "1267"
  ]
  node [
    id 7236
    label "23089"
  ]
  node [
    id 7237
    label "51538"
  ]
  node [
    id 7238
    label "23082"
  ]
  node [
    id 7239
    label "23080"
  ]
  node [
    id 7240
    label "51534"
  ]
  node [
    id 7241
    label "23086"
  ]
  node [
    id 7242
    label "23087"
  ]
  node [
    id 7243
    label "51531"
  ]
  node [
    id 7244
    label "23085"
  ]
  node [
    id 7245
    label "283987"
  ]
  node [
    id 7246
    label "84268"
  ]
  node [
    id 7247
    label "1907"
  ]
  node [
    id 7248
    label "1266"
  ]
  node [
    id 7249
    label "25862"
  ]
  node [
    id 7250
    label "25861"
  ]
  node [
    id 7251
    label "25864"
  ]
  node [
    id 7252
    label "25865"
  ]
  node [
    id 7253
    label "9419"
  ]
  node [
    id 7254
    label "23331"
  ]
  node [
    id 7255
    label "23332"
  ]
  node [
    id 7256
    label "23333"
  ]
  node [
    id 7257
    label "23334"
  ]
  node [
    id 7258
    label "23335"
  ]
  node [
    id 7259
    label "23336"
  ]
  node [
    id 7260
    label "23338"
  ]
  node [
    id 7261
    label "23339"
  ]
  node [
    id 7262
    label "8574"
  ]
  node [
    id 7263
    label "8575"
  ]
  node [
    id 7264
    label "8576"
  ]
  node [
    id 7265
    label "8577"
  ]
  node [
    id 7266
    label "8570"
  ]
  node [
    id 7267
    label "8572"
  ]
  node [
    id 7268
    label "8573"
  ]
  node [
    id 7269
    label "8578"
  ]
  node [
    id 7270
    label "2195"
  ]
  node [
    id 7271
    label "256536"
  ]
  node [
    id 7272
    label "84265"
  ]
  node [
    id 7273
    label "84264"
  ]
  node [
    id 7274
    label "51691"
  ]
  node [
    id 7275
    label "7409"
  ]
  node [
    id 7276
    label "7408"
  ]
  node [
    id 7277
    label "7405"
  ]
  node [
    id 7278
    label "7404"
  ]
  node [
    id 7279
    label "7407"
  ]
  node [
    id 7280
    label "7403"
  ]
  node [
    id 7281
    label "7402"
  ]
  node [
    id 7282
    label "51393"
  ]
  node [
    id 7283
    label "55367"
  ]
  node [
    id 7284
    label "55364"
  ]
  node [
    id 7285
    label "55365"
  ]
  node [
    id 7286
    label "51397"
  ]
  node [
    id 7287
    label "2014"
  ]
  node [
    id 7288
    label "55361"
  ]
  node [
    id 7289
    label "51399"
  ]
  node [
    id 7290
    label "51398"
  ]
  node [
    id 7291
    label "136242"
  ]
  node [
    id 7292
    label "161253"
  ]
  node [
    id 7293
    label "6628"
  ]
  node [
    id 7294
    label "6629"
  ]
  node [
    id 7295
    label "6626"
  ]
  node [
    id 7296
    label "6627"
  ]
  node [
    id 7297
    label "6624"
  ]
  node [
    id 7298
    label "6625"
  ]
  node [
    id 7299
    label "6622"
  ]
  node [
    id 7300
    label "6623"
  ]
  node [
    id 7301
    label "6620"
  ]
  node [
    id 7302
    label "6621"
  ]
  node [
    id 7303
    label "84939"
  ]
  node [
    id 7304
    label "84938"
  ]
  node [
    id 7305
    label "26595"
  ]
  node [
    id 7306
    label "154743"
  ]
  node [
    id 7307
    label "2813"
  ]
  node [
    id 7308
    label "56548"
  ]
  node [
    id 7309
    label "56547"
  ]
  node [
    id 7310
    label "84930"
  ]
  node [
    id 7311
    label "84933"
  ]
  node [
    id 7312
    label "84932"
  ]
  node [
    id 7313
    label "84935"
  ]
  node [
    id 7314
    label "84934"
  ]
  node [
    id 7315
    label "84937"
  ]
  node [
    id 7316
    label "84936"
  ]
  node [
    id 7317
    label "222584"
  ]
  node [
    id 7318
    label "64949"
  ]
  node [
    id 7319
    label "50628"
  ]
  node [
    id 7320
    label "220164"
  ]
  node [
    id 7321
    label "50624"
  ]
  node [
    id 7322
    label "221692"
  ]
  node [
    id 7323
    label "126306"
  ]
  node [
    id 7324
    label "348793"
  ]
  node [
    id 7325
    label "155435"
  ]
  node [
    id 7326
    label "65251"
  ]
  node [
    id 7327
    label "65250"
  ]
  node [
    id 7328
    label "161247"
  ]
  node [
    id 7329
    label "2819"
  ]
  node [
    id 7330
    label "65258"
  ]
  node [
    id 7331
    label "1340"
  ]
  node [
    id 7332
    label "81555"
  ]
  node [
    id 7333
    label "566"
  ]
  node [
    id 7334
    label "64943"
  ]
  node [
    id 7335
    label "29951"
  ]
  node [
    id 7336
    label "386678"
  ]
  node [
    id 7337
    label "4714"
  ]
  node [
    id 7338
    label "2331"
  ]
  node [
    id 7339
    label "2332"
  ]
  node [
    id 7340
    label "2334"
  ]
  node [
    id 7341
    label "2335"
  ]
  node [
    id 7342
    label "4712"
  ]
  node [
    id 7343
    label "4713"
  ]
  node [
    id 7344
    label "2339"
  ]
  node [
    id 7345
    label "124808"
  ]
  node [
    id 7346
    label "4718"
  ]
  node [
    id 7347
    label "4719"
  ]
  node [
    id 7348
    label "201456"
  ]
  node [
    id 7349
    label "404550"
  ]
  node [
    id 7350
    label "404552"
  ]
  node [
    id 7351
    label "10728"
  ]
  node [
    id 7352
    label "55022"
  ]
  node [
    id 7353
    label "3714"
  ]
  node [
    id 7354
    label "3717"
  ]
  node [
    id 7355
    label "3716"
  ]
  node [
    id 7356
    label "9333"
  ]
  node [
    id 7357
    label "3710"
  ]
  node [
    id 7358
    label "3713"
  ]
  node [
    id 7359
    label "3712"
  ]
  node [
    id 7360
    label "200504"
  ]
  node [
    id 7361
    label "348174"
  ]
  node [
    id 7362
    label "3718"
  ]
  node [
    id 7363
    label "79901"
  ]
  node [
    id 7364
    label "79902"
  ]
  node [
    id 7365
    label "138716"
  ]
  node [
    id 7366
    label "79905"
  ]
  node [
    id 7367
    label "79906"
  ]
  node [
    id 7368
    label "138715"
  ]
  node [
    id 7369
    label "79908"
  ]
  node [
    id 7370
    label "8189"
  ]
  node [
    id 7371
    label "4124"
  ]
  node [
    id 7372
    label "2717"
  ]
  node [
    id 7373
    label "4909"
  ]
  node [
    id 7374
    label "4908"
  ]
  node [
    id 7375
    label "2488"
  ]
  node [
    id 7376
    label "4678"
  ]
  node [
    id 7377
    label "4901"
  ]
  node [
    id 7378
    label "2487"
  ]
  node [
    id 7379
    label "4675"
  ]
  node [
    id 7380
    label "4902"
  ]
  node [
    id 7381
    label "4673"
  ]
  node [
    id 7382
    label "2483"
  ]
  node [
    id 7383
    label "4671"
  ]
  node [
    id 7384
    label "4670"
  ]
  node [
    id 7385
    label "57148"
  ]
  node [
    id 7386
    label "57149"
  ]
  node [
    id 7387
    label "10660"
  ]
  node [
    id 7388
    label "63951"
  ]
  node [
    id 7389
    label "57639"
  ]
  node [
    id 7390
    label "57140"
  ]
  node [
    id 7391
    label "55425"
  ]
  node [
    id 7392
    label "57634"
  ]
  node [
    id 7393
    label "57143"
  ]
  node [
    id 7394
    label "57144"
  ]
  node [
    id 7395
    label "57633"
  ]
  node [
    id 7396
    label "57630"
  ]
  node [
    id 7397
    label "57147"
  ]
  node [
    id 7398
    label "5148"
  ]
  node [
    id 7399
    label "5149"
  ]
  node [
    id 7400
    label "5147"
  ]
  node [
    id 7401
    label "5144"
  ]
  node [
    id 7402
    label "5145"
  ]
  node [
    id 7403
    label "5142"
  ]
  node [
    id 7404
    label "5143"
  ]
  node [
    id 7405
    label "5140"
  ]
  node [
    id 7406
    label "5141"
  ]
  node [
    id 7407
    label "120"
  ]
  node [
    id 7408
    label "81887"
  ]
  node [
    id 7409
    label "123"
  ]
  node [
    id 7410
    label "64072"
  ]
  node [
    id 7411
    label "125"
  ]
  node [
    id 7412
    label "126"
  ]
  node [
    id 7413
    label "127"
  ]
  node [
    id 7414
    label "283234"
  ]
  node [
    id 7415
    label "79070"
  ]
  node [
    id 7416
    label "64083"
  ]
  node [
    id 7417
    label "81888"
  ]
  node [
    id 7418
    label "116092"
  ]
  node [
    id 7419
    label "53826"
  ]
  node [
    id 7420
    label "113115"
  ]
  node [
    id 7421
    label "53822"
  ]
  node [
    id 7422
    label "284257"
  ]
  node [
    id 7423
    label "10349"
  ]
  node [
    id 7424
    label "1186"
  ]
  node [
    id 7425
    label "140947"
  ]
  node [
    id 7426
    label "80139"
  ]
  node [
    id 7427
    label "2874"
  ]
  node [
    id 7428
    label "391723"
  ]
  node [
    id 7429
    label "85415"
  ]
  node [
    id 7430
    label "9168"
  ]
  node [
    id 7431
    label "85417"
  ]
  node [
    id 7432
    label "85416"
  ]
  node [
    id 7433
    label "125170"
  ]
  node [
    id 7434
    label "5427"
  ]
  node [
    id 7435
    label "85413"
  ]
  node [
    id 7436
    label "9169"
  ]
  node [
    id 7437
    label "220988"
  ]
  node [
    id 7438
    label "256364"
  ]
  node [
    id 7439
    label "3373"
  ]
  node [
    id 7440
    label "7014"
  ]
  node [
    id 7441
    label "84765"
  ]
  node [
    id 7442
    label "122183"
  ]
  node [
    id 7443
    label "10343"
  ]
  node [
    id 7444
    label "3371"
  ]
  node [
    id 7445
    label "10690"
  ]
  node [
    id 7446
    label "51523"
  ]
  node [
    id 7447
    label "1181"
  ]
  node [
    id 7448
    label "2306"
  ]
  node [
    id 7449
    label "7247"
  ]
  node [
    id 7450
    label "9167"
  ]
  node [
    id 7451
    label "148789"
  ]
  node [
    id 7452
    label "7015"
  ]
  node [
    id 7453
    label "22834"
  ]
  node [
    id 7454
    label "64065"
  ]
  node [
    id 7455
    label "7249"
  ]
  node [
    id 7456
    label "7248"
  ]
  node [
    id 7457
    label "54440"
  ]
  node [
    id 7458
    label "22836"
  ]
  node [
    id 7459
    label "54442"
  ]
  node [
    id 7460
    label "54443"
  ]
  node [
    id 7461
    label "80351"
  ]
  node [
    id 7462
    label "222255"
  ]
  node [
    id 7463
    label "22837"
  ]
  node [
    id 7464
    label "163702"
  ]
  node [
    id 7465
    label "6820"
  ]
  node [
    id 7466
    label "6821"
  ]
  node [
    id 7467
    label "6822"
  ]
  node [
    id 7468
    label "23218"
  ]
  node [
    id 7469
    label "6827"
  ]
  node [
    id 7470
    label "6829"
  ]
  node [
    id 7471
    label "84450"
  ]
  node [
    id 7472
    label "84451"
  ]
  node [
    id 7473
    label "84456"
  ]
  node [
    id 7474
    label "84457"
  ]
  node [
    id 7475
    label "84455"
  ]
  node [
    id 7476
    label "10721"
  ]
  node [
    id 7477
    label "10544"
  ]
  node [
    id 7478
    label "10541"
  ]
  node [
    id 7479
    label "10540"
  ]
  node [
    id 7480
    label "10542"
  ]
  node [
    id 7481
    label "643904"
  ]
  node [
    id 7482
    label "10549"
  ]
  node [
    id 7483
    label "10548"
  ]
  node [
    id 7484
    label "338917"
  ]
  node [
    id 7485
    label "168391"
  ]
  node [
    id 7486
    label "79071"
  ]
  node [
    id 7487
    label "127933"
  ]
  node [
    id 7488
    label "54620"
  ]
  node [
    id 7489
    label "54621"
  ]
  node [
    id 7490
    label "54622"
  ]
  node [
    id 7491
    label "54623"
  ]
  node [
    id 7492
    label "8813"
  ]
  node [
    id 7493
    label "54625"
  ]
  node [
    id 7494
    label "8811"
  ]
  node [
    id 7495
    label "54629"
  ]
  node [
    id 7496
    label "23555"
  ]
  node [
    id 7497
    label "8819"
  ]
  node [
    id 7498
    label "8818"
  ]
  node [
    id 7499
    label "8218"
  ]
  node [
    id 7500
    label "54534"
  ]
  node [
    id 7501
    label "284486"
  ]
  node [
    id 7502
    label "283459"
  ]
  node [
    id 7503
    label "8747"
  ]
  node [
    id 7504
    label "100049587"
  ]
  node [
    id 7505
    label "8745"
  ]
  node [
    id 7506
    label "8744"
  ]
  node [
    id 7507
    label "8743"
  ]
  node [
    id 7508
    label "8742"
  ]
  node [
    id 7509
    label "8741"
  ]
  node [
    id 7510
    label "8740"
  ]
  node [
    id 7511
    label "7652"
  ]
  node [
    id 7512
    label "6491"
  ]
  node [
    id 7513
    label "548593"
  ]
  node [
    id 7514
    label "8175"
  ]
  node [
    id 7515
    label "4248"
  ]
  node [
    id 7516
    label "4249"
  ]
  node [
    id 7517
    label "338707"
  ]
  node [
    id 7518
    label "439996"
  ]
  node [
    id 7519
    label "114932"
  ]
  node [
    id 7520
    label "338872"
  ]
  node [
    id 7521
    label "79654"
  ]
  node [
    id 7522
    label "81855"
  ]
  node [
    id 7523
    label "22950"
  ]
  node [
    id 7524
    label "10586"
  ]
  node [
    id 7525
    label "147495"
  ]
  node [
    id 7526
    label "6694"
  ]
  node [
    id 7527
    label "143379"
  ]
  node [
    id 7528
    label "36"
  ]
  node [
    id 7529
    label "220042"
  ]
  node [
    id 7530
    label "79650"
  ]
  node [
    id 7531
    label "83716"
  ]
  node [
    id 7532
    label "79651"
  ]
  node [
    id 7533
    label "9869"
  ]
  node [
    id 7534
    label "933"
  ]
  node [
    id 7535
    label "148103"
  ]
  node [
    id 7536
    label "53616"
  ]
  node [
    id 7537
    label "283209"
  ]
  node [
    id 7538
    label "932"
  ]
  node [
    id 7539
    label "9861"
  ]
  node [
    id 7540
    label "9860"
  ]
  node [
    id 7541
    label "9863"
  ]
  node [
    id 7542
    label "9862"
  ]
  node [
    id 7543
    label "9865"
  ]
  node [
    id 7544
    label "10745"
  ]
  node [
    id 7545
    label "9867"
  ]
  node [
    id 7546
    label "11146"
  ]
  node [
    id 7547
    label "11147"
  ]
  node [
    id 7548
    label "11144"
  ]
  node [
    id 7549
    label "11145"
  ]
  node [
    id 7550
    label "11142"
  ]
  node [
    id 7551
    label "11143"
  ]
  node [
    id 7552
    label "11140"
  ]
  node [
    id 7553
    label "11141"
  ]
  node [
    id 7554
    label "151056"
  ]
  node [
    id 7555
    label "58509"
  ]
  node [
    id 7556
    label "58508"
  ]
  node [
    id 7557
    label "92689"
  ]
  node [
    id 7558
    label "11149"
  ]
  node [
    id 7559
    label "1519"
  ]
  node [
    id 7560
    label "1515"
  ]
  node [
    id 7561
    label "1514"
  ]
  node [
    id 7562
    label "167555"
  ]
  node [
    id 7563
    label "1511"
  ]
  node [
    id 7564
    label "1510"
  ]
  node [
    id 7565
    label "1513"
  ]
  node [
    id 7566
    label "1512"
  ]
  node [
    id 7567
    label "145407"
  ]
  node [
    id 7568
    label "23620"
  ]
  node [
    id 7569
    label "84684"
  ]
  node [
    id 7570
    label "131583"
  ]
  node [
    id 7571
    label "399979"
  ]
  node [
    id 7572
    label "90139"
  ]
  node [
    id 7573
    label "160428"
  ]
  node [
    id 7574
    label "50614"
  ]
  node [
    id 7575
    label "5770"
  ]
  node [
    id 7576
    label "27097"
  ]
  node [
    id 7577
    label "22848"
  ]
  node [
    id 7578
    label "55179"
  ]
  node [
    id 7579
    label "55178"
  ]
  node [
    id 7580
    label "90135"
  ]
  node [
    id 7581
    label "55173"
  ]
  node [
    id 7582
    label "55172"
  ]
  node [
    id 7583
    label "55171"
  ]
  node [
    id 7584
    label "55170"
  ]
  node [
    id 7585
    label "55177"
  ]
  node [
    id 7586
    label "55176"
  ]
  node [
    id 7587
    label "55175"
  ]
  node [
    id 7588
    label "55174"
  ]
  node [
    id 7589
    label "10867"
  ]
  node [
    id 7590
    label "1896"
  ]
  node [
    id 7591
    label "114798"
  ]
  node [
    id 7592
    label "51744"
  ]
  node [
    id 7593
    label "124936"
  ]
  node [
    id 7594
    label "201595"
  ]
  node [
    id 7595
    label "10600"
  ]
  node [
    id 7596
    label "114790"
  ]
  node [
    id 7597
    label "114791"
  ]
  node [
    id 7598
    label "114792"
  ]
  node [
    id 7599
    label "114793"
  ]
  node [
    id 7600
    label "114794"
  ]
  node [
    id 7601
    label "28512"
  ]
  node [
    id 7602
    label "51252"
  ]
  node [
    id 7603
    label "55280"
  ]
  node [
    id 7604
    label "55283"
  ]
  node [
    id 7605
    label "51747"
  ]
  node [
    id 7606
    label "55285"
  ]
  node [
    id 7607
    label "286887"
  ]
  node [
    id 7608
    label "55287"
  ]
  node [
    id 7609
    label "51255"
  ]
  node [
    id 7610
    label "55289"
  ]
  node [
    id 7611
    label "55288"
  ]
  node [
    id 7612
    label "51258"
  ]
  node [
    id 7613
    label "51259"
  ]
  node [
    id 7614
    label "51741"
  ]
  node [
    id 7615
    label "64343"
  ]
  node [
    id 7616
    label "153769"
  ]
  node [
    id 7617
    label "154197"
  ]
  node [
    id 7618
    label "64663"
  ]
  node [
    id 7619
    label "60561"
  ]
  node [
    id 7620
    label "246777"
  ]
  node [
    id 7621
    label "339390"
  ]
  node [
    id 7622
    label "246778"
  ]
  node [
    id 7623
    label "10606"
  ]
  node [
    id 7624
    label "148206"
  ]
  node [
    id 7625
    label "401251"
  ]
  node [
    id 7626
    label "150094"
  ]
  node [
    id 7627
    label "78999"
  ]
  node [
    id 7628
    label "78994"
  ]
  node [
    id 7629
    label "78995"
  ]
  node [
    id 7630
    label "78996"
  ]
  node [
    id 7631
    label "78990"
  ]
  node [
    id 7632
    label "78991"
  ]
  node [
    id 7633
    label "78992"
  ]
  node [
    id 7634
    label "56154"
  ]
  node [
    id 7635
    label "56155"
  ]
  node [
    id 7636
    label "56157"
  ]
  node [
    id 7637
    label "55281"
  ]
  node [
    id 7638
    label "56992"
  ]
  node [
    id 7639
    label "54682"
  ]
  node [
    id 7640
    label "57282"
  ]
  node [
    id 7641
    label "56994"
  ]
  node [
    id 7642
    label "4153"
  ]
  node [
    id 7643
    label "162394"
  ]
  node [
    id 7644
    label "56995"
  ]
  node [
    id 7645
    label "55825"
  ]
  node [
    id 7646
    label "55824"
  ]
  node [
    id 7647
    label "55827"
  ]
  node [
    id 7648
    label "8872"
  ]
  node [
    id 7649
    label "267"
  ]
  node [
    id 7650
    label "55823"
  ]
  node [
    id 7651
    label "269"
  ]
  node [
    id 7652
    label "268"
  ]
  node [
    id 7653
    label "55829"
  ]
  node [
    id 7654
    label "6011"
  ]
  node [
    id 7655
    label "84100"
  ]
  node [
    id 7656
    label "6013"
  ]
  node [
    id 7657
    label "6015"
  ]
  node [
    id 7658
    label "6014"
  ]
  node [
    id 7659
    label "149233"
  ]
  node [
    id 7660
    label "6016"
  ]
  node [
    id 7661
    label "6019"
  ]
  node [
    id 7662
    label "6018"
  ]
  node [
    id 7663
    label "64769"
  ]
  node [
    id 7664
    label "387332"
  ]
  node [
    id 7665
    label "56731"
  ]
  node [
    id 7666
    label "114984"
  ]
  node [
    id 7667
    label "10048"
  ]
  node [
    id 7668
    label "10049"
  ]
  node [
    id 7669
    label "988"
  ]
  node [
    id 7670
    label "9260"
  ]
  node [
    id 7671
    label "9267"
  ]
  node [
    id 7672
    label "9266"
  ]
  node [
    id 7673
    label "9265"
  ]
  node [
    id 7674
    label "57464"
  ]
  node [
    id 7675
    label "10040"
  ]
  node [
    id 7676
    label "983"
  ]
  node [
    id 7677
    label "10042"
  ]
  node [
    id 7678
    label "10043"
  ]
  node [
    id 7679
    label "10044"
  ]
  node [
    id 7680
    label "10045"
  ]
  node [
    id 7681
    label "10046"
  ]
  node [
    id 7682
    label "55282"
  ]
  node [
    id 7683
    label "84102"
  ]
  node [
    id 7684
    label "121536"
  ]
  node [
    id 7685
    label "84131"
  ]
  node [
    id 7686
    label "84133"
  ]
  node [
    id 7687
    label "84132"
  ]
  node [
    id 7688
    label "84135"
  ]
  node [
    id 7689
    label "84134"
  ]
  node [
    id 7690
    label "84138"
  ]
  node [
    id 7691
    label "339512"
  ]
  node [
    id 7692
    label "8394"
  ]
  node [
    id 7693
    label "146439"
  ]
  node [
    id 7694
    label "26012"
  ]
  node [
    id 7695
    label "26013"
  ]
  node [
    id 7696
    label "26010"
  ]
  node [
    id 7697
    label "134359"
  ]
  node [
    id 7698
    label "54432"
  ]
  node [
    id 7699
    label "64919"
  ]
  node [
    id 7700
    label "134353"
  ]
  node [
    id 7701
    label "26018"
  ]
  node [
    id 7702
    label "26019"
  ]
  node [
    id 7703
    label "317754"
  ]
  node [
    id 7704
    label "168090"
  ]
  node [
    id 7705
    label "9088"
  ]
  node [
    id 7706
    label "9087"
  ]
  node [
    id 7707
    label "9086"
  ]
  node [
    id 7708
    label "55284"
  ]
  node [
    id 7709
    label "54551"
  ]
  node [
    id 7710
    label "84706"
  ]
  node [
    id 7711
    label "9189"
  ]
  node [
    id 7712
    label "84707"
  ]
  node [
    id 7713
    label "827"
  ]
  node [
    id 7714
    label "1389"
  ]
  node [
    id 7715
    label "3508"
  ]
  node [
    id 7716
    label "5089"
  ]
  node [
    id 7717
    label "22868"
  ]
  node [
    id 7718
    label "84688"
  ]
  node [
    id 7719
    label "5083"
  ]
  node [
    id 7720
    label "3501"
  ]
  node [
    id 7721
    label "3502"
  ]
  node [
    id 7722
    label "3503"
  ]
  node [
    id 7723
    label "5087"
  ]
  node [
    id 7724
    label "22866"
  ]
  node [
    id 7725
    label "116138"
  ]
  node [
    id 7726
    label "3507"
  ]
  node [
    id 7727
    label "2671"
  ]
  node [
    id 7728
    label "2670"
  ]
  node [
    id 7729
    label "2673"
  ]
  node [
    id 7730
    label "2672"
  ]
  node [
    id 7731
    label "2675"
  ]
  node [
    id 7732
    label "2674"
  ]
  node [
    id 7733
    label "2677"
  ]
  node [
    id 7734
    label "2678"
  ]
  node [
    id 7735
    label "822"
  ]
  node [
    id 7736
    label "203197"
  ]
  node [
    id 7737
    label "2928"
  ]
  node [
    id 7738
    label "80131"
  ]
  node [
    id 7739
    label "2921"
  ]
  node [
    id 7740
    label "2920"
  ]
  node [
    id 7741
    label "2923"
  ]
  node [
    id 7742
    label "2922"
  ]
  node [
    id 7743
    label "2925"
  ]
  node [
    id 7744
    label "2926"
  ]
  node [
    id 7745
    label "5331"
  ]
  node [
    id 7746
    label "5330"
  ]
  node [
    id 7747
    label "5333"
  ]
  node [
    id 7748
    label "5332"
  ]
  node [
    id 7749
    label "5335"
  ]
  node [
    id 7750
    label "5337"
  ]
  node [
    id 7751
    label "5336"
  ]
  node [
    id 7752
    label "5339"
  ]
  node [
    id 7753
    label "5338"
  ]
  node [
    id 7754
    label "23189"
  ]
  node [
    id 7755
    label "285855"
  ]
  node [
    id 7756
    label "79109"
  ]
  node [
    id 7757
    label "23625"
  ]
  node [
    id 7758
    label "84520"
  ]
  node [
    id 7759
    label "79101"
  ]
  node [
    id 7760
    label "79102"
  ]
  node [
    id 7761
    label "164395"
  ]
  node [
    id 7762
    label "23623"
  ]
  node [
    id 7763
    label "83481"
  ]
  node [
    id 7764
    label "83482"
  ]
  node [
    id 7765
    label "83483"
  ]
  node [
    id 7766
    label "136051"
  ]
  node [
    id 7767
    label "26191"
  ]
  node [
    id 7768
    label "23621"
  ]
  node [
    id 7769
    label "54165"
  ]
  node [
    id 7770
    label "285141"
  ]
  node [
    id 7771
    label "285148"
  ]
  node [
    id 7772
    label "3178"
  ]
  node [
    id 7773
    label "91010"
  ]
  node [
    id 7774
    label "91012"
  ]
  node [
    id 7775
    label "348327"
  ]
  node [
    id 7776
    label "3171"
  ]
  node [
    id 7777
    label "3170"
  ]
  node [
    id 7778
    label "3172"
  ]
  node [
    id 7779
    label "3175"
  ]
  node [
    id 7780
    label "3174"
  ]
  node [
    id 7781
    label "3177"
  ]
  node [
    id 7782
    label "3176"
  ]
  node [
    id 7783
    label "87178"
  ]
  node [
    id 7784
    label "150290"
  ]
  node [
    id 7785
    label "343071"
  ]
  node [
    id 7786
    label "726"
  ]
  node [
    id 7787
    label "727"
  ]
  node [
    id 7788
    label "725"
  ]
  node [
    id 7789
    label "722"
  ]
  node [
    id 7790
    label "720"
  ]
  node [
    id 7791
    label "721"
  ]
  node [
    id 7792
    label "29799"
  ]
  node [
    id 7793
    label "83666"
  ]
  node [
    id 7794
    label "83667"
  ]
  node [
    id 7795
    label "83660"
  ]
  node [
    id 7796
    label "728"
  ]
  node [
    id 7797
    label "729"
  ]
  node [
    id 7798
    label "23532"
  ]
  node [
    id 7799
    label "23533"
  ]
  node [
    id 7800
    label "23530"
  ]
  node [
    id 7801
    label "23531"
  ]
  node [
    id 7802
    label "375519"
  ]
  node [
    id 7803
    label "1161"
  ]
  node [
    id 7804
    label "23534"
  ]
  node [
    id 7805
    label "1163"
  ]
  node [
    id 7806
    label "147686"
  ]
  node [
    id 7807
    label "147687"
  ]
  node [
    id 7808
    label "147685"
  ]
  node [
    id 7809
    label "22954"
  ]
  node [
    id 7810
    label "2584"
  ]
  node [
    id 7811
    label "65080"
  ]
  node [
    id 7812
    label "2583"
  ]
  node [
    id 7813
    label "25840"
  ]
  node [
    id 7814
    label "472"
  ]
  node [
    id 7815
    label "25842"
  ]
  node [
    id 7816
    label "25843"
  ]
  node [
    id 7817
    label "25844"
  ]
  node [
    id 7818
    label "3196"
  ]
  node [
    id 7819
    label "196403"
  ]
  node [
    id 7820
    label "644019"
  ]
  node [
    id 7821
    label "120379"
  ]
  node [
    id 7822
    label "3195"
  ]
  node [
    id 7823
    label "1207"
  ]
  node [
    id 7824
    label "1380"
  ]
  node [
    id 7825
    label "471"
  ]
  node [
    id 7826
    label "1362"
  ]
  node [
    id 7827
    label "2785"
  ]
  node [
    id 7828
    label "477"
  ]
  node [
    id 7829
    label "401067"
  ]
  node [
    id 7830
    label "729250"
  ]
  node [
    id 7831
    label "474"
  ]
  node [
    id 7832
    label "28978"
  ]
  node [
    id 7833
    label "441519"
  ]
  node [
    id 7834
    label "441518"
  ]
  node [
    id 7835
    label "27198"
  ]
  node [
    id 7836
    label "8553"
  ]
  node [
    id 7837
    label "8550"
  ]
  node [
    id 7838
    label "8556"
  ]
  node [
    id 7839
    label "8557"
  ]
  node [
    id 7840
    label "8554"
  ]
  node [
    id 7841
    label "8555"
  ]
  node [
    id 7842
    label "27190"
  ]
  node [
    id 7843
    label "2784"
  ]
  node [
    id 7844
    label "8558"
  ]
  node [
    id 7845
    label "8559"
  ]
  node [
    id 7846
    label "8000"
  ]
  node [
    id 7847
    label "8001"
  ]
  node [
    id 7848
    label "158931"
  ]
  node [
    id 7849
    label "375686"
  ]
  node [
    id 7850
    label "26050"
  ]
  node [
    id 7851
    label "353149"
  ]
  node [
    id 7852
    label "65083"
  ]
  node [
    id 7853
    label "7468"
  ]
  node [
    id 7854
    label "28971"
  ]
  node [
    id 7855
    label "2787"
  ]
  node [
    id 7856
    label "7462"
  ]
  node [
    id 7857
    label "7461"
  ]
  node [
    id 7858
    label "28970"
  ]
  node [
    id 7859
    label "7466"
  ]
  node [
    id 7860
    label "59277"
  ]
  node [
    id 7861
    label "50937"
  ]
  node [
    id 7862
    label "65095"
  ]
  node [
    id 7863
    label "65094"
  ]
  node [
    id 7864
    label "349667"
  ]
  node [
    id 7865
    label "55349"
  ]
  node [
    id 7866
    label "127018"
  ]
  node [
    id 7867
    label "55616"
  ]
  node [
    id 7868
    label "55617"
  ]
  node [
    id 7869
    label "55614"
  ]
  node [
    id 7870
    label "55615"
  ]
  node [
    id 7871
    label "55612"
  ]
  node [
    id 7872
    label "55613"
  ]
  node [
    id 7873
    label "55342"
  ]
  node [
    id 7874
    label "55611"
  ]
  node [
    id 7875
    label "84916"
  ]
  node [
    id 7876
    label "84915"
  ]
  node [
    id 7877
    label "84914"
  ]
  node [
    id 7878
    label "84913"
  ]
  node [
    id 7879
    label "84912"
  ]
  node [
    id 7880
    label "84911"
  ]
  node [
    id 7881
    label "84910"
  ]
  node [
    id 7882
    label "25966"
  ]
  node [
    id 7883
    label "131118"
  ]
  node [
    id 7884
    label "84919"
  ]
  node [
    id 7885
    label "84918"
  ]
  node [
    id 7886
    label "10899"
  ]
  node [
    id 7887
    label "10898"
  ]
  node [
    id 7888
    label "26579"
  ]
  node [
    id 7889
    label "2030"
  ]
  node [
    id 7890
    label "5080"
  ]
  node [
    id 7891
    label "221143"
  ]
  node [
    id 7892
    label "10893"
  ]
  node [
    id 7893
    label "26574"
  ]
  node [
    id 7894
    label "26577"
  ]
  node [
    id 7895
    label "10890"
  ]
  node [
    id 7896
    label "10897"
  ]
  node [
    id 7897
    label "3759"
  ]
  node [
    id 7898
    label "92092"
  ]
  node [
    id 7899
    label "50649"
  ]
  node [
    id 7900
    label "50640"
  ]
  node [
    id 7901
    label "219287"
  ]
  node [
    id 7902
    label "79939"
  ]
  node [
    id 7903
    label "127700"
  ]
  node [
    id 7904
    label "127703"
  ]
  node [
    id 7905
    label "348801"
  ]
  node [
    id 7906
    label "348807"
  ]
  node [
    id 7907
    label "746"
  ]
  node [
    id 7908
    label "257236"
  ]
  node [
    id 7909
    label "139341"
  ]
  node [
    id 7910
    label "119467"
  ]
  node [
    id 7911
    label "4683"
  ]
  node [
    id 7912
    label "4733"
  ]
  node [
    id 7913
    label "4731"
  ]
  node [
    id 7914
    label "4736"
  ]
  node [
    id 7915
    label "2318"
  ]
  node [
    id 7916
    label "81539"
  ]
  node [
    id 7917
    label "2316"
  ]
  node [
    id 7918
    label "2317"
  ]
  node [
    id 7919
    label "4738"
  ]
  node [
    id 7920
    label "2315"
  ]
  node [
    id 7921
    label "81532"
  ]
  node [
    id 7922
    label "81533"
  ]
  node [
    id 7923
    label "4938"
  ]
  node [
    id 7924
    label "84747"
  ]
  node [
    id 7925
    label "5858"
  ]
  node [
    id 7926
    label "5859"
  ]
  node [
    id 7927
    label "3773"
  ]
  node [
    id 7928
    label "3772"
  ]
  node [
    id 7929
    label "3777"
  ]
  node [
    id 7930
    label "3775"
  ]
  node [
    id 7931
    label "348110"
  ]
  node [
    id 7932
    label "3779"
  ]
  node [
    id 7933
    label "3778"
  ]
  node [
    id 7934
    label "79934"
  ]
  node [
    id 7935
    label "4654"
  ]
  node [
    id 7936
    label "4656"
  ]
  node [
    id 7937
    label "4651"
  ]
  node [
    id 7938
    label "4650"
  ]
  node [
    id 7939
    label "4653"
  ]
  node [
    id 7940
    label "56833"
  ]
  node [
    id 7941
    label "4659"
  ]
  node [
    id 7942
    label "56834"
  ]
  node [
    id 7943
    label "57614"
  ]
  node [
    id 7944
    label "57616"
  ]
  node [
    id 7945
    label "57617"
  ]
  node [
    id 7946
    label "57610"
  ]
  node [
    id 7947
    label "57611"
  ]
  node [
    id 7948
    label "57613"
  ]
  node [
    id 7949
    label "90826"
  ]
  node [
    id 7950
    label "90827"
  ]
  node [
    id 7951
    label "57619"
  ]
  node [
    id 7952
    label "79019"
  ]
  node [
    id 7953
    label "63932"
  ]
  node [
    id 7954
    label "63933"
  ]
  node [
    id 7955
    label "51117"
  ]
  node [
    id 7956
    label "63931"
  ]
  node [
    id 7957
    label "51111"
  ]
  node [
    id 7958
    label "51110"
  ]
  node [
    id 7959
    label "63934"
  ]
  node [
    id 7960
    label "63935"
  ]
  node [
    id 7961
    label "7881"
  ]
  node [
    id 7962
    label "63939"
  ]
  node [
    id 7963
    label "51119"
  ]
  node [
    id 7964
    label "7884"
  ]
  node [
    id 7965
    label "93323"
  ]
  node [
    id 7966
    label "91283"
  ]
  node [
    id 7967
    label "64062"
  ]
  node [
    id 7968
    label "122616"
  ]
  node [
    id 7969
    label "246269"
  ]
  node [
    id 7970
    label "25960"
  ]
  node [
    id 7971
    label "122961"
  ]
  node [
    id 7972
    label "7035"
  ]
  node [
    id 7973
    label "57179"
  ]
  node [
    id 7974
    label "108"
  ]
  node [
    id 7975
    label "109"
  ]
  node [
    id 7976
    label "102"
  ]
  node [
    id 7977
    label "103"
  ]
  node [
    id 7978
    label "100"
  ]
  node [
    id 7979
    label "101"
  ]
  node [
    id 7980
    label "107"
  ]
  node [
    id 7981
    label "104"
  ]
  node [
    id 7982
    label "105"
  ]
  node [
    id 7983
    label "113174"
  ]
  node [
    id 7984
    label "148418"
  ]
  node [
    id 7985
    label "113179"
  ]
  node [
    id 7986
    label "113178"
  ]
  node [
    id 7987
    label "286257"
  ]
  node [
    id 7988
    label "23648"
  ]
  node [
    id 7989
    label "85439"
  ]
  node [
    id 7990
    label "85438"
  ]
  node [
    id 7991
    label "200523"
  ]
  node [
    id 7992
    label "94059"
  ]
  node [
    id 7993
    label "80111"
  ]
  node [
    id 7994
    label "80110"
  ]
  node [
    id 7995
    label "80117"
  ]
  node [
    id 7996
    label "80114"
  ]
  node [
    id 7997
    label "343263"
  ]
  node [
    id 7998
    label "56931"
  ]
  node [
    id 7999
    label "138199"
  ]
  node [
    id 8000
    label "286256"
  ]
  node [
    id 8001
    label "83871"
  ]
  node [
    id 8002
    label "10385"
  ]
  node [
    id 8003
    label "10384"
  ]
  node [
    id 8004
    label "10383"
  ]
  node [
    id 8005
    label "643866"
  ]
  node [
    id 8006
    label "10381"
  ]
  node [
    id 8007
    label "10380"
  ]
  node [
    id 8008
    label "83879"
  ]
  node [
    id 8009
    label "83878"
  ]
  node [
    id 8010
    label "390443"
  ]
  node [
    id 8011
    label "10389"
  ]
  node [
    id 8012
    label "10001"
  ]
  node [
    id 8013
    label "7517"
  ]
  node [
    id 8014
    label "7268"
  ]
  node [
    id 8015
    label "57050"
  ]
  node [
    id 8016
    label "345"
  ]
  node [
    id 8017
    label "7265"
  ]
  node [
    id 8018
    label "7264"
  ]
  node [
    id 8019
    label "133746"
  ]
  node [
    id 8020
    label "7266"
  ]
  node [
    id 8021
    label "7260"
  ]
  node [
    id 8022
    label "7263"
  ]
  node [
    id 8023
    label "7262"
  ]
  node [
    id 8024
    label "6204"
  ]
  node [
    id 8025
    label "6205"
  ]
  node [
    id 8026
    label "6206"
  ]
  node [
    id 8027
    label "6207"
  ]
  node [
    id 8028
    label "6201"
  ]
  node [
    id 8029
    label "6202"
  ]
  node [
    id 8030
    label "6203"
  ]
  node [
    id 8031
    label "51069"
  ]
  node [
    id 8032
    label "6208"
  ]
  node [
    id 8033
    label "6209"
  ]
  node [
    id 8034
    label "283899"
  ]
  node [
    id 8035
    label "5675"
  ]
  node [
    id 8036
    label "6809"
  ]
  node [
    id 8037
    label "54478"
  ]
  node [
    id 8038
    label "10008"
  ]
  node [
    id 8039
    label "6804"
  ]
  node [
    id 8040
    label "55765"
  ]
  node [
    id 8041
    label "3018"
  ]
  node [
    id 8042
    label "6801"
  ]
  node [
    id 8043
    label "10563"
  ]
  node [
    id 8044
    label "10562"
  ]
  node [
    id 8045
    label "9746"
  ]
  node [
    id 8046
    label "9747"
  ]
  node [
    id 8047
    label "113791"
  ]
  node [
    id 8048
    label "10566"
  ]
  node [
    id 8049
    label "10565"
  ]
  node [
    id 8050
    label "10564"
  ]
  node [
    id 8051
    label "10569"
  ]
  node [
    id 8052
    label "10568"
  ]
  node [
    id 8053
    label "9748"
  ]
  node [
    id 8054
    label "51067"
  ]
  node [
    id 8055
    label "390664"
  ]
  node [
    id 8056
    label "388818"
  ]
  node [
    id 8057
    label "55109"
  ]
  node [
    id 8058
    label "51066"
  ]
  node [
    id 8059
    label "24150"
  ]
  node [
    id 8060
    label "3993"
  ]
  node [
    id 8061
    label "388633"
  ]
  node [
    id 8062
    label "51060"
  ]
  node [
    id 8063
    label "79759"
  ]
  node [
    id 8064
    label "55066"
  ]
  node [
    id 8065
    label "8839"
  ]
  node [
    id 8066
    label "8838"
  ]
  node [
    id 8067
    label "79758"
  ]
  node [
    id 8068
    label "8835"
  ]
  node [
    id 8069
    label "8834"
  ]
  node [
    id 8070
    label "8837"
  ]
  node [
    id 8071
    label "285440"
  ]
  node [
    id 8072
    label "285331"
  ]
  node [
    id 8073
    label "56935"
  ]
  node [
    id 8074
    label "8833"
  ]
  node [
    id 8075
    label "8832"
  ]
  node [
    id 8076
    label "143689"
  ]
  node [
    id 8077
    label "115024"
  ]
  node [
    id 8078
    label "284312"
  ]
  node [
    id 8079
    label "143686"
  ]
  node [
    id 8080
    label "339184"
  ]
  node [
    id 8081
    label "3017"
  ]
  node [
    id 8082
    label "9595"
  ]
  node [
    id 8083
    label "7678"
  ]
  node [
    id 8084
    label "7675"
  ]
  node [
    id 8085
    label "7673"
  ]
  node [
    id 8086
    label "353189"
  ]
  node [
    id 8087
    label "1759"
  ]
  node [
    id 8088
    label "1758"
  ]
  node [
    id 8089
    label "1757"
  ]
  node [
    id 8090
    label "1756"
  ]
  node [
    id 8091
    label "1755"
  ]
  node [
    id 8092
    label "9592"
  ]
  node [
    id 8093
    label "1750"
  ]
  node [
    id 8094
    label "22989"
  ]
  node [
    id 8095
    label "441869"
  ]
  node [
    id 8096
    label "284427"
  ]
  node [
    id 8097
    label "54874"
  ]
  node [
    id 8098
    label "1285"
  ]
  node [
    id 8099
    label "1284"
  ]
  node [
    id 8100
    label "1287"
  ]
  node [
    id 8101
    label "1286"
  ]
  node [
    id 8102
    label "58527"
  ]
  node [
    id 8103
    label "11169"
  ]
  node [
    id 8104
    label "58525"
  ]
  node [
    id 8105
    label "1282"
  ]
  node [
    id 8106
    label "11164"
  ]
  node [
    id 8107
    label "11165"
  ]
  node [
    id 8108
    label "58529"
  ]
  node [
    id 8109
    label "58528"
  ]
  node [
    id 8110
    label "1289"
  ]
  node [
    id 8111
    label "1288"
  ]
  node [
    id 8112
    label "11162"
  ]
  node [
    id 8113
    label "11163"
  ]
  node [
    id 8114
    label "93587"
  ]
  node [
    id 8115
    label "8764"
  ]
  node [
    id 8116
    label "8767"
  ]
  node [
    id 8117
    label "8766"
  ]
  node [
    id 8118
    label "79719"
  ]
  node [
    id 8119
    label "79718"
  ]
  node [
    id 8120
    label "8763"
  ]
  node [
    id 8121
    label "201299"
  ]
  node [
    id 8122
    label "1573"
  ]
  node [
    id 8123
    label "91464"
  ]
  node [
    id 8124
    label "79717"
  ]
  node [
    id 8125
    label "79716"
  ]
  node [
    id 8126
    label "91461"
  ]
  node [
    id 8127
    label "1576"
  ]
  node [
    id 8128
    label "683"
  ]
  node [
    id 8129
    label "682"
  ]
  node [
    id 8130
    label "114880"
  ]
  node [
    id 8131
    label "149840"
  ]
  node [
    id 8132
    label "30014"
  ]
  node [
    id 8133
    label "55754"
  ]
  node [
    id 8134
    label "114882"
  ]
  node [
    id 8135
    label "55902"
  ]
  node [
    id 8136
    label "283617"
  ]
  node [
    id 8137
    label "8505"
  ]
  node [
    id 8138
    label "54471"
  ]
  node [
    id 8139
    label "10240"
  ]
  node [
    id 8140
    label "258010"
  ]
  node [
    id 8141
    label "30010"
  ]
  node [
    id 8142
    label "55111"
  ]
  node [
    id 8143
    label "55110"
  ]
  node [
    id 8144
    label "55113"
  ]
  node [
    id 8145
    label "55112"
  ]
  node [
    id 8146
    label "55114"
  ]
  node [
    id 8147
    label "5629"
  ]
  node [
    id 8148
    label "55116"
  ]
  node [
    id 8149
    label "5627"
  ]
  node [
    id 8150
    label "5626"
  ]
  node [
    id 8151
    label "5625"
  ]
  node [
    id 8152
    label "5624"
  ]
  node [
    id 8153
    label "5621"
  ]
  node [
    id 8154
    label "5620"
  ]
  node [
    id 8155
    label "8493"
  ]
  node [
    id 8156
    label "339327"
  ]
  node [
    id 8157
    label "8491"
  ]
  node [
    id 8158
    label "143425"
  ]
  node [
    id 8159
    label "8497"
  ]
  node [
    id 8160
    label "8496"
  ]
  node [
    id 8161
    label "8495"
  ]
  node [
    id 8162
    label "10987"
  ]
  node [
    id 8163
    label "8499"
  ]
  node [
    id 8164
    label "8498"
  ]
  node [
    id 8165
    label "338324"
  ]
  node [
    id 8166
    label "10678"
  ]
  node [
    id 8167
    label "79572"
  ]
  node [
    id 8168
    label "338321"
  ]
  node [
    id 8169
    label "338323"
  ]
  node [
    id 8170
    label "338322"
  ]
  node [
    id 8171
    label "114049"
  ]
  node [
    id 8172
    label "4184"
  ]
  node [
    id 8173
    label "5995"
  ]
  node [
    id 8174
    label "5994"
  ]
  node [
    id 8175
    label "5997"
  ]
  node [
    id 8176
    label "5996"
  ]
  node [
    id 8177
    label "5991"
  ]
  node [
    id 8178
    label "5990"
  ]
  node [
    id 8179
    label "5993"
  ]
  node [
    id 8180
    label "28981"
  ]
  node [
    id 8181
    label "10246"
  ]
  node [
    id 8182
    label "84867"
  ]
  node [
    id 8183
    label "5999"
  ]
  node [
    id 8184
    label "5998"
  ]
  node [
    id 8185
    label "28988"
  ]
  node [
    id 8186
    label "28989"
  ]
  node [
    id 8187
    label "51278"
  ]
  node [
    id 8188
    label "51279"
  ]
  node [
    id 8189
    label "10483"
  ]
  node [
    id 8190
    label "51270"
  ]
  node [
    id 8191
    label "51271"
  ]
  node [
    id 8192
    label "51272"
  ]
  node [
    id 8193
    label "10960"
  ]
  node [
    id 8194
    label "51274"
  ]
  node [
    id 8195
    label "51276"
  ]
  node [
    id 8196
    label "51277"
  ]
  node [
    id 8197
    label "131870"
  ]
  node [
    id 8198
    label "10486"
  ]
  node [
    id 8199
    label "10247"
  ]
  node [
    id 8200
    label "5730"
  ]
  node [
    id 8201
    label "890"
  ]
  node [
    id 8202
    label "113835"
  ]
  node [
    id 8203
    label "120425"
  ]
  node [
    id 8204
    label "128866"
  ]
  node [
    id 8205
    label "128869"
  ]
  node [
    id 8206
    label "84230"
  ]
  node [
    id 8207
    label "6780"
  ]
  node [
    id 8208
    label "6783"
  ]
  node [
    id 8209
    label "6782"
  ]
  node [
    id 8210
    label "6785"
  ]
  node [
    id 8211
    label "200958"
  ]
  node [
    id 8212
    label "6786"
  ]
  node [
    id 8213
    label "6789"
  ]
  node [
    id 8214
    label "6788"
  ]
  node [
    id 8215
    label "337972"
  ]
  node [
    id 8216
    label "4676"
  ]
  node [
    id 8217
    label "4016"
  ]
  node [
    id 8218
    label "253738"
  ]
  node [
    id 8219
    label "55589"
  ]
  node [
    id 8220
    label "55803"
  ]
  node [
    id 8221
    label "10667"
  ]
  node [
    id 8222
    label "247"
  ]
  node [
    id 8223
    label "55800"
  ]
  node [
    id 8224
    label "241"
  ]
  node [
    id 8225
    label "240"
  ]
  node [
    id 8226
    label "117245"
  ]
  node [
    id 8227
    label "242"
  ]
  node [
    id 8228
    label "55809"
  ]
  node [
    id 8229
    label "117248"
  ]
  node [
    id 8230
    label "249"
  ]
  node [
    id 8231
    label "248"
  ]
  node [
    id 8232
    label "245812"
  ]
  node [
    id 8233
    label "55585"
  ]
  node [
    id 8234
    label "51605"
  ]
  node [
    id 8235
    label "293"
  ]
  node [
    id 8236
    label "64601"
  ]
  node [
    id 8237
    label "27178"
  ]
  node [
    id 8238
    label "257397"
  ]
  node [
    id 8239
    label "51606"
  ]
  node [
    id 8240
    label "2888"
  ]
  node [
    id 8241
    label "10010"
  ]
  node [
    id 8242
    label "9249"
  ]
  node [
    id 8243
    label "9248"
  ]
  node [
    id 8244
    label "121551"
  ]
  node [
    id 8245
    label "343472"
  ]
  node [
    id 8246
    label "9538"
  ]
  node [
    id 8247
    label "9241"
  ]
  node [
    id 8248
    label "9240"
  ]
  node [
    id 8249
    label "9535"
  ]
  node [
    id 8250
    label "57402"
  ]
  node [
    id 8251
    label "9533"
  ]
  node [
    id 8252
    label "9532"
  ]
  node [
    id 8253
    label "9247"
  ]
  node [
    id 8254
    label "9530"
  ]
  node [
    id 8255
    label "219844"
  ]
  node [
    id 8256
    label "219333"
  ]
  node [
    id 8257
    label "401647"
  ]
  node [
    id 8258
    label "3698"
  ]
  node [
    id 8259
    label "3699"
  ]
  node [
    id 8260
    label "353219"
  ]
  node [
    id 8261
    label "3690"
  ]
  node [
    id 8262
    label "3691"
  ]
  node [
    id 8263
    label "3692"
  ]
  node [
    id 8264
    label "3693"
  ]
  node [
    id 8265
    label "3694"
  ]
  node [
    id 8266
    label "3695"
  ]
  node [
    id 8267
    label "3696"
  ]
  node [
    id 8268
    label "3697"
  ]
  node [
    id 8269
    label "56978"
  ]
  node [
    id 8270
    label "23012"
  ]
  node [
    id 8271
    label "26038"
  ]
  node [
    id 8272
    label "26039"
  ]
  node [
    id 8273
    label "26034"
  ]
  node [
    id 8274
    label "26035"
  ]
  node [
    id 8275
    label "26036"
  ]
  node [
    id 8276
    label "26037"
  ]
  node [
    id 8277
    label "26030"
  ]
  node [
    id 8278
    label "26031"
  ]
  node [
    id 8279
    label "26032"
  ]
  node [
    id 8280
    label "26033"
  ]
  node [
    id 8281
    label "202559"
  ]
  node [
    id 8282
    label "29081"
  ]
  node [
    id 8283
    label "133686"
  ]
  node [
    id 8284
    label "391104"
  ]
  node [
    id 8285
    label "22800"
  ]
  node [
    id 8286
    label "22803"
  ]
  node [
    id 8287
    label "84681"
  ]
  node [
    id 8288
    label "22807"
  ]
  node [
    id 8289
    label "22806"
  ]
  node [
    id 8290
    label "22809"
  ]
  node [
    id 8291
    label "22808"
  ]
  node [
    id 8292
    label "147841"
  ]
  node [
    id 8293
    label "116113"
  ]
  node [
    id 8294
    label "338"
  ]
  node [
    id 8295
    label "116115"
  ]
  node [
    id 8296
    label "10714"
  ]
  node [
    id 8297
    label "10715"
  ]
  node [
    id 8298
    label "10716"
  ]
  node [
    id 8299
    label "10717"
  ]
  node [
    id 8300
    label "10712"
  ]
  node [
    id 8301
    label "10713"
  ]
  node [
    id 8302
    label "2697"
  ]
  node [
    id 8303
    label "2696"
  ]
  node [
    id 8304
    label "2695"
  ]
  node [
    id 8305
    label "2694"
  ]
  node [
    id 8306
    label "2693"
  ]
  node [
    id 8307
    label "204474"
  ]
  node [
    id 8308
    label "2691"
  ]
  node [
    id 8309
    label "2690"
  ]
  node [
    id 8310
    label "54985"
  ]
  node [
    id 8311
    label "54984"
  ]
  node [
    id 8312
    label "54987"
  ]
  node [
    id 8313
    label "54986"
  ]
  node [
    id 8314
    label "54981"
  ]
  node [
    id 8315
    label "112942"
  ]
  node [
    id 8316
    label "285782"
  ]
  node [
    id 8317
    label "54982"
  ]
  node [
    id 8318
    label "54989"
  ]
  node [
    id 8319
    label "54988"
  ]
  node [
    id 8320
    label "387718"
  ]
  node [
    id 8321
    label "28987"
  ]
  node [
    id 8322
    label "387885"
  ]
  node [
    id 8323
    label "170959"
  ]
  node [
    id 8324
    label "79134"
  ]
  node [
    id 8325
    label "84000"
  ]
  node [
    id 8326
    label "256281"
  ]
  node [
    id 8327
    label "440023"
  ]
  node [
    id 8328
    label "440026"
  ]
  node [
    id 8329
    label "253190"
  ]
  node [
    id 8330
    label "118813"
  ]
  node [
    id 8331
    label "118812"
  ]
  node [
    id 8332
    label "27000"
  ]
  node [
    id 8333
    label "28984"
  ]
  node [
    id 8334
    label "83468"
  ]
  node [
    id 8335
    label "83464"
  ]
  node [
    id 8336
    label "388135"
  ]
  node [
    id 8337
    label "83463"
  ]
  node [
    id 8338
    label "83460"
  ]
  node [
    id 8339
    label "83461"
  ]
  node [
    id 8340
    label "132332"
  ]
  node [
    id 8341
    label "10178"
  ]
  node [
    id 8342
    label "89978"
  ]
  node [
    id 8343
    label "140893"
  ]
  node [
    id 8344
    label "280664"
  ]
  node [
    id 8345
    label "54187"
  ]
  node [
    id 8346
    label "344787"
  ]
  node [
    id 8347
    label "89970"
  ]
  node [
    id 8348
    label "4534"
  ]
  node [
    id 8349
    label "6656"
  ]
  node [
    id 8350
    label "91074"
  ]
  node [
    id 8351
    label "388323"
  ]
  node [
    id 8352
    label "353513"
  ]
  node [
    id 8353
    label "84002"
  ]
  node [
    id 8354
    label "339669"
  ]
  node [
    id 8355
    label "85329"
  ]
  node [
    id 8356
    label "653489"
  ]
  node [
    id 8357
    label "143162"
  ]
  node [
    id 8358
    label "28982"
  ]
  node [
    id 8359
    label "80207"
  ]
  node [
    id 8360
    label "83608"
  ]
  node [
    id 8361
    label "84317"
  ]
  node [
    id 8362
    label "1361"
  ]
  node [
    id 8363
    label "29800"
  ]
  node [
    id 8364
    label "29777"
  ]
  node [
    id 8365
    label "29802"
  ]
  node [
    id 8366
    label "29775"
  ]
  node [
    id 8367
    label "83606"
  ]
  node [
    id 8368
    label "83607"
  ]
  node [
    id 8369
    label "83605"
  ]
  node [
    id 8370
    label "23518"
  ]
  node [
    id 8371
    label "1143"
  ]
  node [
    id 8372
    label "1140"
  ]
  node [
    id 8373
    label "1141"
  ]
  node [
    id 8374
    label "1146"
  ]
  node [
    id 8375
    label "1147"
  ]
  node [
    id 8376
    label "1144"
  ]
  node [
    id 8377
    label "23049"
  ]
  node [
    id 8378
    label "23046"
  ]
  node [
    id 8379
    label "23511"
  ]
  node [
    id 8380
    label "23512"
  ]
  node [
    id 8381
    label "1149"
  ]
  node [
    id 8382
    label "23042"
  ]
  node [
    id 8383
    label "23043"
  ]
  node [
    id 8384
    label "23516"
  ]
  node [
    id 8385
    label "23517"
  ]
  node [
    id 8386
    label "80201"
  ]
  node [
    id 8387
    label "23232"
  ]
  node [
    id 8388
    label "79228"
  ]
  node [
    id 8389
    label "81628"
  ]
  node [
    id 8390
    label "29118"
  ]
  node [
    id 8391
    label "29119"
  ]
  node [
    id 8392
    label "29113"
  ]
  node [
    id 8393
    label "29110"
  ]
  node [
    id 8394
    label "29116"
  ]
  node [
    id 8395
    label "29117"
  ]
  node [
    id 8396
    label "29114"
  ]
  node [
    id 8397
    label "29115"
  ]
  node [
    id 8398
    label "91694"
  ]
  node [
    id 8399
    label "10"
  ]
  node [
    id 8400
    label "10422"
  ]
  node [
    id 8401
    label "27039"
  ]
  node [
    id 8402
    label "2968"
  ]
  node [
    id 8403
    label "8538"
  ]
  node [
    id 8404
    label "8539"
  ]
  node [
    id 8405
    label "8028"
  ]
  node [
    id 8406
    label "8029"
  ]
  node [
    id 8407
    label "375061"
  ]
  node [
    id 8408
    label "8022"
  ]
  node [
    id 8409
    label "8531"
  ]
  node [
    id 8410
    label "8532"
  ]
  node [
    id 8411
    label "8533"
  ]
  node [
    id 8412
    label "8534"
  ]
  node [
    id 8413
    label "8027"
  ]
  node [
    id 8414
    label "8536"
  ]
  node [
    id 8415
    label "8537"
  ]
  node [
    id 8416
    label "7441"
  ]
  node [
    id 8417
    label "7443"
  ]
  node [
    id 8418
    label "7442"
  ]
  node [
    id 8419
    label "728492"
  ]
  node [
    id 8420
    label "7444"
  ]
  node [
    id 8421
    label "7447"
  ]
  node [
    id 8422
    label "119032"
  ]
  node [
    id 8423
    label "7448"
  ]
  node [
    id 8424
    label "92255"
  ]
  node [
    id 8425
    label "16"
  ]
  node [
    id 8426
    label "92521"
  ]
  node [
    id 8427
    label "2267"
  ]
  node [
    id 8428
    label "151393"
  ]
  node [
    id 8429
    label "19"
  ]
  node [
    id 8430
    label "2767"
  ]
  node [
    id 8431
    label "2264"
  ]
  node [
    id 8432
    label "27032"
  ]
  node [
    id 8433
    label "8187"
  ]
  node [
    id 8434
    label "23371"
  ]
  node [
    id 8435
    label "55328"
  ]
  node [
    id 8436
    label "55329"
  ]
  node [
    id 8437
    label "65078"
  ]
  node [
    id 8438
    label "374955"
  ]
  node [
    id 8439
    label "55322"
  ]
  node [
    id 8440
    label "55323"
  ]
  node [
    id 8441
    label "55320"
  ]
  node [
    id 8442
    label "55321"
  ]
  node [
    id 8443
    label "150372"
  ]
  node [
    id 8444
    label "55327"
  ]
  node [
    id 8445
    label "55324"
  ]
  node [
    id 8446
    label "55325"
  ]
  node [
    id 8447
    label "2766"
  ]
  node [
    id 8448
    label "161424"
  ]
  node [
    id 8449
    label "4282"
  ]
  node [
    id 8450
    label "4283"
  ]
  node [
    id 8451
    label "4281"
  ]
  node [
    id 8452
    label "4286"
  ]
  node [
    id 8453
    label "4287"
  ]
  node [
    id 8454
    label "4284"
  ]
  node [
    id 8455
    label "4285"
  ]
  node [
    id 8456
    label "26085"
  ]
  node [
    id 8457
    label "4288"
  ]
  node [
    id 8458
    label "4289"
  ]
  node [
    id 8459
    label "1305"
  ]
  node [
    id 8460
    label "494143"
  ]
  node [
    id 8461
    label "26084"
  ]
  node [
    id 8462
    label "22864"
  ]
  node [
    id 8463
    label "65217"
  ]
  node [
    id 8464
    label "205428"
  ]
  node [
    id 8465
    label "381"
  ]
  node [
    id 8466
    label "382"
  ]
  node [
    id 8467
    label "383"
  ]
  node [
    id 8468
    label "384"
  ]
  node [
    id 8469
    label "387"
  ]
  node [
    id 8470
    label "388"
  ]
  node [
    id 8471
    label "389"
  ]
  node [
    id 8472
    label "9830"
  ]
  node [
    id 8473
    label "474343"
  ]
  node [
    id 8474
    label "4758"
  ]
  node [
    id 8475
    label "4759"
  ]
  node [
    id 8476
    label "126868"
  ]
  node [
    id 8477
    label "7866"
  ]
  node [
    id 8478
    label "4750"
  ]
  node [
    id 8479
    label "4751"
  ]
  node [
    id 8480
    label "4752"
  ]
  node [
    id 8481
    label "4753"
  ]
  node [
    id 8482
    label "4756"
  ]
  node [
    id 8483
    label "54436"
  ]
  node [
    id 8484
    label "55634"
  ]
  node [
    id 8485
    label "55635"
  ]
  node [
    id 8486
    label "55636"
  ]
  node [
    id 8487
    label "5871"
  ]
  node [
    id 8488
    label "5876"
  ]
  node [
    id 8489
    label "5877"
  ]
  node [
    id 8490
    label "55632"
  ]
  node [
    id 8491
    label "93129"
  ]
  node [
    id 8492
    label "84726"
  ]
  node [
    id 8493
    label "5878"
  ]
  node [
    id 8494
    label "5879"
  ]
  node [
    id 8495
    label "55638"
  ]
  node [
    id 8496
    label "57829"
  ]
  node [
    id 8497
    label "57189"
  ]
  node [
    id 8498
    label "56851"
  ]
  node [
    id 8499
    label "56850"
  ]
  node [
    id 8500
    label "56853"
  ]
  node [
    id 8501
    label "56852"
  ]
  node [
    id 8502
    label "56670"
  ]
  node [
    id 8503
    label "56673"
  ]
  node [
    id 8504
    label "56672"
  ]
  node [
    id 8505
    label "3751"
  ]
  node [
    id 8506
    label "79148"
  ]
  node [
    id 8507
    label "3753"
  ]
  node [
    id 8508
    label "3752"
  ]
  node [
    id 8509
    label "161835"
  ]
  node [
    id 8510
    label "3754"
  ]
  node [
    id 8511
    label "3757"
  ]
  node [
    id 8512
    label "3756"
  ]
  node [
    id 8513
    label "4633"
  ]
  node [
    id 8514
    label "2191"
  ]
  node [
    id 8515
    label "2192"
  ]
  node [
    id 8516
    label "2193"
  ]
  node [
    id 8517
    label "2194"
  ]
  node [
    id 8518
    label "4636"
  ]
  node [
    id 8519
    label "4635"
  ]
  node [
    id 8520
    label "2197"
  ]
  node [
    id 8521
    label "2199"
  ]
  node [
    id 8522
    label "4638"
  ]
  node [
    id 8523
    label "90809"
  ]
  node [
    id 8524
    label "10425"
  ]
  node [
    id 8525
    label "57673"
  ]
  node [
    id 8526
    label "57670"
  ]
  node [
    id 8527
    label "57677"
  ]
  node [
    id 8528
    label "57674"
  ]
  node [
    id 8529
    label "57678"
  ]
  node [
    id 8530
    label "57679"
  ]
  node [
    id 8531
    label "729967"
  ]
  node [
    id 8532
    label "57181"
  ]
  node [
    id 8533
    label "51133"
  ]
  node [
    id 8534
    label "51132"
  ]
  node [
    id 8535
    label "51131"
  ]
  node [
    id 8536
    label "51130"
  ]
  node [
    id 8537
    label "51136"
  ]
  node [
    id 8538
    label "51135"
  ]
  node [
    id 8539
    label "51134"
  ]
  node [
    id 8540
    label "63910"
  ]
  node [
    id 8541
    label "93343"
  ]
  node [
    id 8542
    label "23090"
  ]
  node [
    id 8543
    label "391002"
  ]
  node [
    id 8544
    label "220213"
  ]
  node [
    id 8545
    label "63915"
  ]
  node [
    id 8546
    label "63916"
  ]
  node [
    id 8547
    label "63917"
  ]
  node [
    id 8548
    label "116238"
  ]
  node [
    id 8549
    label "79818"
  ]
  node [
    id 8550
    label "124739"
  ]
  node [
    id 8551
    label "4810"
  ]
  node [
    id 8552
    label "2701"
  ]
  node [
    id 8553
    label "164"
  ]
  node [
    id 8554
    label "165"
  ]
  node [
    id 8555
    label "166"
  ]
  node [
    id 8556
    label "160"
  ]
  node [
    id 8557
    label "161"
  ]
  node [
    id 8558
    label "162"
  ]
  node [
    id 8559
    label "163"
  ]
  node [
    id 8560
    label "85451"
  ]
  node [
    id 8561
    label "85450"
  ]
  node [
    id 8562
    label "85453"
  ]
  node [
    id 8563
    label "128637"
  ]
  node [
    id 8564
    label "80174"
  ]
  node [
    id 8565
    label "85457"
  ]
  node [
    id 8566
    label "85456"
  ]
  node [
    id 8567
    label "85459"
  ]
  node [
    id 8568
    label "85458"
  ]
  node [
    id 8569
    label "4814"
  ]
  node [
    id 8570
    label "6194"
  ]
  node [
    id 8571
    label "6195"
  ]
  node [
    id 8572
    label "6196"
  ]
  node [
    id 8573
    label "140459"
  ]
  node [
    id 8574
    label "205717"
  ]
  node [
    id 8575
    label "6191"
  ]
  node [
    id 8576
    label "6192"
  ]
  node [
    id 8577
    label "6193"
  ]
  node [
    id 8578
    label "139596"
  ]
  node [
    id 8579
    label "140456"
  ]
  node [
    id 8580
    label "6199"
  ]
  node [
    id 8581
    label "2734"
  ]
  node [
    id 8582
    label "2735"
  ]
  node [
    id 8583
    label "2736"
  ]
  node [
    id 8584
    label "2737"
  ]
  node [
    id 8585
    label "2730"
  ]
  node [
    id 8586
    label "2731"
  ]
  node [
    id 8587
    label "2733"
  ]
  node [
    id 8588
    label "134147"
  ]
  node [
    id 8589
    label "2738"
  ]
  node [
    id 8590
    label "2739"
  ]
  node [
    id 8591
    label "57096"
  ]
  node [
    id 8592
    label "9187"
  ]
  node [
    id 8593
    label "9184"
  ]
  node [
    id 8594
    label "9185"
  ]
  node [
    id 8595
    label "9182"
  ]
  node [
    id 8596
    label "9183"
  ]
  node [
    id 8597
    label "9180"
  ]
  node [
    id 8598
    label "9181"
  ]
  node [
    id 8599
    label "10365"
  ]
  node [
    id 8600
    label "83856"
  ]
  node [
    id 8601
    label "83855"
  ]
  node [
    id 8602
    label "116236"
  ]
  node [
    id 8603
    label "83853"
  ]
  node [
    id 8604
    label "26292"
  ]
  node [
    id 8605
    label "10363"
  ]
  node [
    id 8606
    label "83850"
  ]
  node [
    id 8607
    label "254295"
  ]
  node [
    id 8608
    label "7203"
  ]
  node [
    id 8609
    label "145389"
  ]
  node [
    id 8610
    label "7201"
  ]
  node [
    id 8611
    label "7200"
  ]
  node [
    id 8612
    label "57502"
  ]
  node [
    id 8613
    label "7205"
  ]
  node [
    id 8614
    label "7204"
  ]
  node [
    id 8615
    label "6222"
  ]
  node [
    id 8616
    label "6223"
  ]
  node [
    id 8617
    label "23094"
  ]
  node [
    id 8618
    label "6224"
  ]
  node [
    id 8619
    label "9414"
  ]
  node [
    id 8620
    label "6228"
  ]
  node [
    id 8621
    label "6229"
  ]
  node [
    id 8622
    label "54407"
  ]
  node [
    id 8623
    label "90113"
  ]
  node [
    id 8624
    label "79637"
  ]
  node [
    id 8625
    label "57507"
  ]
  node [
    id 8626
    label "10509"
  ]
  node [
    id 8627
    label "124790"
  ]
  node [
    id 8628
    label "9760"
  ]
  node [
    id 8629
    label "9761"
  ]
  node [
    id 8630
    label "9766"
  ]
  node [
    id 8631
    label "9767"
  ]
  node [
    id 8632
    label "9764"
  ]
  node [
    id 8633
    label "9765"
  ]
  node [
    id 8634
    label "9768"
  ]
  node [
    id 8635
    label "10505"
  ]
  node [
    id 8636
    label "10507"
  ]
  node [
    id 8637
    label "2639"
  ]
  node [
    id 8638
    label "64744"
  ]
  node [
    id 8639
    label "285315"
  ]
  node [
    id 8640
    label "100423062"
  ]
  node [
    id 8641
    label "285313"
  ]
  node [
    id 8642
    label "1105"
  ]
  node [
    id 8643
    label "8859"
  ]
  node [
    id 8644
    label "8858"
  ]
  node [
    id 8645
    label "653333"
  ]
  node [
    id 8646
    label "8853"
  ]
  node [
    id 8647
    label "8852"
  ]
  node [
    id 8648
    label "801"
  ]
  node [
    id 8649
    label "800"
  ]
  node [
    id 8650
    label "8857"
  ]
  node [
    id 8651
    label "8856"
  ]
  node [
    id 8652
    label "8854"
  ]
  node [
    id 8653
    label "123722"
  ]
  node [
    id 8654
    label "257415"
  ]
  node [
    id 8655
    label "123720"
  ]
  node [
    id 8656
    label "146850"
  ]
  node [
    id 8657
    label "146852"
  ]
  node [
    id 8658
    label "53354"
  ]
  node [
    id 8659
    label "11240"
  ]
  node [
    id 8660
    label "80823"
  ]
  node [
    id 8661
    label "80821"
  ]
  node [
    id 8662
    label "80820"
  ]
  node [
    id 8663
    label "9284"
  ]
  node [
    id 8664
    label "80824"
  ]
  node [
    id 8665
    label "55666"
  ]
  node [
    id 8666
    label "80829"
  ]
  node [
    id 8667
    label "10144"
  ]
  node [
    id 8668
    label "5274"
  ]
  node [
    id 8669
    label "1774"
  ]
  node [
    id 8670
    label "5276"
  ]
  node [
    id 8671
    label "5277"
  ]
  node [
    id 8672
    label "5270"
  ]
  node [
    id 8673
    label "1770"
  ]
  node [
    id 8674
    label "1773"
  ]
  node [
    id 8675
    label "5273"
  ]
  node [
    id 8676
    label "10410"
  ]
  node [
    id 8677
    label "5279"
  ]
  node [
    id 8678
    label "10318"
  ]
  node [
    id 8679
    label "54884"
  ]
  node [
    id 8680
    label "400986"
  ]
  node [
    id 8681
    label "84498"
  ]
  node [
    id 8682
    label "138311"
  ]
  node [
    id 8683
    label "157724"
  ]
  node [
    id 8684
    label "54886"
  ]
  node [
    id 8685
    label "388753"
  ]
  node [
    id 8686
    label "54887"
  ]
  node [
    id 8687
    label "54552"
  ]
  node [
    id 8688
    label "55668"
  ]
  node [
    id 8689
    label "10319"
  ]
  node [
    id 8690
    label "51326"
  ]
  node [
    id 8691
    label "5802"
  ]
  node [
    id 8692
    label "202051"
  ]
  node [
    id 8693
    label "202052"
  ]
  node [
    id 8694
    label "55665"
  ]
  node [
    id 8695
    label "9895"
  ]
  node [
    id 8696
    label "1551"
  ]
  node [
    id 8697
    label "11108"
  ]
  node [
    id 8698
    label "5800"
  ]
  node [
    id 8699
    label "3038"
  ]
  node [
    id 8700
    label "3039"
  ]
  node [
    id 8701
    label "1557"
  ]
  node [
    id 8702
    label "11102"
  ]
  node [
    id 8703
    label "3035"
  ]
  node [
    id 8704
    label "11100"
  ]
  node [
    id 8705
    label "11101"
  ]
  node [
    id 8706
    label "3030"
  ]
  node [
    id 8707
    label "11107"
  ]
  node [
    id 8708
    label "11104"
  ]
  node [
    id 8709
    label "3033"
  ]
  node [
    id 8710
    label "8703"
  ]
  node [
    id 8711
    label "8702"
  ]
  node [
    id 8712
    label "8701"
  ]
  node [
    id 8713
    label "115004"
  ]
  node [
    id 8714
    label "8707"
  ]
  node [
    id 8715
    label "8706"
  ]
  node [
    id 8716
    label "8705"
  ]
  node [
    id 8717
    label "144983"
  ]
  node [
    id 8718
    label "79733"
  ]
  node [
    id 8719
    label "91442"
  ]
  node [
    id 8720
    label "79731"
  ]
  node [
    id 8721
    label "8708"
  ]
  node [
    id 8722
    label "79736"
  ]
  node [
    id 8723
    label "79735"
  ]
  node [
    id 8724
    label "79734"
  ]
  node [
    id 8725
    label "55515"
  ]
  node [
    id 8726
    label "117286"
  ]
  node [
    id 8727
    label "116372"
  ]
  node [
    id 8728
    label "203"
  ]
  node [
    id 8729
    label "51569"
  ]
  node [
    id 8730
    label "5605"
  ]
  node [
    id 8731
    label "5604"
  ]
  node [
    id 8732
    label "83852"
  ]
  node [
    id 8733
    label "5606"
  ]
  node [
    id 8734
    label "5601"
  ]
  node [
    id 8735
    label "5600"
  ]
  node [
    id 8736
    label "5603"
  ]
  node [
    id 8737
    label "5602"
  ]
  node [
    id 8738
    label "64582"
  ]
  node [
    id 8739
    label "56648"
  ]
  node [
    id 8740
    label "5609"
  ]
  node [
    id 8741
    label "5608"
  ]
  node [
    id 8742
    label "56649"
  ]
  node [
    id 8743
    label "5607"
  ]
  node [
    id 8744
    label "55841"
  ]
  node [
    id 8745
    label "55139"
  ]
  node [
    id 8746
    label "55138"
  ]
  node [
    id 8747
    label "55137"
  ]
  node [
    id 8748
    label "170692"
  ]
  node [
    id 8749
    label "170691"
  ]
  node [
    id 8750
    label "55512"
  ]
  node [
    id 8751
    label "55133"
  ]
  node [
    id 8752
    label "55132"
  ]
  node [
    id 8753
    label "55131"
  ]
  node [
    id 8754
    label "137886"
  ]
  node [
    id 8755
    label "339302"
  ]
  node [
    id 8756
    label "64743"
  ]
  node [
    id 8757
    label "9636"
  ]
  node [
    id 8758
    label "115265"
  ]
  node [
    id 8759
    label "284194"
  ]
  node [
    id 8760
    label "9637"
  ]
  node [
    id 8761
    label "4693"
  ]
  node [
    id 8762
    label "54952"
  ]
  node [
    id 8763
    label "54953"
  ]
  node [
    id 8764
    label "8943"
  ]
  node [
    id 8765
    label "151188"
  ]
  node [
    id 8766
    label "23175"
  ]
  node [
    id 8767
    label "23253"
  ]
  node [
    id 8768
    label "23252"
  ]
  node [
    id 8769
    label "132671"
  ]
  node [
    id 8770
    label "8942"
  ]
  node [
    id 8771
    label "23708"
  ]
  node [
    id 8772
    label "23255"
  ]
  node [
    id 8773
    label "23254"
  ]
  node [
    id 8774
    label "23705"
  ]
  node [
    id 8775
    label "54956"
  ]
  node [
    id 8776
    label "23259"
  ]
  node [
    id 8777
    label "23258"
  ]
  node [
    id 8778
    label "729359"
  ]
  node [
    id 8779
    label "284996"
  ]
  node [
    id 8780
    label "6426"
  ]
  node [
    id 8781
    label "6427"
  ]
  node [
    id 8782
    label "27019"
  ]
  node [
    id 8783
    label "6421"
  ]
  node [
    id 8784
    label "6422"
  ]
  node [
    id 8785
    label "6423"
  ]
  node [
    id 8786
    label "256933"
  ]
  node [
    id 8787
    label "58986"
  ]
  node [
    id 8788
    label "6428"
  ]
  node [
    id 8789
    label "30968"
  ]
  node [
    id 8790
    label "27013"
  ]
  node [
    id 8791
    label "27012"
  ]
  node [
    id 8792
    label "343450"
  ]
  node [
    id 8793
    label "23250"
  ]
  node [
    id 8794
    label "131890"
  ]
  node [
    id 8795
    label "151987"
  ]
  node [
    id 8796
    label "55793"
  ]
  node [
    id 8797
    label "55791"
  ]
  node [
    id 8798
    label "55790"
  ]
  node [
    id 8799
    label "55796"
  ]
  node [
    id 8800
    label "55795"
  ]
  node [
    id 8801
    label "55794"
  ]
  node [
    id 8802
    label "286046"
  ]
  node [
    id 8803
    label "55799"
  ]
  node [
    id 8804
    label "55798"
  ]
  node [
    id 8805
    label "6769"
  ]
  node [
    id 8806
    label "6768"
  ]
  node [
    id 8807
    label "6767"
  ]
  node [
    id 8808
    label "6764"
  ]
  node [
    id 8809
    label "9813"
  ]
  node [
    id 8810
    label "6760"
  ]
  node [
    id 8811
    label "9976"
  ]
  node [
    id 8812
    label "9975"
  ]
  node [
    id 8813
    label "9973"
  ]
  node [
    id 8814
    label "9972"
  ]
  node [
    id 8815
    label "9971"
  ]
  node [
    id 8816
    label "9970"
  ]
  node [
    id 8817
    label "10311"
  ]
  node [
    id 8818
    label "9978"
  ]
  node [
    id 8819
    label "57799"
  ]
  node [
    id 8820
    label "57798"
  ]
  node [
    id 8821
    label "58985"
  ]
  node [
    id 8822
    label "57795"
  ]
  node [
    id 8823
    label "57794"
  ]
  node [
    id 8824
    label "55869"
  ]
  node [
    id 8825
    label "55584"
  ]
  node [
    id 8826
    label "229"
  ]
  node [
    id 8827
    label "55861"
  ]
  node [
    id 8828
    label "55860"
  ]
  node [
    id 8829
    label "225"
  ]
  node [
    id 8830
    label "224"
  ]
  node [
    id 8831
    label "223"
  ]
  node [
    id 8832
    label "222"
  ]
  node [
    id 8833
    label "55867"
  ]
  node [
    id 8834
    label "220"
  ]
  node [
    id 8835
    label "158358"
  ]
  node [
    id 8836
    label "100131439"
  ]
  node [
    id 8837
    label "120406"
  ]
  node [
    id 8838
    label "3375"
  ]
  node [
    id 8839
    label "10313"
  ]
  node [
    id 8840
    label "372"
  ]
  node [
    id 8841
    label "5768"
  ]
  node [
    id 8842
    label "254394"
  ]
  node [
    id 8843
    label "221955"
  ]
  node [
    id 8844
    label "55582"
  ]
  node [
    id 8845
    label "79739"
  ]
  node [
    id 8846
    label "353238"
  ]
  node [
    id 8847
    label "5193"
  ]
  node [
    id 8848
    label "375"
  ]
  node [
    id 8849
    label "374291"
  ]
  node [
    id 8850
    label "140545"
  ]
  node [
    id 8851
    label "26058"
  ]
  node [
    id 8852
    label "26059"
  ]
  node [
    id 8853
    label "5095"
  ]
  node [
    id 8854
    label "26052"
  ]
  node [
    id 8855
    label "26053"
  ]
  node [
    id 8856
    label "344892"
  ]
  node [
    id 8857
    label "26051"
  ]
  node [
    id 8858
    label "26056"
  ]
  node [
    id 8859
    label "81704"
  ]
  node [
    id 8860
    label "26054"
  ]
  node [
    id 8861
    label "81706"
  ]
  node [
    id 8862
    label "317719"
  ]
  node [
    id 8863
    label "285025"
  ]
  node [
    id 8864
    label "128153"
  ]
  node [
    id 8865
    label "163081"
  ]
  node [
    id 8866
    label "163087"
  ]
  node [
    id 8867
    label "125476"
  ]
  node [
    id 8868
    label "158763"
  ]
  node [
    id 8869
    label "5049"
  ]
  node [
    id 8870
    label "5048"
  ]
  node [
    id 8871
    label "22827"
  ]
  node [
    id 8872
    label "5046"
  ]
  node [
    id 8873
    label "5045"
  ]
  node [
    id 8874
    label "22824"
  ]
  node [
    id 8875
    label "22823"
  ]
  node [
    id 8876
    label "22822"
  ]
  node [
    id 8877
    label "22821"
  ]
  node [
    id 8878
    label "22820"
  ]
  node [
    id 8879
    label "56924"
  ]
  node [
    id 8880
    label "377630"
  ]
  node [
    id 8881
    label "94101"
  ]
  node [
    id 8882
    label "116173"
  ]
  node [
    id 8883
    label "94103"
  ]
  node [
    id 8884
    label "94104"
  ]
  node [
    id 8885
    label "94107"
  ]
  node [
    id 8886
    label "81494"
  ]
  node [
    id 8887
    label "10772"
  ]
  node [
    id 8888
    label "9514"
  ]
  node [
    id 8889
    label "9517"
  ]
  node [
    id 8890
    label "9516"
  ]
  node [
    id 8891
    label "10776"
  ]
  node [
    id 8892
    label "9510"
  ]
  node [
    id 8893
    label "9513"
  ]
  node [
    id 8894
    label "9512"
  ]
  node [
    id 8895
    label "167410"
  ]
  node [
    id 8896
    label "9519"
  ]
  node [
    id 8897
    label "9518"
  ]
  node [
    id 8898
    label "404093"
  ]
  node [
    id 8899
    label "54210"
  ]
  node [
    id 8900
    label "54212"
  ]
  node [
    id 8901
    label "246744"
  ]
  node [
    id 8902
    label "164684"
  ]
  node [
    id 8903
    label "83444"
  ]
  node [
    id 8904
    label "83445"
  ]
  node [
    id 8905
    label "83446"
  ]
  node [
    id 8906
    label "83447"
  ]
  node [
    id 8907
    label "83440"
  ]
  node [
    id 8908
    label "3376"
  ]
  node [
    id 8909
    label "83442"
  ]
  node [
    id 8910
    label "83443"
  ]
  node [
    id 8911
    label "83448"
  ]
  node [
    id 8912
    label "83449"
  ]
  node [
    id 8913
    label "152185"
  ]
  node [
    id 8914
    label "23171"
  ]
  node [
    id 8915
    label "23176"
  ]
  node [
    id 8916
    label "10058"
  ]
  node [
    id 8917
    label "152189"
  ]
  node [
    id 8918
    label "25809"
  ]
  node [
    id 8919
    label "3207"
  ]
  node [
    id 8920
    label "84530"
  ]
  node [
    id 8921
    label "1990"
  ]
  node [
    id 8922
    label "51138"
  ]
  node [
    id 8923
    label "84539"
  ]
  node [
    id 8924
    label "1993"
  ]
  node [
    id 8925
    label "1992"
  ]
  node [
    id 8926
    label "343035"
  ]
  node [
    id 8927
    label "91050"
  ]
  node [
    id 8928
    label "1627"
  ]
  node [
    id 8929
    label "11126"
  ]
  node [
    id 8930
    label "203228"
  ]
  node [
    id 8931
    label "91056"
  ]
  node [
    id 8932
    label "1994"
  ]
  node [
    id 8933
    label "10196"
  ]
  node [
    id 8934
    label "10197"
  ]
  node [
    id 8935
    label "10194"
  ]
  node [
    id 8936
    label "10195"
  ]
  node [
    id 8937
    label "5184"
  ]
  node [
    id 8938
    label "10190"
  ]
  node [
    id 8939
    label "89882"
  ]
  node [
    id 8940
    label "3200"
  ]
  node [
    id 8941
    label "129401"
  ]
  node [
    id 8942
    label "10198"
  ]
  node [
    id 8943
    label "10199"
  ]
  node [
    id 8944
    label "163227"
  ]
  node [
    id 8945
    label "114799"
  ]
  node [
    id 8946
    label "129049"
  ]
  node [
    id 8947
    label "163223"
  ]
  node [
    id 8948
    label "10056"
  ]
  node [
    id 8949
    label "1259"
  ]
  node [
    id 8950
    label "5188"
  ]
  node [
    id 8951
    label "26276"
  ]
  node [
    id 8952
    label "1128"
  ]
  node [
    id 8953
    label "1129"
  ]
  node [
    id 8954
    label "1628"
  ]
  node [
    id 8955
    label "1120"
  ]
  node [
    id 8956
    label "1121"
  ]
  node [
    id 8957
    label "1122"
  ]
  node [
    id 8958
    label "1123"
  ]
  node [
    id 8959
    label "1124"
  ]
  node [
    id 8960
    label "146279"
  ]
  node [
    id 8961
    label "25884"
  ]
  node [
    id 8962
    label "25885"
  ]
  node [
    id 8963
    label "25886"
  ]
  node [
    id 8964
    label "25880"
  ]
  node [
    id 8965
    label "313"
  ]
  node [
    id 8966
    label "346288"
  ]
  node [
    id 8967
    label "25888"
  ]
  node [
    id 8968
    label "171425"
  ]
  node [
    id 8969
    label "83657"
  ]
  node [
    id 8970
    label "159989"
  ]
  node [
    id 8971
    label "84279"
  ]
  node [
    id 8972
    label "89953"
  ]
  node [
    id 8973
    label "89958"
  ]
  node [
    id 8974
    label "8516"
  ]
  node [
    id 8975
    label "8517"
  ]
  node [
    id 8976
    label "8514"
  ]
  node [
    id 8977
    label "8515"
  ]
  node [
    id 8978
    label "8513"
  ]
  node [
    id 8979
    label "8510"
  ]
  node [
    id 8980
    label "140462"
  ]
  node [
    id 8981
    label "8048"
  ]
  node [
    id 8982
    label "150696"
  ]
  node [
    id 8983
    label "140461"
  ]
  node [
    id 8984
    label "8518"
  ]
  node [
    id 8985
    label "8519"
  ]
  node [
    id 8986
    label "283629"
  ]
  node [
    id 8987
    label "119016"
  ]
  node [
    id 8988
    label "2526"
  ]
  node [
    id 8989
    label "131669"
  ]
  node [
    id 8990
    label "84273"
  ]
  node [
    id 8991
    label "2520"
  ]
  node [
    id 8992
    label "204962"
  ]
  node [
    id 8993
    label "26610"
  ]
  node [
    id 8994
    label "4114"
  ]
  node [
    id 8995
    label "221322"
  ]
  node [
    id 8996
    label "23064"
  ]
  node [
    id 8997
    label "23065"
  ]
  node [
    id 8998
    label "23066"
  ]
  node [
    id 8999
    label "23067"
  ]
  node [
    id 9000
    label "23060"
  ]
  node [
    id 9001
    label "219670"
  ]
  node [
    id 9002
    label "23062"
  ]
  node [
    id 9003
    label "23063"
  ]
  node [
    id 9004
    label "84275"
  ]
  node [
    id 9005
    label "140469"
  ]
  node [
    id 9006
    label "65059"
  ]
  node [
    id 9007
    label "85463"
  ]
  node [
    id 9008
    label "94097"
  ]
  node [
    id 9009
    label "28577"
  ]
  node [
    id 9010
    label "55661"
  ]
  node [
    id 9011
    label "127833"
  ]
  node [
    id 9012
    label "152877"
  ]
  node [
    id 9013
    label "127294"
  ]
  node [
    id 9014
    label "65057"
  ]
  node [
    id 9015
    label "29969"
  ]
  node [
    id 9016
    label "65055"
  ]
  node [
    id 9017
    label "155185"
  ]
  node [
    id 9018
    label "131408"
  ]
  node [
    id 9019
    label "26533"
  ]
  node [
    id 9020
    label "26532"
  ]
  node [
    id 9021
    label "131405"
  ]
  node [
    id 9022
    label "221188"
  ]
  node [
    id 9023
    label "10050"
  ]
  node [
    id 9024
    label "221184"
  ]
  node [
    id 9025
    label "57223"
  ]
  node [
    id 9026
    label "23317"
  ]
  node [
    id 9027
    label "23392"
  ]
  node [
    id 9028
    label "23390"
  ]
  node [
    id 9029
    label "23396"
  ]
  node [
    id 9030
    label "23397"
  ]
  node [
    id 9031
    label "23394"
  ]
  node [
    id 9032
    label "23395"
  ]
  node [
    id 9033
    label "160851"
  ]
  node [
    id 9034
    label "23398"
  ]
  node [
    id 9035
    label "23399"
  ]
  node [
    id 9036
    label "28882"
  ]
  node [
    id 9037
    label "112858"
  ]
  node [
    id 9038
    label "151516"
  ]
  node [
    id 9039
    label "158293"
  ]
  node [
    id 9040
    label "29960"
  ]
  node [
    id 9041
    label "158297"
  ]
  node [
    id 9042
    label "29967"
  ]
  node [
    id 9043
    label "550"
  ]
  node [
    id 9044
    label "4776"
  ]
  node [
    id 9045
    label "81573"
  ]
  node [
    id 9046
    label "81570"
  ]
  node [
    id 9047
    label "4775"
  ]
  node [
    id 9048
    label "4772"
  ]
  node [
    id 9049
    label "81577"
  ]
  node [
    id 9050
    label "26289"
  ]
  node [
    id 9051
    label "4771"
  ]
  node [
    id 9052
    label "26287"
  ]
  node [
    id 9053
    label "26286"
  ]
  node [
    id 9054
    label "26285"
  ]
  node [
    id 9055
    label "81579"
  ]
  node [
    id 9056
    label "26281"
  ]
  node [
    id 9057
    label "4779"
  ]
  node [
    id 9058
    label "93107"
  ]
  node [
    id 9059
    label "93100"
  ]
  node [
    id 9060
    label "8277"
  ]
  node [
    id 9061
    label "201164"
  ]
  node [
    id 9062
    label "201161"
  ]
  node [
    id 9063
    label "201163"
  ]
  node [
    id 9064
    label "55652"
  ]
  node [
    id 9065
    label "5819"
  ]
  node [
    id 9066
    label "55650"
  ]
  node [
    id 9067
    label "55303"
  ]
  node [
    id 9068
    label "55656"
  ]
  node [
    id 9069
    label "55657"
  ]
  node [
    id 9070
    label "55654"
  ]
  node [
    id 9071
    label "55655"
  ]
  node [
    id 9072
    label "55308"
  ]
  node [
    id 9073
    label "51334"
  ]
  node [
    id 9074
    label "55658"
  ]
  node [
    id 9075
    label "55659"
  ]
  node [
    id 9076
    label "5814"
  ]
  node [
    id 9077
    label "51330"
  ]
  node [
    id 9078
    label "51333"
  ]
  node [
    id 9079
    label "5817"
  ]
  node [
    id 9080
    label "56652"
  ]
  node [
    id 9081
    label "56650"
  ]
  node [
    id 9082
    label "56656"
  ]
  node [
    id 9083
    label "56655"
  ]
  node [
    id 9084
    label "56654"
  ]
  node [
    id 9085
    label "57462"
  ]
  node [
    id 9086
    label "56658"
  ]
  node [
    id 9087
    label "56301"
  ]
  node [
    id 9088
    label "56300"
  ]
  node [
    id 9089
    label "56302"
  ]
  node [
    id 9090
    label "4619"
  ]
  node [
    id 9091
    label "4618"
  ]
  node [
    id 9092
    label "90861"
  ]
  node [
    id 9093
    label "90864"
  ]
  node [
    id 9094
    label "90865"
  ]
  node [
    id 9095
    label "4610"
  ]
  node [
    id 9096
    label "4613"
  ]
  node [
    id 9097
    label "4615"
  ]
  node [
    id 9098
    label "4617"
  ]
  node [
    id 9099
    label "4616"
  ]
  node [
    id 9100
    label "57658"
  ]
  node [
    id 9101
    label "57659"
  ]
  node [
    id 9102
    label "197407"
  ]
  node [
    id 9103
    label "128434"
  ]
  node [
    id 9104
    label "57650"
  ]
  node [
    id 9105
    label "57654"
  ]
  node [
    id 9106
    label "57655"
  ]
  node [
    id 9107
    label "57657"
  ]
  node [
    id 9108
    label "4880"
  ]
  node [
    id 9109
    label "159163"
  ]
  node [
    id 9110
    label "58494"
  ]
  node [
    id 9111
    label "51151"
  ]
  node [
    id 9112
    label "51150"
  ]
  node [
    id 9113
    label "140612"
  ]
  node [
    id 9114
    label "51155"
  ]
  node [
    id 9115
    label "51154"
  ]
  node [
    id 9116
    label "51157"
  ]
  node [
    id 9117
    label "51156"
  ]
  node [
    id 9118
    label "146"
  ]
  node [
    id 9119
    label "5458"
  ]
  node [
    id 9120
    label "2706"
  ]
  node [
    id 9121
    label "142"
  ]
  node [
    id 9122
    label "143"
  ]
  node [
    id 9123
    label "153443"
  ]
  node [
    id 9124
    label "141"
  ]
  node [
    id 9125
    label "222698"
  ]
  node [
    id 9126
    label "23522"
  ]
  node [
    id 9127
    label "55435"
  ]
  node [
    id 9128
    label "6924"
  ]
  node [
    id 9129
    label "148"
  ]
  node [
    id 9130
    label "2700"
  ]
  node [
    id 9131
    label "4886"
  ]
  node [
    id 9132
    label "4887"
  ]
  node [
    id 9133
    label "117166"
  ]
  node [
    id 9134
    label "286676"
  ]
  node [
    id 9135
    label "85479"
  ]
  node [
    id 9136
    label "85478"
  ]
  node [
    id 9137
    label "85477"
  ]
  node [
    id 9138
    label "85476"
  ]
  node [
    id 9139
    label "80155"
  ]
  node [
    id 9140
    label "128387"
  ]
  node [
    id 9141
    label "80153"
  ]
  node [
    id 9142
    label "80152"
  ]
  node [
    id 9143
    label "80150"
  ]
  node [
    id 9144
    label "5450"
  ]
  node [
    id 9145
    label "10443"
  ]
  node [
    id 9146
    label "170961"
  ]
  node [
    id 9147
    label "5452"
  ]
  node [
    id 9148
    label "116151"
  ]
  node [
    id 9149
    label "2712"
  ]
  node [
    id 9150
    label "2710"
  ]
  node [
    id 9151
    label "5453"
  ]
  node [
    id 9152
    label "199745"
  ]
  node [
    id 9153
    label "199746"
  ]
  node [
    id 9154
    label "6926"
  ]
  node [
    id 9155
    label "1195"
  ]
  node [
    id 9156
    label "2719"
  ]
  node [
    id 9157
    label "953"
  ]
  node [
    id 9158
    label "90288"
  ]
  node [
    id 9159
    label "3347"
  ]
  node [
    id 9160
    label "7957"
  ]
  node [
    id 9161
    label "7220"
  ]
  node [
    id 9162
    label "7223"
  ]
  node [
    id 9163
    label "7222"
  ]
  node [
    id 9164
    label "7225"
  ]
  node [
    id 9165
    label "7224"
  ]
  node [
    id 9166
    label "7227"
  ]
  node [
    id 9167
    label "7226"
  ]
  node [
    id 9168
    label "10691"
  ]
  node [
    id 9169
    label "10342"
  ]
  node [
    id 9170
    label "10693"
  ]
  node [
    id 9171
    label "10692"
  ]
  node [
    id 9172
    label "10695"
  ]
  node [
    id 9173
    label "10346"
  ]
  node [
    id 9174
    label "10345"
  ]
  node [
    id 9175
    label "10344"
  ]
  node [
    id 9176
    label "139067"
  ]
  node [
    id 9177
    label "139065"
  ]
  node [
    id 9178
    label "10686"
  ]
  node [
    id 9179
    label "10687"
  ]
  node [
    id 9180
    label "6248"
  ]
  node [
    id 9181
    label "6249"
  ]
  node [
    id 9182
    label "114088"
  ]
  node [
    id 9183
    label "6240"
  ]
  node [
    id 9184
    label "6241"
  ]
  node [
    id 9185
    label "6242"
  ]
  node [
    id 9186
    label "7009"
  ]
  node [
    id 9187
    label "6247"
  ]
  node [
    id 9188
    label "10527"
  ]
  node [
    id 9189
    label "10526"
  ]
  node [
    id 9190
    label "10525"
  ]
  node [
    id 9191
    label "10524"
  ]
  node [
    id 9192
    label "10523"
  ]
  node [
    id 9193
    label "10522"
  ]
  node [
    id 9194
    label "10521"
  ]
  node [
    id 9195
    label "10520"
  ]
  node [
    id 9196
    label "90134"
  ]
  node [
    id 9197
    label "55315"
  ]
  node [
    id 9198
    label "10529"
  ]
  node [
    id 9199
    label "10528"
  ]
  node [
    id 9200
    label "9709"
  ]
  node [
    id 9201
    label "9700"
  ]
  node [
    id 9202
    label "9701"
  ]
  node [
    id 9203
    label "9702"
  ]
  node [
    id 9204
    label "9703"
  ]
  node [
    id 9205
    label "9704"
  ]
  node [
    id 9206
    label "9705"
  ]
  node [
    id 9207
    label "9706"
  ]
  node [
    id 9208
    label "8871"
  ]
  node [
    id 9209
    label "8870"
  ]
  node [
    id 9210
    label "54680"
  ]
  node [
    id 9211
    label "54681"
  ]
  node [
    id 9212
    label "8875"
  ]
  node [
    id 9213
    label "8874"
  ]
  node [
    id 9214
    label "8877"
  ]
  node [
    id 9215
    label "81689"
  ]
  node [
    id 9216
    label "8879"
  ]
  node [
    id 9217
    label "8878"
  ]
  node [
    id 9218
    label "50863"
  ]
  node [
    id 9219
    label "829"
  ]
  node [
    id 9220
    label "828"
  ]
  node [
    id 9221
    label "84708"
  ]
  node [
    id 9222
    label "134430"
  ]
  node [
    id 9223
    label "825"
  ]
  node [
    id 9224
    label "824"
  ]
  node [
    id 9225
    label "346007"
  ]
  node [
    id 9226
    label "84705"
  ]
  node [
    id 9227
    label "821"
  ]
  node [
    id 9228
    label "820"
  ]
  node [
    id 9229
    label "823"
  ]
  node [
    id 9230
    label "84701"
  ]
  node [
    id 9231
    label "100271927"
  ]
  node [
    id 9232
    label "3889"
  ]
  node [
    id 9233
    label "3092"
  ]
  node [
    id 9234
    label "200879"
  ]
  node [
    id 9235
    label "139422"
  ]
  node [
    id 9236
    label "79659"
  ]
  node [
    id 9237
    label "5252"
  ]
  node [
    id 9238
    label "5253"
  ]
  node [
    id 9239
    label "5250"
  ]
  node [
    id 9240
    label "5251"
  ]
  node [
    id 9241
    label "1717"
  ]
  node [
    id 9242
    label "1716"
  ]
  node [
    id 9243
    label "134510"
  ]
  node [
    id 9244
    label "5255"
  ]
  node [
    id 9245
    label "1719"
  ]
  node [
    id 9246
    label "1718"
  ]
  node [
    id 9247
    label "353142"
  ]
  node [
    id 9248
    label "353141"
  ]
  node [
    id 9249
    label "400966"
  ]
  node [
    id 9250
    label "400961"
  ]
  node [
    id 9251
    label "284958"
  ]
  node [
    id 9252
    label "162963"
  ]
  node [
    id 9253
    label "79622"
  ]
  node [
    id 9254
    label "162966"
  ]
  node [
    id 9255
    label "162967"
  ]
  node [
    id 9256
    label "10207"
  ]
  node [
    id 9257
    label "84952"
  ]
  node [
    id 9258
    label "162968"
  ]
  node [
    id 9259
    label "10855"
  ]
  node [
    id 9260
    label "11120"
  ]
  node [
    id 9261
    label "112487"
  ]
  node [
    id 9262
    label "11122"
  ]
  node [
    id 9263
    label "11123"
  ]
  node [
    id 9264
    label "11124"
  ]
  node [
    id 9265
    label "285590"
  ]
  node [
    id 9266
    label "54020"
  ]
  node [
    id 9267
    label "11127"
  ]
  node [
    id 9268
    label "11128"
  ]
  node [
    id 9269
    label "11129"
  ]
  node [
    id 9270
    label "285598"
  ]
  node [
    id 9271
    label "151742"
  ]
  node [
    id 9272
    label "150572"
  ]
  node [
    id 9273
    label "79751"
  ]
  node [
    id 9274
    label "79753"
  ]
  node [
    id 9275
    label "79752"
  ]
  node [
    id 9276
    label "79755"
  ]
  node [
    id 9277
    label "79754"
  ]
  node [
    id 9278
    label "3012"
  ]
  node [
    id 9279
    label "3013"
  ]
  node [
    id 9280
    label "3010"
  ]
  node [
    id 9281
    label "84954"
  ]
  node [
    id 9282
    label "729991"
  ]
  node [
    id 9283
    label "3014"
  ]
  node [
    id 9284
    label "3015"
  ]
  node [
    id 9285
    label "8729"
  ]
  node [
    id 9286
    label "8728"
  ]
  node [
    id 9287
    label "284358"
  ]
  node [
    id 9288
    label "284359"
  ]
  node [
    id 9289
    label "8721"
  ]
  node [
    id 9290
    label "8720"
  ]
  node [
    id 9291
    label "8723"
  ]
  node [
    id 9292
    label "8722"
  ]
  node [
    id 9293
    label "8725"
  ]
  node [
    id 9294
    label "283431"
  ]
  node [
    id 9295
    label "284352"
  ]
  node [
    id 9296
    label "8726"
  ]
  node [
    id 9297
    label "4189"
  ]
  node [
    id 9298
    label "4188"
  ]
  node [
    id 9299
    label "50859"
  ]
  node [
    id 9300
    label "114883"
  ]
  node [
    id 9301
    label "114884"
  ]
  node [
    id 9302
    label "114885"
  ]
  node [
    id 9303
    label "113277"
  ]
  node [
    id 9304
    label "50853"
  ]
  node [
    id 9305
    label "50852"
  ]
  node [
    id 9306
    label "145567"
  ]
  node [
    id 9307
    label "4185"
  ]
  node [
    id 9308
    label "50856"
  ]
  node [
    id 9309
    label "50855"
  ]
  node [
    id 9310
    label "50854"
  ]
  node [
    id 9311
    label "5663"
  ]
  node [
    id 9312
    label "5662"
  ]
  node [
    id 9313
    label "5660"
  ]
  node [
    id 9314
    label "10859"
  ]
  node [
    id 9315
    label "285596"
  ]
  node [
    id 9316
    label "5664"
  ]
  node [
    id 9317
    label "5669"
  ]
  node [
    id 9318
    label "147700"
  ]
  node [
    id 9319
    label "10202"
  ]
  node [
    id 9320
    label "205860"
  ]
  node [
    id 9321
    label "3093"
  ]
  node [
    id 9322
    label "27087"
  ]
  node [
    id 9323
    label "374569"
  ]
  node [
    id 9324
    label "286319"
  ]
  node [
    id 9325
    label "90141"
  ]
  node [
    id 9326
    label "51228"
  ]
  node [
    id 9327
    label "115286"
  ]
  node [
    id 9328
    label "339366"
  ]
  node [
    id 9329
    label "10203"
  ]
  node [
    id 9330
    label "126823"
  ]
  node [
    id 9331
    label "126820"
  ]
  node [
    id 9332
    label "126353"
  ]
  node [
    id 9333
    label "10057"
  ]
  node [
    id 9334
    label "154791"
  ]
  node [
    id 9335
    label "23239"
  ]
  node [
    id 9336
    label "23729"
  ]
  node [
    id 9337
    label "169200"
  ]
  node [
    id 9338
    label "65108"
  ]
  node [
    id 9339
    label "23231"
  ]
  node [
    id 9340
    label "23230"
  ]
  node [
    id 9341
    label "23233"
  ]
  node [
    id 9342
    label "136371"
  ]
  node [
    id 9343
    label "23235"
  ]
  node [
    id 9344
    label "23234"
  ]
  node [
    id 9345
    label "23237"
  ]
  node [
    id 9346
    label "23236"
  ]
  node [
    id 9347
    label "6402"
  ]
  node [
    id 9348
    label "6403"
  ]
  node [
    id 9349
    label "6400"
  ]
  node [
    id 9350
    label "6401"
  ]
  node [
    id 9351
    label "6406"
  ]
  node [
    id 9352
    label "6407"
  ]
  node [
    id 9353
    label "6404"
  ]
  node [
    id 9354
    label "6405"
  ]
  node [
    id 9355
    label "27033"
  ]
  node [
    id 9356
    label "18"
  ]
  node [
    id 9357
    label "27031"
  ]
  node [
    id 9358
    label "27030"
  ]
  node [
    id 9359
    label "343521"
  ]
  node [
    id 9360
    label "27036"
  ]
  node [
    id 9361
    label "27035"
  ]
  node [
    id 9362
    label "27034"
  ]
  node [
    id 9363
    label "7764"
  ]
  node [
    id 9364
    label "2740"
  ]
  node [
    id 9365
    label "7766"
  ]
  node [
    id 9366
    label "7767"
  ]
  node [
    id 9367
    label "7760"
  ]
  node [
    id 9368
    label "7761"
  ]
  node [
    id 9369
    label "7762"
  ]
  node [
    id 9370
    label "7763"
  ]
  node [
    id 9371
    label "23275"
  ]
  node [
    id 9372
    label "4640"
  ]
  node [
    id 9373
    label "10201"
  ]
  node [
    id 9374
    label "100128327"
  ]
  node [
    id 9375
    label "7768"
  ]
  node [
    id 9376
    label "7769"
  ]
  node [
    id 9377
[truncated: 14,421,970 more chars]
