# Supplementary material for: Mapping the perturbome network of cellular perturbations
Source: Nat Commun. 2019 Nov 13;10:5140. doi: 10.1038/s41467-019-13058-9 (PMC6853941; doi:10.1038/s41467-019-13058-9)
Supplement: Supplementary file 4 — Supplementary Data 2 [file 41467_2019_13058_MOESM4_ESM.csv]

SMILES	CLOUD_ID	DrugName	Conc_μM
O=C1CC[C@@]2([C@@H]3[C@H]([C@@H]4CC[C@H](C(=O)COC(=O)C(C)(C)C)[C@]4(CC3)C)CCC2=C1)C	CLOUD001	Desoxycorticosterone Pivalate	0.72
O(CCCOC)c1cc(ccc1OC)C[C@H](C(C)C)C[C@H](N)[C@@H](O)C[C@@H](C(C)C)C(=O)NCC(C(=O)N)(C)C	CLOUD002	Aliskiren	2.5
Clc1cc2nccc(NC(CCCN(CC)CC)C)c2cc1	CLOUD003	Chloroquine	4.7
[nH]1cncc1[C@@H](C)c1cccc(C)c1C	CLOUD004	Dexmedetomidine	42
O=C(N(CC)c1cc(ccc1)C=1n2ncc(c2N=CC=1)C#N)C	CLOUD005	Zaleplon	1.6
N(CCCC12CCC(c3c1cccc3)c1c2cccc1)C	CLOUD006	Maprotiline	10.8
O1[C@H]2[C@H](OC[C@@H]2O[N+](=O)[O-])[C@H](O[N+](=O)[O-])C1	CLOUD007	Isosorbide Dinitrate	0.13
S(=O)(=O)(N[C@@H](CCCN=C(N)N)C(=O)N1CC[C@H](C[C@@H]1C(O)=O)C)c1c2NCC(Cc2ccc1)C	CLOUD008	Argatroban	6.9
O(C(=O)N(C)C)c1ccc[n+](c1)C	CLOUD009	Pyridostigmine Bromide	5.5
n1c2c(CCc3c(cccc3)C2=C2CCN(CC2)C)ccc1	CLOUD010	Azatadine	0.43
s1c2C[C@@H](NCCC)CCc2nc1N	CLOUD011	Pramipexole	0.15
O(CC[N+](C)(C)C)C(=O)N	CLOUD012	Carbachol	37
Clc1cc2[C@H]3[C@H](c4c(Oc2cc1)cccc4)CN(C3)C	CLOUD013	Asenapine	0.07
Clc1cc(C(=O)N[C@@H]2CCN(C[C@@H]2OC)CCCOc2ccc(F)cc2)c(O)cc1N	CLOUD014	Norcisapride	0.31
Clc1cc2nccc(Nc3cc(CN(CC)CC)c(O)cc3)c2cc1	CLOUD015	Amodiaquine	0.7
S1C(Cc2ccc(OCCN(C)c3ncccc3)cc2)C(=O)NC1=O	CLOUD016	Rosiglitazone	4.2
Clc1nc(C(=O)N=C(N)N)c(nc1N)N	CLOUD017	Amiloride	1.1
Clc1cc2nccc(NC(CCCN(CCO)CC)C)c2cc1	CLOUD018	Hydroxychloroquine	1.5
Clc1ccccc1[C@H](N1CCc2sccc2C1)C(OC)=O	CLOUD019	Clopidogrel	0.12
NC1CC1c1ccccc1	CLOUD020	Tranylcypromine	7.5
O(C(CC)CC)[C@@H]1C=C(C[C@H](N)[C@H]1NC(=O)C)C(OCC)=O	CLOUD021	Oseltamivir	1
O(C(=O)C(O)(C1CCCCC1)c1ccccc1)CC[N+](CC)(CC)C	CLOUD022	Oxyphenonium Bromide	0.07
Oc1cc(ccc1O)CCN	CLOUD023	Dopamine	2.5
OB(O)[C@@H](NC(=O)[C@@H](NC(=O)c1nccnc1)Cc1ccccc1)CC(C)C	CLOUD024	Bortezomib	1.6
S1c2c(N(c3c1cccc3)CCCN1CCN(CC1)C)cc(cc2)C(F)(F)F	CLOUD025	Trifluoperazine	0.12
FC1(F)CCC(CC1)C(=O)N[C@@H](CCN1[C@H]2CC(n3c(nnc3C)C(C)C)C[C@@H]1CC2)c1ccccc1	CLOUD026	Maraviroc	11.35
O=C1CCC2=C3[C@H]([C@@H]4CC[C@](OC(=O)C)(C(=O)C)[C@]4(C[C@@H]3c3ccc(N(C)C)cc3)C)CCC2=C1	CLOUD027	Ulipristal Acetate	3.9
OC(C)(C)c1nc(n(Cc2ccc(cc2)-c2ccccc2-c2nn[nH]n2)c1C(O)=O)CCC	CLOUD028	Olmesartan	10
OC(CCCN1CCCCC1)(c1ccccc1)c1ccccc1	CLOUD029	Diphenidol	2.6
N(Cc1ccccc1)(CC#C)C	CLOUD030	Pargyline	1.9
FC1=CNC(=O)NC1=O	CLOUD031	5-Fluorouracil	2.5
NC12CC3(CC(C1)(CC(C3)C2)C)C	CLOUD032	Memantine	1.3
FC(F)(F)c1ccc(cc1)/C(=N/OCCN)/CCCCOC	CLOUD033	Fluvoxamine	3.9
O1CCN(N)C1=O	CLOUD034	3-Amino-2-Oxazolidinone	49
S(=O)(=O)(Nc1ccc(cc1)C(O)CCCN(CCCCCCC)CC)C	CLOUD035	Ibutilide	0.08
Clc1ccc(N\C(=N\C(=NC(C)C)N)\N)cc1	CLOUD036	Proguanil	3
Clc1cc(ccc1Cl)[C@@H]1CC[C@H](NC)c2c1cccc2	CLOUD037	Sertraline	3.3
O1[C@@H]2[C@]34CCN([C@H](Cc5c3c1c(O)cc5)[C@]4(O)CCC2=O)CC1CC1	CLOUD038	Naltrexone	0.44
O(C(=O)C)[C@@H]1[C@@]2([C@H]([C@H]3[C@H](CC2)[C@@]2([C@H](C[C@H](OC(=O)C)[C@@H](N4CCCCC4)C2)CC3)C)C[C@@H]1[N+]1(CCCCC1)C)C	CLOUD039	Vecuronium Bromide	3.3
ON1C(N)=CC(=NC1=N)N1CCCCC1	CLOUD040	Minoxidil	6
S(OCCCCOS(=O)(=O)C)(=O)(=O)C	CLOUD041	Busulfan	1.4
OC(CCN1CCCCC1)(C1CCCCC1)c1ccccc1	CLOUD042	Trihexyphenidyl	3.3
O=C1CC[C@@H]2[C@@H]3[C@H]([C@@H]4CC[C@@](O)(C#C)[C@]4(CC3)CC)CCC2=C1	CLOUD043	Levonorgestrel	0.24
N(CCCN1c2c(CCc3c1cccc3)cccc2)(C)C	CLOUD044	Imipramine	6.2
Fc1cc2c(-n3c(CN(C)C2=O)c(nc3)C(OCC)=O)cc1	CLOUD045	Flumazenil	1.6
ClCCN(CCCl)c1ccc(cc1)CCCC(O)=O	CLOUD046	Chlorambucil	8.1
O(CCCCCOc1ccc(cc1)C(N)=N)c1ccc(cc1)C(N)=N	CLOUD047	Pentamidine	7.4
O1C2(CCC1=O)CCC1C3C(CCC12C)C1(C(=CC(=O)CC1)C=C3)C	CLOUD048	Canrenone	3
S(=O)(=O)(Nc1cc2c(oc(CCCC)c2C(=O)c2ccc(OCCCN(CCCC)CCCC)cc2)cc1)C	CLOUD049	Dronedarone	1.3
Clc1cc2NC(N(S(=O)(=O)c2cc1S(=O)(=O)N)C)CCl	CLOUD050	Methyclothiazide	0.5
O=C1CC[C@@]2([C@@H]3[C@H]([C@@H]4CC[C@H](O)[C@]4(CC3)C)CCC2=C1)C	CLOUD051	Testosterone	0.17
s1c2cc(OC(F)(F)F)ccc2nc1N	CLOUD052	Riluzole	4.3
O1[C@@H](C)[C@@H](O)[C@@H](N)C[C@@H]1O[C@@H]1c2c(C[C@](O)(C1)C(=O)CO)c(O)c1c(C(=O)c3c(cccc3OC)C1=O)c2O	CLOUD053	Doxorubicin	0.18
n1c(N)c2nc(-c3ccccc3)c(nc2nc1N)N	CLOUD054	Triamterene	2
S1C[C@@]2(O[C@H]1C)C1CCN(C2)CC1	CLOUD055	Cevimeline	1.5
S(=O)(=O)(N)c1cc(cc(NCCCC)c1Oc1ccccc1)C(O)=O	CLOUD056	Bumetanide	1
O1[C@H](CO)[C@@H](O)[C@H](O)[C@@H]1N1C=CC(=NC1=O)N	CLOUD057	Cytarabine	10.3
Clc1ccc(cc1)C1(O)CCN(CC1)CCC(C(=O)N(C)C)(c1ccccc1)c1ccccc1	CLOUD058	Loperamide	32
O(C(=O)C=1C(C(C(OC)=O)=C(NC=1C)C)c1ccccc1[N+](=O)[O-])CC(C)C	CLOUD059	Nisoldipine	13
S(=O)(=O)(NC)Cc1cc2c([nH]cc2CCN(C)C)cc1	CLOUD060	Sumatriptan	1
Fc1cc(F)c(F)cc1C[C@@H](N)CC(=O)N1CCn2c(nnc2C(F)(F)F)C1	CLOUD061	Sitagliptin	4.8
S(SC(=S)N(CC)CC)C(=S)N(CC)CC	CLOUD062	Disulfiram	6.7
Oc1c2c(C(=O)c3c(C2=O)c(NCCNCCO)ccc3NCCNCCO)c(O)cc1	CLOUD063	Mitoxantrone	3.4
O(CCN(C)C)c1ccc(cc1)\C(=C(\CC)/c1ccccc1)\c1ccccc1	CLOUD064	Tamoxifen	6.7
OC12CC3(CC(C1)CC(C3)C2)[C@H](N)C(=O)N1[C@@H]2[C@H](C[C@H]1C#N)C2	CLOUD065	Saxagliptin	0.38
Fc1ccc(cc1)[C@@H](O)CC[C@@H]1[C@H](N(C1=O)c1ccc(F)cc1)c1ccc(O)cc1	CLOUD066	Ezetimibe	0.87
Clc1cc(C(=O)NC2CCN(CC2OC)CCCOc2ccc(F)cc2)c(OC)cc1N	CLOUD067	Cisapride	0.85
Fc1cc2onc(c2cc1)C1CCN(CC1)CCC=1C(=O)N2C(=NC=1C)CCCC2	CLOUD068	Risperidone	73
O1[C@](NC(=O)[C@@H]2C[C@H]3[C@H](N(C2)C)Cc2c4c3cccc4[nH]c2)(C)C(=O)N2[C@@H](Cc3ccccc3)C(=O)N3[C@@H](CCC3)[C@]12O	CLOUD069	Dihydroergotamine	74
FC(F)(F)c1ccc(cc1NC(=O)[C@H]1CC[C@H]2[C@H]3[C@H](CC[C@]12C)[C@@]1([C@H](NC(=O)C=C1)CC3)C)C(F)(F)F	CLOUD070	Dutasteride	12
Fc1cc\2c(NC(=O)/C/2=C\c2[nH]c(C)c(C(=O)NCCN(CC)CC)c2C)cc1	CLOUD071	Sunitinib	0.73
S(C(=O)C)[C@H]1[C@H]2[C@@H]3CC[C@]4(OC(=O)CC4)[C@]3(CC[C@@H]2[C@@]2(C(=CC(=O)CC2)C1)C)C	CLOUD072	Spironolactone	3
S(=O)(=O)(N1CCN(CC1)C)c1cc(C=2NC(=O)c3n(nc(c3N=2)CCC)C)c(OCC)cc1	CLOUD073	Sildenafil	0.53
O1c2c(cc3c(oc(c3)C)c2C)C(=CC1=O)C	CLOUD074	Trioxsalen	0.07
O1[C@H](CO)[C@@H](O[C@H]2O[C@H](CO)[C@@H](O[C@H]3O[C@H](C)[C@@H](N[C@H]4C=C(CO)[C@@H](O)[C@H](O)[C@H]4O)[C@H](O)[C@H]3O)[C@H](O)[C@H]2O)[C@H](O)[C@@H](O)C1O	CLOUD075	Acarbose	2.2
Oc1c([N+](=O)[O-])cc(cc1O)\C=C(\C(=O)N(CC)CC)/C#N	CLOUD076	Entacapone	6.6
O1CC(=CC1=O)[C@H]1CC[C@]2(O)[C@H]3[C@H](CC[C@]12C)[C@@]1([C@@H](C[C@@H](O[C@@H]2O[C@H](C)[C@@H](O[C@@H]4O[C@H](C)[C@@H](O[C@@H]5O[C@H](C)[C@@H](O)[C@@H](O)C5)[C@@H](O)C4)[C@@H](O)C2)CC1)CC3)C	CLOUD077	Digitoxin	0.16
O1[C@@H](CC[C@@H]1N1C=CC(=NC1=O)N)CO	CLOUD078	Zalcitabine	2.4
O=C1NC(C)=C(C=C1C#N)c1ccncc1	CLOUD079	Milrinone	5.9
O(C)c1cc(C)c(\C=C\C(=C\C=C\C(=C\C(O)=O)\C)\C)c(C)c1C	CLOUD080	Acitretin	7.7
O1[C@H](CC)[C@](O)(C)[C@H](O)[C@H](N(C[C@@H](C[C@](O)(C)[C@H](O[C@@H]2O[C@@H](C[C@H](N(C)C)[C@H]2O)C)[C@@H](C)[C@H](O[C@@H]2O[C@@H](C)[C@H](O)[C@](OC)(C2)C)[C@@H](C)C1=O)C)C)C	CLOUD081	Azithromycin	6.7
Oc1cc(ccc1O)C(O)CNC(C)C	CLOUD082	Isoproterenol	11.8
Clc1cc([N+](=O)[O-])ccc1NC(=O)c1cc(Cl)ccc1O	CLOUD083	Niclosamide	5.3
Clc1c(N2CCN(CC2)CCCCOc2cc3NC(=O)CCc3cc2)cccc1Cl	CLOUD084	Aripiprazole	3.3
n1cn(nc1)Cc1cc(cc(c1)C(C#N)(C)C)C(C#N)(C)C	CLOUD085	Anastrozole	0.51
O1c2c3c4c(c(O)c2C)C(=O)C(NC(=O)/C(=C\C=C\[C@H](C)[C@H](O)[C@@H](C)[C@@H](O)[C@@H](C)[C@H](OC(=O)C)[C@H](C)[C@@H](OC)\C=C\O[C@]1(C)C3=O)/C)=C1NC2(N=C14)CCN(CC2)CC(C)C	CLOUD086	Rifabutin	0.89
O(C(=O)Nc1[nH]c2cc(ccc2n1)C(=O)c1ccccc1)C	CLOUD087	Mebendazole	1.7
Oc1cc2CC[C@H]3[C@@H]4CC[C@@](O)(C#C)[C@]4(CC[C@@H]3c2cc1)C	CLOUD088	Ethinyl Estradiol	23
OC(=O)CC[C@H](NC(=O)c1ccc(N(Cc2nc3c(nc(nc3N)N)nc2)C)cc1)C(O)=O	CLOUD089	Methotrexate	0.44
S1SCCC(=O)N[C@@H](CCCCN=C(N)N)C(=O)NCC(=O)N[C@@H](CC(O)=O)C(=O)N[C@@H](Cc2c3c([nH]c2)cccc3)C(=O)N2[C@@H](CCC2)C(=O)N[C@@H](C1)C(=O)N	CLOUD090	Eptifibatide	5.3
n1c2c(CCCC2)c(N)c2c1cccc2	CLOUD091	Tacrine	0.25
S(=O)(=O)(NC(=O)c1cc(OC)c(cc1)Cc1c2cc(NC(OC3CCCC3)=O)ccc2n(c1)C)c1ccccc1C	CLOUD092	Zafirlukast	0.26
O1C(COC(=O)c2n(Cc3ccc(cc3)-c3ccccc3-c3nn[nH]n3)c(nc2C(O)(C)C)CCC)=C(OC1=O)C	CLOUD093	Olmesartan Medoxomil	8.1
O=C(N(CC)CC)N1CCN(CC1)C	CLOUD094	Diethylcarbamazine	6.3
OC(=O)[C@H]1N(CCC1)C(=O)[C@@H](N[C@@H](CCc1ccccc1)C(O)=O)C	CLOUD095	Enalaprilat	0.67
O(C)c1cc2C3N(CC(CC(C)C)C(=O)C3)CCc2cc1OC	CLOUD096	Tetrabenazine	10
S1CCN2C[C@@H](N=C12)c1ccccc1	CLOUD097	Levamisole	11.7
N(C)C1(C2CC(CC2)C1(C)C)C	CLOUD098	Mecamylamine	3.6
O=C(NC(C)C)c1ccc(cc1)CNNC	CLOUD099	Procarbazine	13.6
Clc1cc2c(N(CCC[C@H]2O)C(=O)c2ccc(NC(=O)c3ccccc3C)cc2C)cc1	CLOUD100	Tolvaptan	11.1
O(CCNC)c1ccc(cc1)\C(=C(\CC)/c1ccccc1)\c1ccc(O)cc1	CLOUD101	Endoxifen	6.75
S=C1N=CNc2nc[nH]c12	CLOUD102	6-Mercaptopurine	9.9
O1[C@H]2O[C@H](O)[C@@H](C3[C@@]24OOC1(CC[C@H]4[C@@H](CC3)C)C)C	CLOUD103	Dihydroartemisinin	13.2
Fc1ccc(cc1)-c1c(COC)c(nc(C(C)C)c1\C=C\[C@@H](O)C[C@@H](O)CC(O)=O)C(C)C	CLOUD104	Cerivastatin	0.46
n1ncc2c(cccc2)c1NN	CLOUD105	Hydralazine	15.6
O=C1C=C2CC[C@@H]3[C@@H]([C@]2(C=C1)C)[C@@H](O)C[C@]1([C@H]3CC[C@]1(O)C(=O)CO)C	CLOUD106	Prednisolone	13.9
O1CCc2c3c(CC[C@H]3CCNC(=O)CC)ccc12	CLOUD107	Ramelteon	0.13
s1ccc(C)c1C(=CCCN1C[C@@H](CCC1)C(O)=O)c1sccc1C	CLOUD108	Tiagabine	2.7
Clc1cc2c(Oc3c(N=C2N2CCNCC2)cccc3)cc1	CLOUD109	Amoxapine	9.6
O1CCCC1C(=O)N1CCN(CC1)c1nc(N)c2cc(OC)c(OC)cc2n1	CLOUD110	Terazosin	1
O1[C@@H]2O[C@@]3(OO[C@]24[C@@H](CC[C@H]([C@@H]4CC3)C)[C@@H](C)[C@H]1OC)C	CLOUD111	Artemether	3.9
O=C(Nc1ccccc1)CCCCCCC(=O)NO	CLOUD112	Vorinostat	9.8
Clc1cc(Cl)ccc1[C@@]1(O[C@H](CO1)COc1ccc(N2CCN(CC2)c2ccc(N3C=NN(C(CC)C)C3=O)cc2)cc1)Cn1ncnc1	CLOUD113	Itraconazole	14.2
O=C(Nc1cc(Nc2nc(ccn2)-c2cccnc2)c(cc1)C)c1ccc(cc1)CN1CCN(CC1)C	CLOUD114	Imatinib	14
O1[C@H](CO)[C@@H](O)[C@@H](O)[C@@H]1N1C=NC(=NC1=O)N	CLOUD115	Azacitidine	15.4
O1[C@@H]2[C@@]3(CCN(Cc4c3c1c(OC)cc4)C)C=C[C@H](O)C2	CLOUD116	Galantamine	20
O1CC2=C(C=C3N(Cc4c3nc3c(cc(OC(=O)N5CCC(N6CCCCC6)CC5)cc3)c4CC)C2=O)[C@@](O)(CC)C1=O	CLOUD117	Irinotecan	16.8
s1cc(nc1CN(C)C)CSCCN\C(\NC)=C\[N+](=O)[O-]	CLOUD118	Nizatidine	7.5
O1[C@H](/C(=C/[C@H]2C[C@@H](OC)[C@H](O)CC2)/C)[C@H](C)[C@@H](O)CC(=O)[C@@H](\C=C(\C[C@@H](C[C@H](OC)[C@H]2O[C@](O)([C@@H](C[C@@H]2OC)C)C(=O)C(=O)N2[C@@H](CCCC2)C1=O)C)/C)CC=C	CLOUD119	Tacrolimus	0.09
s1c([N+](=O)[O-])cnc1NC(=O)c1ccccc1O	CLOUD120	Tizoxanide	48.8
O=C1NC(=O)CCC1N1C(=O)c2c(cccc2)C1=O	CLOUD121	Thalidomide	19.4
OCCN(CCO)c1nc(N2CCCCC2)c2nc(nc(N3CCCCC3)c2n1)N(CCO)CCO	CLOUD122	Dipyridamole	19.8
FC(F)(CCCC)[C@@]1(O[C@H]2[C@H](CC1)[C@@H](CCCCCCC(O)=O)C(=O)C2)O	CLOUD123	Lubiprostone	64
O(CC(O)CNC(C)C)c1ccc(cc1)CC(=O)N	CLOUD124	Atenolol	18.8
N1CCN=C1Cc1ccccc1	CLOUD125	Tolazoline	25
OC[C@@H](NC(=O)[C@@H]1C=C2[C@H](N(C1)C)Cc1c3c2cccc3[nH]c1)CC	CLOUD126	Methylergonovine	44
S(O[n+]1c(N)cc(nc1N)N1CCCCC1)(=O)(=O)[O-]	CLOUD127	Minoxidil Sulfate	4.3
Clc1ccc(N2C(N=C(N=C2N)N)(C)C)cc1	CLOUD128	Cycloguanil	3.4
FC(F)(F)c1c2nc(cc(c2ccc1)C(O)C1NCCCC1)C(F)(F)F	CLOUD129	Mefloquine	23.8
Clc1cc(c-2c(c1)\C(\c1cc(Cl)ccc1-2)=C/c1ccc(Cl)cc1)C(O)C[O+](CCCC)[CH-]CCC	CLOUD130	Lumefantrine	16.9
O(C)c1c(OC)cc(cc1OC)C(=O)NCc1ccc(OCCN(C)C)cc1	CLOUD131	Trimethobenzamide	257.426.762
o1c(ccc1\C=N\N1CC(=O)NC1=O)-c1ccc([N+](=O)[O-])cc1	CLOUD132	Dantrolene	23.9
Oc1cc(ccc1O)[C@@H](O)CNC	CLOUD133	Epinephrine	27.3
Clc1cc(N2CCN(CC2)CCCN2N=C3N(C=CC=C3)C2=O)ccc1	CLOUD134	Trazodone	21.5
O1CCN(\N=C\c2oc([N+](=O)[O-])cc2)C1=O	CLOUD135	Furazolidone	22.2
FC(F)(F)c1cc(NC(=O)C(O)(C)C)ccc1[N+](=O)[O-]	CLOUD136	Hydroxyflutamide	27.1
O(C)c1cc(ccc1OC)C[C@H]1[N@+](CCc2cc(OC)c(OC)cc12)(CCC(OCCCCCOC(=O)CC[N@+]1(CCc2cc(OC)c(OC)cc2[C@H]1Cc1cc(OC)c(OC)cc1)C)=O)C	CLOUD137	Cisatracurium Besylate	18.1
O1[C@H](CO)[C@@H](O)C[C@@H]1n1c2NC=NC[C@@H](O)c2nc1	CLOUD138	Pentostatin	55.9
O1[C@@H]2C[C@H](O)[C@@]3([C@H]([C@H](OC(=O)c4ccccc4)[C@]4(O)C[C@H](OC(=O)[C@H](O)[C@@H](NC(OC(C)(C)C)=O)c5ccccc5)C(=C([C@@H](O)C3=O)C4(C)C)C)[C@]2(OC(=O)C)C1)C	CLOUD139	Docetaxel	22.7
Brc1ccccc1C[N+](CC)(C)C	CLOUD140	Bretylium Tosylate	84.1
S(=O)(Cc1nccc(OCC(F)(F)F)c1C)c1[nH]c2c(n1)cccc2	CLOUD141	Lansoprazole	23
FC(F)(F)c1cc(NC(=O)C(C)C)ccc1[N+](=O)[O-]	CLOUD142	Flutamide	27.2
S(CCC)c1cc2[nH]c(nc2cc1)NC(OC)=O	CLOUD143	Albendazole	28.3
O(C)c1c(OC)cc(cc1OC)Cc1cnc(nc1N)N	CLOUD144	Trimethoprim	43.1
O(C[C@@H](NC(=O)C)C(=O)NCc1ccccc1)C	CLOUD145	Lacosamide	49.9
OC[C@@H]1CC(n2c3nc(nc(NC4CC4)c3nc2)N)C=C1	CLOUD146	Abacavir	74.4
OC1CC2C(C\C(\C2)=C/CCCC(OCC(=O)c2ccccc2)=O)C1\C=C\C(O)C(CC#CC)C	CLOUD147	Iloprost	1
N(C(N=C(N)N)=N)(C)C	CLOUD148	Metformin	38.4
O(CC(O)CN1CCN(CC1)CC(=O)Nc1c(cccc1C)C)c1ccccc1OC	CLOUD149	Ranolazine	37.4
[Li+]	CLOUD150	Lithium Citrate	1081
O=C1N2C(c3c(CC2)cccc3)CN(C1)C(=O)C1CCCCC1	CLOUD151	Praziquantel	3.2
O(C)c1cc2N([C@@H]3[C@@]4([C@H]5N(CC=C[C@@]5(CC)[C@@H](OC(=O)C)[C@]3(O)C(OC)=O)CC4)c2cc1[C@@]1(c2[nH]c3c(c2CCN2C[C@@](O)(C[C@H](C1)C2)CC)cccc3)C(OC)=O)C	CLOUD152	Vinblastine	0.12
O1C(CNC1=O)COc1cc(cc(c1)C)C	CLOUD153	Metaxalone	38.4
Fc1ccc(cc1)[C@H](O)CC[C@@H]1[C@H](N(C1=O)c1ccc(F)cc1)c1ccc(OC2O[C@H](C(O)=O)[C@@H](O)[C@H](O)[C@H]2O)cc1	CLOUD154	Ezetimibe Glucuronide	47
Clc1c(cccc1Cl)-c1nnc(nc1N)N	CLOUD155	Lamotrigine	54.6
Fc1cc2c(nc1N1CCNCC1)N(C=C(C(O)=O)C2=O)CC	CLOUD156	Enoxacin	62.4
O1CCN(CC1)CCC1CN(CC)C(=O)C1(c1ccccc1)c1ccccc1	CLOUD157	Doxapram	66
O[C@]1(CC[C@H]2[C@H]3[C@H](CC[C@]12C)[C@@]1([C@H](Cc2[nH]ncc2C1)CC3)C)C	CLOUD158	Stanozolol	62.7
O[C@H]1[C@H](O)[C@@H](O)CN(CCO)[C@@H]1CO	CLOUD159	Miglitol	45.4
OC=1[C@@H](N(C)C)[C@@H]2C[C@H]3C(=C(O)[C@]2(O)C(=O)C=1C(=O)N)C(=O)c1c(cccc1O)[C@]3(O)C	CLOUD160	Tetracycline	45
S(=O)(=O)(Nc1ncc(OC)cn1)c1ccc(N)cc1	CLOUD161	Sulfameter	322.8
OC(=O)CC[C@H](NC(=O)N)C(O)=O	CLOUD162	Carglumic Acid	68.4
OC(=O)[C@H](NC(=O)C1CCC(CC1)C(C)C)Cc1ccccc1	CLOUD163	Nateglinide	66.1
O=C1n2c(N=NN1C)c(nc2)C(=O)N	CLOUD164	Temozolomide	70.6
O1Cc2c(c(O)c(C\C=C(\CCC(O)=O)/C)c(OC)c2C)C1=O	CLOUD165	Mycophenolic Acid	78
Clc1c(Nc2ccccc2C(O)=O)c(Cl)ccc1C	CLOUD166	Meclofenamic Acid	81.1
O1c2c(cccc2)C(=O)C(C(CC)c2ccccc2)=C1O	CLOUD167	Phenprocoumon	64.2
Oc1ccc(N)cc1C(O)=O	CLOUD168	Mesalazine	39.2
Clc1ccccc1C(C(Cl)Cl)c1ccc(Cl)cc1	CLOUD169	Mitotane	62.5
OCCn1c(ncc1[N+](=O)[O-])C	CLOUD170	Metronidazole	58.4
O=C(NN)c1ccncc1	CLOUD171	Isoniazid	73.5
S(=O)(=O)(N(CC(C)C)C[C@@H](O)[C@@H](NC(O[C@H]1CCOC1)=O)Cc1ccccc1)c1ccc(N)cc1	CLOUD172	Amprenavir	76.2
s1cc(nc1)-c1[nH]c2c(n1)cccc2	CLOUD173	Thiabendazole	89.4
s1c([N+](=O)[O-])cnc1NC(=O)c1ccccc1OC(=O)C	CLOUD174	Nitazoxanide	48.8
S=C1NC(=CC(=O)N1)CCC	CLOUD175	Propylthiouracil	90
P(OC[C@H]1O[C@@H](n2nc(nc2)C(=O)N)[C@H](O)[C@@H]1O)(OP(OP(O)(O)=O)(O)=O)(O)=O	CLOUD176	Ribavirin 5'-Triphosphate	33
O1NC(=O)[C@H](N)C1	CLOUD177	D-Cycloserine	98
O1[C@H](CO)[C@@H](O)[C@@H](O)[C@@H]1n1nc(nc1)C(=O)N	CLOUD178	Ribavirin	75.3
O=C(NO)N	CLOUD179	Hydroxyurea	650
Clc1cc2S(=O)(=O)N=C(Nc2cc1)C	CLOUD180	Diazoxide	86.7
O=C1N(C)C(=O)NC1(CC)c1ccccc1	CLOUD181	Mephenytoin	343.8
n1c(nc(nc1N(C)C)N(C)C)N(C)C	CLOUD182	Altretamine	98.9
Clc1ccc(OCC(O)CO)cc1	CLOUD183	Chlorphenesin	83.9
S(OC[C@]12OC(O[C@H]1[C@@H]1OC(O[C@@H]1CO2)(C)C)(C)C)(=O)(=O)N	CLOUD184	Topiramate	76.6
OC[C@@H](NCCN[C@@H](CC)CO)CC	CLOUD185	Ethambutol	146.1
Oc1cc(ccc1O)C[C@@](N)(C(O)=O)C	CLOUD186	Methyldopa	118.4
s1c2c(cc1C(N(O)C(=O)N)C)cccc2	CLOUD187	Zileuton	105.4
O(CC(CCC)(COC(=O)N)C)C(=O)NC(C)C	CLOUD188	Carisoprodol	115.2
OC(=O)CC1(CCCCC1)CN	CLOUD189	Gabapentin	122.6
FC(F)(F)c1cc([N+](=O)[O-])c(cc1)C(=O)C1C(=O)CCCC1=O	CLOUD190	Nitisinone	118.7
O=C1N=CN=C2NNC=C12	CLOUD191	Allopurinol	139.6
s1c(nnc1S(=O)(=O)N)NC(=O)C	CLOUD192	Acetazolamide	90
Oc1ccc(N2N(C(=O)C(CCCC)C2=O)c2ccccc2)cc1	CLOUD193	Oxyphenbutazone	308.3
Oc1cc(N)ccc1C(O)=O	CLOUD194	4-Aminosalicylic Acid	130.6
O1[C@H]2[C@@]13CC[C@H]1[C@@H]4CC[C@H](O)[C@]4(CC[C@@H]1[C@]3(CC(C#N)=C2O)C)C	CLOUD195	Trilostane	308.7
O1[C@@H](CC(=O)[C@@H](\C=C(/C)\[C@@H](O)[C@@H](OC)C(=O)[C@@H](C[C@@H](\C=C\C=C\C=C(/C)\[C@@H](OC)CC2O[C@](O)([C@@H](CC2)C)C(=O)C(=O)N2[C@@H](CCCC2)C1=O)C)C)C)[C@@H](C[C@H]1C[C@@H](OC)[C@H](OCCO)CC1)C	CLOUD196	Everolimus	0.95
O1[C@@H](CN)[C@@H](O)[C@H](O)[C@@H](N)[C@H]1O[C@H]1[C@@H](O)[C@@H](O[C@@H]1CO)O[C@H]1[C@H](O[C@H]2O[C@H](CO)[C@@H](O)[C@H](O)[C@H]2N)[C@@H](N)C[C@@H](N)[C@@H]1O	CLOUD197	Paromomycin	332.3
Fc1ccc(cc1)C1(OCc2c1ccc(c2)C#N)CCCN(C)C	CLOUD198	Citalopram	3.1
Clc1cc(Cl)cc2c1cc(c1c2cc(cc1)C(F)(F)F)C(O)CCN(CCCC)CCCC	CLOUD199	Halofantrine	63.9
OC1(CCC2C3C(C4C(=CC(=O)CC4)CC3)C(CC12CC)=C)C#C	CLOUD200	Etomidate	10.3
S(=O)(C(c1ccccc1)c1ccccc1)CC(=O)N	CLOUD201	Armodafinil	27.1
Oc1ccc(cc1)C[C@](N)(C(O)=O)C	CLOUD202	Metyrosine	71.7
FC(F)(F)c1ccc(N/C(/O)=C(/C(=O)C)\C#N)cc1	CLOUD203	Teriflunomide (A77 1726)	66.9
Clc1ccc(cc1)[C@H](CCN(C)C)c1ncccc1	CLOUD204	Dexchlorpheniramine	0.15
Clc1cc(Nc2ncnc3c2cc(OCCCN2CCOCC2)c(OC)c3)ccc1F	CLOUD205	Gefitinib	34.7
S(=O)(=O)(Nc1nc(nc(OCCO)c1Oc1ccccc1OC)-c1ncccn1)c1ccc(cc1)C(C)(C)C	CLOUD206	Bosentan	33.6
FC(F)C(N)(CCCN)C(O)=O	CLOUD207	Eflornithine	319.5
S(CCCC\C=C(/NC(=O)[C@H]1CC1(C)C)\C(O)=O)C[C@H](N)C(O)=O	CLOUD208	Cilastatin	153.4
Clc1nc(N)c2ncn(c2n1)[C@@H]1O[C@H](CO)[C@@H](O)[C@@H]1F	CLOUD209	Clofarabine	7.5
OCc1ncc([N+](=O)[O-])n1CCO	CLOUD210	Hydroxymetronidazole	58.4
Fc1ccc(cc1)CN/C(/O)=C\1/N=C(N(C)C(=O)C/1=O)C(NC(=O)c1oc(nn1)C)(C)C	CLOUD211	Raltegravir	22.5
Clc1ccc(OC(C(O)=O)(C)C)cc1	CLOUD212	Clofibric Acid	368
Clc1cc2NC(Oc2cc1)=O	CLOUD213	Chlorzoxazone	214.1
S1(=O)(=O)[C@H]2N([C@@H](C(O)=O)C1(C)C)C(=O)C2	CLOUD214	Sulbactam	343
s1c(nc(C)c1C(O)=O)-c1cc(C#N)c(OCC(C)C)cc1	CLOUD215	Febuxostat	178
s1cc(nc1N)/C(=N/OC)/C(=O)N[C@H]1[C@H]2SCC(CSc3nnnn3C)=C(N2C1=O)C(O)=O	CLOUD216	Cefmenoxime	183.8
Fc1cccc(F)c1Cn1nnc(c1)C(=O)N	CLOUD217	Rufinamide	202.1
Clc1ccc(cc1)C1CCC(CC1)C=1C(=O)C(=O)c2c(cccc2)C=1O	CLOUD218	Atovaquone	37.9
Clc1ccc(NC(=O)Nc2ccc(Oc3cc(ncc3)C(=O)NC)cc2)cc1C(F)(F)F	CLOUD219	Sorafenib	10.76
O(C(CC)CC)[C@@H]1C=C(C[C@H](N)[C@H]1NC(=O)C)C(O)=O	CLOUD220	Oseltamivir Acid	6.45
Clc1cc2c(NC(O[C@]2(C#CC2CC2)C(F)(F)F)=O)cc1	CLOUD221	Efavirenz	28.8
FC(F)(F)c1cc(ccc1)CCCN[C@H](C)c1c2c(ccc1)cccc2	CLOUD222	Cinacalcet	0.4
O[C@H]1[C@H](O)[C@@H](O)CN(CCCC)[C@@H]1CO	CLOUD223	Miglustat	92.6
S(C(Sc1cc(C(C)(C)C)c(O)c(c1)C(C)(C)C)(C)C)c1cc(C(C)(C)C)c(O)c(c1)C(C)(C)C	CLOUD224	Probucol	12.58
ClCCN(N=O)C(=O)NCCCl	CLOUD225	Carmustine	0.2
O=C1NCNC(=O)C1(CC)c1ccccc1	CLOUD226	Primidone	55
O=C(NO)C	CLOUD227	Acetohydroxamic Acid	523.5
O(CC(C(CC)C)(COC(=O)N)C)C(=O)N	CLOUD228	Mebutamate	144.2
S(=O)(CCC1C(=O)N(N(C1=O)c1ccccc1)c1ccccc1)c1ccccc1	CLOUD229	(+/-)-Sulfinpyrazone	41.84
O(c1cc(ccc1)C(C(O)=O)C)c1ccccc1	CLOUD230	Fenoprofen	1256.2
O1[C@@H](Oc2ccc3c(OC(O)=C(NC(=O)c4cc(CC=C(C)C)c(O)cc4)C3=O)c2C)[C@H](O)[C@H](OC(=O)N)[C@@H](OC)C1(C)C	CLOUD231	Novobiocin	90.8
O(C)c1cc2c(nccc2[C@@H](O)[C@H]2N3C[C@@H](C(C2)CC3)C=C)cc1	CLOUD232	Quinine	177
O=C1N=C(Nc2n(cnc12)COC(CO)CO)N	CLOUD233	Ganciclovir	98
S(=O)(=O)(N)c1cc(Nc2nc(N(C)c3cc4nn(C)c(c4cc3)C)ccn2)ccc1C	CLOUD234	Pazopanib	132.6
S(=O)(=O)(N)Cc1noc2c1cccc2	CLOUD235	Zonisamide	141.4
Oc1ccc(cc1)C[C@H](N)C(O)=O.OC(=O)CC[C@H](N)C(O)=O.OC(=O)C.OC(=O)[C@@H](N)CCCCN.OC(=O)[C@@H](N)C	CLOUD236	Glatiramer Acetate	50
O1CC2=C(C=C3N(Cc4c3nc3c(cc(O)cc3)c4CC)C2=O)[C@@](O)(CC)C1=O	CLOUD237	7-Ethyl-10-Hydroxy-Camptothecin	16.78
S(=O)(=O)(CCn1c(ncc1[N+](=O)[O-])C)CC	CLOUD238	Tinidazole	192.9
O(CC(COC(=O)N)c1ccccc1)C(=O)N	CLOUD239	Felbamate	205.7
S(=O)(=O)(NC(=O)NC1CCCCC1)c1ccc(cc1)C(=O)C	CLOUD240	Acetohexamide	10
Clc1c(S(=O)(=O)N)cc(S(=O)(=O)N)cc1Cl	CLOUD241	Dichlorphenamide	214.8
[nH]1ncc(c1)C	CLOUD242	Fomepizole	299.6
FC(F)(F)c1ccc(NC(=O)c2cnoc2C)cc1	CLOUD243	Leflunomide	333.1
S(=O)(=O)(N(CCC)CCC)c1ccc(cc1)C(O)=O	CLOUD244	Probenecid	700.9
O=C(N)c1nccnc1	CLOUD245	Pyrazinamide	611.3
Clc1ccc(cc1)C(CC(O)=O)CN	CLOUD246	Baclofen	4.7
Clc1ccc(OC(C(OCC)=O)(C)C)cc1	CLOUD247	Clofibrate	325.5
OC(=O)c1nccnc1	CLOUD248	Pyrazinoic Acid	604.4
OC(=O)C(CCC)CCC	CLOUD249	Valproic Acid	701.2
[Pt].OC(=O)C1(CCC1)C(O)=O.N.N	CLOUD250	Carboplatin	334.9
O=C1N(C)C(=O)N(c2nc[nH]c12)C	CLOUD251	Theophylline	555
P(O)(O)(=O)[C@H]1O[C@H]1C	CLOUD252	Fosfomycin	1149.7
OC(=O)C1CCC(CC1)CN	CLOUD253	Tranexamic Acid	1590.2
N1CCNCC1	CLOUD254	Piperazine Hexahydrate	5.8
[S-]C1OC(COC(=O)C)C(OC(=O)C)C(OC(=O)C)C1OC(=O)C.P(CC)(CC)CC	CLOUD255	Auranofin	7.25
S1c2c(N(c3c1cccc3)CCCN(C)C)cc(cc2)C(F)(F)F	CLOUD256	Triflupromazine	1.4
OC1C2(CC(=O)N(CCCCN3CCN(CC3)c3ncccn3)C1=O)CCCC2	CLOUD257	6-Hydroxybuspirone	0.05
n1ccc(NC(NC#N)=NC(C(C)(C)C)C)cc1	CLOUD258	Pinacidil	8.3
SC(=S)N(CC)CC	CLOUD259	Sodium Diethyldithiocarbamate Trihydrate	10
NC12CC3CC(C1)CC(C2)C3	CLOUD260	Amantadine	19.85
O(C(=O)CCC(OCC[N+](C)(C)C)=O)CC[N+](C)(C)C	CLOUD261	Succinylcholine Chloride	12.65
O=C1N(CCCCN2CCN(CC2)c2ncccn2)C(=O)CC2(C1)CCCC2	CLOUD262	Buspirone	0.05
O=C1N(C)C(=O)CC1c1ccccc1	CLOUD263	Phensuximide	52.9
Fc1ccc(cc1)[C@H]1N(CCO[C@H]1O[C@H](C)c1cc(cc(c1)C(F)(F)F)C(F)(F)F)CC1=NC(=O)NN1	CLOUD264	Aprepitant	20.7
P(O)(O)(=O)C(O)=O	CLOUD265	Foscarnet	887
O1C(COC12CCCCC2)CN=C(N)N	CLOUD266	Guanadrel	140.7
n1c2c(ncc1)cc1C3CC(c1c2)CNC3	CLOUD267	Varenicline	0.24
