# Supplementary material for: Mapping the perturbome network of cellular perturbations
Source: Nat Commun. 2019 Nov 13;10:5140. doi: 10.1038/s41467-019-13058-9 (PMC6853941; doi:10.1038/s41467-019-13058-9)
Supplement: Supplementary file 5 — Supplementary Data 3 [file 41467_2019_13058_MOESM5_ESM.csv]

CLOUD	DrugBank	PubChem	Chembl	Name
CLOUD001	DB01134	11876263	CHEMBL1200592	Desoxycorticosterone Pivalate
CLOUD002	DB09026	5493444	CHEMBL1639	Aliskiren
CLOUD003	DB00608	2719	CHEMBL76	Chloroquine
CLOUD004	DB00633	5311068	CHEMBL778	Dexmedetomidine
CLOUD005	DB00962	5719	CHEMBL1521	Zaleplon
CLOUD006	DB00934	4011	CHEMBL21731	Maprotiline
CLOUD007	DB00883	6883	CHEMBL6622	Isosorbide Dinitrate
CLOUD008	DB00278	152951	CHEMBL1166	Argatroban
CLOUD009	DB00545	4991	CHEMBL1115	Pyridostigmine
CLOUD010	DB00719	19861	CHEMBL946	Azatadine
CLOUD011	DB00413	119570	CHEMBL301265	Pramipexole
CLOUD012	DB00411	5831	CHEMBL14	Carbachol
CLOUD013	DB06216	11954293	CHEMBL3544974	Asenapine
CLOUD014	DB06422	216236	CHEMBL2107465	Ticalopride
CLOUD015	DB00613	2165	CHEMBL682	Amodiaquine
CLOUD016	DB00412	77999	CHEMBL121	Rosiglitazone
CLOUD017	DB00594	16231	CHEMBL945	Amiloride
CLOUD018	DB01611	3652	CHEMBL1535	Hydroxychloroquine
CLOUD019	DB00758	60606	CHEMBL1771	Clopidogrel
CLOUD020	DB00752	5530	CHEMBL313833	Tranylcypromine
CLOUD021	DB00198	65028	CHEMBL1229	Oseltamivir
CLOUD022	DB00219	5749	CHEMBL1201286	Oxyphenonium
CLOUD023	DB00988	681	CHEMBL59	Dopamine
CLOUD024	DB00188	387447	CHEMBL325041	Bortezomib
CLOUD025	DB00831	5566	CHEMBL422	Trifluoperazine
CLOUD026	DB04835	3002977	CHEMBL1201187	Maraviroc
CLOUD027	DB08867	13559281	CHEMBL2103846	Ulipristal
CLOUD028	DB00275	158781	CHEMBL1516	Olmesartan
CLOUD029	DB01231	3055	CHEMBL936	Diphenidol
CLOUD030	DB01626	4688	CHEMBL673	Pargyline
CLOUD031	DB00544	3385	CHEMBL185	Fluorouracil
CLOUD032	DB01043	4054	CHEMBL807	Memantine
CLOUD033	DB00176	3404	CHEMBL814	Fluvoxamine
CLOUD034	DB00614	65725	CHEMBL1103	3-Amino-2-Oxazolidinone
CLOUD035	DB00308	60753	CHEMBL533	Ibutilide
CLOUD036	DB01131	6178111	CHEMBL1377	Proguanil
CLOUD037	DB01104	68617	CHEMBL809	Sertraline
CLOUD038	DB00704	5360515	CHEMBL19019	Naltrexone
CLOUD039	DB01339	39765	CHEMBL1201219	Vecuronium
CLOUD040	DB00350	4201	CHEMBL802	Minoxidil
CLOUD041	DB01008	2478	CHEMBL820	Busulfan
CLOUD042	DB00376	5572	CHEMBL1490	Trihexyphenidyl
CLOUD043	DB00367	13109	CHEMBL1389	Levonorgestrel
CLOUD044	DB00458	3696	CHEMBL11	Imipramine
CLOUD045	DB01205	3373	CHEMBL407	Flumazenil
CLOUD046	DB00291	2708	CHEMBL515	Chlorambucil
CLOUD047	DB00738	4735	CHEMBL55	Pentamidine
CLOUD048	DB12221	13789	CHEMBL1463345	Canrenone
CLOUD049	DB04855	208898	CHEMBL184412	Dronedarone
CLOUD050	DB00232	4121	CHEMBL1577	Methyclothiazide
CLOUD051	DB00624	6013	CHEMBL386630	Testosterone
CLOUD052	DB00740	5070	CHEMBL744	Riluzole
CLOUD053	DB00997	31703	CHEMBL53463	Doxorubicin
CLOUD054	DB00384	5546	CHEMBL585	Triamterene
CLOUD055	DB00185	25137844	None	Cevimeline
CLOUD056	DB00887	2471	CHEMBL1072	Bumetanide
CLOUD057	DB00987	6253	CHEMBL803	Cytarabine
CLOUD058	DB00836	3955	CHEMBL841	Loperamide
CLOUD059	DB00401	4499	CHEMBL1726	Nisoldipine
CLOUD060	DB00669	5358	CHEMBL128	Sumatriptan
CLOUD061	DB01261	4369359	CHEMBL1422	Sitagliptin
CLOUD062	DB00822	3117	CHEMBL964	Disulfiram
CLOUD063	DB01204	4212	CHEMBL58	Mitoxantrone
CLOUD064	DB00675	2733526	CHEMBL83	Tamoxifen
CLOUD065	DB06335	11243969	CHEMBL385517	Saxagliptin
CLOUD066	DB00973	150311	CHEMBL1138	Ezetimibe
CLOUD067	DB00604	6917698	CHEMBL560739	Cisapride
CLOUD068	DB00734	5073	CHEMBL85	Risperidone
CLOUD069	DB00320	10531	CHEMBL1732	Dihydroergotamine
CLOUD070	DB01126	6918296	CHEMBL1200969	Dutasteride
CLOUD071	DB01268	5329102	CHEMBL535	Sunitinib
CLOUD072	DB00421	5833	CHEMBL1393	Spironolactone
CLOUD073	DB00203	5212	CHEMBL192	Sildenafil
CLOUD074	DB04571	5585	CHEMBL1475	Trioxsalen
CLOUD075	DB00284	9811704	CHEMBL1566	Acarbose
CLOUD076	DB00494	5281081	CHEMBL953	Entacapone
CLOUD077	DB01396	441207	CHEMBL254219	Digitoxin
CLOUD078	DB00943	24066	CHEMBL853	Zalcitabine
CLOUD079	DB00235	4197	CHEMBL189	Milrinone
CLOUD080	DB00459	5284513	CHEMBL1131	Acitretin
CLOUD081	DB00207	447043	CHEMBL529	Azithromycin
CLOUD082	DB01064	3779	CHEMBL434	Isoprenaline
CLOUD083	DB06803	4477	CHEMBL1448	Niclosamide
CLOUD084	DB01238	60795	CHEMBL1112	Aripiprazole
CLOUD085	DB01217	2187	CHEMBL1399	Anastrozole
CLOUD086	DB00615	6323490	CHEMBL444633	Rifabutin
CLOUD087	DB00643	4030	CHEMBL685	Mebendazole
CLOUD088	DB00977	5991	CHEMBL691	Ethinyl Estradiol
CLOUD089	DB00563	126941	CHEMBL34259	Methotrexate
CLOUD090	DB00063	448812	CHEMBL1174	Eptifibatide
CLOUD091	DB00382	1935	CHEMBL95	Tacrine
CLOUD092	DB00549	5717	CHEMBL603	Zafirlukast
CLOUD093	DB00275	130881	CHEMBL1200692	Olmesartan Medoxomil
CLOUD094	DB00711	3052	CHEMBL684	Diethylcarbamazine
CLOUD095	DB09477	5462501	CHEMBL577	Enalaprilat
CLOUD096	DB04844	6018	CHEMBL117785	Tetrabenazine
CLOUD097	DB00848	26879	CHEMBL1454	Levamisole
CLOUD098	DB00657	4032	CHEMBL267936	Mecamylamine
CLOUD099	DB01168	4915	CHEMBL1321	Procarbazine
CLOUD100	DB06212	443894	CHEMBL344159	Tolvaptan
CLOUD101	DB04468	449459	CHEMBL489	Afimoxifene
CLOUD102	DB01033	667490	CHEMBL1425	Mercaptopurine
CLOUD103	DB06697	456410	CHEMBL307261	Dihydroartemisinin
CLOUD104	DB00439	446156	CHEMBL1477	Cerivastatin
CLOUD105	DB01275	3637	CHEMBL276832	Hydralazine
CLOUD106	DB00860	5755	CHEMBL131	Prednisolone
CLOUD107	DB00980	208902	CHEMBL1218	Ramelteon
CLOUD108	DB00906	60648	CHEMBL1027	Tiagabine
CLOUD109	DB00543	2170	CHEMBL1113	Amoxapine
CLOUD110	DB01162	5401	CHEMBL611	Terazosin
CLOUD111	DB06697	68911	CHEMBL566534	Artemether
CLOUD112	DB02546	5311	CHEMBL98	Vorinostat
CLOUD113	DB01167	55283	CHEMBL22587	Itraconazole
CLOUD114	DB00619	5291	CHEMBL941	Imatinib
CLOUD115	DB00928	9444	CHEMBL1489	Azacitidine
CLOUD116	DB00674	9651	CHEMBL659	Galantamine
CLOUD117	DB00762	60838	CHEMBL481	Irinotecan
CLOUD118	DB00585	3033637	CHEMBL3183075	Nizatidine
CLOUD119	DB00864	445643	CHEMBL269732	Tacrolimus
CLOUD120	DB00507	394397	CHEMBL1545	Tizoxanide
CLOUD121	DB01041	5426	CHEMBL468	Thalidomide
CLOUD122	DB00975	3108	CHEMBL932	Dipyridamole
CLOUD123	DB01046	157920	CHEMBL1201134	Lubiprostone
CLOUD124	DB00335	2249	CHEMBL24	Atenolol
CLOUD125	DB00797	5504	CHEMBL770	Tolazoline
CLOUD126	DB00353	8226	CHEMBL1201356	Methylergometrine
CLOUD127	DB00350	4202	CHEMBL906	Minoxidil Sulfate
CLOUD128	DB01131	9049	CHEMBL747	Cycloguanil
CLOUD129	DB00358	4046	CHEMBL416956	Mefloquine
CLOUD130	DB06708	6437380	CHEMBL38827	Lumefantrine
CLOUD131	DB00662	5577	CHEMBL1201256	Trimethobenzamide
CLOUD132	DB01219	6914273	CHEMBL1201288	Dantrolene
CLOUD133	DB00668	5816	CHEMBL679	Epinephrine
CLOUD134	DB00656	5533	CHEMBL621	Trazodone
CLOUD135	DB00614	3435	CHEMBL1103	Furazolidone
CLOUD136	DB00499	91649	CHEMBL491	Hydroxyflutamide
CLOUD137	DB00565	62886	CHEMBL1201248	Cisatracurium
CLOUD138	DB00552	439693	CHEMBL1580	Pentostatin
CLOUD139	DB01248	148124	CHEMBL92	Docetaxel
CLOUD140	DB01158	2431	CHEMBL1199080	Bretylium
CLOUD141	DB00448	3883	CHEMBL480	Lansoprazole
CLOUD142	DB00499	3397	CHEMBL806	Flutamide
CLOUD143	DB00518	2082	CHEMBL1483	Albendazole
CLOUD144	DB00440	5578	CHEMBL22	Trimethoprim
CLOUD145	DB06218	219078	CHEMBL58323	Lacosamide
CLOUD146	DB01048	441300	CHEMBL1380	Abacavir
CLOUD147	DB01088	5311181	CHEMBL494	Iloprost
CLOUD148	DB00331	4091	CHEMBL1431	Metformin
CLOUD149	DB00243	56959	CHEMBL1404	Ranolazine
CLOUD150	DB01356	28486	CHEMBL1234004	Lithium
CLOUD151	DB01058	4891	CHEMBL976	Praziquantel
CLOUD152	DB00570	13342	CHEMBL159	Vinblastine
CLOUD153	DB00660	15459	CHEMBL1079604	Metaxalone
CLOUD154	DB00973	101722515	CHEMBL321017	Ezetimibe Glucuronide
CLOUD155	DB00555	3878	CHEMBL741	Lamotrigine
CLOUD156	DB00467	3229	CHEMBL826	Enoxacin
CLOUD157	DB00561	3156	CHEMBL1754	Doxapram
CLOUD158	DB06718	25249	CHEMBL2079587	Stanozolol
CLOUD159	DB00491	441314	CHEMBL1561	Miglitol
CLOUD160	DB00759	54675776	CHEMBL1440	Tetracycline
CLOUD161	DB06821	5326	CHEMBL1200359	Sulfameter
CLOUD162	DB06775	121396	CHEMBL1201780	Carglumic Acid
CLOUD163	DB00731	5311309	CHEMBL783	Nateglinide
CLOUD164	DB00853	5394	CHEMBL810	Temozolomide
CLOUD165	DB01024	446541	CHEMBL866	Mycophenolic acid
CLOUD166	DB00939	4037	CHEMBL509	Meclofenamic acid
CLOUD167	DB00946	54680692	CHEMBL1465	Phenprocoumon
CLOUD168	DB00244	4075	CHEMBL704	Mesalazine
CLOUD169	DB00648	4211	CHEMBL1670	Mitotane
CLOUD170	DB00916	4173	CHEMBL137	Metronidazole
CLOUD171	DB00951	3767	CHEMBL64	Isoniazid
CLOUD172	DB00701	65016	CHEMBL116	Amprenavir
CLOUD173	DB00730	5430	CHEMBL625	Thiabendazole
CLOUD174	DB00507	41684	CHEMBL1401	Nitazoxanide
CLOUD175	DB00550	657298	CHEMBL1518	Propylthiouracil
CLOUD176	DB00811	122108	CHEMBL398463	Ribavirin 5'-Triphosphate
CLOUD177	DB00260	6234	CHEMBL771	Cycloserine
CLOUD178	DB00811	37542	CHEMBL1643	Ribavirin
CLOUD179	DB01005	3657	CHEMBL467	Hydroxyurea
CLOUD180	DB01119	3019	CHEMBL181	Diazoxide
CLOUD181	DB00532	4060	CHEMBL861	Mephenytoin
CLOUD182	DB00488	2123	CHEMBL1455	Altretamine
CLOUD183	DB00856	7697	CHEMBL388751	Chlorphenesin
CLOUD184	DB00273	5284627	CHEMBL220492	Topiramate
CLOUD185	DB00330	14052	CHEMBL44884	Ethambutol
CLOUD186	DB00968	38853	CHEMBL459	Methyldopa
CLOUD187	DB00744	60490	CHEMBL93	Zileuton
CLOUD188	DB00395	2576	CHEMBL1233	Carisoprodol
CLOUD189	DB00996	3446	CHEMBL940	Gabapentin
CLOUD190	DB00348	115355	CHEMBL1337	Nitisinone
CLOUD191	DB00437	2094	CHEMBL1467	Allopurinol
CLOUD192	DB00819	1986	CHEMBL20	Acetazolamide
CLOUD193	DB03585	4641	CHEMBL1228	Oxyphenbutazone
CLOUD194	DB00233	4649	CHEMBL1169	Aminosalicylic Acid
CLOUD195	DB01108	656583	CHEMBL1200907	Trilostane
CLOUD196	DB01590	6442177	CHEMBL1908360	Everolimus
CLOUD197	DB01421	165580	CHEMBL370143	Paromomycin
CLOUD198	DB00215	2771	CHEMBL549	Citalopram
CLOUD199	DB01218	37393	CHEMBL1107	Halofantrine
CLOUD200	DB00292	667484	CHEMBL681	Etomidate
CLOUD201	DB06413	9690109	CHEMBL1201192	Armodafinil
CLOUD202	DB00765	441350	CHEMBL1200862	Metyrosine
CLOUD203	DB08880	54684141	CHEMBL973	Teriflunomide
CLOUD204	DB13679	33036	CHEMBL1201353	Dexchlorpheniramine
CLOUD205	DB00317	123631	CHEMBL939	Gefitinib
CLOUD206	DB00559	104865	CHEMBL957	Bosentan
CLOUD207	DB06243	3009	CHEMBL830	Eflornithine
CLOUD208	DB01597	6435415	CHEMBL766	Cilastatin
CLOUD209	DB00631	119182	CHEMBL1750	Clofarabine
CLOUD210	DB00916	121858	CHEMBL3544702	Hydroxymetronidazole
CLOUD211	DB06817	54671008	CHEMBL254316	Raltegravir
CLOUD212	DB00636	2797	CHEMBL683	Clofibric Acid
CLOUD213	DB00356	2733	CHEMBL1371	Chlorzoxazone
CLOUD214	DB09324	130313	CHEMBL403	Sulbactam
CLOUD215	DB04854	134018	CHEMBL1164729	Febuxostat
CLOUD216	DB00267	9570757	CHEMBL1201224	Cefmenoxime
CLOUD217	DB06201	129228	CHEMBL1201754	Rufinamide
CLOUD218	DB01117	74989	CHEMBL1450	Atovaquone
CLOUD219	DB00398	216239	CHEMBL1336	Sorafenib
CLOUD220	DB02600	449381	CHEMBL674	5-N-Acetyl-3-(1-Ethylpropyl)-1-Cyclohexene-1-Carboxylic Acid
CLOUD221	DB00625	64139	CHEMBL223228	Efavirenz
CLOUD222	DB01012	156419	CHEMBL1201284	Cinacalcet
CLOUD223	DB00419	51634	CHEMBL1029	Miglustat
CLOUD224	DB01599	4912	CHEMBL608	Probucol
CLOUD225	DB00262	2578	CHEMBL513	Carmustine
CLOUD226	DB00794	4909	CHEMBL856	Primidone
CLOUD227	DB00551	1990	CHEMBL734	Acetohydroxamic Acid
CLOUD228	DB06797	6151	CHEMBL1200922	Mebutamate
CLOUD229	DB01138	5342	CHEMBL832	Sulfinpyrazone
CLOUD230	DB00573	3342	CHEMBL1297	Fenoprofen
CLOUD231	DB01051	54675769	CHEMBL36506	Novobiocin
CLOUD232	DB00468	3034034	CHEMBL170	Quinine
CLOUD233	DB01004	3454	CHEMBL182	Ganciclovir
CLOUD234	DB06589	10113978	CHEMBL477772	Pazopanib
CLOUD235	DB00909	5734	CHEMBL750	Zonisamide
CLOUD236	DB05259	65370	CHEMBL1201507	Glatiramer
CLOUD237	DB05482	104842	CHEMBL837	7-ethyl-10-hydroxycamptothecin
CLOUD238	DB00911	5479	CHEMBL1220	Tinidazole
CLOUD239	DB00949	3331	CHEMBL1094	Felbamate
CLOUD240	DB00414	1989	CHEMBL1589	Acetohexamide
CLOUD241	DB01144	3038	CHEMBL17	Diclofenamide
CLOUD242	DB01213	3406	CHEMBL1308	Fomepizole
CLOUD243	DB01097	3899	CHEMBL960	Leflunomide
CLOUD244	DB01032	4911	CHEMBL897	Probenecid
CLOUD245	DB00339	1046	CHEMBL614	Pyrazinamide
CLOUD246	DB00181	2284	CHEMBL701	Baclofen
CLOUD247	DB00636	2796	CHEMBL565	Clofibrate
CLOUD248	DB00339	1047	CHEMBL613	Pyrazinoic Acid
CLOUD249	DB00313	3121	CHEMBL109	Valproic Acid
CLOUD250	DB00958	38904	CHEMBL1351	Carboplatin
CLOUD251	DB00277	2153	CHEMBL190	Theophylline
CLOUD252	DB00828	446987	CHEMBL1757	Fosfomycin
CLOUD253	DB00302	5526	CHEMBL877	Tranexamic Acid
CLOUD254	DB00592	4837	CHEMBL1412	Piperazine
CLOUD255	DB00995	70788951	CHEMBL1366	Auranofin
CLOUD256	DB00508	5568	CHEMBL570	Triflupromazine
CLOUD257	DB00490	9930913	CHEMBL1201371	6-Hydroxybuspirone
CLOUD258	DB06762	4826	CHEMBL1159	Pinacidil
CLOUD259	DB02520	8987	CHEMBL961	Ditiocarb
CLOUD260	DB00915	2130	CHEMBL660	Amantadine
CLOUD261	DB00202	5314	CHEMBL703	Succinylcholine
CLOUD262	DB00490	2477	CHEMBL49	Buspirone
CLOUD263	DB00832	6839	CHEMBL797	Phensuximide
CLOUD264	DB00673	6918365	CHEMBL1471	Aprepitant
CLOUD265	DB00529	3415	CHEMBL666	Foscarnet
CLOUD266	DB00226	38521	CHEMBL1037	Guanadrel
CLOUD267	DB01273	5310966	CHEMBL1076903	Varenicline
