# Supplementary material for: Mapping the perturbome network of cellular perturbations
Source: Nat Commun. 2019 Nov 13;10:5140. doi: 10.1038/s41467-019-13058-9 (PMC6853941; doi:10.1038/s41467-019-13058-9)
Supplement: Supplementary file 6 — Supplementary Data 4 [file 41467_2019_13058_MOESM6_ESM.csv]

CLOUD_ID	DrugName	General Target Class	MechanismOfAction
CLOUD090	Eptifibatide	cell adhesion molecule	glycoprotein IIb-IIIa receptor inhibitor
CLOUD071	Sunitinib	Kinase	receptor protein-tyrosine kinase inhibitor
CLOUD219	Sorafenib	Kinase	receptor protein-tyrosine kinase inhibitor
CLOUD114	Imatinib	Kinase	receptor protein-tyrosine kinase inhibitor
CLOUD234	Pazopanib	Kinase	receptor protein-tyrosine kinase inhibitor
CLOUD205	Gefitinib	Kinase	receptor protein-tyrosine kinase inhibitor
CLOUD034	3-Amino-2-Oxazolidinone	DNA	bacterial DNA intercalator
CLOUD041	Busulfan	DNA	DNA alkylator
CLOUD046	Chlorambucil	DNA	DNA alkylator
CLOUD074	Trioxsalen	DNA	DNA intercalator
CLOUD099	Procarbazine	DNA	DNA alkylator
CLOUD135	Furazolidone	DNA	bacterial DNA intercalator
CLOUD164	Temozolomide	DNA	DNA alkylator
CLOUD170	Metronidazole	DNA	bacterial DNA alkylator
CLOUD182	Altretamine	DNA	DNA alkylator
CLOUD210	Hydroxymetronidazole	DNA	bacterial DNA alkylator
CLOUD225	Carmustine	DNA	DNA alkylator
CLOUD250	Carboplatin	DNA	DNA alkylating-like
CLOUD053	Doxorubicin	DNA isomerase	DNA intercalator:topoisomerase inhibitor
CLOUD042	Trihexyphenidyl	GPCR	muscarinic acetylcholine receptor antagonist
CLOUD256	Triflupromazine	GPCR	dopamine receptor antagonist:histamine receptor antagonist:serotonin receptor antagonist:muscarinic acetylcholine receptor antagonist:alpha adrenergic receptor antagonist
CLOUD257	6-Hydroxybuspirone	GPCR	serotonin receptor agonist
CLOUD262	Buspirone	GPCR	serotonin receptor agonist
CLOUD014	Norcisapride	GPCR	serotonin receptor agonist
CLOUD028	Olmesartan	GPCR	serotonin receptor agonist
CLOUD067	Cisapride	GPCR	serotonin receptor agonist
CLOUD060	Sumatriptan	GPCR	serotonin receptor agonist
CLOUD019	Clopidogrel	GPCR	P2Y receptor antagonist
CLOUD110	Terazosin	GPCR	adrenergic receptor antagonist
CLOUD069	Dihydroergotamine	GPCR	adrenergic receptor agonist:adrenergic receptor antagonist
CLOUD125	Tolazoline	GPCR	adrenergic receptor antagonist
CLOUD004	Dexmedetomidine	GPCR	adrenergic receptor agonist
CLOUD093	Olmesartan Medoxomil	GPCR	angiotensin receptor antagonist
CLOUD100	Tolvaptan	GPCR	vasopressin receptor antagonist
CLOUD124	Atenolol	GPCR	adrenergic receptor antagonist
CLOUD082	Isoproterenol	GPCR	adrenergic receptor agonist
CLOUD133	Epinephrine	GPCR	adrenergic receptor agonist
CLOUD026	Maraviroc	GPCR	chemokine receptor antagonist
CLOUD222	Cinacalcet	GPCR	calcium sensing receptor agonist
CLOUD012	Carbachol	GPCR	muscarinic acetylcholine receptor agonist:nicotinic acetylcholine receptor agonist
CLOUD092	Zafirlukast	GPCR	leukotriene receptor antagonist
CLOUD126	Methylergonovine	GPCR	dopamine receptor agonist:dopamine receptor antagonist
CLOUD038	Naltrexone	GPCR	opioid receptor antagonist
CLOUD058	Loperamide	GPCR	opioid receptor agonist
CLOUD023	Dopamine	GPCR	dopamine receptor agonist
CLOUD068	Risperidone	GPCR	serotonin receptor antagonist:dopamine receptor antagonist:alpha adrenergic receptor antagonist
CLOUD084	Aripiprazole	GPCR	dopamine receptor agonist:dopamine receptor antagonist:serotonin receptor agonist:serotonin receptor antagonist
CLOUD013	Asenapine	GPCR	serotonin receptor antagonist:dopamine receptor antagonist:alpha adrenergic receptor antagonist
CLOUD011	Pramipexole	GPCR	dopamine receptor agonist
CLOUD206	Bosentan	GPCR	endothelin receptor antagonist
CLOUD147	Iloprost	GPCR	prostaglandin receptor agonist
CLOUD246	Baclofen	GPCR	metabotropic GABA receptor agonist
CLOUD118	Nizatidine	GPCR	histamine receptor antagonist
CLOUD010	Azatadine	GPCR	histamine receptor antagonist
CLOUD022	Oxyphenonium Bromide	GPCR	muscarinic acetylcholine receptor antagonist
CLOUD055	Cevimeline	GPCR	muscarinic acetylcholine receptor agonist
CLOUD107	Ramelteon	GPCR	melatonin receptor agonist
CLOUD025	Trifluoperazine	GPCR	dopamine receptor antagonist
CLOUD204	Dexchlorpheniramine	GPCR	histamine receptor antagonist
CLOUD264	Aprepitant	GPCR	neurokinin receptor antagonist
CLOUD251	Theophylline	GPCR hydrolase	adenosine receptor antagonist:phosphodiesterase inhibitor
CLOUD095	Enalaprilat	hydrolase	angiotensin converting enzyme inhibitor
CLOUD009	Pyridostigmine Bromide	hydrolase	acetylcholinesterase inhibitor
CLOUD091	Tacrine	hydrolase	acetylcholinesterase inhibitor
CLOUD116	Galantamine	hydrolase	acetylcholinesterase inhibitor
CLOUD061	Sitagliptin	hydrolase	dipeptidyl peptidase 4 inhibitor
CLOUD065	Saxagliptin	hydrolase	dipeptidyl peptidase 4 inhibitor
CLOUD122	Dipyridamole	hydrolase	phosphodiesterase inhibitor
CLOUD138	Pentostatin	hydrolase	adenosine deaminase inhibitor
CLOUD159	Miglitol	hydrolase	alpha glucosidase inhibitor
CLOUD002	Aliskiren	hydrolase	renin inhibitor
CLOUD073	Sildenafil	hydrolase	phosphodiesterase inhibitor
CLOUD079	Milrinone	hydrolase	phosphodiesterase inhibitor
CLOUD008	Argatroban	hydrolase	thrombin inhibitor
CLOUD208	Cilastatin	hydrolase	renal dipeptidase inhibitor
CLOUD112	Vorinostat	hydrolase	histone deacetylase inhibitor
CLOUD021	Oseltamivir	hydrolase	viral neuraminidase inhibitor
CLOUD220	Oseltamivir Acid	hydrolase	viral neuraminidase inhibitor
CLOUD024	Bortezomib	hydrolase	proteasome inhibitor
CLOUD214	Sulbactam	hydrolase	bacterial beta-lactamase inhibitor
CLOUD253	Tranexamic Acid	hydrolase	plasminogen inhibitor
CLOUD227	Acetohydroxamic Acid	hydrolase	bacterial urease inhibitor
CLOUD211	Raltegravir	hydrolase	viral integrase inhibitor
CLOUD075	Acarbose	hydrolase	alpha glucosidase inhibitor
CLOUD049	Dronedarone	ion channel	voltage-gated potassium channel blocker:voltage-gated sodium channel blocker:voltage-gated calcium channel blocker
CLOUD017	Amiloride	ion channel	amiloride-sensitive sodium channel inhibitor
CLOUD054	Triamterene	ion channel	amiloride-sensitive sodium channel inhibitor
CLOUD097	Levamisole	ion channel	helminthic nicotinic acetylcholine receptor agonist
CLOUD163	Nateglinide	ion channel	sulfonylurea receptor agonist
CLOUD045	Flumazenil	ion channel	ionotropic GABA receptor antagonist
CLOUD140	Bretylium Tosylate	ion channel	voltage-gated potassium channel blocker
CLOUD039	Vecuronium Bromide	ion channel	nicotinic acetylcholine receptor antagonist
CLOUD123	Lubiprostone	ion channel	voltage-gated chloride channel activator
CLOUD184	Topiramate	ion channel	voltage-gated sodium channel blocker:ionotropic glutamate receptor antagonist
CLOUD189	Gabapentin	ion channel	voltage-gated calcium channel blocker
CLOUD254	Piperazine Hexahydrate	ion channel	metabotropic GABA receptor agonist
CLOUD200	Etomidate	ion channel	ionotropic GABA receptor agonist
CLOUD226	Primidone	ion channel	ionotropic GABA receptor agonist
CLOUD258	Pinacidil	ion channel	ATP-sensitive inward rectifier potassium channel opener
CLOUD261	Succinylcholine Chloride	ion channel	nicotinic acetylcholine receptor antagonist
CLOUD098	Mecamylamine	ion channel	nicotinic acetylcholine receptor antagonist
CLOUD137	Cisatracurium Besylate	ion channel	nicotinic acetylcholine receptor antagonist
CLOUD267	Varenicline	ion channel	nicotinic acetylcholine receptor agonist
CLOUD032	Memantine	ion channel	ionotropic glutamate receptor antagonist
CLOUD059	Nisoldipine	ion channel	voltage-gated calcium channel blocker
CLOUD188	Carisoprodol	ion channel	ionotropic GABA receptor agonist
CLOUD005	Zaleplon	ion channel	ionotropic GABA receptor agonist
CLOUD132	Dantrolene	ion channel	ryanodine receptor antagonist
CLOUD181	Mephenytoin	ion channel	voltage-gated sodium channel blocker
CLOUD035	Ibutilide	ion channel	voltage-gated potassium channel blocker
CLOUD155	Lamotrigine	ion channel	voltage-gated sodium channel blocker
CLOUD145	Lacosamide	ion channel	voltage-gated sodium channel blocker
CLOUD040	Minoxidil	ion channel	ATP-sensitive inward rectifier potassium channel opener
CLOUD127	Minoxidil Sulfate	ion channel	ATP-sensitive inward rectifier potassium channel opener
CLOUD235	Zonisamide	ion channel	voltage-gated sodium channel blocker:voltage-gated calcium channel blocker
CLOUD056	Bumetanide	ion transporter	bumetanide sensitive sodium-potassium-chloride cotransporter inhibitor
CLOUD141	Lansoprazole	ion transporter	potassium transporting ATPase inhibitor
CLOUD229	(+/-)-Sulfinpyrazone	ion transporter	organic anion transporter inhibitor
CLOUD103	Dihydroartemisinin	ion transporter	protozoal calcium transporting ATPase inhibitor
CLOUD111	Artemether	ion transporter	protozoal calcium transporting ATPase inhibitor
CLOUD077	Digitoxin	ion transporter	sodium-potassium transporting ATPase inhibitor
CLOUD180	Diazoxide	ion transporter	thiazide sensitive sodium-chloride cotransporter inhibitor
CLOUD244	Probenecid	ion transporter	organic anion transporter inhibitor
CLOUD050	Methyclothiazide	ion transporter	thiazide sensitive sodium-chloride cotransporter inhibitor
CLOUD117	Irinotecan	isomerase	topoisomerase inhibitor
CLOUD237	7-Ethyl-10-Hydroxy-Camptothecin	isomerase	topoisomerase inhibitor
CLOUD063	Mitoxantrone	isomerase	topoisomerase inhibitor
CLOUD156	Enoxacin	isomerase	bacterial topoisomerase inhibitor
CLOUD231	Novobiocin	isomerase	bacterial topoisomerase inhibitor
CLOUD162	Carglumic Acid	ligase	carbamoyl-phosphate synthase activator
CLOUD186	Methyldopa	lyase	DOPA decarboxylase inhibitor
CLOUD187	Zileuton	lyase	leukotriene synthase inhibitor
CLOUD192	Acetazolamide	lyase	carbonic anhydrase inhibitor
CLOUD241	Dichlorphenamide	lyase	carbonic anhydrase inhibitor
CLOUD207	Eflornithine	lyase	protozoal ornithine decarboxylase inhibitor:ornithine decarboxylase inhibitor
CLOUD240	Acetohexamide	lyase ion channel	carbonic anhydrase inhibitor:sulfonylurea receptor agonist
CLOUD139	Docetaxel	microtubule	tubulin depolymerization inhibitor
CLOUD087	Mebendazole	microtubule	helminthic tubulin polymerization inhibitor
CLOUD143	Albendazole	microtubule	fungal tubulin polymerization inhibitor
CLOUD152	Vinblastine	microtubule	tubulin polymerization inhibitor
CLOUD108	Tiagabine	neurotransmitter transporter	sodium- and chloride-dependent GABA transporter inhibitor
CLOUD006	Maprotiline	neurotransmitter transporter	norepinephrine transporter inhibitor
CLOUD044	Imipramine	neurotransmitter transporter	norepinephrine transporter inhibitor
CLOUD109	Amoxapine	neurotransmitter transporter	norepinephrine transporter inhibitor
CLOUD134	Trazodone	neurotransmitter transporter	serotonin transporter inhibitor
CLOUD033	Fluvoxamine	neurotransmitter transporter	serotonin transporter inhibitor
CLOUD037	Sertraline	neurotransmitter transporter	serotonin transporter inhibitor
CLOUD198	Citalopram	neurotransmitter transporter	serotonin transporter inhibitor
CLOUD096	Tetrabenazine	neurotransmitter transporter	synaptic vesicular amine transporter inhibitor
CLOUD201	Armodafinil	neurotransmitter transporter	dopamine transporter inhibitor
CLOUD106	Prednisolone	nuclear receptor	glucocorticoid receptor agonist
CLOUD001	Desoxycorticosterone Pivalate	nuclear receptor	mineralocorticoid receptor agonist
CLOUD051	Testosterone	nuclear receptor	androgen receptor agonist
CLOUD136	Hydroxyflutamide	nuclear receptor	androgen receptor antagonist
CLOUD142	Flutamide	nuclear receptor	androgen receptor antagonist
CLOUD064	Tamoxifen	nuclear receptor	estrogen receptor antagonist
CLOUD088	Ethinyl Estradiol	nuclear receptor	estrogen receptor agonist
CLOUD101	Endoxifen	nuclear receptor	estrogen receptor antagonist
CLOUD212	Clofibric Acid	nuclear receptor	peroxisome proliferator-activated receptor agonist
CLOUD247	Clofibrate	nuclear receptor	peroxisome proliferator-activated receptor agonist
CLOUD027	Ulipristal Acetate	nuclear receptor	progesterone receptor agonist:progesterone receptor antagonist
CLOUD048	Canrenone	nuclear receptor	mineralocorticoid receptor antagonist
CLOUD072	Spironolactone	nuclear receptor	mineralocorticoid receptor antagonist
CLOUD158	Stanozolol	nuclear receptor	androgen receptor agonist
CLOUD016	Rosiglitazone	nuclear receptor	peroxisome proliferator-activated receptor agonist
CLOUD043	Levonorgestrel	nuclear receptor	progesterone receptor agonist
CLOUD080	Acitretin	nuclear receptor	retinoic acid receptor agonist
CLOUD266	Guanadrel	other	norepinephrine transporter substrate
CLOUD260	Amantadine	other	viral matrix protein 2 inhibitor
CLOUD066	Ezetimibe	other	Niemann-Pick C1-Like 1 protein inhibitor
CLOUD154	Ezetimibe Glucuronide	other	Niemann-Pick C1-Like 1 protein inhibitor
CLOUD018	Hydroxychloroquine	other	toll-like receptor antagonist
CLOUD119	Tacrolimus	other	calcineurin inhibitor
CLOUD157	Doxapram	other	chemoreceptor agonist
CLOUD224	Probucol	other	ATP-binding cassette transporter blocker
CLOUD190	Nitisinone	oxidoreductase	4-hydroxyphenylpyruvate dioxygenase inhibitor
CLOUD070	Dutasteride	oxidoreductase	steroid 5-alpha reductase inhibitor
CLOUD242	Fomepizole	oxidoreductase	alcohol dehydrogenase inhibitor
CLOUD113	Itraconazole	oxidoreductase	fungal lanosterol 14-alpha demethylase inhibitor
CLOUD203	Teriflunomide (A77 1726)	oxidoreductase	dihydroorotate dehydrogenase inhibitor
CLOUD243	Leflunomide	oxidoreductase	dihydroorotate dehydrogenase inhibitor
CLOUD031	5-Fluorouracil	oxidoreductase	thymidylate synthase inhibitor
CLOUD102	6-Mercaptopurine	oxidoreductase	ribonucleoside-diphosphate reductase inhibitor
CLOUD165	Mycophenolic Acid	oxidoreductase	bacterial inosine-5-monophosphate dehydrogenase inhibitor
CLOUD171	Isoniazid	oxidoreductase	bacterial InhA inhibitor
CLOUD020	Tranylcypromine	oxidoreductase	monoamine oxidase inhibitor
CLOUD030	Pargyline	oxidoreductase	monoamine oxidase inhibitor
CLOUD036	Proguanil	oxidoreductase	protozoal dihydrofolate reductase inhibitor
CLOUD062	Disulfiram	oxidoreductase	aldehyde dehydrogenase inhibitor
CLOUD089	Methotrexate	oxidoreductase	dihydrofolate reductase inhibitor
CLOUD104	Cerivastatin	oxidoreductase	hydroxymethylglutaryl coenzyme A reductase inhibitor
CLOUD120	Tizoxanide	oxidoreductase	protozoal pyruvate ferredoxin oxidoreductase substrate
CLOUD128	Cycloguanil	oxidoreductase	protozoal dihydrofolate reductase inhibitor
CLOUD144	Trimethoprim	oxidoreductase	bacterial dihydrofolate reductase inhibitor
CLOUD174	Nitazoxanide	oxidoreductase	protozoal pyruvate ferredoxin oxidoreductase substrate
CLOUD193	Oxyphenbutazone	oxidoreductase	cyclooxygenase inhibitor
CLOUD195	Trilostane	oxidoreductase	3-beta-hydroxysteroid dehydrogenase inhibitor
CLOUD259	Sodium Diethyldithiocarbamate Trihydrate	oxidoreductase	aldehyde dehydrogenase inhibitor
CLOUD230	Fenoprofen	oxidoreductase	cyclooxygenase inhibitor
CLOUD179	Hydroxyurea	oxidoreductase	ribonucleoside-diphosphate reductase inhibitor
CLOUD209	Clofarabine	oxidoreductase	ribonucleoside-diphosphate reductase inhibitor
CLOUD202	Metyrosine	oxidoreductase	tyrosine 3-monooxygenase inhibitor
CLOUD175	Propylthiouracil	oxidoreductase	thyroid peroxidase inhibitor
CLOUD085	Anastrozole	oxidoreductase	aromatase inhibitor
CLOUD167	Phenprocoumon	oxidoreductase	vitamin K epoxide reductase inhibitor
CLOUD191	Allopurinol	oxidoreductase	xanthine dehydrogenase-oxidase inhibitor
CLOUD215	Febuxostat	oxidoreductase	xanthine dehydrogenase-oxidase inhibitor
CLOUD105	Hydralazine	oxidoreductase	prolyl hydroxylase inhibitor
CLOUD218	Atovaquone	oxidoreductase	cytochrome bc1 inhibitor
CLOUD166	Meclofenamic Acid	oxidoreductase hydrolase	cyclooxygenase inhibitor:phospholipase inhibitor
CLOUD177	D-Cycloserine	penicillin-binding protein	bacterial alanine racemase inhibitor:bacterial D-alanine--D-alanine ligase
CLOUD216	Cefmenoxime	penicillin-binding protein	bacterial penicillin-binding protein inhibitor
CLOUD160	Tetracycline	ribosome	bacterial ribosome inhibitor
CLOUD197	Paromomycin	ribosome	protozoal ribosome inhibitor
CLOUD081	Azithromycin	ribosome	bacterial ribosome inhibitor
CLOUD148	Metformin	transferase	non-specific serine-threonine protein kinase activator
CLOUD076	Entacapone	transferase	catechol O-methyltransferase inhibitor
CLOUD115	Azacitidine	transferase	DNA methyltransferase inhibitor
CLOUD252	Fosfomycin	transferase	bacterial enolpyruvate transferase inhibitor
CLOUD245	Pyrazinamide	transferase	bacterial fatty acid synthase inhibitor
CLOUD248	Pyrazinoic Acid	transferase	bacterial fatty acid synthase inhibitor
CLOUD196	Everolimus	transferase	non-specific serine-threonine protein kinase inhibitor
CLOUD223	Miglustat	transferase	ceramide glucosyltransferase inhibitor
CLOUD249	Valproic Acid	transferase	GABA aminotransferase inhibitor
CLOUD007	Isosorbide Dinitrate	transferase	guanylate cyclase activator
CLOUD015	Amodiaquine	transferase	histamine N-methyltransferase inhibitor
CLOUD176	Ribavirin 5'-Triphosphate	transferase	viral RNA polymerase inhibitor
CLOUD178	Ribavirin	transferase	viral RNA polymerase inhibitor
CLOUD057	Cytarabine	transferase	DNA polymerase inhibitor
CLOUD078	Zalcitabine	transferase	viral reverse transcriptase inhibitor
CLOUD086	Rifabutin	transferase	bacterial RNA polymerase inhibitor
CLOUD146	Abacavir	transferase	viral reverse transcriptase inhibitor
CLOUD161	Sulfameter	transferase	bacterial dihydropteroate synthase inhibitor
CLOUD172	Amprenavir	transferase	viral protease inhibitor
CLOUD185	Ethambutol	transferase	bacterial arabinosyltransferase inhibitor
CLOUD233	Ganciclovir	transferase	viral DNA polymerase inhibitor
CLOUD265	Foscarnet	transferase	viral DNA polymerase inhibitor
CLOUD221	Efavirenz	transferase	viral reverse transcriptase inhibitor
CLOUD003	Chloroquine	unknown	unknown
CLOUD029	Diphenidol	unknown	unknown
CLOUD047	Pentamidine	unknown	unknown
CLOUD052	Riluzole	unknown	unknown
CLOUD083	Niclosamide	unknown	unknown
CLOUD094	Diethylcarbamazine	unknown	unknown
CLOUD121	Thalidomide	unknown	unknown
CLOUD129	Mefloquine	unknown	unknown
CLOUD130	Lumefantrine	unknown	unknown
CLOUD131	Trimethobenzamide	unknown	unknown
CLOUD149	Ranolazine	unknown	unknown
CLOUD150	Lithium Citrate	unknown	unknown
CLOUD151	Praziquantel	unknown	unknown
CLOUD153	Metaxalone	unknown	unknown
CLOUD168	Mesalazine	unknown	unknown
CLOUD169	Mitotane	unknown	unknown
CLOUD173	Thiabendazole	unknown	unknown
CLOUD183	Chlorphenesin	unknown	unknown
CLOUD194	4-Aminosalicylic Acid	unknown	unknown
CLOUD199	Halofantrine	unknown	unknown
CLOUD213	Chlorzoxazone	unknown	unknown
CLOUD217	Rufinamide	unknown	unknown
CLOUD228	Mebutamate	unknown	unknown
CLOUD232	Quinine	unknown	unknown
CLOUD236	Glatiramer Acetate	unknown	unknown
CLOUD238	Tinidazole	unknown	unknown
CLOUD239	Felbamate	unknown	unknown
CLOUD255	Auranofin	unknown	unknown
CLOUD263	Phensuximide	unknown	unknown
