# Supplementary material for: Mapping the perturbome network of cellular perturbations
Source: Nat Commun. 2019 Nov 13;10:5140. doi: 10.1038/s41467-019-13058-9 (PMC6853941; doi:10.1038/s41467-019-13058-9)
Supplement: Supplementary file 7 — Supplementary Data 5 [file 41467_2019_13058_MOESM7_ESM.csv]

CLOUD	Targets	Transporters	Enzymes	Carriers
CLOUD001	4306;2908;367
CLOUD002	5972		1576
CLOUD003	2939;7124;54106;259249;51311;51284;55775	3757	1576;1565;1565;1543;1558;1577;4835;1544;5621;1559;1557
CLOUD004	150;146;152		1571;1544;1543;1565;1576;1557;1559
CLOUD005	2554;706;2561;2562;2555;2566		1576;1577;1551;316
CLOUD006	6530;3269;1128;1129;1131;1132;1133;148;3356;3358;3363;1813;150;152;146;1812;1814;151;1816;5914;3362;6311;4137;2475;7468;3357;2737;2100;3274;3725;7253;54799;5468;55775;367;7157	6531;3757	1565;1544;1559;1576	5004
CLOUD007	4881;2982		1576;1571
CLOUD008	2147;1814		1576;1577;5644
CLOUD009	43;43;590;213;10951		1576;1544;1559;1565
CLOUD010	3269;2737;5914		1576
CLOUD011	1814;1813;1815;151;3350;3352;150;3351;3356;3357;3358;152;1812;1816;55775	6582;6580		6582;6580
CLOUD012	1128;1129;1135;43;1131;1132;3725;7201;5029;259249;7253;5335;1133		5321
CLOUD013	1813;3356;3350;3351;3357;3358;3361;3362;3363;150;151;152;148;1812;1814;1815;3269;3274;153;154		1544;1565;54657;1576
CLOUD014	3360;3359
CLOUD015	3176;6595;1812	60482	1558;1543;1545;1565;1559;1573;1544
CLOUD016	5468;2182;5465;5467;6256;6257;6258;55847;3248;2864;760;6916	10599;213;8647	1558;1558;1559;1559;5742;1544;1548;1557;1565;4128;4129	10599;213
CLOUD017	6337;6338;6340;6339;26;40;41;6548;5328;26;26;135;7157;6553;9311	6582;6580;6583;60482	1544;4128	6582;6580
CLOUD018	51284;54106;1129;146		1565
CLOUD019	64805	5243;6532	1576;1555;1555;1577;1557;1559;1559;1544;1558;1066;5243;1565	5243
CLOUD020	4128;4129;23186;23028;3358		1576;1565;1559;1557;1544;1571;1548;1555
CLOUD021	1066;4758;4759;10825	10257;6564;9376	9376
CLOUD022	1128
CLOUD023	1813;1812;1816;1814;1815;6531;1621;3350;3363;1812;6530;6532;3359;9177;6647;6571;1621;768;146;147;148;150;4780;2737;55775;2237;771;4543;4544;23632;54737;761;766;763;11238;3091;7157;760;762;765;390245	6582;6582;6580;6580;6581;6584;5460	4128;4129;1312;1544;1557;1559;1565;759	6582;6582;6580;6580
CLOUD024	5693;5689;5707;7979;9861;5970;4791;5645;5646;5684;3091;9970;5914;143471;11047;79915;4780;3458;4790;5683;5682;2099;5685;5686;823;5688;5690;5691;5692;5694;1215;5696;5698;5699;5700;5701;5702;1991;5704;5705;5706;5687;5708;5709;5710;5327;5713;122706;5717;5718;5719;5467;5340;2100;55775;1504;1508;10213;1511;1514;5714;367;2161;2034;3315;7157;760;5695;2101		1576;1576;1557;1557;1565;1544;1544;1559;1559;5644;1588;5476;2147;759
CLOUD025	1813;50632;148;801;7134;6275;5893;1812;7066;3356;6311;84650;6323;6326;65975;6328;2740;10682;10951;5594;207;55775;5732;7398;5999;10280;7157;4088;57599	5243;3757	7498;54657;1544;5243;1557;1565;1576	5243
CLOUD026	1234;4988	55244;3757	1576;55244	55244
CLOUD027	5241;2908;367	213	1576;1544	213;5004
CLOUD028	185;1812	1244;1244;28234;10599	28234	10599
CLOUD029	1128;1131;1129;1814;1132;1133;10280;6323;1813;6326;6328;3356		1565
CLOUD030	4129;4128
CLOUD031	7298;7298;3717;3458;5914;79915;2099;2101;22861;5725;55775;3043;367;6256;9970;7157	10864;2030;9429;8714;10257;10057;213	1559;1544;1890;1806;7378;151531;1548;1558;4524;7372;5471;2030	213
CLOUD032	116443;2903;2904;3359;1139;1813;2902;2737;5914;2905;2906;116444	6582;6580	1555;1548;1557	6582;6580
CLOUD033	6532;3757;10280	5243;6531	1565;1565;1544;1544;1571;1543;1576;1577;1551;1559;1557;1555;1558;5243	5243
CLOUD034			4129;4128
CLOUD035	775;782;3757;781;786;3775;9424;81033;90134;3767
CLOUD036	1719;1719		1557;1565;1544;1559;1571;1576
CLOUD037	6532;6531;10857;3725;2831;1812;150;151;152;3356;3358;2847;7334;6311;3357;1072;65975;317;4161;134864;983;4193;4194;1128;1129;1132;1133;10280;7157	5243;213;6530;60482;3757	1576;1576;1565;1565;1557;1557;1559;1559;1555;1555;1544;1544;4129;4128;5243;1573;3417	5243;213
CLOUD038	4985;4988;4986;10280;1139	54658	54658;1576;1565
CLOUD039	1135	6580;5243	5243	6580;5243
CLOUD040	3758;5742;5972;10058;5725;10060		1544;1565;1576;1557;1559
CLOUD041	6256;2099;2101;4318		1576;2939;2938;2944;2950;4258;1544;1557;1559;1565
CLOUD042	1128;1129;1131;1132;1133;10280		1565
CLOUD043	5241;6715;2099;367;6462;3458;3779;2737;2101;5914;2908		1576;1588
CLOUD044	6530;6532;3356;3269;148;146;1128;1129;1131;1132;1133;3751;3752;3358;3358;147;3363;1812;1813;3757;6531;3350;3362;3756;5005;11280;2737;140;6323;6326;6328;6329;6331;6332;6334;6335;6336;776;778;779;3725;55775	5243;6580;6582;6581;6583;213;775;55244	1565;1565;1557;1557;1544;1544;1576;1551;1555;1562;1571;5243;1559;55244;5621	5243;6580;6582;5004;213;55244
CLOUD045	2554;2566;2558;2554;2560;2564;2565;2567;2562;2563;4780;2568;2559;55879;3553;2556;9451;2557;2561;2555		1544;1557
CLOUD046	29994;79915;4780;2671;6097;9970;7157;4790;65975;2101;55775	6579	2950
CLOUD047	1787;1814;6285;150;3356;3358;2902;2903;1129;1132;1133;6768	6530;6531;3757;6580;6581;6582;55244;146802	1557;1543;1565;1577;1579;1544;1558;1576;26;6303;55244;4128	6580;6582;55244
CLOUD048	7334;4780;54414;367;2737;1812;2101;5914;2908;55775;4306		1588
CLOUD049	148;147;146;150;151;152;153;3757;775;776;778;779;782;783;784;785;6323;3776;2099;3458;367;2737;3315;2101;5914;55775;7253	5243;213	1576;1576;1565;1565;5243;1588	5243;213
CLOUD050	6557;759;760;762;4780;6559
CLOUD051	367;2099;4306;151306;5914;4780;2737;2101;2100;6097;2908;55775;6256;10280	6579;6579;9376;10864;6580;5243;6554;6581;6583;9429;213;775	1577;1588;1583;4128;1551;1576;1576;1576;1543;1545;1553;1555;1555;1557;1558;1559;64816;9376;5243;1544;1565	6580;5243;213;6462;1109;866
CLOUD052	6331;23657;4864;9734;23435;3458;3350;9367;5914;79915;2099;2101;6326;196;2908;367;9970;7157;6323	9429;6530	1544;1543;1576
CLOUD053	7153;9221;4720;4722;374291;3458;6790;3091;55704;55847;8493;1717;65975;10682;596;598;4313;51426;1128;7150;2034;7157;2064;2534	5243;5243;5243;4363;4363;8714;368;368;9429;85413;89845;11194;8647;10928;1244;213;28234	1576;1576;1565;1565;1555;1545;873;874;10327;8644;1728;7498;4842;4843;4846;5447;5243;5243;5243;1544;1557;1559;28234	8644;5243;5243;5243;213
CLOUD054	6340;6337;6338;6339;3717;9734;22926;5650;3091;5914;7068;3205;5467;79915;4780;2737;2099;2101;9971;196;8795;5468;861;55775;865;367;6256;3315;2548;7157;1511;834		1544;1544;3417
CLOUD055	1131;1128		1565;1576;2326
CLOUD056	6557;6558;6560;57468;1080;768;23632;763;11238;2859;4780;5871;765;771;760;8314;762;766	6554;6554;9356;9356;9376;55867;10864;6579;5243	5743;9356;9356;9376;759;5243	5243
CLOUD057	5423;672;4193;4194;580;3717;8202;367;9970;7157;55775;5422	6580;89845;2030	978;1576;1633;4907;1635;2030;1544;1559;1565;1557	6580
CLOUD058	4988;4985;4986;773;5443;801;9970;1814;5142;154;2475;3357;6323;2101;6326;65975;6328;3274;7253;55775;7010;367;10280;7157	5243;6532;3757;6580	1576;1558;1555;1565;5243;1588	5243;6580
CLOUD059	775;781;783;776;779;10242;778;140;3725;3091;8856;5914;51099;3778;2737;135;4780;389816;259249;6323;2101;6326;440503;1080;2100;2099;23435;196;10951;3784;3276;4300;6328;3553;3779;2908;55775;4193;4194;5347;3172;27345;51053;367;9970;3315;7157;4088;7421	5243;3757	1576;1576;1577;1551;1544;5243;1557;1559;1565;1588;3417	5243
CLOUD060	3352;3351;3355;3350;3363;3354;3356;3358;3359;3361;3362;361;1813	6579;5243;9429;10599;55244	4128;5243;55244	5243;10599;55244
CLOUD061	1803;91039;54878;2191	5243;9376	1576;1558;5243;9376	5243
CLOUD062	217;1621;5467;79915;2099;2101;1080;5693;11343;389816;5305;5732;1128;2671;140;3725;729230;150;151;8856;154;367;162466;4780;3357;3248;2737;4790;440503;185;187;3779;196;10951;3276;134864;1233;1234;1235;216;5346;5347;9970;3315;3320;7421;10002;1812;1813;1814;1815;5914;8989;3362;55775;22861;2395;5468;861;351;865;51053;5999;4986;4988;10392;7066;51099;10663;2475;65975;6595;54737;3553;7157;3579;5595	5243;6531	1571;1559;1576;1577;1544;1557;1588;5243;2744;874	5243
CLOUD063	7153;641;10987;5893;51752;5292;778;776;10460;4088;7525;7066;3358;11168;50487;4137;79915;5932;7341;779;29128;7486;5429;4790;65975;1460;4154;55775;2237;4286;11201;10951;8648;695;4300;405;54737;4313;5594;8795;123228;6495;3553;51426;1459;8932;10213;29127;1128;1129;3458;6311;1132;5999;2034;7155;7157;3064;1457;7468;1956;2064;2534	5243;5243;5243;4363;4363;9429;6530;3757;6580;55244;28234;146802;775	1571;1545;1576;5243;5243;5243;1544;410;2744;55244;28234	5243;5243;5243;6580;55244
CLOUD064	2099;2099;2100;2100;10682;5578;367;3757;8856;2104;6462;10280;2101;4160;4161;7253;1128;1129;1131;1132;1133;624;5241;134;135;140;3725;146;150;151;153;155;7334;6311;84650;2737;1717;1718;10951;3784;3274;4300;6865;6869;5338;3458;1812;1813;1814;1815;5914;3356;3357;3358;3362;29994;5467;51053;4985;4986;4159;4988;65975;80854;7157;1956	5243;5243;5243;9429;1244;6530;6531;6532;8647	1565;1565;1576;1576;1576;1577;1551;1559;1559;1557;1555;1555;1543;1544;1545;1545;2326;2328;1558;1066;1588;1548;1571;54575;6817;5243;5243;5243;5337;3417;5742	5243;5243;5243
CLOUD065	1803;54878;91039	4363;353189;9376	1576;1577;9376
CLOUD066	6646;29881;290;1558;10242;3779;8912;27345;2100;2101;387129;367;5468	54658;5243;1244;10599;64240;8714;9429;64241	54658;54659;7366;7364;1576;5243	5243;10599
CLOUD067	3360;3359;3356;3757		1551;1576;1576;1577;1544;1548;1555;1557;1558;1559;1565
CLOUD068	3356;1813;1814;1815;148;147;3352;3269;150;151;151;152;3358;3350;1812;3363;1131;778;1816;1133;146;3354;3361;3362;3351;10280;3355;3357;2099;2741;3005;2101;3778;779;3274;1128;1129;1132;776	6532;775;3757;6582;55244;5243	1565;1565;1576;1576;1577;1551;55244;5243	6582;55244;5243
CLOUD069	3352;3351;150;3357;1814;146;147;148;1813;151;152;3354;3355;3356;3358;3362;3363;2101;7253;367;1812	5243;6582;55244;146802	1576;1576;5243;55244	5243;6582;55244
CLOUD070	6716;6715;2741;2908;367	3757	1576;1577
CLOUD071	5159;2321;3815;3791;2324;2322;1436;5156;8780;2050;23043;5127;5128;5129;100130827;10769;2051;9748;27347;27330;25;27;4638;8737;285220;22983;8711;4140;558;9263;4145;5170;6195;57396;51765;6198;6714;3643;120892;3645;140469;11329;779;3654;695;6732;1613;150094;5606;8788;2868;1111;30811;56924;5218;57787;140901;7272;9833;7786;83942;5747;3702;4215;4216;2580;1147;23678;640;7297;57118;23683;6788;6789;6790;73…	10257;5243;1244;9429;3757;775	1577;1551;1576;5243;4846;43	5243
CLOUD072	4306;367;5241;2908;1585;6715;6462;786;8856;5914;7068;2737;2099;2101;2100;3553;5467;5468;55775;4193;4194;9970;9971;7157	1244;5243;6579;55244	1558;1584;1584;5243;1588;55244;1557	5243;55244
CLOUD073	8654;5148;5149;134;135;5136;5137;5139;5140;5141;5142;5143;5144;5145;5146;5147;5150;5152;5153;10846;5158;50940	10257;10057;89845;11309;3757;28234	1576;1577;1551;1559;1559;1557;1557;1565;1565;1543;1571;1571;28234	11309
CLOUD074	135;367;9970;3358		1544;1576;4128
CLOUD075	8972;279;2548;6476;278;277		276
CLOUD076	1312;1312;51426;9734;3315;4780;367;3091;7157;2859		54600;1544;1565
CLOUD077	476;1583;10392;4886;4887;8743;2908;79915;4780;3630;5725;688;2099;2101;65975;55775;3553;7253;351;51053;367;7153;9970;7155;7157;6774;4088;64127	6579;353189;5243;213;6531	1576;5243;3417;486	5243;213;477;478;480;481;482;483;486
CLOUD078	7852;5423;5594;55775;1813	9356;10864;2030;3177;213	1633;1559;1565;1576;64816;1577;1551;9356;2030	213
CLOUD079	5139;6401;5138;5141;5142;5143;5144;5140;7253;55775		8654;5742
CLOUD080	6256;5914;5915;5916;6257;6258;5947;10242;5347;7941;7398;4137;389816;51053;11069;2099;7157;3779;2648;27345;7421	213;8647	1592;1588	213
CLOUD081	23569;2737	5243	1548;1544;1576;1576;5243;1559;1557;1565	5243
CLOUD082	153;154;155;5594;5295;5296;8503;6647;146;147;148;1813;1814;1815;2475;2737;10951;7253;7421		1543
CLOUD083	4864;8321;3458;79915;196;3717;9734;9367;3091;1812;7066;5021;672;8795;1956;1393;4137;2475;4780;2737;2099;52;2101;65975;1080;6714;190;4286;3061;5315;580;26054;3553;5914;6606;6607;2260;7253;2778;3791;123228;55775;4193;4194;4067;3815;6311;51053;367;6256;9970;1395;114548;7157;6774;57337		1559;1544;1576;1565;1588;3417;2645
CLOUD084	3356;1813;1813;3350;3350;3351;3352;3354;3358;3359;3362;3363;1812;1812;1816;1816;1814;1814;1815;1815;3269;148;147;150;151;152;152;1128;1129;1131;1132;1133;3005;7941;3357;3361;2737;2099;2101;285242;317;5999;170572;200909;134864;2769;9177;55775;367;4193;4194;5871;4215	6532;3757;5243	1577;1551;1565;1565;1565;1576;5243	5243
CLOUD085	1588;1588		1544;1559;1576;54657
CLOUD086	3320;7184;10242;8856;5914;4780;2737;2099;2100;2101;3778;3779;55775;367;4137;7421		1576;1576;1544
CLOUD087	7846;10383;5602;9734;196;79915;4780;51053;3458;3791;367;2101;7157;65975;25;3354;5468;9971;2100;55775	5243	1576;1543;1544;5243	5243
CLOUD088	2099;8856;6462;135;140;5914;3458;2737;2100;2101;389816;834;3779;3784;22861;6097;7253;27345;5467;2908;55775;3315;10242;51053;367;9970;9971;114548;7157;3576;4986;4988	54658;54658;8647;8647;6554;1244;5243;6530;6531;6532;146802;6582;55244	1576;1558;54658;54658;5243;1544;1555;1557;1559;1565;6817;316;55244;3417	5243;6582;55244
CLOUD089	1719;1719;11201;8202;3458;5650;573971;4780;2350;5423;2494;5429;672;580;8648;54737;2516;8795;5468;55775;4193;4194;9970;9971;2101;7157;7421	8714;8714;10257;10257;4363;4363;9356;9356;89845;9376;9376;1244;1244;5243;6579;6566;85320;28234;55867;53919;28232;9429;10864;113235;113235;10599;353189;6573;2348;213	316;4524;5226;2356;7298;471;8836;9356;9356;9376;9376;5243;28234;1544;1557;1559;1565;1576;3417	5243;10599;6573;213
CLOUD090	3690;3674;2101
CLOUD091	43;590;1066;196;2737;2101;351;2902;2903;2904;55775;9970;7157;1129;1145;1268;1269	5243;6530;6582;55244	1544;5243;1565;1576;55244;3176;246	5243;6582;55244
CLOUD092	10800;10242;774;57105;10392;367;7329;7458;5468;29994;4780;5423;2100;389816;9536;3778;3779;196;10054;10055;3784;140;8912;27345;598;2648;5594;2908;7398;8856;51053;2671;5499;8828;7421;1956;6916;1432;5595	9429;6582;55244;146802	1559;1559;1558;1558;5742;1576;1576;1544;1557;1571;1565;55244	6582;55244
CLOUD093	185	1244;1244;28234;10599;213	28234	10599;213
CLOUD094	240;5742		590
CLOUD095	1636;623;10242;59272
CLOUD096	6571;1813;6570;2737		1565;873
CLOUD097	1136;5784;8732;9373		249;248
CLOUD098	1135;1139;1137;1141
CLOUD099	4128;7498		1545;1544;246
CLOUD100	554;552	5243;5243	1576;5243;5243	5243;5243
CLOUD101	2100;2104;2099;7031;2101;8856;6462;3725;3458;5893;367;5914;7067;672;7334;6311;29994;2737;317;387129;4929;580;7137;3784;2671;6095;7376;6097;2516;7253;5338;5467;7134;55775;4193;4194;7139;3172;3174;5871;6256;7025;5241;7421		1588;3417;5337
CLOUD102	3251;5471;3614;3458;29994;4780;2101;196;216;8795;55775;3043;9970;7157	9376;9376;10257;10057;9153;64078;2030;3177	7172;7498;316;9376;9376;2030;1544;1557;1559;1565;1576;3417
CLOUD103			1576;1576;1577;1555;1555;1559;1557;1557;1565;1565
CLOUD104	3156;3458	54658;5243;1244;9429;10599	1576;1576;1576;1577;1551;1558;1558;1565;1557;1559;1559;1555;54658;5243	5243;10599
CLOUD105	8639;5033;4864;5315;79915;6607;9367;7066		1576;4353;1544;1559;1557;1565
CLOUD106	2908;3553;2737;3676;151306;4780;367;3569;4306;6868;2101;1080;5241;2099;2100	6579;5243	1576;1576;1548;5243;2752	5243;866
CLOUD107	4543;4544		1544;1557;1576
CLOUD108	6529	54658	1576;54658
CLOUD109	6530;6532;1813;1812;150;148;1128;2554;3356;3358;3362;3363;1814;1815;3269;148;1128;3357;3359;3350;3351;150;59340;2554;6531;146;151;152;7066;2737;2099;3778;3779;3725;2908;55775;1129;10242;1131;1132;1133;367;7157;3064;7421	3757;5243	1565;1544;1588;5243	5004;5243
CLOUD110	148;147;146;3757;81033;90134;150;151;152;3064	5243;6580;60482	5243;1544;1557;1559;1565;1576	5243;6580
CLOUD111	10242		1576;1576;1577;1555;1555;1559;1557;1557;1565;1565
CLOUD112	3065;3066;8841;10013;55869;3458;81027;9734;51053;10376;9611;9612;79885;10382;10383;8856;5914;10014;9759;7846;7849;79915;4780;2737;2099;2101;84790;84617;1080;55775;203068;4286;7157;112714;4194;10381;347733;2395;2908;83933;4193;1636;390245;51564;7277;367;7280;347688;9970;190		1576
CLOUD113	1595;367;2737;554;4780;3791;1233;2099;2100;2101;9971;3577;2534	5243	1577;1551;1576;1576;1565;1555;1543;1571;5243	5243
CLOUD114	3815;3815;5979;4914;1436;5156;780;25;5159;640;768;771;5894;763;7297;51086;2322;2580;1432;27;3055;673;147746;2268;79837;1195;9263;57396;3356;4921;6714;55775;51776;6850;3654;1956;2444;3274;3791;23632;4088;23097;57551;3932;5599;5601;5602;4067;11238;2534;9833;7525;2810;10733;613;2139;766;1487;760;761;762;765;2046;6916	6580;6580;5243;5243;6582;9429;9429;21;213;6532;146802;6581;55244	1576;1576;1577;1577;1551;1551;1544;1559;1559;1565;1565;1557;5742;5243;5243;55244;4835;759	6580;6580;5243;5243;6582;213;5004;55244
CLOUD115	1786;29128;8202;7066;7157;672;2597;79915;4780;2737;2101;2100;4286;580;8648;5914;4088;2516;216;2908;55775;4193;4194;3043;6097;51053;367;9971;2494;3064;1788		978;1588;3417;5621
CLOUD116	43;1134;1140;1144;1146;1145;1135;1136;1137;1138;8973;1139;55584;57053;1141;1142;1143;590;196		1576;1565
CLOUD117	7150;116447;3458;1132;152;55775;4312	54658;6581;10599;4363;9429;5243;1244;213;55244;146802;6580;6582	1576;1576;1577;1555;1551;54658;54600;1066;8824;590;5243;43;55244	10599;5243;213;55244;6580;6582
CLOUD118	3274	5243	590;5243	5243
CLOUD119	2280;2281;2475;367;2289;8856;5530;23450;55775	5243;5243;5243;23461;213;10599	1551;1577;1576;1576;5243;5243;5243	5243;5243;5243;213;5004;10599
CLOUD120		6573		6573
CLOUD121	51185;7124;4790;2263;5743;5004;5743;5999;6000;85397;2775;1080;9978	5243	1557;1557;1543;1571;1559;5742;1577;1544;5243	5243
CLOUD122	10846;100;8654;5141;1827;5004;58497;10411;11069;5143;5136;5137;5138;5139;5140;5142;5144;5145;5146;5147;7068;5150;5151;5153;5158;5148;79915;4780;5149;2737;1813;7134;64127;8767;7201;9817;247;3276;2770;7251;7253;472;2648;54106;55775;7137;7139;7398;57192;5347;27115;51053;1393;6002;1395;7157;3320;1812;50940;2101;3326	10257;10057;5243;5243;222962;6582;55244;2030	5243;5243;1557;1559;1565;1576;55244;2030	5243;5243;6582;55244
CLOUD123	1181		873
CLOUD124	153;154;140;155	5243	5243	5243
CLOUD125	148;150;3269;3274;152;151;134864;146;147
CLOUD126	1812;3357;3362;1814;3356;7421;1813;150;151;216;3354;5999;3355;3358		1576;1576;1565
CLOUD127	3758;5742;5972
CLOUD128	1719;1719;573971		1557;1565;1544;1559;1571;1576
CLOUD129	3039;135;2741;3458;55775;65975	5243;3757	1576;1576;590;1588;1565;43;5243	5243
CLOUD130	196;3725;2099;5914		1576;1576;1565
CLOUD131
CLOUD132	6261;3458;55847;4137		1576;1544;1557;1559;1565
CLOUD133	148;147;153;154;150;151;146;5053;152;155;7124;6647;3091;1813;2597;4137;2475;4780;2101;2237;23632;7253;55775;51426;1812;762;7421	6582;6582;6580;6580;6584	1544;1559;1576;759	6582;6582;6580;6580
CLOUD134	3356;3358;6532;3350;3269;148;150;1814;10280;152;146;1812;151;2648;3357	5243	1576;1577;1551;1565;5243	5243;5004
CLOUD135		5243	4129;4128;5243	5243
CLOUD136	367;196;8856;4780;2737;2099;2101;5241;2395;55775		1576;1544;1544;1543;1545;1545;1557;1577
CLOUD137	1135		1576
CLOUD138	100;1814
CLOUD139	81027;596;4133;4134;4137;8856;3458;367;9970;2099;7157;5914;55775;2908;2101	5243;89845;28234;10864;9429;1244;4363	1576;1576;1577;1551;1545;1545;1545;5243;28234	5243
CLOUD140	476
CLOUD141	495;4137;4864;23576;2194;9367;5914;2671;162466;29994;4780;2101;5305;5999;196;4170;3276;5347;55775;496;9970;5468;7421	5243;5243;9429;476	1576;1576;1576;1557;1557;1559;1559;1559;1543;1544;1545;1562;1558;1558;1565;1579;5243;5243;486;246	5243;5243;476;477;478;480;481;482;483;486
CLOUD142	367;196;8856;13;5914;3362;4780;3630;2737;2099;2101;2100;3778;6097;55775;6256;9970	5243	1576;1544;1544;1543;1545;1545;1557;1577;1559;1588;8824;5243	5243
CLOUD143	1131;7846;10383;10383;3458;3717;9734;2831;3354;9971;2847;79915;688;2737;2099;2101;65975;351;203068;196;5914;5468;55775;51053;367;9970;3315;7157;7421	5243	1576;1543;1544;1544;1544;5243	5243
CLOUD144	7298;1719;573971;2737;10951;367;6256	5243;5243	1559;1559;1576;1558;1558;5243;5243;1544;1557;1565	5243;5243
CLOUD145	6335;6328;6336;768;771;11238;377677;23632;760;761;762;763;765;766;6323		759
CLOUD146	3106	54658;8714;4363;1244;213	130;54658;132	213
CLOUD147	5739;5731;5141;5142;5143;5144;5327;11251	11309;6578;28232		11309
CLOUD148	5564;53632;5571;5562;5563;5565;51422	6580;6580;6582;6582;6581;55244;222962;146802	55244;1803	6580;6580;6582;6582;55244
CLOUD149	6331;6335;1132;3676;6329	3757	1576;1565
CLOUD150	2932;3612;3613;2892
CLOUD151	2099;2101		1576;1544;1557;64816;1577;1551
CLOUD152	7846;203068;51174;7283;51175;3725;3458;81027;10376;84617;10381;10382;10383;347688;84790;65975;112714;347733;7277;7280;6916	5243;5243;5243;4363;4363;4363;1244;1244;1244;368;8647;8647;28234;10599	1576;1576;1565;1565;5243;5243;5243;28234	5243;5243;5243;10599
CLOUD153	1814
CLOUD154	6646;29881;290;1558	54658;5243;1244;10599;64240;8714;9429;64241	54658;54659;7366;7364;1576;5243	5243;10599
CLOUD155	777;6326;134;135;148;150;153;1812;1813;2554;2554;3269;4986;1128;3356;3359;361;6335;6328;6329;6331;6323	54658;54658;5243	54657;1719;54659;54658;54658;5243;1544;1559;1576;1565;1557	5243
CLOUD156	7153		1544
CLOUD157	3777;51305		1565
CLOUD158	140;4780;3725;2737;2099;2100;2101;367		1565;1559;1557
CLOUD159	8972;8972;2548;23193;2595;279;6476;259249;187
CLOUD160	5621;23569;7941;5778;156;2099;2100;4170;3320;598;2150;3064;5499;3326	9356;9376;9376;55867;10864;213	1576;1576;9356;9376;9376;1544;1557;1559;1565;9446;6647	213
CLOUD161	60489;3676
CLOUD162	1373
CLOUD163	6833;5468;27345;3767	10257;6566;6564;6565;9356;213	1559;1576;1577;1551;5742;54600;1565;9356;1544;1557	213;5004
CLOUD164	26986;3205		1576
CLOUD165	3614;3615;3458;2099;2101;65975;6606;6607;5468;6622;55775;4193;4194;367;9970;7157	54658	54658;54600;7364;54577;54578;1544
CLOUD166	5742;5743;240;3785;3786;1645;5594	9356;53919	9356;8644	8644;7276;1646;2169
CLOUD167	79001	213	1558;1559;1576	213;5004
CLOUD168	5743;5742;240;5468;1147;3551;4353;7398;834;2597;4170;51426;3248;23569;2099;598;3676;7421;7941		9446;1576;1557;2744
CLOUD169	1584;2230;2099;5241;367;140;405;150;8856;5914;3357;3362;10460;4780;2737;2100;2101;3777;6097;7253;59350;472;2908;9970;7157	6530;6531;6532;3757	1576;1583	6462;866
CLOUD170	1595;216;7458;1813	54658	1559;1559;1576;1576;1558;54658
CLOUD171	1558;1544;1576;1557;1576;1544;1557;1558;196;5914	213;5243	1571;1571;1571;1559;1565;10;1548;4353;5243	213;5243
CLOUD172	1509;6916	5243;5243;4363	1576;1576;1555;1557;1558;1559;1565;1577;5243;5243	5243;5243
CLOUD173	672;196;23173;9734;79915;10988;3630;6607;6256;2280;9970;2099;2101;5914		1544;1544;1543
CLOUD174	4864;10242;9734;3315;23569;1812;1813;4137;79915;4780;5021;2737;2099;2101;389816;387129;7157;3778;5315;196;3784;5914;6607;7253;59350;231;367;9970;55283;3061;7421	6573;6531;57468	1576;1588	6573
CLOUD175	7173;3779;2099;1733		4353;1621;1544;1557;1559;1565
CLOUD176	3614;132;3615;22978;5167;5167;132	2030;64078	2030
CLOUD177	3091	153201	1644
CLOUD178	3614;132;3615;22978;5167;5167;132;367;6097;3576;9970;2099;2101;7157;216;55775	2030;64078	2030
CLOUD179	6240;760;768;763;50484		1565;2744
CLOUD180	3767;759;760;476;3778;6559;6833;3764	5243	2752;1544;5243;1565	5243
CLOUD181	6331;8856;6323		1557;1557;1555;1544;1565;1558;1559
CLOUD182	367;5335;2357		1544
CLOUD183			1588;1576;7498;5743;590
CLOUD184	2554;6323;2897;760;762;2554;759;761;768;770;771;377677;23632;11238;361;6256;766;763;765;55879;2892;2901		1557;1576
CLOUD185
CLOUD186	150;1644;641;6955;54414;11168;7329;2597;29994;10951;5423;2100;5305;2237;11201;10054;10055;29128;54737;216;55775;51426;390245;51053;5999;839;4351;151;1956;2534	6564;5243	1312;1544;1557;1559;1565;1576;249;5243	5243
CLOUD187	240;4048;2053;4321;241;9970;1241;4313;5468	213	1559;1544;1544;1576;5742;54600;1565;1557	213
CLOUD188	2554;2561;2566;10951	5243	1557;5243	5243
CLOUD189	781;9254;774;134;2902;2550;9568	775	586
CLOUD190	3242
CLOUD191	7498;7498;367;2100;1843;2101	9376;10864	316;9376;1544;1576;3251;1557;1559;1565
CLOUD192	759;760;762;771;23632;761;766;358;768;770;377677;4313;4321;11238;361;763;765	9356	1576;9356
CLOUD193	30814;6401;9734;9970;3725;1814;154;51099;10663;4137;4780;2737;2101;440503;1080;4286;3777;3553;3064;1235;59350;54106;8795;55775;4193;4194;5347;3172;6311;367;2034;7157;4088;8767;7421;64127	9356;213	9356;1576	213
CLOUD194	5743;1147;240;30814		4353
CLOUD195	3283;3284;2099;2100;4780;367;2737;3315;7157;5914;2908;2101
CLOUD196	2475;2280;367;2099;55775;2908		1576;1588
CLOUD197
CLOUD198	6532;3269;148;1128;3358;6532;6532;3357;146;10280;5725	5243;5243;6531;6531;6530;6530;3757;6580	1576;1557;1557;1565;1565;1571;1544;1555;5243;5243	5243;5243;6580
CLOUD199	3757;3757;3458;776;778;779	775	1565;1565;1576;1577;1558
CLOUD200	2554;151;2554;2560;2561;2562;2563;2564;2565;2566;55879;2567;2559;2555;2556;2557;2558;2568	6513	1584;1585;1588;1544;1576	6513
CLOUD201	6531;6531;1813;1814		1557;1576;1577;1544;1555;1559
CLOUD202	7054		1544;1576;1557;1559;1565
CLOUD203	1723	9429	1558
CLOUD204	3269;1128;1129;3274;1131;1132;1133;10280;146;150;151;3356;3358	6530;6531;6532
CLOUD205	1956;1577;2050;23043;2046;27148;2064;2065;2066;2051;2580;25;27;285220;4137;558;9263;2099;2100;2101;6714;8767;23621;3654;1613;4215;9748;7294;640;23683;388228;6793;5260;5261;5914;673;5292;2737;23235;196;3791;5753;2268;1760;3815;9448;80122;25865;2322;2324;9262;8986;147746;5597;817;818;4233;2872;415116;50488;5979;3932;7525;11113;51053;367;85366;8569;81788;2444;3984;2042;1432;1453;1454;11183;51135;112…	5243;5243;9429;9429;213	1576;1565;1543;1543;1559;1557;5243;5243	5243;5243;213;5004
CLOUD206	1909;1910;8856;2737;2101	8647	1576;1576;1559;1559
CLOUD207	4953;4953
CLOUD208	1800	9356;9376	9356;9376
CLOUD209	5422;6240;3458;4780;367;2737;9970;2099;7157;55775;2101;50484	9429	1633;1588
CLOUD210	1595	54658	1559;1559;1576;1576;1558;54658
CLOUD211	3784;3753;5914;1230	54658	54658
CLOUD212	5465;5468		1571;2939;1576;1576;1543;1548;1555;1579;1579;1565
CLOUD213	3778;1813;3783	5243	1571;1571;1543;1544;1548;1576;1576;1565;5243;4846;4843	5243
CLOUD214	367;5468;2100;5467;2908;7421
CLOUD215	7498;196;9734;79915;367;2737;9970;2101;5914
CLOUD216
CLOUD217	2915;6335;10951;6323	213	1066;1571;1576	213
CLOUD218	1723;3725;4193;4194;5467;2099;4780;51053;367;7157;196;2101;55775		1559
CLOUD219	673;5894;2324;3791;2322;5159;3815;2260;5979;2321;1024;2048;2050;2051;2053;8711;5128;27148;23043;9748;25;27;285220;65061;9344;558;6195;6198;23097;6714;3643;8767;51776;51265;6725;3654;6732;2146;5218;613;7272;640;6790;6793;6795;5777;51347;6300;91807;1195;9212;140469;27330;3362;57551;2261;2263;5156;2268;10461;6885;9448;80122;8444;204851;780;3458;3350;3356;3357;3358;3361;147746;3363;3718;8999;816;4914…	54658;9429;9429;10257;5243;5243;1244;10928	1559;1577;1551;1576;1576;1555;1555;1558;1558;1544;1557;1565;54600;54600;54658;5243;5243	5243;5243
CLOUD220
CLOUD221	10242;3725;5914;4780;2099;2101;387129;3778;3779;8912;27345;2100;2908;7253;55775;367;3315	54658;213;8714;4363;1244;9429;5243	1557;1559;1555;1555;1555;1576;1576;1576;1577;1577;1551;1551;1544;1565;1558;54658;1588;5243	213;5243
CLOUD222	846;51053;2741;55775		1576;1565;1544
CLOUD223	7357;57704;6476;8972;178;2548;23193
CLOUD224	19;1066;3249;8698		246
CLOUD225	2936;2737;4780;216;7157		1544;1576;1557;1559;1565
CLOUD226	2554;2555;2556;2557;2558;2559;1137;1139;2891;2898;2554;3064;1813;367;55879;6323	54658	1557;1557;1559;1576;1544;1555;1558;54658
CLOUD227	4321;760;5914;4322;55775
CLOUD228
CLOUD229	1244;4363;116085;8856;4363;1244;1244;3276;3248;2357;216;3676;7421	8714;10257;10057;368;5243	1559;1559;1576;1576;1576;1555;1558;5243	2169;5243
CLOUD230	5743;5742;5465;5468	213		213
CLOUD231	3458;3320;3326	9356;9376;55867;9429;213	9356;9376	213
CLOUD232	2815;3783;3458;6323;6326;6328	6582;6580;6580;6584;5243;5243;6579;6583;222962	1577;1544;1544;1544;1558;1558;1559;1559;1557;1557;1571;1551;1543;1543;1576;1576;1576;1565;1565;5243;5243	6582;6580;6580;5243;5243
CLOUD233	6286;55775;3205	6580;9356;9376;10864	9356;9376	6580
CLOUD234	2321;3791;2324;5156;5159;3815;2261;3702;2246;10019;23043;5127;27148;2051;2580;25;27;8737;5467;5468;8711;4140;2099;2101;6714;8767;728642;6725;3654;150094;93;7272;5747;4214;5753;7294;640;7297;3717;6790;6793;6795;6850;4751;658;51347;673;341676;2737;5298;2241;2242;23235;196;4293;4294;4296;57551;2260;2263;2264;2268;10461;55589;9448;238;5871;9970;9971;80122;9344;5894;780;6416;2322;3718;8491;4233;4921;5…	5243;9429;10599;54658	1576;1576;1565;1565;1558;1544;5243;54658;43	5243;10599
CLOUD235	6323;6326;6328;6329;6331;6335;11280;6324;6327;55800;6330;8913;8912;8911;759;760;761;762;763;11238;765;766;767;768;56934;770;771;377677;23632;4129;4128;317	54658	1576;316;1557;54658
CLOUD236	3123
CLOUD237	7150;10013;9734;8841;3458;51564;79885;55869;3065;3066;83933;10014;9759	54658;9429	54658
CLOUD238	2099;7201;5871		1576
CLOUD239	2904;116443;2903;1812;116444		1576;1576;1557;1571;1559;1544;1565
CLOUD240	3758;3767	213	873	213
CLOUD241	759;760;762;766;761;768;771;1080;377677;23632;11238;763;765	5243	1559;5243	5243
CLOUD242	124;125;126;847		1571;1548
CLOUD243	1723;196;2185;9734;1812;1813;9367;836;5914;79915;4780;2737;2099;2101;190;26054;6607;123228;55775;4323;9970;3315;3064;57337	9429;6530;6531	1559;1559;1544;1576
CLOUD244	9356;55867;9376;24145;50833;9356;9376;55867;2099;771;367;760;768	6582;6580;8714;10257;10057;9194;6584;368;4363;6579;6566;6554;387775;1244;1244;85320;53919;10864;116085;56606;213	1559;1557;1558;1576	6582;6580;213
CLOUD245	10242;2099;2100		7498;316;1544;1576;1557;1559;1565
CLOUD246	2550;9568;4780;4790;140	9376;5243	9376;5243	5243
CLOUD247	5465;3725;1072;2099;7157;983		1571;2939;1576;1576;1543;1548;1555;1579;1579;1544;1565;1557
CLOUD248	338442;29994		7498;316;1544;1576
CLOUD249	9734;18;36;4967;7915;6323;3066;5465;5467;5468;10013;8841;51564;79885;55869;3065;83933;10014;9759	54658;54658;9356;6584;9376;9376;6566;10864;213	1548;1548;1555;1559;1559;1577;5742;1544;1562;1557;1557;1558;1576;1576;54657;54576;54575;54578;54659;7364;7366;54600;54658;54658;9356;9376;9376;1565	213
CLOUD250	6647;4137;51426;7398	1317;1318;538;540;9429;1244	7498;4353;2952;4489;4502;2950;2944;1728
CLOUD251	134;135;136;5142;8654;5141;5139;3066;8904;81502;23420;142;79608;26140;6256;107;140;2099;5914;5143;5140;9373	10864	1576;1544;1544;100;100;1571;1543;1543;1545;1558;1559;1565;248;249
CLOUD252
CLOUD253	5340	6565;5243	5243	5243
CLOUD254	2562;6256;2737;5914;2099		1565;1588
CLOUD255	25824;3551;2908;150;1815;1814;151;140;2534	213		213
CLOUD256	1812;1813;3357;1128;1129;3458;7157	5243	590;5243;1544;1565	5243
CLOUD257	3350;1813	5243	1576;1577;1551;1565;5243	5243
CLOUD258	10060;3767	5243	1576;5243	5243
CLOUD259			1571
CLOUD260	116443;1139;1813;1137;1136;10280;2902;2903;2904;2905;2906;116444	6582;6580;55244	1644;4129;55244	6582;6580;55244
CLOUD261	57053;1139;1128;1129;1131		590
CLOUD262	3350;1813;146;147;148;3356;3357;3358;10280;4780;2737;2099;2101;1814;216;367	5243;3757;6582;55244;146802	1576;1577;1551;1565;5243;55244	5243;6582;55244
CLOUD263	8912		1557
CLOUD264	6869;6870		1576;1576;1577;1577;1551;1551;1544;1557;1557;1559;1559
CLOUD265		9356;6566	9356;759
CLOUD266	6530		4843
CLOUD267	1137;1139;1136;8973;1141;1135;1143
