# Supplementary material for: Mapping the perturbome network of cellular perturbations
Source: Nat Commun. 2019 Nov 13;10:5140. doi: 10.1038/s41467-019-13058-9 (PMC6853941; doi:10.1038/s41467-019-13058-9)
Supplement: Supplementary file 8 — Supplementary Data 6 [file 41467_2019_13058_MOESM8_ESM.csv]

Ingredient	Stock	Add for growth medium
DMEM/F12		500 mL
Horse Serum		25 mL (5% final conc)
Human EGF	100 ug/ml in sterile H2O	100 uL (20 ng/mL final)
Hydrocortisone	1 mg/ml in EtOH	250 uL (500 ng/mL final)
Cholera Toxin	1 mg/ml in sterile H2O	50 uL (100 ng/mL final)
Insulin	10 mg/ml in acidified H2O	500 uL (10 ug/mL final)
Pen/Strep	100X	5 ml
