# Supplementary material for: Mapping the perturbome network of cellular perturbations
Source: Nat Commun. 2019 Nov 13;10:5140. doi: 10.1038/s41467-019-13058-9 (PMC6853941; doi:10.1038/s41467-019-13058-9)
Supplement: Supplementary file 9 — Supplementary Data 7 [file 41467_2019_13058_MOESM9_ESM.zip]

Archive with 8 entries (5 files):
- S2_CellProfilerPipeline/
- S2_CellProfilerPipeline/Icon
- __MACOSX/
- __MACOSX/S2_CellProfilerPipeline/
- __MACOSX/S2_CellProfilerPipeline/._Icon
- S2_CellProfilerPipeline/CP3_Pipeline_Batch2.cpproj
- S2_CellProfilerPipeline/CP3_Pipeline_Batch1.cpproj
- __MACOSX/._S2_CellProfilerPipeline
