# Supplementary material for: Mapping the perturbome network of cellular perturbations
Source: Nat Commun. 2019 Nov 13;10:5140. doi: 10.1038/s41467-019-13058-9 (PMC6853941; doi:10.1038/s41467-019-13058-9)
Supplement: Supplementary file 10 — Supplementary Data 8 [file 41467_2019_13058_MOESM10_ESM.csv]

Index	Feature_Name	Featue_Type
0	Image_ImageQuality_Correlation_BetaTubulin_35	Quality
1	Image_ImageQuality_Correlation_BetaTubulin_70	Quality
2	Image_ImageQuality_Correlation_DAPI_35	Quality
3	Image_ImageQuality_Correlation_DAPI_70	Quality
4	Image_ImageQuality_Correlation_MitoTracker_35	Quality
5	Image_ImageQuality_Correlation_MitoTracker_70	Quality
6	Image_ImageQuality_FocusScore_BetaTubulin	Quality
7	Image_ImageQuality_FocusScore_DAPI	Quality
8	Image_ImageQuality_FocusScore_MitoTracker	Quality
9	Image_ImageQuality_LocalFocusScore_BetaTubulin_35	Quality
10	Image_ImageQuality_LocalFocusScore_BetaTubulin_70	Quality
11	Image_ImageQuality_LocalFocusScore_DAPI_35	Quality
12	Image_ImageQuality_LocalFocusScore_DAPI_70	Quality
13	Image_ImageQuality_LocalFocusScore_MitoTracker_35	Quality
14	Image_ImageQuality_LocalFocusScore_MitoTracker_70	Quality
15	Image_ImageQuality_MADIntensity_BetaTubulin	Quality
16	Image_ImageQuality_MADIntensity_DAPI	Quality
17	Image_ImageQuality_MADIntensity_MitoTracker	Quality
18	Image_ImageQuality_MeanIntensity_BetaTubulin	Quality
19	Image_ImageQuality_MeanIntensity_DAPI	Quality
20	Image_ImageQuality_MeanIntensity_MitoTracker	Quality
21	Image_ImageQuality_MedianIntensity_BetaTubulin	Quality
22	Image_ImageQuality_MedianIntensity_DAPI	Quality
23	Image_ImageQuality_MedianIntensity_MitoTracker	Quality
24	Image_ImageQuality_MinIntensity_BetaTubulin	Quality
25	Image_ImageQuality_MinIntensity_DAPI	Quality
26	Image_ImageQuality_MinIntensity_MitoTracker	Quality
27	Image_ImageQuality_PercentMinimal_BetaTubulin	Quality
28	Image_ImageQuality_PercentMinimal_DAPI	Quality
29	Image_ImageQuality_PercentMinimal_MitoTracker	Quality
30	Image_ImageQuality_PowerLogLogSlope_BetaTubulin	Quality
31	Image_ImageQuality_PowerLogLogSlope_DAPI	Quality
32	Image_ImageQuality_PowerLogLogSlope_MitoTracker	Quality
33	Image_ImageQuality_Scaling_BetaTubulin	Quality
34	Image_ImageQuality_Scaling_DAPI	Quality
35	Image_ImageQuality_Scaling_MitoTracker	Quality
36	Image_ImageQuality_StdIntensity_BetaTubulin	Quality
37	Image_ImageQuality_StdIntensity_DAPI	Quality
38	Image_ImageQuality_StdIntensity_MitoTracker	Quality
39	Image_ImageQuality_TotalArea_BetaTubulin	Quality
40	Image_ImageQuality_TotalArea_DAPI	Quality
41	Image_ImageQuality_TotalArea_MitoTracker	Quality
42	Image_ImageQuality_TotalIntensity_BetaTubulin	Quality
43	Image_ImageQuality_TotalIntensity_DAPI	Quality
44	Image_ImageQuality_TotalIntensity_MitoTracker	Quality
45	Median_Cells_AreaShape_Area	Measurement
46	Median_Cells_AreaShape_Center_X	Measurement
47	Median_Cells_AreaShape_Center_Y	Measurement
48	Median_Cells_AreaShape_Center_Z	Measurement
49	Median_Cells_AreaShape_Compactness	Measurement
50	Median_Cells_AreaShape_Eccentricity	Measurement
51	Median_Cells_AreaShape_EulerNumber	Measurement
52	Median_Cells_AreaShape_Extent	Measurement
53	Median_Cells_AreaShape_FormFactor	Measurement
54	Median_Cells_AreaShape_MajorAxisLength	Measurement
55	Median_Cells_AreaShape_MaxFeretDiameter	Measurement
56	Median_Cells_AreaShape_MaximumRadius	Measurement
57	Median_Cells_AreaShape_MeanRadius	Measurement
58	Median_Cells_AreaShape_MedianRadius	Measurement
59	Median_Cells_AreaShape_MinFeretDiameter	Measurement
60	Median_Cells_AreaShape_MinorAxisLength	Measurement
61	Median_Cells_AreaShape_Orientation	Measurement
62	Median_Cells_AreaShape_Perimeter	Measurement
63	Median_Cells_AreaShape_Solidity	Measurement
64	Median_Cells_AreaShape_Zernike_0_0	Measurement
65	Median_Cells_AreaShape_Zernike_1_1	Measurement
66	Median_Cells_AreaShape_Zernike_2_0	Measurement
67	Median_Cells_AreaShape_Zernike_2_2	Measurement
68	Median_Cells_AreaShape_Zernike_3_1	Measurement
69	Median_Cells_AreaShape_Zernike_3_3	Measurement
70	Median_Cells_AreaShape_Zernike_4_0	Measurement
71	Median_Cells_AreaShape_Zernike_4_2	Measurement
72	Median_Cells_AreaShape_Zernike_4_4	Measurement
73	Median_Cells_AreaShape_Zernike_5_1	Measurement
74	Median_Cells_AreaShape_Zernike_5_3	Measurement
75	Median_Cells_AreaShape_Zernike_5_5	Measurement
76	Median_Cells_AreaShape_Zernike_6_0	Measurement
77	Median_Cells_AreaShape_Zernike_6_2	Measurement
78	Median_Cells_AreaShape_Zernike_6_4	Measurement
79	Median_Cells_AreaShape_Zernike_6_6	Measurement
80	Median_Cells_AreaShape_Zernike_7_1	Measurement
81	Median_Cells_AreaShape_Zernike_7_3	Measurement
82	Median_Cells_AreaShape_Zernike_7_5	Measurement
83	Median_Cells_AreaShape_Zernike_7_7	Measurement
84	Median_Cells_AreaShape_Zernike_8_0	Measurement
85	Median_Cells_AreaShape_Zernike_8_2	Measurement
86	Median_Cells_AreaShape_Zernike_8_4	Measurement
87	Median_Cells_AreaShape_Zernike_8_6	Measurement
88	Median_Cells_AreaShape_Zernike_8_8	Measurement
89	Median_Cells_AreaShape_Zernike_9_1	Measurement
90	Median_Cells_AreaShape_Zernike_9_3	Measurement
91	Median_Cells_AreaShape_Zernike_9_5	Measurement
92	Median_Cells_AreaShape_Zernike_9_7	Measurement
93	Median_Cells_AreaShape_Zernike_9_9	Measurement
94	Median_Cells_Granularity_10_BetaTubulin	Measurement
95	Median_Cells_Granularity_11_BetaTubulin	Measurement
96	Median_Cells_Granularity_12_BetaTubulin	Measurement
97	Median_Cells_Granularity_13_BetaTubulin	Measurement
98	Median_Cells_Granularity_14_BetaTubulin	Measurement
99	Median_Cells_Granularity_15_BetaTubulin	Measurement
100	Median_Cells_Granularity_16_BetaTubulin	Measurement
101	Median_Cells_Granularity_1_BetaTubulin	Measurement
102	Median_Cells_Granularity_2_BetaTubulin	Measurement
103	Median_Cells_Granularity_3_BetaTubulin	Measurement
104	Median_Cells_Granularity_4_BetaTubulin	Measurement
105	Median_Cells_Granularity_5_BetaTubulin	Measurement
106	Median_Cells_Granularity_6_BetaTubulin	Measurement
107	Median_Cells_Granularity_7_BetaTubulin	Measurement
108	Median_Cells_Granularity_8_BetaTubulin	Measurement
109	Median_Cells_Granularity_9_BetaTubulin	Measurement
110	Median_Cells_Intensity_IntegratedIntensityEdge_BetaTubulin	Measurement
111	Median_Cells_Intensity_IntegratedIntensityEdge_MitoTracker	Measurement
112	Median_Cells_Intensity_IntegratedIntensity_BetaTubulin	Measurement
113	Median_Cells_Intensity_IntegratedIntensity_MitoTracker	Measurement
114	Median_Cells_Intensity_LowerQuartileIntensity_BetaTubulin	Measurement
115	Median_Cells_Intensity_LowerQuartileIntensity_MitoTracker	Measurement
116	Median_Cells_Intensity_MADIntensity_BetaTubulin	Measurement
117	Median_Cells_Intensity_MADIntensity_MitoTracker	Measurement
118	Median_Cells_Intensity_MassDisplacement_BetaTubulin	Measurement
119	Median_Cells_Intensity_MassDisplacement_MitoTracker	Measurement
120	Median_Cells_Intensity_MaxIntensityEdge_BetaTubulin	Measurement
121	Median_Cells_Intensity_MaxIntensityEdge_MitoTracker	Measurement
122	Median_Cells_Intensity_MaxIntensity_BetaTubulin	Measurement
123	Median_Cells_Intensity_MaxIntensity_MitoTracker	Measurement
124	Median_Cells_Intensity_MeanIntensityEdge_BetaTubulin	Measurement
125	Median_Cells_Intensity_MeanIntensityEdge_MitoTracker	Measurement
126	Median_Cells_Intensity_MeanIntensity_BetaTubulin	Measurement
127	Median_Cells_Intensity_MeanIntensity_MitoTracker	Measurement
128	Median_Cells_Intensity_MedianIntensity_BetaTubulin	Measurement
129	Median_Cells_Intensity_MedianIntensity_MitoTracker	Measurement
130	Median_Cells_Intensity_MinIntensityEdge_BetaTubulin	Measurement
131	Median_Cells_Intensity_MinIntensityEdge_MitoTracker	Measurement
132	Median_Cells_Intensity_MinIntensity_BetaTubulin	Measurement
133	Median_Cells_Intensity_MinIntensity_MitoTracker	Measurement
134	Median_Cells_Intensity_StdIntensityEdge_BetaTubulin	Measurement
135	Median_Cells_Intensity_StdIntensityEdge_MitoTracker	Measurement
136	Median_Cells_Intensity_StdIntensity_BetaTubulin	Measurement
137	Median_Cells_Intensity_StdIntensity_MitoTracker	Measurement
138	Median_Cells_Intensity_UpperQuartileIntensity_BetaTubulin	Measurement
139	Median_Cells_Intensity_UpperQuartileIntensity_MitoTracker	Measurement
140	Median_Cells_Location_CenterMassIntensity_X_BetaTubulin	Measurement
141	Median_Cells_Location_CenterMassIntensity_X_MitoTracker	Measurement
142	Median_Cells_Location_CenterMassIntensity_Y_BetaTubulin	Measurement
143	Median_Cells_Location_CenterMassIntensity_Y_MitoTracker	Measurement
144	Median_Cells_Location_CenterMassIntensity_Z_BetaTubulin	Measurement
145	Median_Cells_Location_CenterMassIntensity_Z_MitoTracker	Measurement
146	Median_Cells_Location_Center_X	Measurement
147	Median_Cells_Location_Center_Y	Measurement
148	Median_Cells_Location_Center_Z	Measurement
149	Median_Cells_Location_MaxIntensity_X_BetaTubulin	Measurement
150	Median_Cells_Location_MaxIntensity_X_MitoTracker	Measurement
151	Median_Cells_Location_MaxIntensity_Y_BetaTubulin	Measurement
152	Median_Cells_Location_MaxIntensity_Y_MitoTracker	Measurement
153	Median_Cells_Location_MaxIntensity_Z_BetaTubulin	Measurement
154	Median_Cells_Location_MaxIntensity_Z_MitoTracker	Measurement
155	Median_Cells_Neighbors_AngleBetweenNeighbors_Adjacent	Measurement
156	Median_Cells_Neighbors_FirstClosestDistance_Adjacent	Measurement
157	Median_Cells_Neighbors_FirstClosestObjectNumber_Adjacent	Measurement
158	Median_Cells_Neighbors_NumberOfNeighbors_Adjacent	Measurement
159	Median_Cells_Neighbors_PercentTouching_Adjacent	Measurement
160	Median_Cells_Neighbors_SecondClosestDistance_Adjacent	Measurement
161	Median_Cells_Neighbors_SecondClosestObjectNumber_Adjacent	Measurement
162	Median_Cells_Parent_Nuclei	Measurement
163	Median_Cells_RadialDistribution_FracAtD_BetaTubulin_1of6	Measurement
164	Median_Cells_RadialDistribution_FracAtD_BetaTubulin_2of6	Measurement
165	Median_Cells_RadialDistribution_FracAtD_BetaTubulin_3of6	Measurement
166	Median_Cells_RadialDistribution_FracAtD_BetaTubulin_4of6	Measurement
167	Median_Cells_RadialDistribution_FracAtD_BetaTubulin_5of6	Measurement
168	Median_Cells_RadialDistribution_FracAtD_BetaTubulin_6of6	Measurement
169	Median_Cells_RadialDistribution_FracAtD_MitoTracker_1of6	Measurement
170	Median_Cells_RadialDistribution_FracAtD_MitoTracker_2of6	Measurement
171	Median_Cells_RadialDistribution_FracAtD_MitoTracker_3of6	Measurement
172	Median_Cells_RadialDistribution_FracAtD_MitoTracker_4of6	Measurement
173	Median_Cells_RadialDistribution_FracAtD_MitoTracker_5of6	Measurement
174	Median_Cells_RadialDistribution_FracAtD_MitoTracker_6of6	Measurement
175	Median_Cells_RadialDistribution_MeanFrac_BetaTubulin_1of6	Measurement
176	Median_Cells_RadialDistribution_MeanFrac_BetaTubulin_2of6	Measurement
177	Median_Cells_RadialDistribution_MeanFrac_BetaTubulin_3of6	Measurement
178	Median_Cells_RadialDistribution_MeanFrac_BetaTubulin_4of6	Measurement
179	Median_Cells_RadialDistribution_MeanFrac_BetaTubulin_5of6	Measurement
180	Median_Cells_RadialDistribution_MeanFrac_BetaTubulin_6of6	Measurement
181	Median_Cells_RadialDistribution_MeanFrac_MitoTracker_1of6	Measurement
182	Median_Cells_RadialDistribution_MeanFrac_MitoTracker_2of6	Measurement
183	Median_Cells_RadialDistribution_MeanFrac_MitoTracker_3of6	Measurement
184	Median_Cells_RadialDistribution_MeanFrac_MitoTracker_4of6	Measurement
185	Median_Cells_RadialDistribution_MeanFrac_MitoTracker_5of6	Measurement
186	Median_Cells_RadialDistribution_MeanFrac_MitoTracker_6of6	Measurement
187	Median_Cells_RadialDistribution_RadialCV_BetaTubulin_1of6	Measurement
188	Median_Cells_RadialDistribution_RadialCV_BetaTubulin_2of6	Measurement
189	Median_Cells_RadialDistribution_RadialCV_BetaTubulin_3of6	Measurement
190	Median_Cells_RadialDistribution_RadialCV_BetaTubulin_4of6	Measurement
191	Median_Cells_RadialDistribution_RadialCV_BetaTubulin_5of6	Measurement
192	Median_Cells_RadialDistribution_RadialCV_BetaTubulin_6of6	Measurement
193	Median_Cells_RadialDistribution_RadialCV_MitoTracker_1of6	Measurement
194	Median_Cells_RadialDistribution_RadialCV_MitoTracker_2of6	Measurement
195	Median_Cells_RadialDistribution_RadialCV_MitoTracker_3of6	Measurement
196	Median_Cells_RadialDistribution_RadialCV_MitoTracker_4of6	Measurement
197	Median_Cells_RadialDistribution_RadialCV_MitoTracker_5of6	Measurement
198	Median_Cells_RadialDistribution_RadialCV_MitoTracker_6of6	Measurement
199	Median_Cells_RadialDistribution_ZernikeMagnitude_BetaTubulin_0_0	Measurement
200	Median_Cells_RadialDistribution_ZernikeMagnitude_BetaTubulin_1_1	Measurement
201	Median_Cells_RadialDistribution_ZernikeMagnitude_BetaTubulin_2_0	Measurement
202	Median_Cells_RadialDistribution_ZernikeMagnitude_BetaTubulin_2_2	Measurement
203	Median_Cells_RadialDistribution_ZernikeMagnitude_BetaTubulin_3_1	Measurement
204	Median_Cells_RadialDistribution_ZernikeMagnitude_BetaTubulin_3_3	Measurement
205	Median_Cells_RadialDistribution_ZernikeMagnitude_BetaTubulin_4_0	Measurement
206	Median_Cells_RadialDistribution_ZernikeMagnitude_BetaTubulin_4_2	Measurement
207	Median_Cells_RadialDistribution_ZernikeMagnitude_BetaTubulin_4_4	Measurement
208	Median_Cells_RadialDistribution_ZernikeMagnitude_BetaTubulin_5_1	Measurement
209	Median_Cells_RadialDistribution_ZernikeMagnitude_BetaTubulin_5_3	Measurement
210	Median_Cells_RadialDistribution_ZernikeMagnitude_BetaTubulin_5_5	Measurement
211	Median_Cells_RadialDistribution_ZernikeMagnitude_BetaTubulin_6_0	Measurement
212	Median_Cells_RadialDistribution_ZernikeMagnitude_BetaTubulin_6_2	Measurement
213	Median_Cells_RadialDistribution_ZernikeMagnitude_BetaTubulin_6_4	Measurement
214	Median_Cells_RadialDistribution_ZernikeMagnitude_BetaTubulin_6_6	Measurement
215	Median_Cells_RadialDistribution_ZernikeMagnitude_BetaTubulin_7_1	Measurement
216	Median_Cells_RadialDistribution_ZernikeMagnitude_BetaTubulin_7_3	Measurement
217	Median_Cells_RadialDistribution_ZernikeMagnitude_BetaTubulin_7_5	Measurement
218	Median_Cells_RadialDistribution_ZernikeMagnitude_BetaTubulin_7_7	Measurement
219	Median_Cells_RadialDistribution_ZernikeMagnitude_BetaTubulin_8_0	Measurement
220	Median_Cells_RadialDistribution_ZernikeMagnitude_BetaTubulin_8_2	Measurement
221	Median_Cells_RadialDistribution_ZernikeMagnitude_BetaTubulin_8_4	Measurement
222	Median_Cells_RadialDistribution_ZernikeMagnitude_BetaTubulin_8_6	Measurement
223	Median_Cells_RadialDistribution_ZernikeMagnitude_BetaTubulin_8_8	Measurement
224	Median_Cells_RadialDistribution_ZernikeMagnitude_BetaTubulin_9_1	Measurement
225	Median_Cells_RadialDistribution_ZernikeMagnitude_BetaTubulin_9_3	Measurement
226	Median_Cells_RadialDistribution_ZernikeMagnitude_BetaTubulin_9_5	Measurement
227	Median_Cells_RadialDistribution_ZernikeMagnitude_BetaTubulin_9_7	Measurement
228	Median_Cells_RadialDistribution_ZernikeMagnitude_BetaTubulin_9_9	Measurement
229	Median_Cells_RadialDistribution_ZernikeMagnitude_MitoTracker_0_0	Measurement
230	Median_Cells_RadialDistribution_ZernikeMagnitude_MitoTracker_1_1	Measurement
231	Median_Cells_RadialDistribution_ZernikeMagnitude_MitoTracker_2_0	Measurement
232	Median_Cells_RadialDistribution_ZernikeMagnitude_MitoTracker_2_2	Measurement
233	Median_Cells_RadialDistribution_ZernikeMagnitude_MitoTracker_3_1	Measurement
234	Median_Cells_RadialDistribution_ZernikeMagnitude_MitoTracker_3_3	Measurement
235	Median_Cells_RadialDistribution_ZernikeMagnitude_MitoTracker_4_0	Measurement
236	Median_Cells_RadialDistribution_ZernikeMagnitude_MitoTracker_4_2	Measurement
237	Median_Cells_RadialDistribution_ZernikeMagnitude_MitoTracker_4_4	Measurement
238	Median_Cells_RadialDistribution_ZernikeMagnitude_MitoTracker_5_1	Measurement
239	Median_Cells_RadialDistribution_ZernikeMagnitude_MitoTracker_5_3	Measurement
240	Median_Cells_RadialDistribution_ZernikeMagnitude_MitoTracker_5_5	Measurement
241	Median_Cells_RadialDistribution_ZernikeMagnitude_MitoTracker_6_0	Measurement
242	Median_Cells_RadialDistribution_ZernikeMagnitude_MitoTracker_6_2	Measurement
243	Median_Cells_RadialDistribution_ZernikeMagnitude_MitoTracker_6_4	Measurement
244	Median_Cells_RadialDistribution_ZernikeMagnitude_MitoTracker_6_6	Measurement
245	Median_Cells_RadialDistribution_ZernikeMagnitude_MitoTracker_7_1	Measurement
246	Median_Cells_RadialDistribution_ZernikeMagnitude_MitoTracker_7_3	Measurement
247	Median_Cells_RadialDistribution_ZernikeMagnitude_MitoTracker_7_5	Measurement
248	Median_Cells_RadialDistribution_ZernikeMagnitude_MitoTracker_7_7	Measurement
249	Median_Cells_RadialDistribution_ZernikeMagnitude_MitoTracker_8_0	Measurement
250	Median_Cells_RadialDistribution_ZernikeMagnitude_MitoTracker_8_2	Measurement
251	Median_Cells_RadialDistribution_ZernikeMagnitude_MitoTracker_8_4	Measurement
252	Median_Cells_RadialDistribution_ZernikeMagnitude_MitoTracker_8_6	Measurement
253	Median_Cells_RadialDistribution_ZernikeMagnitude_MitoTracker_8_8	Measurement
254	Median_Cells_RadialDistribution_ZernikeMagnitude_MitoTracker_9_1	Measurement
255	Median_Cells_RadialDistribution_ZernikeMagnitude_MitoTracker_9_3	Measurement
256	Median_Cells_RadialDistribution_ZernikeMagnitude_MitoTracker_9_5	Measurement
257	Median_Cells_RadialDistribution_ZernikeMagnitude_MitoTracker_9_7	Measurement
258	Median_Cells_RadialDistribution_ZernikeMagnitude_MitoTracker_9_9	Measurement
259	Median_Cells_RadialDistribution_ZernikePhase_BetaTubulin_0_0	Measurement
260	Median_Cells_RadialDistribution_ZernikePhase_BetaTubulin_1_1	Measurement
261	Median_Cells_RadialDistribution_ZernikePhase_BetaTubulin_2_0	Measurement
262	Median_Cells_RadialDistribution_ZernikePhase_BetaTubulin_2_2	Measurement
263	Median_Cells_RadialDistribution_ZernikePhase_BetaTubulin_3_1	Measurement
264	Median_Cells_RadialDistribution_ZernikePhase_BetaTubulin_3_3	Measurement
265	Median_Cells_RadialDistribution_ZernikePhase_BetaTubulin_4_0	Measurement
266	Median_Cells_RadialDistribution_ZernikePhase_BetaTubulin_4_2	Measurement
267	Median_Cells_RadialDistribution_ZernikePhase_BetaTubulin_4_4	Measurement
268	Median_Cells_RadialDistribution_ZernikePhase_BetaTubulin_5_1	Measurement
269	Median_Cells_RadialDistribution_ZernikePhase_BetaTubulin_5_3	Measurement
270	Median_Cells_RadialDistribution_ZernikePhase_BetaTubulin_5_5	Measurement
271	Median_Cells_RadialDistribution_ZernikePhase_BetaTubulin_6_0	Measurement
272	Median_Cells_RadialDistribution_ZernikePhase_BetaTubulin_6_2	Measurement
273	Median_Cells_RadialDistribution_ZernikePhase_BetaTubulin_6_4	Measurement
274	Median_Cells_RadialDistribution_ZernikePhase_BetaTubulin_6_6	Measurement
275	Median_Cells_RadialDistribution_ZernikePhase_BetaTubulin_7_1	Measurement
276	Median_Cells_RadialDistribution_ZernikePhase_BetaTubulin_7_3	Measurement
277	Median_Cells_RadialDistribution_ZernikePhase_BetaTubulin_7_5	Measurement
278	Median_Cells_RadialDistribution_ZernikePhase_BetaTubulin_7_7	Measurement
279	Median_Cells_RadialDistribution_ZernikePhase_BetaTubulin_8_0	Measurement
280	Median_Cells_RadialDistribution_ZernikePhase_BetaTubulin_8_2	Measurement
281	Median_Cells_RadialDistribution_ZernikePhase_BetaTubulin_8_4	Measurement
282	Median_Cells_RadialDistribution_ZernikePhase_BetaTubulin_8_6	Measurement
283	Median_Cells_RadialDistribution_ZernikePhase_BetaTubulin_8_8	Measurement
284	Median_Cells_RadialDistribution_ZernikePhase_BetaTubulin_9_1	Measurement
285	Median_Cells_RadialDistribution_ZernikePhase_BetaTubulin_9_3	Measurement
286	Median_Cells_RadialDistribution_ZernikePhase_BetaTubulin_9_5	Measurement
287	Median_Cells_RadialDistribution_ZernikePhase_BetaTubulin_9_7	Measurement
288	Median_Cells_RadialDistribution_ZernikePhase_BetaTubulin_9_9	Measurement
289	Median_Cells_RadialDistribution_ZernikePhase_MitoTracker_0_0	Measurement
290	Median_Cells_RadialDistribution_ZernikePhase_MitoTracker_1_1	Measurement
291	Median_Cells_RadialDistribution_ZernikePhase_MitoTracker_2_0	Measurement
292	Median_Cells_RadialDistribution_ZernikePhase_MitoTracker_2_2	Measurement
293	Median_Cells_RadialDistribution_ZernikePhase_MitoTracker_3_1	Measurement
294	Median_Cells_RadialDistribution_ZernikePhase_MitoTracker_3_3	Measurement
295	Median_Cells_RadialDistribution_ZernikePhase_MitoTracker_4_0	Measurement
296	Median_Cells_RadialDistribution_ZernikePhase_MitoTracker_4_2	Measurement
297	Median_Cells_RadialDistribution_ZernikePhase_MitoTracker_4_4	Measurement
298	Median_Cells_RadialDistribution_ZernikePhase_MitoTracker_5_1	Measurement
299	Median_Cells_RadialDistribution_ZernikePhase_MitoTracker_5_3	Measurement
300	Median_Cells_RadialDistribution_ZernikePhase_MitoTracker_5_5	Measurement
301	Median_Cells_RadialDistribution_ZernikePhase_MitoTracker_6_0	Measurement
302	Median_Cells_RadialDistribution_ZernikePhase_MitoTracker_6_2	Measurement
303	Median_Cells_RadialDistribution_ZernikePhase_MitoTracker_6_4	Measurement
304	Median_Cells_RadialDistribution_ZernikePhase_MitoTracker_6_6	Measurement
305	Median_Cells_RadialDistribution_ZernikePhase_MitoTracker_7_1	Measurement
306	Median_Cells_RadialDistribution_ZernikePhase_MitoTracker_7_3	Measurement
307	Median_Cells_RadialDistribution_ZernikePhase_MitoTracker_7_5	Measurement
308	Median_Cells_RadialDistribution_ZernikePhase_MitoTracker_7_7	Measurement
309	Median_Cells_RadialDistribution_ZernikePhase_MitoTracker_8_0	Measurement
310	Median_Cells_RadialDistribution_ZernikePhase_MitoTracker_8_2	Measurement
311	Median_Cells_RadialDistribution_ZernikePhase_MitoTracker_8_4	Measurement
312	Median_Cells_RadialDistribution_ZernikePhase_MitoTracker_8_6	Measurement
313	Median_Cells_RadialDistribution_ZernikePhase_MitoTracker_8_8	Measurement
314	Median_Cells_RadialDistribution_ZernikePhase_MitoTracker_9_1	Measurement
315	Median_Cells_RadialDistribution_ZernikePhase_MitoTracker_9_3	Measurement
316	Median_Cells_RadialDistribution_ZernikePhase_MitoTracker_9_5	Measurement
317	Median_Cells_RadialDistribution_ZernikePhase_MitoTracker_9_7	Measurement
318	Median_Cells_RadialDistribution_ZernikePhase_MitoTracker_9_9	Measurement
319	Median_Cells_Texture_AngularSecondMoment_BetaTubulin_3_00	Measurement
320	Median_Cells_Texture_AngularSecondMoment_BetaTubulin_3_01	Measurement
321	Median_Cells_Texture_AngularSecondMoment_BetaTubulin_3_02	Measurement
322	Median_Cells_Texture_AngularSecondMoment_BetaTubulin_3_03	Measurement
323	Median_Cells_Texture_AngularSecondMoment_DAPI_3_00	Measurement
324	Median_Cells_Texture_AngularSecondMoment_DAPI_3_01	Measurement
325	Median_Cells_Texture_AngularSecondMoment_DAPI_3_02	Measurement
326	Median_Cells_Texture_AngularSecondMoment_DAPI_3_03	Measurement
327	Median_Cells_Texture_Contrast_BetaTubulin_3_00	Measurement
328	Median_Cells_Texture_Contrast_BetaTubulin_3_01	Measurement
329	Median_Cells_Texture_Contrast_BetaTubulin_3_02	Measurement
330	Median_Cells_Texture_Contrast_BetaTubulin_3_03	Measurement
331	Median_Cells_Texture_Contrast_DAPI_3_00	Measurement
332	Median_Cells_Texture_Contrast_DAPI_3_01	Measurement
333	Median_Cells_Texture_Contrast_DAPI_3_02	Measurement
334	Median_Cells_Texture_Contrast_DAPI_3_03	Measurement
335	Median_Cells_Texture_Correlation_BetaTubulin_3_00	Measurement
336	Median_Cells_Texture_Correlation_BetaTubulin_3_01	Measurement
337	Median_Cells_Texture_Correlation_BetaTubulin_3_02	Measurement
338	Median_Cells_Texture_Correlation_BetaTubulin_3_03	Measurement
339	Median_Cells_Texture_Correlation_DAPI_3_00	Measurement
340	Median_Cells_Texture_Correlation_DAPI_3_01	Measurement
341	Median_Cells_Texture_Correlation_DAPI_3_02	Measurement
342	Median_Cells_Texture_Correlation_DAPI_3_03	Measurement
343	Median_Cells_Texture_DifferenceEntropy_BetaTubulin_3_00	Measurement
344	Median_Cells_Texture_DifferenceEntropy_BetaTubulin_3_01	Measurement
345	Median_Cells_Texture_DifferenceEntropy_BetaTubulin_3_02	Measurement
346	Median_Cells_Texture_DifferenceEntropy_BetaTubulin_3_03	Measurement
347	Median_Cells_Texture_DifferenceEntropy_DAPI_3_00	Measurement
348	Median_Cells_Texture_DifferenceEntropy_DAPI_3_01	Measurement
349	Median_Cells_Texture_DifferenceEntropy_DAPI_3_02	Measurement
350	Median_Cells_Texture_DifferenceEntropy_DAPI_3_03	Measurement
351	Median_Cells_Texture_DifferenceVariance_BetaTubulin_3_00	Measurement
352	Median_Cells_Texture_DifferenceVariance_BetaTubulin_3_01	Measurement
353	Median_Cells_Texture_DifferenceVariance_BetaTubulin_3_02	Measurement
354	Median_Cells_Texture_DifferenceVariance_BetaTubulin_3_03	Measurement
355	Median_Cells_Texture_DifferenceVariance_DAPI_3_00	Measurement
356	Median_Cells_Texture_DifferenceVariance_DAPI_3_01	Measurement
357	Median_Cells_Texture_DifferenceVariance_DAPI_3_02	Measurement
358	Median_Cells_Texture_DifferenceVariance_DAPI_3_03	Measurement
359	Median_Cells_Texture_Entropy_BetaTubulin_3_00	Measurement
360	Median_Cells_Texture_Entropy_BetaTubulin_3_01	Measurement
361	Median_Cells_Texture_Entropy_BetaTubulin_3_02	Measurement
362	Median_Cells_Texture_Entropy_BetaTubulin_3_03	Measurement
363	Median_Cells_Texture_Entropy_DAPI_3_00	Measurement
364	Median_Cells_Texture_Entropy_DAPI_3_01	Measurement
365	Median_Cells_Texture_Entropy_DAPI_3_02	Measurement
366	Median_Cells_Texture_Entropy_DAPI_3_03	Measurement
367	Median_Cells_Texture_InfoMeas1_BetaTubulin_3_00	Measurement
368	Median_Cells_Texture_InfoMeas1_BetaTubulin_3_01	Measurement
369	Median_Cells_Texture_InfoMeas1_BetaTubulin_3_02	Measurement
370	Median_Cells_Texture_InfoMeas1_BetaTubulin_3_03	Measurement
371	Median_Cells_Texture_InfoMeas1_DAPI_3_00	Measurement
372	Median_Cells_Texture_InfoMeas1_DAPI_3_01	Measurement
373	Median_Cells_Texture_InfoMeas1_DAPI_3_02	Measurement
374	Median_Cells_Texture_InfoMeas1_DAPI_3_03	Measurement
375	Median_Cells_Texture_InfoMeas2_BetaTubulin_3_00	Measurement
376	Median_Cells_Texture_InfoMeas2_BetaTubulin_3_01	Measurement
377	Median_Cells_Texture_InfoMeas2_BetaTubulin_3_02	Measurement
378	Median_Cells_Texture_InfoMeas2_BetaTubulin_3_03	Measurement
379	Median_Cells_Texture_InfoMeas2_DAPI_3_00	Measurement
380	Median_Cells_Texture_InfoMeas2_DAPI_3_01	Measurement
381	Median_Cells_Texture_InfoMeas2_DAPI_3_02	Measurement
382	Median_Cells_Texture_InfoMeas2_DAPI_3_03	Measurement
383	Median_Cells_Texture_InverseDifferenceMoment_BetaTubulin_3_00	Measurement
384	Median_Cells_Texture_InverseDifferenceMoment_BetaTubulin_3_01	Measurement
385	Median_Cells_Texture_InverseDifferenceMoment_BetaTubulin_3_02	Measurement
386	Median_Cells_Texture_InverseDifferenceMoment_BetaTubulin_3_03	Measurement
387	Median_Cells_Texture_InverseDifferenceMoment_DAPI_3_00	Measurement
388	Median_Cells_Texture_InverseDifferenceMoment_DAPI_3_01	Measurement
389	Median_Cells_Texture_InverseDifferenceMoment_DAPI_3_02	Measurement
390	Median_Cells_Texture_InverseDifferenceMoment_DAPI_3_03	Measurement
391	Median_Cells_Texture_SumAverage_BetaTubulin_3_00	Measurement
392	Median_Cells_Texture_SumAverage_BetaTubulin_3_01	Measurement
393	Median_Cells_Texture_SumAverage_BetaTubulin_3_02	Measurement
394	Median_Cells_Texture_SumAverage_BetaTubulin_3_03	Measurement
395	Median_Cells_Texture_SumAverage_DAPI_3_00	Measurement
396	Median_Cells_Texture_SumAverage_DAPI_3_01	Measurement
397	Median_Cells_Texture_SumAverage_DAPI_3_02	Measurement
398	Median_Cells_Texture_SumAverage_DAPI_3_03	Measurement
399	Median_Cells_Texture_SumEntropy_BetaTubulin_3_00	Measurement
400	Median_Cells_Texture_SumEntropy_BetaTubulin_3_01	Measurement
401	Median_Cells_Texture_SumEntropy_BetaTubulin_3_02	Measurement
402	Median_Cells_Texture_SumEntropy_BetaTubulin_3_03	Measurement
403	Median_Cells_Texture_SumEntropy_DAPI_3_00	Measurement
404	Median_Cells_Texture_SumEntropy_DAPI_3_01	Measurement
405	Median_Cells_Texture_SumEntropy_DAPI_3_02	Measurement
406	Median_Cells_Texture_SumEntropy_DAPI_3_03	Measurement
407	Median_Cells_Texture_SumVariance_BetaTubulin_3_00	Measurement
408	Median_Cells_Texture_SumVariance_BetaTubulin_3_01	Measurement
409	Median_Cells_Texture_SumVariance_BetaTubulin_3_02	Measurement
410	Median_Cells_Texture_SumVariance_BetaTubulin_3_03	Measurement
411	Median_Cells_Texture_SumVariance_DAPI_3_00	Measurement
412	Median_Cells_Texture_SumVariance_DAPI_3_01	Measurement
413	Median_Cells_Texture_SumVariance_DAPI_3_02	Measurement
414	Median_Cells_Texture_SumVariance_DAPI_3_03	Measurement
415	Median_Cells_Texture_Variance_BetaTubulin_3_00	Measurement
416	Median_Cells_Texture_Variance_BetaTubulin_3_01	Measurement
417	Median_Cells_Texture_Variance_BetaTubulin_3_02	Measurement
418	Median_Cells_Texture_Variance_BetaTubulin_3_03	Measurement
419	Median_Cells_Texture_Variance_DAPI_3_00	Measurement
420	Median_Cells_Texture_Variance_DAPI_3_01	Measurement
421	Median_Cells_Texture_Variance_DAPI_3_02	Measurement
422	Median_Cells_Texture_Variance_DAPI_3_03	Measurement
423	Median_Nuclei_AreaShape_Area	Measurement
424	Median_Nuclei_AreaShape_Center_X	Measurement
425	Median_Nuclei_AreaShape_Center_Y	Measurement
426	Median_Nuclei_AreaShape_Center_Z	Measurement
427	Median_Nuclei_AreaShape_Compactness	Measurement
428	Median_Nuclei_AreaShape_Eccentricity	Measurement
429	Median_Nuclei_AreaShape_EulerNumber	Measurement
430	Median_Nuclei_AreaShape_Extent	Measurement
431	Median_Nuclei_AreaShape_FormFactor	Measurement
432	Median_Nuclei_AreaShape_MajorAxisLength	Measurement
433	Median_Nuclei_AreaShape_MaxFeretDiameter	Measurement
434	Median_Nuclei_AreaShape_MaximumRadius	Measurement
435	Median_Nuclei_AreaShape_MeanRadius	Measurement
436	Median_Nuclei_AreaShape_MedianRadius	Measurement
437	Median_Nuclei_AreaShape_MinFeretDiameter	Measurement
438	Median_Nuclei_AreaShape_MinorAxisLength	Measurement
439	Median_Nuclei_AreaShape_Orientation	Measurement
440	Median_Nuclei_AreaShape_Perimeter	Measurement
441	Median_Nuclei_AreaShape_Solidity	Measurement
442	Median_Nuclei_AreaShape_Zernike_0_0	Measurement
443	Median_Nuclei_AreaShape_Zernike_1_1	Measurement
444	Median_Nuclei_AreaShape_Zernike_2_0	Measurement
445	Median_Nuclei_AreaShape_Zernike_2_2	Measurement
446	Median_Nuclei_AreaShape_Zernike_3_1	Measurement
447	Median_Nuclei_AreaShape_Zernike_3_3	Measurement
448	Median_Nuclei_AreaShape_Zernike_4_0	Measurement
449	Median_Nuclei_AreaShape_Zernike_4_2	Measurement
450	Median_Nuclei_AreaShape_Zernike_4_4	Measurement
451	Median_Nuclei_AreaShape_Zernike_5_1	Measurement
452	Median_Nuclei_AreaShape_Zernike_5_3	Measurement
453	Median_Nuclei_AreaShape_Zernike_5_5	Measurement
454	Median_Nuclei_AreaShape_Zernike_6_0	Measurement
455	Median_Nuclei_AreaShape_Zernike_6_2	Measurement
456	Median_Nuclei_AreaShape_Zernike_6_4	Measurement
457	Median_Nuclei_AreaShape_Zernike_6_6	Measurement
458	Median_Nuclei_AreaShape_Zernike_7_1	Measurement
459	Median_Nuclei_AreaShape_Zernike_7_3	Measurement
460	Median_Nuclei_AreaShape_Zernike_7_5	Measurement
461	Median_Nuclei_AreaShape_Zernike_7_7	Measurement
462	Median_Nuclei_AreaShape_Zernike_8_0	Measurement
463	Median_Nuclei_AreaShape_Zernike_8_2	Measurement
464	Median_Nuclei_AreaShape_Zernike_8_4	Measurement
465	Median_Nuclei_AreaShape_Zernike_8_6	Measurement
466	Median_Nuclei_AreaShape_Zernike_8_8	Measurement
467	Median_Nuclei_AreaShape_Zernike_9_1	Measurement
468	Median_Nuclei_AreaShape_Zernike_9_3	Measurement
469	Median_Nuclei_AreaShape_Zernike_9_5	Measurement
470	Median_Nuclei_AreaShape_Zernike_9_7	Measurement
471	Median_Nuclei_AreaShape_Zernike_9_9	Measurement
472	Median_Nuclei_Children_Cells_Count	Measurement
473	Median_Nuclei_Granularity_10_DAPI	Measurement
474	Median_Nuclei_Granularity_11_DAPI	Measurement
475	Median_Nuclei_Granularity_12_DAPI	Measurement
476	Median_Nuclei_Granularity_13_DAPI	Measurement
477	Median_Nuclei_Granularity_14_DAPI	Measurement
478	Median_Nuclei_Granularity_15_DAPI	Measurement
479	Median_Nuclei_Granularity_16_DAPI	Measurement
480	Median_Nuclei_Granularity_1_DAPI	Measurement
481	Median_Nuclei_Granularity_2_DAPI	Measurement
482	Median_Nuclei_Granularity_3_DAPI	Measurement
483	Median_Nuclei_Granularity_4_DAPI	Measurement
484	Median_Nuclei_Granularity_5_DAPI	Measurement
485	Median_Nuclei_Granularity_6_DAPI	Measurement
486	Median_Nuclei_Granularity_7_DAPI	Measurement
487	Median_Nuclei_Granularity_8_DAPI	Measurement
488	Median_Nuclei_Granularity_9_DAPI	Measurement
489	Median_Nuclei_Intensity_IntegratedIntensityEdge_DAPI	Measurement
490	Median_Nuclei_Intensity_IntegratedIntensity_DAPI	Measurement
491	Median_Nuclei_Intensity_LowerQuartileIntensity_DAPI	Measurement
492	Median_Nuclei_Intensity_MADIntensity_DAPI	Measurement
493	Median_Nuclei_Intensity_MassDisplacement_DAPI	Measurement
494	Median_Nuclei_Intensity_MaxIntensityEdge_DAPI	Measurement
495	Median_Nuclei_Intensity_MaxIntensity_DAPI	Measurement
496	Median_Nuclei_Intensity_MeanIntensityEdge_DAPI	Measurement
497	Median_Nuclei_Intensity_MeanIntensity_DAPI	Measurement
498	Median_Nuclei_Intensity_MedianIntensity_DAPI	Measurement
499	Median_Nuclei_Intensity_MinIntensityEdge_DAPI	Measurement
500	Median_Nuclei_Intensity_MinIntensity_DAPI	Measurement
501	Median_Nuclei_Intensity_StdIntensityEdge_DAPI	Measurement
502	Median_Nuclei_Intensity_StdIntensity_DAPI	Measurement
503	Median_Nuclei_Intensity_UpperQuartileIntensity_DAPI	Measurement
504	Median_Nuclei_Location_CenterMassIntensity_X_DAPI	Measurement
505	Median_Nuclei_Location_CenterMassIntensity_Y_DAPI	Measurement
506	Median_Nuclei_Location_CenterMassIntensity_Z_DAPI	Measurement
507	Median_Nuclei_Location_Center_X	Measurement
508	Median_Nuclei_Location_Center_Y	Measurement
509	Median_Nuclei_Location_Center_Z	Measurement
510	Median_Nuclei_Location_MaxIntensity_X_DAPI	Measurement
511	Median_Nuclei_Location_MaxIntensity_Y_DAPI	Measurement
512	Median_Nuclei_Location_MaxIntensity_Z_DAPI	Measurement
