# Supplementary material for: Mapping the perturbome network of cellular perturbations
Source: Nat Commun. 2019 Nov 13;10:5140. doi: 10.1038/s41467-019-13058-9 (PMC6853941; doi:10.1038/s41467-019-13058-9)
Supplement: Supplementary file 11 — Supplementary Data 9 [file 41467_2019_13058_MOESM11_ESM.csv]

Median_Cells_AreaShape_Compactness
Median_Cells_AreaShape_Extent
Median_Cells_AreaShape_FormFactor
Median_Cells_AreaShape_MaxFeretDiameter
Median_Cells_AreaShape_Zernike_2_0
Median_Cells_AreaShape_Zernike_3_1
Median_Cells_AreaShape_Zernike_4_2
Median_Cells_AreaShape_Zernike_5_3
Median_Cells_AreaShape_Zernike_5_5
Median_Cells_AreaShape_Zernike_6_4
Median_Cells_AreaShape_Zernike_7_5
Median_Cells_AreaShape_Zernike_8_6
Median_Cells_Granularity_11_BetaTubulin
Median_Cells_Granularity_12_BetaTubulin
Median_Cells_Granularity_13_BetaTubulin
Median_Cells_Granularity_14_BetaTubulin
Median_Cells_Granularity_15_BetaTubulin
Median_Cells_Granularity_16_BetaTubulin
Median_Cells_Granularity_1_BetaTubulin
Median_Cells_Intensity_IntegratedIntensityEdge_MitoTracker
Median_Cells_Intensity_MassDisplacement_BetaTubulin
Median_Cells_Intensity_MaxIntensityEdge_BetaTubulin
Median_Cells_Intensity_MaxIntensityEdge_MitoTracker
Median_Cells_Intensity_StdIntensity_MitoTracker
Median_Cells_Neighbors_AngleBetweenNeighbors_Adjacent
Median_Cells_Neighbors_NumberOfNeighbors_Adjacent
Median_Cells_Neighbors_SecondClosestObjectNumber_Adjacent
Median_Cells_RadialDistribution_FracAtD_BetaTubulin_3of6
Median_Cells_RadialDistribution_FracAtD_MitoTracker_2of6
Median_Cells_RadialDistribution_FracAtD_MitoTracker_4of6
Median_Cells_RadialDistribution_MeanFrac_BetaTubulin_6of6
Median_Cells_RadialDistribution_MeanFrac_MitoTracker_2of6
Median_Cells_RadialDistribution_MeanFrac_MitoTracker_5of6
Median_Cells_RadialDistribution_MeanFrac_MitoTracker_6of6
Median_Cells_RadialDistribution_RadialCV_BetaTubulin_4of6
Median_Cells_RadialDistribution_RadialCV_MitoTracker_5of6
Median_Cells_RadialDistribution_ZernikeMagnitude_BetaTubulin_3_1
Median_Cells_RadialDistribution_ZernikeMagnitude_BetaTubulin_6_0
Median_Cells_RadialDistribution_ZernikeMagnitude_BetaTubulin_9_9
Median_Cells_RadialDistribution_ZernikeMagnitude_MitoTracker_5_1
Median_Cells_RadialDistribution_ZernikeMagnitude_MitoTracker_6_0
Median_Cells_RadialDistribution_ZernikeMagnitude_MitoTracker_8_0
Median_Cells_RadialDistribution_ZernikeMagnitude_MitoTracker_9_9
Median_Cells_Texture_Contrast_DAPI_3_01
Median_Cells_Texture_Contrast_DAPI_3_03
Median_Cells_Texture_Correlation_DAPI_3_02
Median_Cells_Texture_DifferenceVariance_BetaTubulin_3_02
Median_Cells_Texture_DifferenceVariance_DAPI_3_03
Median_Cells_Texture_InfoMeas1_BetaTubulin_3_03
Median_Cells_Texture_InfoMeas2_BetaTubulin_3_03
Median_Cells_Texture_SumVariance_BetaTubulin_3_02
Median_Nuclei_AreaShape_Extent
Median_Nuclei_AreaShape_MaxFeretDiameter
Median_Nuclei_AreaShape_MaximumRadius
Median_Nuclei_AreaShape_Solidity
Median_Nuclei_AreaShape_Zernike_1_1
Median_Nuclei_AreaShape_Zernike_2_0
Median_Nuclei_AreaShape_Zernike_2_2
Median_Nuclei_AreaShape_Zernike_3_1
Median_Nuclei_AreaShape_Zernike_3_3
Median_Nuclei_AreaShape_Zernike_4_0
Median_Nuclei_AreaShape_Zernike_5_5
Median_Nuclei_AreaShape_Zernike_6_2
Median_Nuclei_AreaShape_Zernike_6_6
Median_Nuclei_AreaShape_Zernike_7_7
Median_Nuclei_AreaShape_Zernike_9_7
Median_Nuclei_Granularity_10_DAPI
Median_Nuclei_Granularity_1_DAPI
Median_Nuclei_Granularity_4_DAPI
Median_Nuclei_Granularity_5_DAPI
Median_Nuclei_Granularity_6_DAPI
Median_Nuclei_Granularity_7_DAPI
Median_Nuclei_Granularity_8_DAPI
Median_Nuclei_Granularity_9_DAPI
Median_Nuclei_Intensity_IntegratedIntensityEdge_DAPI
Median_Nuclei_Intensity_IntegratedIntensity_DAPI
Median_Nuclei_Intensity_MADIntensity_DAPI
Median_Nuclei_Intensity_StdIntensityEdge_DAPI
