# Supplementary material for: Mapping the perturbome network of cellular perturbations
Source: Nat Commun. 2019 Nov 13;10:5140. doi: 10.1038/s41467-019-13058-9 (PMC6853941; doi:10.1038/s41467-019-13058-9)
Supplement: Supplementary file 12 — Supplementary Data 10 [file 41467_2019_13058_MOESM12_ESM.csv]

Drug	Batch1_Mahalanobis_Distance	Batch2_Mahalanobis_Distance	Used
CLOUD001	4.885696694	3.539298179	TRUE
CLOUD002	2.96388294	2.64049337	TRUE
CLOUD003	2.404825616	2.822325791	TRUE
CLOUD004	2.483303437	2.419253805	TRUE
CLOUD005	2.431006798	3.375570345	TRUE
CLOUD006	3.385812585	6.406497747	TRUE
CLOUD007	2.184809408	2.624883613	TRUE
CLOUD008	3.613026262	2.745223402	TRUE
CLOUD009	2.834088449	2.489814896	TRUE
CLOUD010	2.417055995	2.534422231	TRUE
CLOUD011	2.794213858	2.649033718	TRUE
CLOUD012	2.882603444	2.822306834	TRUE
CLOUD013	2.555914954	2.468591711	TRUE
CLOUD014	2.47415852	2.924354294	TRUE
CLOUD015	2.083249678	2.966416548	TRUE
CLOUD016	2.025374125	3.131674621	TRUE
CLOUD017	5.517006855	3.781637707	TRUE
CLOUD018	3.381182288	2.898623767	TRUE
CLOUD019	3.099516447	2.590200788	TRUE
CLOUD020	2.266463772	3.547781286	TRUE
CLOUD021	2.312297059	1.770256582	TRUE
CLOUD022	2.196057183	2.439804531	TRUE
CLOUD023	4.23075393	4.036024859	TRUE
CLOUD024	LessThanThreeWells	LessThanThreeWells	FALSE
CLOUD025	1.965141161	3.671272783	TRUE
CLOUD026	2.835813489	2.666571492	TRUE
CLOUD027	9.285045511	10.44678101	TRUE
CLOUD028	2.222670881	2.242421251	TRUE
CLOUD029	2.49170847	3.039089392	TRUE
CLOUD030	3.93451568	3.628599401	TRUE
CLOUD031	7.337501145	16.54152648	TRUE
CLOUD032	4.278655757	3.301906984	TRUE
CLOUD033	2.432457969	2.465843018	TRUE
CLOUD034	2.588050562	2.763103037	TRUE
CLOUD035	2.16411565	2.058178566	TRUE
CLOUD036	2.239825519	3.237005317	TRUE
CLOUD037	2.810358645	4.305510416	TRUE
CLOUD038	3.732522212	3.374297882	TRUE
CLOUD039	3.804140846	2.4913136	TRUE
CLOUD040	6.529311822	2.796323855	TRUE
CLOUD041	2.311909531	2.948813152	TRUE
CLOUD042	1.964565854	2.422601893	TRUE
CLOUD043	3.217094916	2.708725214	TRUE
CLOUD044	6.200077754	4.518975365	TRUE
CLOUD045	4.283048153	3.541318899	TRUE
CLOUD046	2.748596488	8.464254779	TRUE
CLOUD047	7.665193122	9.958764591	TRUE
CLOUD048	3.064020328	3.016170097	TRUE
CLOUD049	3.581893221	2.071722969	TRUE
CLOUD050	2.693743843	2.450570794	TRUE
CLOUD051	3.315489073	3.144389383	TRUE
CLOUD052	2.507779207	3.821637315	TRUE
CLOUD053	11.14038716	16.71700834	TRUE
CLOUD054	3.177686616	4.37676234	TRUE
CLOUD055	3.068761742	3.452814554	TRUE
CLOUD056	3.618917514	2.565221094	TRUE
CLOUD057	12.21302906	17.94960364	TRUE
CLOUD058	3.13344839	2.312521695	TRUE
CLOUD059	2.355299627	2.357963851	TRUE
CLOUD060	1.950944968	3.348174355	TRUE
CLOUD061	2.756700358	2.492660939	TRUE
CLOUD062	2.157831232	2.999876822	TRUE
CLOUD063	9.474913232	16.3525827	TRUE
CLOUD064	2.61075212	2.634001204	TRUE
CLOUD065	LessThanThreeWells	3.325869159	TRUE
CLOUD066	3.593616765	2.594208715	TRUE
CLOUD067	3.306627086	2.987095523	TRUE
CLOUD068	2.900536896	2.401961949	TRUE
CLOUD069	2.631137824	3.402992394	TRUE
CLOUD070	2.34863255	2.955576989	TRUE
CLOUD071	3.07862069	2.879937433	TRUE
CLOUD072	3.75422043	5.834911494	TRUE
CLOUD073	3.27097691	4.218744394	TRUE
CLOUD074	2.3210417	2.452050797	TRUE
CLOUD075	2.50260943	3.143636754	TRUE
CLOUD076	1.987174421	2.480455371	TRUE
CLOUD077	12.09799991	17.92507246	TRUE
CLOUD078	2.440487801	3.203972818	TRUE
CLOUD079	2.48824538	3.45924372	TRUE
CLOUD080	6.186270286	LessThanThreeWells	TRUE
CLOUD081	3.293356728	4.736463375	TRUE
CLOUD082	3.115754228	4.756610656	TRUE
CLOUD083	LessThanThreeWells	5.698856725	TRUE
CLOUD084	2.24255496	2.920346048	TRUE
CLOUD085	3.500720003	3.485452381	TRUE
CLOUD086	6.133721919	3.99144209	TRUE
CLOUD087	5.892027868	3.692223946	TRUE
CLOUD088	5.902863853	3.632111039	TRUE
CLOUD089	9.231856641	17.47079523	TRUE
CLOUD090	2.233886961	2.475213527	TRUE
CLOUD091	2.253363996	2.497828727	TRUE
CLOUD092	2.193624461	1.992770752	TRUE
CLOUD093	2.215854266	1.740893666	TRUE
CLOUD094	2.962535972	2.162243717	TRUE
CLOUD095	3.782859341	2.89375855	TRUE
CLOUD096	4.197417524	3.85168223	TRUE
CLOUD097	2.316738868	2.524159619	TRUE
CLOUD098	2.249583466	3.109898839	TRUE
CLOUD099	2.069372519	2.284485978	TRUE
CLOUD100	2.120176847	6.063194708	TRUE
CLOUD101	2.598057199	7.338026972	TRUE
CLOUD102	2.965115173	8.335336322	TRUE
CLOUD103	10.6953509	16.74349834	TRUE
CLOUD104	13.34472619	13.06195451	TRUE
CLOUD105	4.069301391	3.911410334	TRUE
CLOUD106	4.802181722	3.799614479	TRUE
CLOUD107	2.827653401	2.592801749	TRUE
CLOUD108	2.457435	3.138764349	TRUE
CLOUD109	2.237916634	3.600648452	TRUE
CLOUD110	2.347377264	2.822938684	TRUE
CLOUD111	1.962292347	2.475080066	TRUE
CLOUD112	10.95280884	18.37538234	TRUE
CLOUD113	2.192374388	2.696617676	TRUE
CLOUD114	4.062207664	6.841067601	TRUE
CLOUD115	14.78741901	17.24853976	TRUE
CLOUD116	2.139507791	2.433332134	TRUE
CLOUD117	11.89147391	16.60584498	TRUE
CLOUD118	2.505988083	2.129031224	TRUE
CLOUD119	2.643052912	2.278433907	TRUE
CLOUD120	LessThanThreeWells	2.999411859	TRUE
CLOUD121	2.341306504	2.831946398	TRUE
CLOUD122	2.406735289	3.007091201	TRUE
CLOUD123	2.400658085	2.483704537	TRUE
CLOUD124	2.367799526	2.246313996	TRUE
CLOUD125	2.212035984	2.334068599	TRUE
CLOUD126	2.288509365	3.36698144	TRUE
CLOUD127	3.403948913	3.54998388	TRUE
CLOUD128	2.563514124	2.224111316	TRUE
CLOUD129	13.25661748	17.1083039	TRUE
CLOUD130	2.059745948	2.874985361	TRUE
CLOUD131	2.902291171	5.463797779	TRUE
CLOUD132	2.618772343	3.852637582	TRUE
CLOUD133	2.670821053	2.892198565	TRUE
CLOUD134	2.618329415	3.115080925	TRUE
CLOUD135	3.462452002	3.273679516	TRUE
CLOUD136	5.03184648	4.632204091	TRUE
CLOUD137	5.3394924	4.497357444	TRUE
CLOUD138	4.437285423	3.342199996	TRUE
CLOUD139	LessThanThreeWells	2.257707373	TRUE
CLOUD140	2.483939295	2.832463822	TRUE
CLOUD141	4.86611701	8.490728639	TRUE
CLOUD142	4.389758899	6.63471785	TRUE
CLOUD143	13.77624364	15.36581969	TRUE
CLOUD144	4.349831091	3.85482198	TRUE
CLOUD145	3.593021298	2.672744071	TRUE
CLOUD146	3.807015757	2.468681321	TRUE
CLOUD147	3.298049029	2.385858098	TRUE
CLOUD148	1.764753168	1.795791146	TRUE
CLOUD149	2.73197069	3.080090577	TRUE
CLOUD150	2.924750151	2.675723408	TRUE
CLOUD151	3.149165481	3.635851334	TRUE
CLOUD152	11.43193463	LessThanThreeWells	TRUE
CLOUD153	3.329671138	4.583295376	TRUE
CLOUD154	2.375155919	2.090700923	TRUE
CLOUD155	2.148371902	2.895988259	TRUE
CLOUD156	7.284095564	4.851852072	TRUE
CLOUD157	2.257185256	2.472936156	TRUE
CLOUD158	2.135640312	3.119874012	TRUE
CLOUD159	1.77998231	2.101275622	TRUE
CLOUD160	4.192713825	2.423163813	TRUE
CLOUD161	6.640873186	3.668740668	TRUE
CLOUD162	2.138772933	2.600384485	TRUE
CLOUD163	2.587824281	3.160109151	TRUE
CLOUD164	3.506344792	2.12393256	TRUE
CLOUD165	LessThanThreeWells	LessThanThreeWells	FALSE
CLOUD166	LessThanThreeWells	LessThanThreeWells	FALSE
CLOUD167	2.322338018	3.973760933	TRUE
CLOUD168	3.410131422	2.937603831	TRUE
CLOUD169	3.405130185	4.01781162	TRUE
CLOUD170	3.037843916	2.35931677	TRUE
CLOUD171	6.374155996	2.58695507	TRUE
CLOUD172	LessThanThreeWells	LessThanThreeWells	FALSE
CLOUD173	LessThanThreeWells	LessThanThreeWells	FALSE
CLOUD174	LessThanThreeWells	LessThanThreeWells	FALSE
CLOUD175	2.48773636	2.522654335	TRUE
CLOUD176	LessThanThreeWells	LessThanThreeWells	FALSE
CLOUD177	7.556623909	9.12833027	TRUE
CLOUD178	5.793179065	11.43431244	TRUE
CLOUD179	LessThanThreeWells	15.42434224	TRUE
CLOUD180	2.685223189	LessThanThreeWells	TRUE
CLOUD181	3.162496311	3.691791812	TRUE
CLOUD182	2.745581283	3.116602963	TRUE
CLOUD183	2.627929915	4.004429079	TRUE
CLOUD184	2.957305546	3.078760378	TRUE
CLOUD185	LessThanThreeWells	LessThanThreeWells	FALSE
CLOUD186	3.814728747	3.846416156	TRUE
CLOUD187	3.713667886	5.104073963	TRUE
CLOUD188	LessThanThreeWells	LessThanThreeWells	FALSE
CLOUD189	2.061350635	2.793343575	TRUE
CLOUD190	LessThanThreeWells	LessThanThreeWells	FALSE
CLOUD191	2.929455299	2.893890672	TRUE
CLOUD192	3.523674413	2.435483101	TRUE
CLOUD193	LessThanThreeWells	LessThanThreeWells	FALSE
CLOUD194	12.92473777	13.92419693	TRUE
CLOUD195	3.363261481	2.452276207	TRUE
CLOUD196	5.366040835	9.894025913	TRUE
CLOUD197	4.013224104	LessThanThreeWells	TRUE
CLOUD198	2.774569491	2.43236984	TRUE
CLOUD199	7.366586498	2.567837148	TRUE
CLOUD200	2.04551456	1.988832882	TRUE
CLOUD201	3.558191057	2.449412533	TRUE
CLOUD202	3.873957462	3.019027542	TRUE
CLOUD203	4.02453103	2.474691511	TRUE
CLOUD204	2.030639559	2.669552092	TRUE
CLOUD205	LessThanThreeWells	3.277566464	TRUE
CLOUD206	3.036109299	5.424330582	TRUE
CLOUD207	2.23540534	2.740100058	TRUE
CLOUD208	3.432669793	3.462199536	TRUE
CLOUD209	10.20421984	16.48557362	TRUE
CLOUD210	2.36339888	3.442984534	TRUE
CLOUD211	6.748938803	4.947799625	TRUE
CLOUD212	3.066926836	2.6420377	TRUE
CLOUD213	2.96992439	5.307476905	TRUE
CLOUD214	LessThanThreeWells	LessThanThreeWells	FALSE
CLOUD215	2.733067353	3.215095518	TRUE
CLOUD216	3.866356629	4.097466196	TRUE
CLOUD217	LessThanThreeWells	LessThanThreeWells	FALSE
CLOUD218	3.342804225	1.78039757	TRUE
CLOUD219	2.9397972	2.598695965	TRUE
CLOUD220	2.368093943	3.030311352	TRUE
CLOUD221	3.91182167	4.253347868	TRUE
CLOUD222	2.697368615	2.583518588	TRUE
CLOUD223	2.565049976	3.135541924	TRUE
CLOUD224	2.879560538	3.01201136	TRUE
CLOUD225	2.083461759	2.554363058	TRUE
CLOUD226	LessThanThreeWells	LessThanThreeWells	FALSE
CLOUD227	4.112074216	4.235874276	TRUE
CLOUD228	2.166550074	3.78356048	TRUE
CLOUD229	3.461258398	2.610302046	TRUE
CLOUD230	LessThanThreeWells	LessThanThreeWells	FALSE
CLOUD231	5.810910371	6.604908813	TRUE
CLOUD232	LessThanThreeWells	LessThanThreeWells	FALSE
CLOUD233	3.22363703	3.749597755	TRUE
CLOUD234	3.250929523	2.847468523	TRUE
CLOUD235	2.424431109	2.948269997	TRUE
CLOUD236	2.186604804	2.29999137	TRUE
CLOUD237	2.848699399	2.55159792	TRUE
CLOUD238	2.447037733	2.690320085	TRUE
CLOUD239	2.237942928	2.912859091	TRUE
CLOUD240	3.838900673	4.696151908	TRUE
CLOUD241	2.595466949	4.409478847	TRUE
CLOUD242	2.139200631	3.813878726	TRUE
CLOUD243	LessThanThreeWells	2.683090116	TRUE
CLOUD244	LessThanThreeWells	LessThanThreeWells	FALSE
CLOUD245	LessThanThreeWells	LessThanThreeWells	FALSE
CLOUD246	1.928455336	1.481046408	TRUE
CLOUD247	6.080658137	2.805491736	TRUE
CLOUD248	2.785919076	2.78751912	TRUE
CLOUD249	LessThanThreeWells	LessThanThreeWells	FALSE
CLOUD250	LessThanThreeWells	LessThanThreeWells	FALSE
CLOUD251	LessThanThreeWells	LessThanThreeWells	FALSE
CLOUD252	LessThanThreeWells	LessThanThreeWells	FALSE
CLOUD253	LessThanThreeWells	LessThanThreeWells	FALSE
CLOUD254	2.123541655	2.76228374	TRUE
CLOUD255	LessThanThreeWells	LessThanThreeWells	FALSE
CLOUD256	4.751812832	4.316200494	TRUE
CLOUD257	3.457362417	3.293838815	TRUE
CLOUD258	4.938410141	4.16099983	TRUE
CLOUD259	3.669945477	3.237989556	TRUE
CLOUD260	2.656244255	3.867976614	TRUE
CLOUD261	2.22846719	2.836359998	TRUE
CLOUD262	1.83734017	3.356524668	TRUE
CLOUD263	3.197294763	2.775920986	TRUE
CLOUD264	5.020557625	3.178817175	TRUE
CLOUD265	3.948091966	2.622592895	TRUE
CLOUD266	2.658226273	2.51053463	TRUE
CLOUD267	2.521418023	2.291246526	TRUE
