# Supplementary material for: Mapping the perturbome network of cellular perturbations
Source: Nat Commun. 2019 Nov 13;10:5140. doi: 10.1038/s41467-019-13058-9 (PMC6853941; doi:10.1038/s41467-019-13058-9)
Supplement: Supplementary file 13 — Supplementary Data 11 [file 41467_2019_13058_MOESM13_ESM.csv]

Feature_Index	Feature_Name	Feature_Variations	Feature_Type	Feature_Sources	Database_Links
0	Chemical_Structure	1	Chemical	DrugBank	https://www.drugbank.ca/
1	Transporters	2	Concentration	DrugBank	https://www.drugbank.ca/
2	Enzymes	2	Concentration	DrugBank	https://www.drugbank.ca/
3	Carriers	2	Concentration	DrugBank	https://www.drugbank.ca/
4	Interactome_Distance	32	Biological_Systems	HIPPIE	http://cbdm-01.zdv.uni-mainz.de/~mschaefer/hippie/
5	Pathways	6	Biological_Systems	msigDB, KeGG	http://software.broadinstitute.org/gsea/msigdb; https://www.genome.jp/kegg/pathway.html
6	Chemical_Genetic_Perturbations	2	Biological_Systems	msigDB	http://software.broadinstitute.org/gsea/msigdb
7	GO_Molecular_Function	3	Biological_Systems	msigDB, GO	http://software.broadinstitute.org/gsea/msigdb; http://geneontology.org/
8	GO_Biological_Process	3	Biological_Systems	msigDB, GO	http://software.broadinstitute.org/gsea/msigdb; http://geneontology.org/
9	GO_Cellular_Component	3	Biological_Systems	msigDB, GO	http://software.broadinstitute.org/gsea/msigdb; http://geneontology.org/
10	Single_Drug_Side_Effects	4	Physiological	SIDER, Offsides	http://sideeffects.embl.de/; http://tatonettilab.org/resources/tatonetti-stm.html
11	Drug_Combination_Side_Effects	2	Physiological	Twosides, DrugBank	http://tatonettilab.org/resources/tatonetti-stm.html; https://www.drugbank.ca/
12	Therapeutic_Annotations	4	Physiological	DrugBank	https://www.drugbank.ca/
13	Disease_Annotations	1	Physiological	DisGeNET, Disease-Ontology	http://www.disgenet.org/; http://disease-ontology.org/
	Total Number of Features	67
