# Supplementary material for: Mapping the perturbome network of cellular perturbations
Source: Nat Commun. 2019 Nov 13;10:5140. doi: 10.1038/s41467-019-13058-9 (PMC6853941; doi:10.1038/s41467-019-13058-9)
Supplement: Supplementary file 14 — Supplementary Data 12 [file 41467_2019_13058_MOESM14_ESM.csv]

Drug	NumberInteractions	NumberIncreasing	NumberDecreasing	NumberEmergent	Targets_Filtered	Targets_All	Filtered_MsigD_BP	Filtered_MsigD_MF	Filtered_Msig_ChemGen_Perturbation	Filtered_MsigD_CC	Filtered_MsigD_KeGG	All_MsigD_BP	All_MsigD_MF	All_Msig_ChemGen_Perturbation	All_MsigD_CC	All_MsigD_KeGG	Filtered_AvgDegree	All_AvgDegree	Filtered_AvgClustering	All_AvgClustering	Filtered_Disease	All_Disease	KeGG_Indirect	KeGG_Direct	SideEffects_TwoSide_CLOUDs.gml	SideEffects_CLOUD_to_Offsides	SideEffects_Drugbank_2018-07-03_CLOUD_Only.gml	SideEffects_CLOUD_to_SIDER	ATC_SecondLevel	ATC_FirstLevel	Enzymes	Transporters	Carriers
CLOUD001	2	1	1	0	3	3	71	30	152	11	5	71	30	152	11	5	221.3333333	221.3333333	0.105846962	0.105846962	220	220	5	0	0	0	28	0	0	0	0	0	0
CLOUD002	7	3	4	0	1	2	70	5	15	3	1	106	18	39	6	7	10	11.5	0.022222222	0.062393162	88	106	10	1	13	252	59	84	1	1	1	0	0
CLOUD003	7	4	3	0	6	18	557	30	93	32	23	771	82	326	45	33	28.16666667	24.55555556	0.362621328	0.280157157	344	461	75	0	5	388	107	61	1	1	12	1	0
CLOUD004	5	1	4	0	3	10	209	19	54	15	3	349	35	182	24	11	12.33333333	16.3	0.091192032	0.239196448	32	202	20	1	3	90	68	126	1	1	7	0	0
CLOUD005	3	2	1	0	6	10	225	22	101	38	1	268	42	189	41	11	10.5	9.6	0.103246753	0.072204462	116	146	23	2	35	424	51	246	1	1	4	0	0
CLOUD006	8	3	5	0	35	43	1517	162	680	127	46	1599	203	749	137	55	137.6571429	114.5348837	0.079390288	0.099671982	757	795	135	0	0	229	61	146	1	1	4	3	1
CLOUD007	5	1	4	0	2	4	95	21	78	3	4	152	33	140	12	11	9	12	0.140079365	0.097518943	48	120	24	0	53	265	43	18	2	1	2	0	0
CLOUD008	9	5	4	0	1	5	207	14	5	5	1	343	32	67	15	9	16	21.8	0.066666667	0.06293326	52	184	15	0	0	180	39	65	1	1	4	0	0
CLOUD009	3	0	3	0	1	8	2	6	43	17	0	222	46	180	49	9	138	53.75	0.084206072	0.157037085	8	313	15	2	12	338	15	63	1	1	7	1	1
CLOUD010	5	1	4	0	3	4	451	51	95	27	6	492	61	118	30	12	72.33333333	57.5	0.057877381	0.069049062	141	154	19	0	0	0	2	0	1	1	1	0	0
CLOUD011	3	2	1	0	15	17	726	50	154	59	3	746	64	175	59	3	16.86666667	15.52941176	0.114731891	0.104501995	131	144	17	3	64	632	57	607	1	1	0	2	2
CLOUD012	4	3	1	0	12	14	446	80	267	47	28	585	96	339	69	35	159.3333333	140.5	0.091348215	0.088014363	217	316	94	2	0	0	7	22	2	2	2	0	0
CLOUD013	4	3	1	0	20	24	863	47	217	69	6	936	70	261	70	17	32.94736842	29.45454545	0.064659379	0.099898135	220	298	37	3	0	0	107	109	1	1	4	0	0
CLOUD014	5	1	4	0	2	2	28	29	28	22	2	28	29	28	22	2	52	52	0.007424329	0.007424329	35	35	5	0	0	0	0	0	0	0	0	0	0
CLOUD015	5	2	3	0	2	11	296	40	68	40	3	511	73	307	56	11	66	23.09090909	0.107609406	0.159729408	72	248	28	1	0	0	34	0	1	1	8	1	0
CLOUD016	6	3	3	0	12	24	621	102	366	38	14	736	146	529	65	26	51.25	37.70833333	0.0820038	0.16167458	302	470	60	2	84	277	64	68	1	1	11	3	2
CLOUD017	2	2	0	0	12	19	560	80	326	81	29	656	120	434	100	39	100.4166667	65.21052632	0.144165684	0.12956496	405	470	85	1	17	299	42	73	1	1	5	4	2
CLOUD018	1	1	0	0	4	5	262	21	34	41	5	287	31	52	42	6	14.5	12.2	0.163513072	0.264143791	84	123	21	0	62	460	17	114	1	1	1	0	0
CLOUD019	6	2	3	1	1	12	84	6	2	12	0	271	65	206	28	9	60	13	0.015819209	0.243142379	21	250	16	0	102	518	55	210	1	1	12	2	1
CLOUD020	11	5	6	0	3	13	227	43	64	11	4	342	61	265	31	17	158.3333333	42.23076923	0.062604126	0.22524095	45	246	28	9	6	126	116	68	1	1	10	0	0
CLOUD021	7	1	6	0	3	7	55	2	61	11	3	98	35	168	26	5	13.33333333	17.85714286	0.071306471	0.049750926	99	131	8	1	25	368	1	108	1	1	2	3	0
CLOUD022	4	2	2	0	1	1	49	15	8	19	3	49	15	8	19	3	6	6	0.133333333	0.133333333	20	20	6	0	0	0	10	0	1	1	0	0	0
CLOUD023	2	1	1	0	35	52	1298	133	684	141	34	1500	197	862	156	48	67.3030303	56.38	0.074838638	0.109756116	562	781	101	3	0	275	29	21	1	1	11	10	4
CLOUD024	0	0	0	0	69	79	1388	157	1209	113	56	1475	176	1260	121	65	156.3235294	138.3846154	0.165831394	0.175875811	759	859	137	1	41	1408	135	573	1	1	14	0	0
CLOUD025	3	0	3	0	29	37	1382	170	677	147	67	1476	210	787	150	82	111.8275862	92.41666667	0.074310633	0.123521424	713	782	172	0	0	242	72	107	1	1	7	2	1
CLOUD026	6	4	2	0	2	5	199	40	44	34	4	288	79	114	42	10	62.5	39.4	0.043806738	0.080926794	75	122	19	0	0	130	14	243	1	1	2	2	1
CLOUD027	14	7	6	1	3	7	72	30	162	10	5	218	51	237	29	12	235	136.5714286	0.07770897	0.08572884	204	321	18	3	0	0	27	0	1	1	2	1	2
CLOUD028	5	1	3	1	2	5	337	24	35	29	5	367	48	67	35	6	28	28.25	0.04834313	0.036361281	90	149	24	4	68	426	53	50	1	1	1	4	1
CLOUD029	5	0	5	0	12	13	538	59	119	79	4	562	69	134	80	5	19	17.76923077	0.031895612	0.080724155	259	281	21	2	0	92	0	0	0	0	1	0	0
CLOUD030	3	1	2	0	0	2	0	0	0	0	0	58	12	99	6	7	nan	5.5	nan	0.071428571	0	98	12	0	0	0	51	0	1	1	2	0	0
CLOUD031	12	1	10	1	14	33	958	120	450	76	39	1174	184	861	105	53	230.1428571	113.7878788	0.106606912	0.093617878	610	776	110	2	36	910	42	143	1	1	14	7	1
CLOUD032	5	1	4	0	12	17	785	106	154	71	12	829	124	204	79	18	45	33	0.211032857	0.240467638	248	301	39	0	39	316	18	382	1	1	3	2	2
CLOUD033	5	2	3	0	1	16	5	6	31	27	0	361	87	286	51	10	14	15.3125	0.021978022	0.202031649	43	326	22	0	20	304	141	403	1	1	14	4	1
CLOUD034	5	1	4	0	0	2	0	0	0	0	0	58	12	99	6	7	nan	5.5	nan	0.071428571	0	98	12	0	0	0	47	0	1	1	2	0	0
CLOUD035	3	0	3	0	8	10	135	36	130	50	6	191	52	161	57	11	11.33333333	15	0.033730852	0.061949243	115	154	29	0	0	0	34	22	1	1	0	2	0
CLOUD036	3	1	2	0	0	7	0	0	0	0	0	159	32	189	9	10	nan	10	nan	0.320045711	0	200	15	0	0	0	34	24	1	1	8	0	0
CLOUD037	7	4	3	0	27	44	1053	128	706	114	42	1240	198	935	149	59	171.2692308	113.1627907	0.064950395	0.114954333	431	646	124	1	102	796	112	367	1	1	17	7	2
CLOUD038	3	0	3	0	5	8	274	45	70	52	2	362	70	112	55	12	28	22.28571429	0.104508302	0.184538897	113	186	20	2	13	243	4	222	2	2	3	1	0
CLOUD039	2	1	1	0	1	3	19	19	5	14	1	57	37	70	16	2	2	8	0	0.024561404	27	116	6	0	15	344	18	40	1	1	1	2	2
CLOUD040	6	1	5	0	5	11	152	54	88	34	3	266	71	207	41	11	39.4	22	0.102120855	0.258073582	226	325	19	1	27	553	43	37	2	2	6	0	0
CLOUD041	5	2	3	0	4	14	383	55	200	35	8	539	82	380	40	18	321.5	101.5	0.069413081	0.20752833	284	391	42	0	19	347	20	225	1	1	10	0	0
CLOUD042	5	1	3	1	6	7	84	22	62	35	3	112	32	79	36	4	24.33333333	21.28571429	0.040896173	0.130291958	141	177	14	0	24	357	10	36	1	1	1	0	0
CLOUD043	4	0	4	0	9	13	755	84	324	56	21	860	102	407	60	27	226.4444444	163.3076923	0.077289263	0.071331644	471	489	59	3	21	502	34	192	1	1	3	0	1
CLOUD044	7	2	5	0	38	60	1021	128	439	116	27	1202	197	702	134	39	63.25714286	46.66666667	0.052391701	0.102564372	545	732	108	0	38	775	114	144	1	1	15	12	6
CLOUD045	6	2	4	0	20	21	680	55	322	55	13	716	68	340	55	19	16.77777778	15.73684211	0.128926304	0.178513009	434	456	59	2	0	130	2	89	1	1	2	0	0
CLOUD046	8	2	3	3	11	13	491	81	307	38	32	587	103	359	40	35	156.3636364	137.4615385	0.128281167	0.14379709	430	462	92	0	4	140	4	68	1	1	1	1	0
CLOUD047	4	0	4	0	12	31	612	80	167	51	10	808	146	511	64	27	31	22.6	0.056495842	0.132940413	175	365	48	0	0	181	77	0	1	1	12	8	3
CLOUD048	4	1	2	1	11	12	789	90	337	62	11	818	99	355	62	12	118.4545455	109.3333333	0.090599825	0.092309099	372	389	26	0	0	0	0	0	1	1	1	0	0
CLOUD049	4	2	0	2	25	32	1078	124	469	86	33	1215	159	578	102	41	97.08333333	85.22580645	0.083044318	0.105417572	655	755	97	5	0	0	121	0	1	1	6	4	2
CLOUD050	7	4	3	0	4	6	210	36	177	50	2	223	36	208	50	2	27.75	19.5	0.149372337	0.099581558	192	220	10	0	0	0	70	45	2	2	1	1	0
CLOUD051	8	1	5	2	14	44	765	89	408	73	13	1078	180	756	100	39	211.9230769	77.92857143	0.095840125	0.14457782	459	654	84	1	54	281	49	365	1	1	21	12	6
CLOUD052	5	1	2	2	18	24	968	132	569	106	37	1088	171	689	110	45	195.2777778	151.0416667	0.079940392	0.091489586	699	717	101	4	5	138	7	353	1	1	3	3	0
CLOUD053	13	0	12	1	24	54	1287	140	948	137	53	1654	211	1287	172	69	150.5416667	86.73584906	0.102047741	0.121220641	693	928	153	0	66	676	71	457	1	1	23	17	5
CLOUD054	2	1	1	0	32	34	1437	180	956	130	45	1479	195	990	133	53	143.71875	137.1470588	0.108678993	0.112136295	741	780	111	1	0	716	46	23	1	1	3	0	0
CLOUD055	4	1	3	0	2	5	55	19	20	20	3	122	37	88	25	9	31.5	16	0.072619048	0.182893773	74	129	20	3	0	349	30	373	1	1	3	0	0
CLOUD056	5	0	5	0	14	27	372	69	385	75	6	608	103	635	82	11	41.61538462	26.61538462	0.057272459	0.06123113	347	531	38	0	65	506	64	49	2	2	6	13	1
CLOUD057	16	2	10	4	12	24	719	114	479	65	32	867	154	704	79	42	291.5	153.7083333	0.100574277	0.150212941	439	497	88	0	45	970	17	202	1	1	10	3	1
CLOUD058	7	2	3	2	23	33	1154	148	477	146	41	1334	190	601	147	51	112.3043478	84.60606061	0.077031564	0.11053755	675	734	126	1	74	231	43	42	1	1	6	5	2
CLOUD059	5	1	3	1	48	60	1758	228	1181	162	59	1845	248	1279	167	71	189.7826087	153.7241379	0.088462619	0.116763806	883	949	168	4	23	361	66	129	1	1	11	3	1
CLOUD060	6	1	5	0	13	19	511	53	115	59	4	586	84	275	66	12	32.08333333	25.55555556	0.104376863	0.11012729	124	227	26	2	56	635	27	347	2	2	3	5	3
CLOUD061	4	2	2	0	3	8	51	18	48	19	0	153	53	166	34	8	33	22.375	0.048258569	0.086364562	8	123	14	0	0	344	55	112	1	1	5	2	1
CLOUD062	6	4	2	0	75	88	2188	285	1400	220	77	2257	312	1499	223	101	157.1917808	136.0697674	0.083379534	0.092904838	1007	1035	202	3	3	240	24	31	2	2	12	2	1
CLOUD063	33	4	7	22	63	79	1809	268	1295	201	89	1967	325	1459	205	102	166.7936508	140.0779221	0.095007373	0.091831617	1157	1209	198	0	38	702	14	151	1	1	11	13	5
CLOUD064	3	0	2	1	64	93	1761	218	1063	180	73	1924	283	1315	192	91	148.640625	92.39130435	0.084769865	0.104965271	903	1033	182	2	50	1417	63	187	1	1	31	10	4
CLOUD065	0	0	0	0	2	8	3	6	11	0	0	112	48	151	30	7	37	23	0.045721187	0.078107107	8	63	13	1	0	0	68	51	1	1	4	3	0
CLOUD066	10	4	6	0	9	25	462	84	187	30	9	617	149	438	67	25	153.2857143	60.47619048	0.050910419	0.068724363	306	408	45	1	85	398	6	112	1	1	9	9	2
CLOUD067	4	2	1	1	3	14	181	34	36	28	3	304	63	177	42	11	41	16.07142857	0.012746824	0.224221646	64	241	18	3	0	0	60	0	1	1	11	1	0
CLOUD068	2	0	2	0	39	48	974	121	418	106	13	1076	175	540	109	21	46.75675676	40.54347826	0.075655208	0.087472444	462	536	66	3	85	298	101	607	1	1	8	6	3
CLOUD069	6	4	1	1	21	26	773	66	229	68	8	836	101	306	69	15	38.95238095	35.48	0.093131182	0.088983829	276	316	38	0	8	112	123	102	1	1	4	4	3
CLOUD070	3	2	1	0	4	8	198	51	158	33	5	322	85	261	38	10	314.5	114	0.057089771	0.065693833	187	222	12	1	48	545	13	44	1	1	3	1	0
CLOUD071	9	3	6	0	269	280	2640	285	2131	283	86	2727	324	2170	291	95	89.35471698	86.63768116	0.112321068	0.111218805	1388	1461	203	3	30	517	50	304	1	1	6	6	1
CLOUD072	4	3	1	0	21	32	1252	132	641	84	44	1351	176	760	93	51	234.1904762	159.6875	0.102263023	0.138629609	750	792	112	1	91	411	53	46	1	1	9	4	3
CLOUD073	6	3	2	1	21	36	490	48	320	69	8	663	105	542	86	17	12.31578947	13.27272727	0.101905299	0.126858769	222	359	36	1	70	335	125	301	2	1	14	6	1
CLOUD074	9	0	8	1	4	7	187	37	101	6	7	271	53	200	14	19	124.25	74.71428571	0.082130268	0.110563188	163	239	31	0	0	0	0	0	1	1	3	0	0
CLOUD075	6	5	1	0	5	7	54	4	51	15	3	54	5	71	15	3	15.66666667	18	0.017171717	0.013906634	39	39	6	4	26	362	30	39	1	1	2	0	0
CLOUD076	6	2	2	2	8	12	723	86	384	54	26	808	111	434	67	38	269.875	199.4545455	0.074421361	0.137108309	428	543	73	1	20	378	43	168	1	1	5	0	0
CLOUD077	14	0	8	6	26	42	1353	147	942	126	50	1594	217	1165	148	63	246.0384615	174.2619048	0.113305505	0.114742078	711	841	151	2	0	0	69	0	1	1	5	6	10
CLOUD078	7	5	0	2	5	17	617	72	206	68	52	739	111	434	89	61	92	48.75	0.091706244	0.104342174	180	320	125	0	0	153	33	267	1	1	9	5	1
CLOUD079	3	2	1	0	10	12	367	51	241	60	6	448	57	313	66	7	20.3	17.75	0.081345102	0.087628854	186	193	25	4	0	295	9	22	1	1	2	0	0
CLOUD080	0	0	0	0	20	25	936	140	681	93	31	995	172	781	112	34	186.3888889	163.6818182	0.092470376	0.097116245	480	593	79	1	10	418	4	233	1	1	2	2	2
CLOUD081	5	1	4	0	2	9	304	18	41	13	3	397	44	165	24	12	21	11.55555556	0.146316646	0.291454896	102	286	19	0	56	707	73	169	2	2	8	1	1
CLOUD082	2	1	1	0	18	20	1184	100	430	123	59	1336	115	506	131	66	98.44444444	100.65	0.112019177	0.10432786	479	562	146	0	0	0	23	27	2	2	2	0	0
CLOUD083	4	0	3	1	56	63	2237	248	1321	206	80	2303	269	1375	213	95	173.4	155.6290323	0.09247559	0.103585237	1267	1320	202	0	0	0	15	0	1	1	7	0	0
CLOUD084	8	6	1	1	53	53	1234	138	628	113	28	1314	175	721	118	35	69.78431373	69.64705882	0.090321723	0.09933174	491	541	81	3	54	437	110	769	1	1	7	3	1
CLOUD085	7	4	3	0	0	5	0	0	0	0	0	141	29	71	3	12	nan	10.5	nan	0.133638584	0	175	16	1	21	934	8	143	1	1	6	0	0
CLOUD086	5	3	1	1	16	18	905	135	521	103	12	958	146	540	103	19	223.875	200.0555556	0.084666251	0.092068007	473	494	46	1	0	176	100	70	1	1	3	0	0
CLOUD087	10	1	8	1	20	24	1093	151	610	75	54	1180	169	694	77	62	173.75	149.375	0.116919557	0.113981875	658	690	136	0	0	93	22	10	1	1	4	1	1
CLOUD088	3	0	3	0	31	53	1370	171	847	102	49	1542	252	1015	116	70	156.3103448	100.0612245	0.089771424	0.125929968	711	832	144	3	0	0	47	0	2	2	14	13	4
CLOUD089	16	0	9	7	25	62	1135	145	704	72	38	1382	208	1144	124	58	159.7916667	79.49152542	0.102336524	0.121308307	641	839	120	2	94	470	22	272	2	1	21	30	4
CLOUD090	8	1	6	1	2	3	73	25	47	26	9	160	40	74	43	9	33.5	43.33333333	0.086567961	0.093042235	34	51	20	0	0	288	9	62	1	1	0	0	1
CLOUD091	4	1	3	0	14	26	825	110	374	123	28	1001	170	587	135	39	247.0714286	138.3461538	0.162595229	0.144852897	551	647	85	2	0	0	23	0	1	1	10	4	3
CLOUD092	9	0	6	3	39	51	1261	218	935	141	65	1339	246	1029	146	73	146.1891892	115.2083333	0.067813379	0.11277992	649	692	166	2	32	454	47	58	1	1	12	4	2
CLOUD093	7	3	3	1	1	5	106	9	31	1	4	195	48	87	26	5	43	78.75	0.045404208	0.030452309	51	210	17	4	68	426	53	50	1	1	1	5	2
CLOUD094	4	2	2	0	0	3	0	0	0	0	0	111	18	144	23	1	nan	32.33333333	nan	0.091530754	0	208	7	0	0	0	3	0	1	1	3	0	0
CLOUD095	6	4	2	0	4	4	218	45	66	19	7	218	45	66	19	7	5.25	5.25	0.122222222	0.122222222	159	159	14	1	0	0	65	0	0	0	0	0	0
CLOUD096	1	0	0	1	4	6	628	47	70	59	6	668	61	111	60	8	29.5	28.5	0.082643253	0.180628382	172	222	19	3	0	130	66	65	1	1	2	0	0
CLOUD097	7	4	1	2	4	6	106	39	95	22	1	139	43	130	26	2	45	35.5	0.099371945	0.098636627	59	124	6	0	0	0	3	0	1	1	2	0	0
CLOUD098	5	1	4	0	4	4	184	30	25	23	2	184	30	25	23	2	6	6	0.161111111	0.161111111	89	89	5	0	0	0	55	22	1	1	0	0	0
CLOUD099	6	1	4	1	0	5	0	0	0	0	0	306	35	229	17	15	nan	5.6	nan	0.082857143	0	204	26	0	0	161	57	112	1	1	5	0	0
CLOUD100	4	2	1	1	2	4	180	13	27	6	4	243	35	101	9	11	10	13.25	0.075	0.081562078	43	136	16	2	0	0	55	65	1	1	3	2	2
CLOUD101	10	2	4	4	43	47	1557	194	1017	102	60	1586	207	1075	112	65	165.8571429	155.3043478	0.093271725	0.092250074	797	853	144	1	0	0	2	0	0	0	3	0	1
CLOUD102	10	2	4	4	12	30	719	86	484	46	36	939	138	781	68	50	121.25	61.14285714	0.092055202	0.134842266	567	670	100	1	30	539	10	47	1	1	14	8	0
CLOUD103	10	0	7	3	0	6	0	0	0	0	0	56	15	90	4	7	nan	7.333333333	nan	0.370573871	0	114	10	0	0	0	86	0	1	1	10	0	0
CLOUD104	15	4	9	2	1	15	326	3	35	4	12	584	68	275	24	25	6	13.28571429	0.066666667	0.21042045	200	380	50	0	7	293	58	99	1	1	15	5	2
CLOUD105	4	1	3	0	8	14	245	56	239	60	11	336	72	332	63	19	67	39.69230769	0.054161568	0.198488614	129	255	35	0	4	676	54	74	1	1	6	0	0
CLOUD106	3	0	3	0	15	21	1131	102	539	101	34	1210	134	667	106	43	229.6428571	165.35	0.083134131	0.096995661	654	683	99	1	97	301	51	108	10	7	5	2	2
CLOUD107	7	2	2	3	2	5	106	5	10	5	1	189	21	52	8	9	142	61	0.022853153	0.269654082	24	111	14	0	0	245	56	18	1	1	3	0	0
CLOUD108	4	0	3	1	0	3	0	0	0	0	0	166	52	51	11	10	nan	7.5	nan	0.551282051	0	105	12	0	27	485	50	241	1	1	2	2	0
CLOUD109	5	1	3	1	42	47	1327	152	702	123	38	1447	194	804	132	46	128.4761905	116.4255319	0.069188853	0.088706218	651	719	126	0	3	232	78	86	1	1	4	5	2
CLOUD110	12	4	6	2	9	18	366	39	107	48	4	521	87	234	70	13	57.25	32.47058824	0.063563896	0.16763086	88	262	25	3	50	645	49	103	1	1	6	4	2
CLOUD111	7	3	3	1	1	7	28	17	14	6	1	84	32	102	10	8	1	6.428571429	0	0.317634746	0	114	13	0	0	0	86	0	1	1	10	0	0
CLOUD112	41	2	10	29	50	51	1449	195	1068	134	47	1463	202	1076	134	53	197.6530612	193.96	0.094949077	0.095101378	988	988	116	0	0	163	26	60	1	1	1	0	0
CLOUD113	5	3	1	1	12	21	869	100	336	66	21	970	119	522	72	31	215.3333333	130.6666667	0.094988014	0.112954807	429	490	60	1	50	330	102	197	1	1	10	1	1
CLOUD114	6	1	4	1	64	84	1706	180	1277	155	69	1845	235	1407	169	77	144.516129	114.4197531	0.083996016	0.102852774	897	1005	159	3	38	374	102	329	1	1	18	13	8
CLOUD115	11	0	7	4	31	35	1325	162	919	101	36	1405	174	1014	112	43	196.4193548	179.4857143	0.102120408	0.099476523	841	916	95	2	0	299	4	207	1	1	4	0	0
CLOUD116	5	1	3	1	17	21	287	44	192	29	2	385	68	264	47	9	16.875	16.35	0.10882367	0.128237202	228	317	16	2	11	258	46	159	1	1	4	0	0
CLOUD117	18	1	8	9	7	28	430	49	229	41	17	708	130	549	73	30	41.28571429	30.16	0.074461305	0.071651654	236	512	59	0	26	252	27	147	1	1	13	12	6
CLOUD118	5	3	1	1	1	3	44	5	5	1	2	97	24	88	10	3	1	16.33333333	0	0.029852409	16	197	7	3	38	658	6	61	1	1	2	1	1
CLOUD119	7	2	4	1	9	17	637	82	283	57	23	740	116	416	80	30	122.3333333	81.52941176	0.118572994	0.076930361	212	337	73	7	71	361	80	527	2	2	7	6	6
CLOUD120	7	4	3	0	0	1	0	0	0	0	0	32	13	43	12	0	nan	3	nan	0	0	51	1	0	0	0	0	49	1	1	0	1	1
CLOUD121	6	3	3	0	10	20	881	96	304	69	46	1082	114	586	86	55	130.2	74.85	0.076787354	0.13218028	579	710	133	4	56	841	81	347	1	1	11	1	2
CLOUD122	12	2	5	5	58	72	1668	203	993	199	50	1802	242	1160	208	58	84.71428571	71.4057971	0.077928244	0.09726132	701	763	136	2	36	274	60	131	1	1	10	8	5
CLOUD123	7	0	4	3	1	2	19	10	14	3	0	50	15	40	3	1	26	38	0.061538462	0.074034537	21	50	5	1	0	400	9	73	1	1	1	0	0
CLOUD124	7	4	2	1	4	5	270	31	96	26	5	293	41	143	27	6	73.25	62.6	0.161791215	0.144169814	111	180	16	2	89	367	79	108	1	1	1	1	1
CLOUD125	9	3	3	3	9	9	341	19	107	22	3	341	19	107	22	3	8.625	8.625	0.060479063	0.060479063	95	95	9	0	0	0	54	0	2	2	0	0	0
CLOUD126	5	3	2	0	14	16	775	66	303	54	4	809	75	329	55	9	25.92857143	23.6875	0.058479838	0.099246781	207	241	27	4	0	170	56	36	1	1	3	0	0
CLOUD127	3	2	0	1	2	3	89	32	18	9	2	155	37	86	21	3	9	8.333333333	0.06468254	0.122486772	124	138	8	1	27	553	43	37	2	2	1	0	0
CLOUD128	12	5	4	3	1	8	76	17	0	0	0	159	32	189	9	10	nan	10	nan	0.320045711	0	200	15	0	0	0	34	24	1	1	8	0	0
CLOUD129	9	1	4	4	6	13	463	45	108	40	15	642	94	273	58	23	27.6	21.33333333	0.143591409	0.158644754	286	502	54	0	5	450	61	132	1	1	7	2	1
CLOUD130	9	3	3	3	4	6	508	81	336	34	15	549	91	367	37	21	693.75	465.1666667	0.081446042	0.182502489	250	267	64	0	0	0	65	0	1	1	3	0	0
CLOUD131	9	3	4	2	0	1	0	0	0	0	0	0	0	0	0	0	nan	nan	nan	nan	0	0	0	0	0	278	0	0	1	1	0	0	0
CLOUD132	10	5	2	3	3	9	413	21	121	35	14	555	60	209	50	24	53.33333333	24.22222222	0.11112259	0.279801611	258	449	51	0	17	229	50	89	1	1	5	1	0
CLOUD133	3	0	3	0	25	34	1457	139	633	133	43	1611	181	729	140	55	67.8	56.58823529	0.094356089	0.099973301	631	700	143	7	37	703	44	67	6	5	6	5	4
CLOUD134	9	4	2	3	14	21	753	51	184	78	5	851	97	308	92	12	24.85714286	19.9047619	0.060858427	0.085863154	139	245	33	0	45	410	76	176	1	1	5	2	2
CLOUD135	3	3	0	0	0	3	0	0	0	0	0	80	22	144	7	8	nan	10.33333333	nan	0.072180451	0	156	16	0	0	0	47	0	1	1	3	1	1
CLOUD136	6	0	3	3	10	16	623	69	326	51	6	741	79	463	54	14	175.3	115.9375	0.11325392	0.153501803	421	476	33	2	2	346	25	71	1	1	8	0	0
CLOUD137	9	3	6	0	1	2	19	19	5	14	1	60	32	29	17	7	2	7.5	0	0.051282051	27	46	9	0	7	304	7	26	1	1	1	0	0
CLOUD138	2	1	0	1	1	2	207	14	5	5	1	392	20	57	23	3	16	19	0.066666667	0.076623377	52	122	4	1	0	161	4	153	1	1	1	0	0
CLOUD139	5	3	2	0	15	26	1016	107	560	78	40	1140	139	763	91	48	232.9333333	146.24	0.092751143	0.072803575	615	657	108	1	49	723	59	268	1	1	9	7	1
CLOUD140	8	2	5	1	0	1	0	0	0	0	0	102	35	47	36	3	nan	233	nan	0.060233832	0	47	18	2	0	0	43	0	0	0	0	1	1
CLOUD141	16	3	5	8	22	44	966	168	723	108	17	1268	215	1024	129	31	79.22727273	58.77272727	0.08895502	0.120872799	523	631	77	2	113	257	47	374	1	1	20	5	10
CLOUD142	12	3	5	4	17	27	928	118	452	86	23	1058	138	643	86	32	164.375	106.7692308	0.099001471	0.12358414	503	576	74	2	2	346	25	71	1	1	12	1	1
CLOUD143	28	0	15	13	29	32	1318	177	886	138	46	1391	194	946	140	54	247.3793103	221.96875	0.106055487	0.105210234	764	796	120	0	0	188	25	29	1	1	6	1	1
CLOUD144	12	4	3	5	5	14	464	59	155	37	10	586	81	408	48	22	163.75	61.38461538	0.088236991	0.236078986	220	386	36	2	34	752	69	99	1	1	12	2	2
CLOUD145	3	0	0	3	15	16	183	26	351	69	2	183	26	364	69	2	12.08333333	11.46153846	0.023535275	0.02172487	233	233	8	0	0	120	8	94	1	1	1	0	0
CLOUD146	7	1	5	1	1	8	69	5	46	36	9	291	63	222	58	23	347	99.57142857	0.031133914	0.079092988	117	293	38	0	37	552	8	113	1	1	3	5	1
CLOUD147	10	3	3	4	8	11	239	35	232	48	5	250	48	316	48	5	23.125	17.36363636	0.098039638	0.08645307	186	202	15	0	22	168	52	58	1	1	0	3	1
CLOUD148	9	2	5	2	7	14	295	24	114	9	5	374	60	211	36	5	110.5714286	70.5	0.073705632	0.081535374	45	82	22	3	97	368	36	118	1	1	2	8	5
CLOUD149	11	1	8	2	5	8	202	43	97	42	12	275	71	149	47	18	144.5	89.42857143	0.060961233	0.170070722	197	269	26	0	13	167	119	98	1	1	2	1	0
CLOUD150	5	0	2	3	4	4	410	50	151	50	22	410	50	151	50	22	115.25	115.25	0.081019486	0.081019486	110	110	50	0	0	0	72	110	2	2	0	0	0
CLOUD151	4	2	0	2	2	8	212	40	86	28	0	280	52	156	31	8	553	162.2857143	0.061088824	0.203534536	167	221	19	0	0	0	26	34	1	1	6	0	0
CLOUD152	3	0	2	1	21	30	548	71	620	59	27	639	108	737	68	34	206.5238095	154.8965517	0.10090564	0.105918972	298	438	87	0	10	288	33	47	1	1	8	14	4
CLOUD153	8	3	2	3	1	1	207	14	5	5	1	207	14	5	5	1	16	16	0.066666667	0.066666667	52	52	2	0	0	592	38	0	0	0	0	0	0
CLOUD154	8	1	3	4	0	16	0	0	0	0	0	251	84	304	43	16	nan	14.07142857	nan	0.077631334	0	208	22	1	85	398	6	112	1	1	9	9	2
CLOUD155	6	1	3	2	21	31	831	97	230	88	8	975	148	415	93	25	16.7	14.77777778	0.073248168	0.136976535	344	480	51	1	68	678	56	316	1	1	11	4	1
CLOUD156	11	0	7	4	1	2	66	24	192	12	0	132	34	208	15	5	103	54.5	0.184656387	0.192328193	35	91	8	0	0	0	27	0	1	1	1	0	0
CLOUD157	6	2	3	1	2	3	49	20	27	9	0	76	31	44	13	1	9	7	0.579365079	0.608465608	31	81	6	0	0	0	4	39	1	1	1	0	0
CLOUD158	8	3	2	3	8	11	698	71	372	46	19	723	81	397	49	24	443.625	324.3636364	0.062264909	0.207787733	374	398	68	0	0	0	13	0	1	1	3	0	0
CLOUD159	7	2	3	2	8	8	64	10	88	20	5	64	11	95	21	5	33.25	33.875	0.095076864	0.083192256	47	47	9	3	0	155	30	21	1	1	1	0	0
CLOUD160	4	1	3	0	13	26	846	102	515	111	23	1103	141	692	131	34	334.0769231	189.1923077	0.083421162	0.13728276	297	516	84	1	0	0	24	37	7	4	12	6	1
CLOUD161	9	2	5	2	2	2	126	18	80	13	11	126	18	80	13	11	483	483	0.064259512	0.064259512	15	15	14	0	0	0	1	0	2	2	0	0	0
CLOUD162	8	2	3	3	0	1	0	0	0	0	0	131	17	23	8	3	nan	54	nan	0.083857442	0	30	3	3	0	0	0	32	1	1	1	0	0
CLOUD163	4	0	0	4	4	20	327	82	99	51	7	516	131	428	80	19	60	33.44444444	0.084376493	0.162052549	259	417	34	3	0	438	62	38	1	1	10	6	2
CLOUD164	4	1	2	1	2	3	96	11	114	9	0	133	23	137	12	6	144.5	100.6666667	0.16781709	0.146066094	20	38	12	0	34	582	7	214	1	1	1	0	0
CLOUD165	0	0	0	0	16	22	1051	123	474	103	41	1108	138	497	107	51	282.2666667	249.5294118	0.093194919	0.093995517	651	693	101	0	0	370	41	351	1	1	6	1	0
CLOUD166	0	0	0	0	4	13	310	54	134	43	48	596	87	427	60	51	84.25	42.07692308	0.147565745	0.10096006	142	394	114	1	0	0	37	43	2	1	5	2	4
CLOUD167	8	2	1	5	1	6	17	4	13	3	0	135	27	102	19	7	90	60.66666667	0.012234707	0.105570356	16	179	12	0	0	0	63	0	1	1	3	1	2
CLOUD168	6	0	5	1	15	23	817	123	706	77	39	1073	143	931	99	52	184.6666667	129.6086957	0.097961531	0.141783861	399	501	125	0	42	288	58	347	1	1	8	0	0
CLOUD169	13	4	4	5	24	33	1195	133	622	77	30	1312	171	693	93	37	174.3333333	131.4848485	0.099041581	0.096951028	691	747	92	1	1	93	93	102	1	1	3	4	2
CLOUD170	8	2	3	3	3	8	420	44	120	44	3	507	65	207	49	14	33	23.42857143	0.074266576	0.11532061	101	190	22	0	86	514	41	212	6	5	7	1	0
CLOUD171	9	3	3	3	2	14	250	47	124	17	2	422	86	321	49	11	118	41.07142857	0.126991125	0.22497149	122	365	24	0	35	317	63	42	1	1	17	2	2
CLOUD172	0	0	0	0	2	11	34	16	80	14	2	103	40	243	19	9	34.5	18.27272727	0.038410887	0.251658223	95	224	21	0	2	236	44	60	1	1	10	3	2
CLOUD173	0	0	0	0	14	16	872	109	453	88	19	935	120	486	88	25	178	159.4	0.100100381	0.101482034	365	396	63	0	0	0	9	41	2	2	3	0	0
CLOUD174	0	0	0	0	31	36	1447	188	773	147	41	1507	216	829	150	48	150.5357143	129.0606061	0.091197672	0.086974279	705	726	112	0	0	0	0	49	1	1	2	3	1
CLOUD175	4	0	2	2	4	10	245	56	105	35	6	372	76	187	48	12	354.6666667	122.5555556	0.380181665	0.359911322	184	302	27	3	6	190	3	45	1	1	6	0	0
CLOUD176	0	0	0	0	5	7	140	32	121	15	7	205	48	237	23	7	47.4	43.5	0.062076613	0.068058715	149	178	8	0	47	1639	2	404	1	1	3	2	0
CLOUD177	3	0	1	2	1	3	408	23	61	17	3	454	47	93	26	7	176	90	0.097857143	0.132261905	98	144	19	0	0	0	1	21	1	1	1	1	0
CLOUD178	14	2	7	5	14	16	630	96	549	61	36	679	112	637	66	36	202	190.1333333	0.084214891	0.083655961	547	549	82	0	47	1639	2	404	1	1	3	2	0
CLOUD179	15	3	3	9	5	7	169	11	234	26	6	233	22	296	29	9	23.4	24	0.088933712	0.163701385	139	178	21	4	38	541	4	110	1	1	2	0	0
CLOUD180	7	1	2	4	6	12	192	57	185	55	5	360	94	365	71	14	14.33333333	32.83333333	0.115548194	0.147156931	215	364	41	1	0	0	34	72	3	3	5	2	2
CLOUD181	9	5	3	1	3	9	149	43	29	33	0	203	55	92	36	6	24.66666667	13.11111111	0.076678215	0.3204719	187	304	12	1	0	0	34	53	1	1	7	0	0
CLOUD182	8	0	4	4	3	4	185	44	99	13	19	238	53	115	16	24	200.3333333	151.75	0.117860024	0.138395018	145	187	45	0	0	0	10	21	1	1	1	0	0
CLOUD183	2	0	2	0	0	5	0	0	0	0	0	383	34	230	18	13	nan	18.2	nan	0.095801421	0	409	29	0	0	0	18	0	1	1	5	0	0
CLOUD184	9	2	4	3	21	23	366	71	437	96	11	405	83	469	98	18	19.5	17.95	0.054605836	0.101543166	248	262	42	4	76	440	67	495	1	1	3	0	0
CLOUD185	0	0	0	0	0	1	0	0	0	0	0	0	0	0	0	0	nan	nan	nan	nan	0	0	0	0	25	375	0	50	1	1	0	0	0
CLOUD186	5	2	2	1	29	39	802	161	773	115	41	924	192	888	130	53	145.2142857	111.3421053	0.09165441	0.133165969	372	545	101	2	0	0	53	0	0	0	9	2	1
CLOUD187	19	5	7	7	8	17	369	75	314	21	10	501	101	451	46	21	38.5	39.375	0.102310569	0.199684991	289	430	40	1	0	51	57	0	0	0	9	1	1
CLOUD188	0	0	0	0	4	6	50	21	71	41	1	93	39	130	45	7	43	32.33333333	0.103194375	0.247743619	77	160	15	0	58	414	41	24	1	1	2	1	1
CLOUD189	12	2	7	3	7	9	406	55	146	61	13	457	60	219	63	18	23.57142857	24.66666667	0.064172452	0.065113074	99	121	46	2	100	743	48	449	1	1	1	1	0
CLOUD190	0	0	0	0	1	1	18	3	26	0	2	18	3	26	0	2	6	6	0.133333333	0.133333333	23	23	3	0	0	89	0	54	1	1	0	0	0
CLOUD191	9	1	4	4	4	14	263	47	211	18	4	464	85	366	28	17	235	74.64285714	0.055483427	0.179357743	189	311	27	2	0	194	6	218	1	1	10	2	0
CLOUD192	5	1	2	2	16	19	317	35	497	57	7	361	61	529	61	13	18.64285714	17.52941176	0.043371565	0.044227722	270	274	24	1	25	373	12	58	1	1	3	1	0
CLOUD193	0	0	0	0	36	39	1796	224	979	148	63	1831	241	1009	158	68	183.9714286	175.9736842	0.096811269	0.093702893	984	1017	149	0	0	0	33	0	3	2	2	2	1
CLOUD194	22	1	8	13	2	5	119	19	32	14	27	375	34	243	42	28	167	67.75	0.125099199	0.108716155	14	315	63	0	0	0	40	47	1	1	3	0	0
CLOUD195	10	5	1	4	10	12	857	97	459	70	26	867	104	472	77	27	395.7	331.3333333	0.064695727	0.055547093	549	556	63	3	0	0	2	0	1	1	2	0	0
CLOUD196	24	1	10	13	6	8	595	70	267	56	11	646	80	303	56	17	321.8333333	244.125	0.084662458	0.090206246	259	291	51	4	0	384	66	375	2	1	2	0	0
CLOUD197	2	1	0	1	0	1	0	0	0	0	0	0	0	0	0	0	nan	nan	nan	nan	0	0	0	0	0	0	19	3	1	1	0	0	0
CLOUD198	10	2	3	5	8	20	353	32	135	38	5	597	112	318	60	15	37.5	21.45	0.090466396	0.177956076	93	319	35	1	114	496	119	768	1	1	10	11	3
CLOUD199	18	2	6	10	4	10	379	21	67	14	22	499	57	160	25	30	5	11.1	0.025595238	0.149815388	313	392	73	0	0	0	31	47	1	1	5	3	0
CLOUD200	8	2	4	2	18	23	174	25	173	37	1	340	47	315	66	11	10.875	10.52380952	0.128244058	0.132156419	186	358	32	1	12	292	46	19	1	1	5	1	1
CLOUD201	10	3	4	3	2	9	408	25	23	42	2	509	64	109	50	11	23.5	12.33333333	0.056989247	0.219299581	97	217	21	1	0	0	28	0	1	1	6	2	0
CLOUD202	6	0	5	1	1	6	167	16	17	27	2	223	26	82	29	10	23	10.16666667	0.090909091	0.363503164	60	177	20	1	0	0	59	37	1	1	5	0	0
CLOUD203	3	2	1	0	1	3	53	7	27	8	1	119	29	70	15	7	13	12	0.102564103	0.192918193	66	116	9	1	0	0	88	0	1	1	1	1	0
CLOUD204	10	3	3	4	13	16	400	40	146	40	5	502	72	177	49	6	22.76923077	20.375	0.042733212	0.051868844	197	233	22	0	10	217	0	53	1	1	0	3	0
CLOUD205	4	0	2	2	98	108	1955	216	1447	201	68	2057	238	1509	209	77	109.6082474	102.8317757	0.103371485	0.114196465	1042	1108	162	4	25	359	33	114	1	1	9	5	4
CLOUD206	12	6	2	4	5	8	507	44	122	25	7	566	79	157	31	15	34.8	25.625	0.079890156	0.07786175	213	266	23	2	39	786	114	185	1	1	4	1	0
CLOUD207	7	1	5	1	2	1	22	6	91	1	2	22	6	91	1	2	20	20	0.015789474	0.015789474	25	25	2	2	0	0	2	50	2	2	0	0	0
CLOUD208	4	2	1	1	0	3	0	0	0	0	0	81	38	25	16	0	nan	25	nan	0.016597398	0	10	1	0	0	0	10	0	0	0	3	2	0
CLOUD209	44	1	13	30	12	15	911	85	431	69	39	975	107	503	76	41	228.4166667	185.2666667	0.101005026	0.113608254	618	630	90	0	6	336	35	166	1	1	2	1	0
CLOUD210	9	0	5	4	0	5	0	0	0	0	0	115	31	105	6	12	nan	16.25	nan	0.146111135	0	110	14	0	86	514	41	212	6	5	7	1	0
CLOUD211	16	0	7	9	4	5	426	86	133	39	5	479	95	137	43	14	62	62	0.082919396	0.082919396	147	183	24	0	0	0	4	246	1	1	1	1	0
CLOUD212	4	1	1	2	2	10	310	59	81	5	5	449	73	246	23	16	108.5	33.9	0.099058912	0.162896042	209	302	34	2	0	0	18	0	1	1	10	0	0
CLOUD213	13	5	4	4	3	12	403	44	138	51	3	671	76	328	74	19	17.66666667	32.75	0.088786482	0.142258017	124	473	57	0	8	206	62	12	1	1	11	1	1
CLOUD214	0	0	0	0	6	6	499	62	300	21	9	499	62	300	21	9	241.3333333	241.3333333	0.077539876	0.077539876	353	353	21	1	0	0	0	0	1	1	0	0	0
CLOUD215	10	2	3	5	8	9	490	69	262	37	6	555	81	292	41	9	98.5	88.44444444	0.123997318	0.118156346	294	317	18	2	0	0	2	227	1	1	1	0	0
CLOUD216	7	0	5	2	0	1	0	0	0	0	0	0	0	0	0	0	nan	nan	nan	nan	0	0	0	1	0	0	3	0	1	1	0	0	0
CLOUD217	0	0	0	0	4	8	71	26	71	47	6	191	52	195	72	13	54	58.57142857	0.053409821	0.04254181	147	304	21	1	0	0	37	83	1	1	3	1	1
CLOUD218	7	3	1	3	13	14	807	108	648	63	36	819	116	657	65	41	396.0769231	368.7857143	0.090566249	0.092731454	524	528	97	0	25	337	7	62	1	1	1	0	0
CLOUD219	7	2	2	3	135	151	2282	222	1773	221	78	2365	259	1827	225	90	108.3507463	99.75675676	0.101755718	0.113724884	1149	1214	185	7	25	227	64	175	1	1	17	8	2
CLOUD220	6	2	2	2	0	1	0	0	0	0	0	0	0	0	0	0	nan	nan	nan	nan	0	0	0	0	0	0	0	0	0	0	0	0	0
CLOUD221	3	1	1	1	17	34	799	125	593	65	22	968	168	799	88	35	299.6	158.7741935	0.059711897	0.138197971	407	565	96	0	40	620	95	226	1	1	18	7	2
CLOUD222	16	3	5	8	4	7	125	38	99	24	1	205	53	151	27	8	34.33333333	20.83333333	0.104937217	0.21400707	97	197	14	0	19	576	47	54	1	1	3	0	0
CLOUD223	8	3	3	2	7	7	134	13	173	26	5	134	13	173	26	5	35.57142857	35.57142857	0.045128107	0.045128107	78	78	8	0	3	137	18	77	1	1	0	0	0
CLOUD224	6	3	2	1	2	5	125	24	44	17	1	327	61	171	34	5	4.5	14.4	0.066666667	0.033939394	17	96	13	0	0	0	0	0	1	1	2	1	0
CLOUD225	9	1	5	3	4	10	573	59	252	41	23	641	78	339	46	31	277.75	118.4	0.079370623	0.258070163	397	471	63	0	23	369	10	158	1	1	6	0	0
CLOUD226	0	0	0	0	16	22	581	90	195	100	10	685	112	248	102	22	61.13333333	48	0.087131383	0.165497463	295	400	40	0	41	641	143	37	2	1	8	1	0
CLOUD227	10	0	5	5	5	5	347	66	224	30	4	347	66	224	30	4	47.6	47.6	0.140417044	0.140417044	105	105	14	0	0	0	0	25	1	1	0	0	0
CLOUD228	4	3	1	0	0	1	0	0	0	0	0	0	0	0	0	0	nan	nan	nan	nan	0	0	0	0	0	0	0	0	1	1	0	0	0
CLOUD229	13	3	4	6	7	20	355	66	325	22	13	458	105	544	42	21	118.2857143	52.35	0.104374711	0.106256574	181	319	41	0	0	0	33	0	1	1	8	11	2
CLOUD230	0	0	0	0	2	5	310	59	81	5	5	538	73	291	37	9	108.5	94.4	0.099058912	0.128377906	209	409	35	1	0	0	37	81	1	1	2	1	1
CLOUD231	11	1	4	6	3	8	464	36	146	40	17	557	66	212	57	18	520	226.25	0.049795044	0.06191588	205	310	41	0	0	0	1	0	0	0	2	5	1
CLOUD232	0	0	0	0	6	23	406	26	136	38	14	604	77	372	54	23	6	10.59090909	0.058730159	0.171753661	286	485	58	0	59	1074	119	171	2	2	21	9	5
CLOUD233	10	2	3	5	3	7	55	14	166	9	0	97	37	191	13	0	20	12	0.147926094	0.069411935	18	39	3	0	24	599	4	262	3	3	2	4	1
CLOUD234	7	2	3	2	123	132	2200	223	1705	195	71	2283	265	1742	202	85	92.35772358	87.38167939	0.126316221	0.130492077	1247	1336	173	2	0	0	83	210	1	1	9	4	2
CLOUD235	7	1	2	4	27	36	383	55	477	74	11	494	92	611	82	31	19.69565217	16.12903226	0.034014393	0.065411364	355	455	54	3	39	225	56	237	1	1	7	3	0
CLOUD236	7	0	3	4	1	1	104	12	49	44	12	104	12	49	44	12	41	41	0.064634146	0.064634146	182	182	24	0	22	687	2	340	1	1	0	0	0
CLOUD237	14	5	6	3	13	15	707	72	329	67	17	788	97	360	79	27	192.8461538	179.6428571	0.081938545	0.086289874	288	340	57	0	0	0	0	0	0	0	1	2	0
CLOUD238	7	4	1	2	3	4	234	48	90	30	3	269	57	113	33	9	359	272.5	0.074789508	0.081733157	175	183	18	0	0	0	14	80	4	4	1	0	0
CLOUD239	6	2	2	2	5	11	318	50	35	48	8	398	64	128	54	16	19.2	13.72727273	0.340496375	0.345449519	80	222	33	2	0	49	65	209	1	1	7	0	0
CLOUD240	5	1	4	0	2	4	93	32	10	35	2	177	51	64	50	3	10.5	71.5	0.085622711	0.071355549	134	262	9	3	0	0	25	0	1	1	1	1	1
CLOUD241	13	2	5	6	12	15	208	38	335	66	4	249	49	391	66	9	36.8	31.23076923	0.032306521	0.03981758	199	271	20	1	0	0	36	35	2	2	3	1	1
CLOUD242	3	0	2	1	1	6	6	6	32	0	6	130	26	172	29	12	2	15.16666667	0	0.045855012	13	261	20	1	0	0	0	46	1	1	5	0	0
CLOUD243	5	3	0	2	24	30	1358	170	606	142	23	1433	202	672	144	32	124.2173913	100.6896552	0.119240501	0.121095623	578	614	80	1	53	781	91	210	1	1	4	3	0
CLOUD244	0	0	0	0	7	34	324	67	287	47	6	519	143	618	76	14	247.8333333	64.06451613	0.057484694	0.103151686	245	470	33	0	12	246	27	26	2	2	8	27	3
CLOUD245	0	0	0	0	3	10	276	60	91	32	1	396	82	212	38	14	516.6666667	160.7	0.023055287	0.223070432	193	293	29	0	18	318	17	34	1	1	7	0	0
CLOUD246	10	4	2	4	5	7	307	31	195	53	20	333	51	241	55	21	108.2	80.28571429	0.08616448	0.072072373	187	234	74	3	46	462	38	198	1	1	2	2	1
CLOUD247	10	0	5	5	6	16	744	94	508	74	38	859	108	643	83	49	664.6666667	257.375	0.069488986	0.190486032	410	473	108	2	0	0	18	0	1	1	12	0	0
CLOUD248	3	0	1	2	2	6	39	6	43	1	0	202	31	157	7	12	12	10	0.060606061	0.086919747	30	134	18	0	18	318	17	34	1	1	4	0	0
CLOUD249	0	0	0	0	18	45	889	134	414	84	19	1045	184	670	118	30	150.2222222	81.5	0.08134833	0.135993414	374	576	58	2	93	364	87	283	1	1	29	9	1
CLOUD250	0	0	0	0	3	18	149	27	148	26	2	690	92	641	79	14	71	36.44444444	0.062055562	0.071770747	84	494	39	0	65	413	7	103	1	1	9	6	0
CLOUD251	0	0	0	0	21	34	975	129	498	118	25	1171	159	726	127	35	111	74.44117647	0.088005053	0.10531588	281	453	99	5	27	407	96	74	1	1	15	1	0
CLOUD252	0	0	0	0	0	1	0	0	0	0	0	0	0	0	0	0	nan	nan	nan	nan	0	0	0	1	0	125	0	54	1	1	0	0	0
CLOUD253	0	0	0	0	1	3	43	6	28	15	2	75	22	110	16	3	67	30	0.047942108	0.040542106	68	146	8	1	0	330	3	86	1	1	1	2	1
CLOUD254	7	0	2	5	5	7	607	78	187	54	10	654	88	225	57	12	283.4	204.1428571	0.082183103	0.169813328	308	344	34	0	0	0	24	0	1	1	2	0	0
CLOUD255	0	0	0	0	9	10	631	78	260	59	30	664	87	284	74	30	107.5555556	118.3	0.083429917	0.077851542	140	236	66	0	0	0	0	44	1	1	0	1	1
CLOUD256	2	1	1	0	7	11	941	73	175	77	37	1006	97	273	82	43	153.7142857	103	0.067588907	0.129940568	477	587	99	2	0	0	57	0	1	1	4	1	1
CLOUD257	8	1	3	4	2	7	385	23	29	41	2	449	47	138	46	9	20	12.14285714	0.065322581	0.13908002	98	201	21	0	60	364	63	148	1	1	5	1	1
CLOUD258	8	1	3	4	2	4	95	39	22	36	2	153	53	98	39	8	9.5	13	0.098717949	0.093421053	189	270	13	0	0	0	35	0	1	1	2	1	1
CLOUD259	10	1	3	6	0	1	0	0	0	0	0	30	12	41	9	4	nan	17	nan	0.007352941	0	72	8	0	0	0	0	0	0	0	1	0	0
CLOUD260	1	0	0	1	12	17	494	65	116	69	8	567	94	203	73	15	23.08333333	19	0.208937046	0.162735518	174	218	31	0	24	540	21	114	1	1	3	3	3
CLOUD261	10	3	4	3	5	6	136	43	32	27	3	163	46	62	35	3	19.75	21.4	0.10297619	0.085555556	154	237	13	0	0	253	12	37	1	1	1	0	0
CLOUD262	9	1	3	5	16	25	986	76	380	90	10	1080	129	498	97	16	112.375	79.625	0.069941751	0.092999789	416	467	43	0	60	364	63	148	1	1	6	5	3
CLOUD263	4	1	2	1	1	2	78	14	17	6	2	97	25	25	9	7	7	4.5	0	0.5	14	42	11	0	0	0	1	0	1	1	1	0	0
CLOUD264	14	4	3	7	2	8	167	6	25	17	2	241	23	99	20	10	26	12	0.182180851	0.223475616	74	173	15	0	22	310	106	207	1	1	11	0	0
CLOUD265	2	0	1	1	0	3	0	0	0	0	0	61	28	121	12	1	nan	18.66666667	nan	0.045621109	0	57	1	0	13	237	18	151	1	1	2	2	0
CLOUD266	7	3	0	4	0	2	0	0	0	0	0	159	36	45	11	6	nan	79	nan	0.101728586	0	189	16	4	0	0	24	0	0	0	1	1	0
CLOUD267	5	1	1	3	7	7	204	30	59	24	2	204	30	59	24	2	9	9	0.153526626	0.153526626	91	91	5	0	56	465	10	280	1	1	0	0	0
