# Supplementary material for: Mapping the perturbome network of cellular perturbations
Source: Nat Commun. 2019 Nov 13;10:5140. doi: 10.1038/s41467-019-13058-9 (PMC6853941; doi:10.1038/s41467-019-13058-9)
Supplement: Supplementary file 15 — Supplementary Data 13 [file 41467_2019_13058_MOESM15_ESM.csv]

Drug1	Drug2	IsInteracting	InteractionTypes	ChemicalSimilarity	PPI_Min_AB_All_Filtered	PPI_Min_AB_All	PPI_Min_AB_DrugBank	PPI_Min_AB_PubChem	PPI_Min_AB_Chembl_Filtered	PPI_Min_AB_DrugBank_Filtered	PPI_Min_AB_Chembl	PPI_Min_AB_PubChem_Filtered	PPI_Mean_AB_All_Filtered	PPI_Mean_AB_All	PPI_Mean_AB_DrugBank	PPI_Mean_AB_PubChem	PPI_Mean_AB_Chembl_Filtered	PPI_Mean_AB_DrugBank_Filtered	PPI_Mean_AB_Chembl	PPI_Mean_AB_PubChem_Filtered	PPI_D_AB_All_Filtered	PPI_D_AB_All	PPI_D_AB_DrugBank	PPI_D_AB_PubChem	PPI_D_AB_Chembl_Filtered	PPI_D_AB_DrugBank_Filtered	PPI_D_AB_Chembl	PPI_D_AB_PubChem_Filtered	PPI_S_AB_All_Filtered	PPI_S_AB_All	PPI_S_AB_DrugBank	PPI_S_AB_PubChem	PPI_S_AB_Chembl_Filtered	PPI_S_AB_DrugBank_Filtered	PPI_S_AB_Chembl	PPI_S_AB_PubChem_Filtered	MsigD_BP	Msig_ChemGen_Perturbation_num	Msig_ChemGen_Perturbation	MsigD_BP_num	MsigD_MF	MsigD_MF_num	MsigD_CC_num	MsigD_CC	MsigD_KeGG_num	MsigD_KeGG	KeGG_Indirect	KeGG_Direct_num	KeGG_Direct
CLOUD001	CLOUD002	0	None	0.457142857143	2.6666666666666665	2.0	2.0	2.5	3.0	3.0	3.0	2.5	2.6666666666666665	2.3333333333333335	2.5	2.5	3.0	3.0	3.0	2.5	2.5	2.0	2.33333333333	2.33333333333	3.0	3.0	3.0	2.33333333333	2.0	0.0	0.833333333333	1.83333333333	3.0	3.0	3.0	1.83333333333	0.0925925925926	7	0.0380434782609	15	0.116279069767	5	3	0.214285714286	0	0.0	0.0	0	0.0
CLOUD001	CLOUD003	0	None	0.242857142857	2.0	2.0	2.0	2.0	nan	2.0	2.0	2.0	2.5	2.6140350877192984	3.0	2.3846153846153846	nan	2.5	2.3333333333333335	2.4	2.11111111111	2.31818181818	2.9	2.26666666667	nan	2.33333333333	2.25	2.14285714286	0.444444444444	0.897129186603	1.84444444444	0.882051282051	nan	1.33333333333	1.08333333333	0.442857142857	0.0577889447236	37	0.0839002267574	46	0.12	12	6	0.12	0	0.0	0.0126582278481	0	0
CLOUD001	CLOUD004	0	None	0.127272727273	2.6666666666666665	2.0	2.0	2.0	3.0	3.0	3.0	2.5	2.7777777777777777	2.6666666666666665	3.0	2.5714285714285716	3.0	3.0	3.0	2.6666666666666665	2.5	2.30769230769	2.83333333333	2.33333333333	3.0	3.0	3.0	2.4	1.0	1.00769230769	1.73333333333	1.04761904762	2.0	3.0	2.0	0.9	0.0632911392405	23	0.0739549839228	25	0.181818181818	10	5	0.166666666667	1	0.0666666666667	0.0416666666667	0	0.0
CLOUD001	CLOUD005	0	None	0.180555555556	2.3333333333333335	2.0	2.0	2.0	3.0	3.0	3.0	2.0	2.5555555555555554	2.6333333333333333	3.0	2.2	3.0	3.0	3.0	2.2	2.22222222222	2.15384615385	2.85714285714	2.0	3.0	3.0	3.0	2.0	0.805555555556	0.803846153846	1.85714285714	0.7	2.0	1.0	2.0	0.7	0.0761904761905	31	0.1	24	0.125	8	6	0.130434782609	1	0.0666666666667	0.037037037037	0	0.0
CLOUD001	CLOUD006	0	None	0.314814814815	0.6666666666666666	0.6666666666666666	2.0	0.5	2.0	2.0	2.0	0.5	2.342857142857143	2.37984496124031	3.0	2.2125	3.0555555555555554	2.9166666666666665	3.05	2.1818181818181817	1.97368421053	2.02173913043	2.94117647059	2.02380952381	3.0	2.84615384615	3.0	1.97142857143	0.616541353383	0.696157735086	1.84742647059	0.68630952381	1.94444444444	1.76282051282	2.0	0.592640692641	0.04375	98	0.12204234122	70	0.147783251232	30	11	0.0802919708029	4	0.0714285714286	0.0294117647059	0	0
CLOUD001	CLOUD007	0	None	0.296875	2.0	2.0	2.0	nan	2.0	3.0	2.0	nan	2.3333333333333335	2.1666666666666665	2.3333333333333335	nan	2.0	3.0	2.0	nan	2.0	2.0	2.25	nan	2.0	3.0	2.0	nan	0.0	0.375	1.08333333333	nan	2.0	3.0	2.0	nan	0.0324074074074	19	0.0695970695971	7	0.166666666667	9	5	0.277777777778	0	0.0	0.0	0	0
CLOUD001	CLOUD008	0	None	0.252525252525	2.3333333333333335	2.0	2.0	2.0	nan	nan	3.0	2.0	2.3333333333333335	2.466666666666667	2.6666666666666665	2.0	nan	nan	3.0	2.0	2.25	2.125	2.5	2.0	nan	nan	3.0	2.0	1.75	0.625	1.33333333333	1.5	nan	nan	2.0	1.5	0.0428211586902	13	0.0631067961165	17	0.148148148148	8	3	0.130434782609	1	0.0769230769231	0.0526315789474	0	0
CLOUD001	CLOUD009	0	None	0.238095238095	2.0	2.0	2.0	2.0	nan	nan	3.0	2.0	2.0	2.5	2.8	2.5	nan	nan	3.0	2.0	2.0	2.23076923077	2.66666666667	2.375	nan	nan	3.0	2.0	1.5	0.880769230769	1.66666666667	1.04166666667	nan	nan	3.0	1.5	0.0693430656934	24	0.0779220779221	19	0.117647058824	8	8	0.153846153846	0	0.0	0.0	0	0.0
CLOUD001	CLOUD010	0	None	0.25	2.0	2.0	2.0	2.0	nan	4.0	nan	2.0	2.4444444444444446	2.3333333333333335	3.0	2.0	nan	4.0	nan	2.0	2.16666666667	2.14285714286	2.66666666667	2.0	nan	4.0	nan	2.0	0.5	0.517857142857	0.166666666667	0.5	nan	4.0	nan	0.5	0.0889748549323	20	0.08	46	0.4	26	7	0.205882352941	2	0.133333333333	0.0909090909091	0	0
CLOUD001	CLOUD011	0	None	0.185714285714	2.0	2.0	2.0	2.0	2.0	2.0	2.0	2.0	2.6222222222222222	2.6315789473684212	2.875	2.0	2.6666666666666665	2.857142857142857	2.6666666666666665	2.0	2.38888888889	2.40909090909	2.82352941176	2.0	2.5	2.8	2.5	2.0	1.02222222222	1.04066985646	1.97977941176	0.6	1.83333333333	1.97857142857	1.83333333333	0.6	0.0487804878049	23	0.0756578947368	38	0.132530120482	11	4	0.0606060606061	1	0.142857142857	0.047619047619	0	0.0
CLOUD001	CLOUD012	0	None	0.296875	1.3333333333333333	1.3333333333333333	3.0	1.0	3.0	3.0	3.0	1.0	2.5555555555555554	2.5238095238095237	3.142857142857143	2.272727272727273	3.1666666666666665	3.2	3.1666666666666665	2.272727272727273	2.06666666667	2.05882352941	3.125	1.92307692308	3.14285714286	3.16666666667	3.14285714286	1.92307692308	0.483333333333	0.487394957983	1.83928571429	0.423076923077	2.14285714286	1.96666666667	2.14285714286	0.423076923077	0.0736497545008	40	0.0886917960089	45	0.211538461538	22	10	0.142857142857	2	0.0526315789474	0.020618556701	0	0.0
CLOUD001	CLOUD013	0	None	0.2	2.0	2.0	2.0	3.0	2.0	2.0	2.0	3.0	2.6315789473684212	2.6515151515151514	2.909090909090909	3.0	3.0	2.8947368421052633	3.0	3.0	2.36363636364	2.4	2.86956521739	3.0	2.75	2.85	2.75	3.0	0.995215311005	1.01363636364	1.98320158103	2.5	1.08333333333	1.98157894737	1.08333333333	2.5	0.0402892561983	36	0.0954907161804	39	0.123595505618	11	5	0.0657894736842	1	0.047619047619	0.0243902439024	0	0.0
CLOUD001	CLOUD014	0	None	0.30487804878	2.3333333333333335	2.3333333333333335	3.0	nan	nan	3.0	nan	nan	2.6666666666666665	2.6666666666666665	3.0	nan	nan	3.0	nan	nan	2.4	2.4	3.0	nan	nan	3.0	nan	nan	0.4	0.4	1.5	nan	nan	1.5	nan	nan	0.0421052631579	4	0.0227272727273	4	0.0535714285714	3	1	0.03125	1	0.166666666667	0.111111111111	0	0
CLOUD001	CLOUD015	0	None	0.219178082192	1.3333333333333333	1.3333333333333333	3.0	1.0	nan	nan	nan	1.0	1.8333333333333333	2.6666666666666665	3.1666666666666665	2.5714285714285716	nan	nan	nan	1.5	1.4	2.21428571429	3.14285714286	2.22222222222	nan	nan	nan	1.25	-0.6	0.577922077922	2.14285714286	0.436507936508	nan	nan	nan	-0.75	0.0678899082569	40	0.0954653937947	37	0.144444444444	13	8	0.135593220339	1	0.0666666666667	0.03125	0	0.0
CLOUD001	CLOUD016	0	None	0.303797468354	1.3333333333333333	1.3333333333333333	1.0	1.5	2.0	1.0	2.0	1.5	2.25	2.5595238095238093	2.6666666666666665	2.4444444444444446	2.4285714285714284	2.0	2.5555555555555554	2.25	1.86666666667	2.22580645161	2.57894736842	2.18181818182	2.375	1.875	2.5	2.0	0.533333333333	0.904377880184	1.8567251462	0.737373737374	1.30357142857	1.30357142857	1.38888888889	0.416666666667	0.0688741721854	51	0.0809523809524	52	0.173333333333	26	10	0.151515151515	1	0.0333333333333	0.015625	0	0.0
CLOUD001	CLOUD017	0	None	0.0657894736842	1.3333333333333333	1.3333333333333333	2.0	1.0	2.0	2.0	2.0	1.0	2.361111111111111	2.608695652173913	2.7857142857142856	2.25	2.5	2.625	2.6	2.0	1.93333333333	2.30769230769	2.73333333333	1.9	2.4	2.55555555556	2.5	1.625	0.725	0.851170568562	1.76904761905	0.2125	0.9	1.86805555556	1.0	-0.0416666666667	0.0613138686131	50	0.0932835820896	42	0.153846153846	20	10	0.0990099009901	4	0.1	0.046511627907	0	0.0
CLOUD001	CLOUD018	0	None	0.27027027027	2.0	2.0	2.0	2.0	3.0	2.0	3.0	2.0	2.5833333333333335	2.7333333333333334	3.0	2.5	3.0	2.5	3.0	2.5	2.14285714286	2.25	2.75	2.16666666667	3.0	2.33333333333	3.0	2.16666666667	0.642857142857	0.65	1.58333333333	0.666666666667	2.0	1.33333333333	2.0	0.666666666667	0.0560471976401	6	0.030303030303	19	0.0892857142857	5	5	0.104166666667	1	0.1	0.04	0	0
CLOUD001	CLOUD019	0	None	0.275362318841	2.3333333333333335	2.0	2.0	2.0	nan	3.0	3.0	nan	2.3333333333333335	2.6666666666666665	3.0	2.5625	nan	3.0	3.0	nan	2.25	2.36842105263	2.92307692308	2.4	nan	3.0	3.0	nan	1.75	0.899671052632	1.96474358974	1.025	nan	3.0	3.0	nan	0.0721003134796	31	0.0948012232416	23	0.104651162791	9	4	0.114285714286	0	0.0	0.0	0	0
CLOUD001	CLOUD020	0	None	0.0566037735849	1.3333333333333333	1.3333333333333333	2.0	1.0	nan	nan	2.0	1.0	1.5555555555555556	2.4871794871794872	2.888888888888889	2.375	nan	nan	3.0	1.3333333333333333	1.33333333333	2.125	2.8	2.1	nan	nan	2.83333333333	1.2	0.166666666667	0.932692307692	2.13333333333	0.85	nan	nan	2.03333333333	0.0333333333333	0.0984042553191	38	0.100263852243	37	0.263888888889	19	9	0.272727272727	1	0.047619047619	0.03125	0	0.0
CLOUD001	CLOUD021	0	None	0.45	2.3333333333333335	2.3333333333333335	3.0	2.0	nan	3.0	nan	2.0	2.7777777777777777	2.75	3.0	2.0	nan	3.0	nan	2.0	2.5	2.45454545455	3.0	2.0	nan	3.0	nan	2.0	0.5	0.579545454545	1.66666666667	1.5	nan	1.5	nan	1.5	0.030487804878	19	0.063122923588	5	0.0	0	2	0.0571428571429	0	0.0	0.0	0	0.0
CLOUD001	CLOUD022	0	None	0.474576271186	3.0	3.0	3.0	nan	nan	3.0	nan	nan	3.0	3.0	3.0	nan	nan	3.0	nan	nan	3.0	3.0	3.0	nan	nan	3.0	nan	nan	2.5	2.5	3.0	nan	nan	3.0	nan	nan	0.0619469026549	1	0.0062893081761	7	0.0714285714286	3	0	0.0	1	0.142857142857	0.1	0	0
CLOUD001	CLOUD023	0	None	0.25	1.3333333333333333	1.3333333333333333	2.0	1.0	2.0	2.0	2.0	1.0	2.4242424242424243	2.5402298850574714	2.967741935483871	2.283333333333333	2.625	2.909090909090909	2.7	2.259259259259259	2.13888888889	2.26229508197	2.9375	2.125	2.55555555556	2.83333333333	2.63636363636	2.10344827586	0.820707070707	0.934708875071	2.06653225806	0.808333333333	1.80555555556	1.9696969697	1.88636363636	0.788633461047	0.0349143610013	82	0.087982832618	53	0.140703517588	28	11	0.0705128205128	3	0.06	0.0291262135922	0	0.0
CLOUD001	CLOUD024	0	None	0.189189189189	0.6666666666666666	0.6666666666666666	2.0	0.5	2.0	2.0	2.0	0.5	2.0392156862745097	2.158536585365854	2.909090909090909	2.0136986301369864	2.4166666666666665	2.0	2.5	1.9705882352941178	1.83098591549	1.95294117647	2.83333333333	1.90666666667	2.38461538462	2.0	2.46666666667	1.85714285714	0.750103562552	0.855380200861	2.24242424242	0.810776255708	1.67628205128	1.5	1.68095238095	0.776260504202	0.0474254742547	121	0.0937257939582	70	0.170454545455	30	10	0.0819672131148	4	0.0606060606061	0.0289855072464	0	0.0
CLOUD001	CLOUD025	0	None	0.208333333333	1.3333333333333333	1.3333333333333333	2.0	1.0	3.0	2.0	2.0	1.0	2.2528735632183907	2.3333333333333335	2.6666666666666665	2.1	3.2	2.6666666666666665	3.0	2.0	2.0	2.07317073171	2.6	2.0	3.16666666667	2.57142857143	2.875	1.88461538462	0.758620689655	0.77053915276	1.6	0.683333333333	2.16666666667	1.65476190476	1.875	0.613782051282	0.0389523169913	72	0.083044982699	58	0.111111111111	24	11	0.0733333333333	5	0.0609756097561	0.0290697674419	0	0
CLOUD001	CLOUD026	0	None	0.246913580247	2.3333333333333335	2.0	2.0	2.0	3.0	3.0	3.0	2.0	2.3333333333333335	2.5238095238095237	2.5	2.25	3.0	3.0	3.0	2.0	2.2	2.3	2.33333333333	2.16666666667	3.0	3.0	3.0	2.0	0.7	0.585714285714	0.833333333333	0.416666666667	nan	3.0	nan	0.5	0.0621301775148	12	0.0472440944882	21	0.0792079207921	8	3	0.06	1	0.0714285714286	0.0434782608696	0	0
CLOUD001	CLOUD027	1	Increasing	0.716981132075	0.3333333333333333	0.3333333333333333	1.0	nan	2.0	1.0	2.0	nan	1.1111111111111112	1.9583333333333333	2.142857142857143	nan	2.0	1.3333333333333333	2.0	nan	0.5	1.27272727273	2.0	nan	2.0	1.25	2.0	nan	-0.666666666667	0.0852272727273	1.28571428571	nan	2.0	0.583333333333	2.0	nan	0.325688073394	139	0.556	71	0.588235294118	30	10	0.333333333333	4	0.307692307692	0.210526315789	0	0.0
CLOUD001	CLOUD028	0	None	0.324675324675	2.3333333333333335	2.0	2.0	2.0	3.0	3.0	3.0	2.0	2.3333333333333335	2.4444444444444446	2.5	2.5	3.0	3.0	3.0	2.0	2.2	2.22222222222	2.4	2.25	3.0	3.0	3.0	2.0	0.7	0.722222222222	1.275	0.25	3.0	3.0	3.0	1.5	0.055421686747	16	0.0788177339901	23	0.114285714286	8	3	0.0697674418605	1	0.1	0.0740740740741	0	0.0
CLOUD001	CLOUD029	0	None	0.25	2.0	2.0	3.0	2.0	2.0	3.0	2.0	2.0	2.75	2.7948717948717947	3.0	2.6153846153846154	3.0	3.0	3.090909090909091	2.5833333333333335	2.4	2.4375	3.0	2.46666666667	2.90909090909	3.0	3.0	2.42857142857	0.733333333333	0.745192307692	2.0	0.774358974359	1.80909090909	2.0	1.86363636364	0.761904761905	0.0411184210526	15	0.0553505535055	25	0.0760869565217	7	4	0.0459770114943	1	0.111111111111	0.04	0	0.0
CLOUD001	CLOUD030	0	None	0.115384615385	nan	3.0	3.0	3.0	nan	nan	3.0	nan	nan	3.0	3.0	3.0	nan	nan	3.0	nan	nan	3.0	3.0	3.0	nan	nan	3.0	nan	nan	2.0	2.5	2.0	nan	nan	2.5	nan	0.0573770491803	16	0.068085106383	7	0.0243902439024	1	2	0.133333333333	0	0.0	0.0	0	0
CLOUD001	CLOUD031	1	Decreasing	0.130434782609	0.6666666666666666	0.6666666666666666	2.0	0.5	nan	nan	3.0	0.5	1.9285714285714286	2.3333333333333335	2.85	1.8333333333333333	nan	nan	3.0	1.8214285714285714	1.47058823529	1.97435897436	2.80952380952	1.58823529412	nan	nan	3.0	1.5625	0.327731092437	0.654914529915	1.83452380952	0.421568627451	nan	nan	3.0	0.419642857143	0.0604770017036	94	0.102285092492	71	0.156756756757	29	11	0.104761904762	3	0.0545454545455	0.0267857142857	0	0.0
CLOUD001	CLOUD032	0	None	0.24	2.0	2.0	2.0	2.0	2.0	2.0	2.0	2.0	2.3333333333333335	2.508771929824561	2.8181818181818183	2.272727272727273	2.6666666666666665	2.7142857142857144	2.6666666666666665	2.2222222222222223	2.13333333333	2.27272727273	2.75	2.23076923077	2.5	2.625	2.5	2.18181818182	0.883333333333	0.930622009569	1.88636363636	1.0034965035	2.0	1.91071428571	2.0	1.01515151515	0.061320754717	27	0.0820668693009	52	0.203125	26	8	0.0975609756098	2	0.0952380952381	0.047619047619	0	0
CLOUD001	CLOUD033	0	None	0.279411764706	3.0	2.0	2.0	nan	3.0	nan	3.0	nan	3.0	2.683333333333333	3.0625	nan	3.0	nan	3.0	nan	3.0	2.39130434783	3.0	nan	3.0	nan	3.0	nan	2.5	1.01630434783	2.1875	nan	3.0	nan	1.5	nan	0.0614250614251	34	0.0841584158416	25	0.0934579439252	10	4	0.0689655172414	0	0.0	0.0	0	0
CLOUD001	CLOUD034	0	None	0.208333333333	nan	3.0	3.0	nan	nan	nan	nan	nan	nan	3.0	3.0	nan	nan	nan	nan	nan	nan	3.0	3.0	nan	nan	nan	nan	nan	nan	2.0	2.5	nan	nan	nan	nan	nan	0.0573770491803	16	0.068085106383	7	0.0243902439024	1	2	0.133333333333	0	0.0	0.0	0	0
CLOUD001	CLOUD035	0	None	0.275	2.0	2.0	2.0	2.0	nan	2.0	2.0	nan	2.6666666666666665	2.5	2.75	2.0	nan	3.0	2.0	nan	2.22222222222	2.18181818182	2.66666666667	2.0	nan	2.85714285714	2.0	nan	0.222222222222	0.556818181818	1.54166666667	1.5	nan	1.35714285714	2.0	nan	0.0522088353414	23	0.0793103448276	13	0.0649350649351	5	3	0.0461538461538	0	0.0	0.0	0	0
CLOUD001	CLOUD036	0	None	0.0793650793651	nan	2.0	2.0	3.0	nan	nan	nan	nan	nan	2.5833333333333335	3.0	3.0	nan	nan	nan	nan	nan	2.27272727273	2.88888888889	3.0	nan	nan	nan	nan	nan	1.02272727273	2.13888888889	2.5	nan	nan	nan	nan	0.0267857142857	21	0.065625	6	0.0689655172414	4	4	0.25	0	0.0	0.0	0	0
CLOUD001	CLOUD037	0	None	0.189655172414	1.3333333333333333	1.3333333333333333	2.0	1.0	2.0	3.0	2.0	1.0	2.41025641025641	2.5384615384615383	3.1052631578947367	2.3513513513513513	3.0	3.0	3.0	2.3	2.13793103448	2.29090909091	3.05	2.23076923077	2.92307692308	3.0	2.94444444444	2.14814814815	0.753315649867	0.983216783217	2.39210526316	0.798336798337	1.79807692308	3.0	1.82679738562	0.748148148148	0.0429594272076	76	0.0751730959446	54	0.134328358209	27	11	0.0738255033557	4	0.0666666666667	0.032	0	0.0
CLOUD001	CLOUD038	0	None	0.36231884058	2.0	2.0	2.0	2.0	2.0	2.0	2.0	2.0	2.466666666666667	2.5238095238095237	2.6	2.125	2.75	2.75	2.888888888888889	2.125	2.125	2.2	2.5	2.0	2.66666666667	2.6	2.8	2.0	0.725	0.771428571429	1.7	0.75	2.16666666667	1.85	2.18888888889	0.75	0.0879396984925	17	0.0688259109312	35	0.0869565217391	8	5	0.0819672131148	1	0.0625	0.0416666666667	0	0.0
CLOUD001	CLOUD039	0	None	0.52380952381	4.0	2.3333333333333335	3.0	nan	nan	4.0	nan	nan	4.0	2.8333333333333335	3.3333333333333335	nan	nan	4.0	nan	nan	4.0	2.55555555556	3.25	nan	nan	4.0	nan	nan	3.5	0.0555555555556	1.25	nan	nan	4.0	nan	nan	0.0666666666667	8	0.0373831775701	8	0.0634920634921	4	1	0.0384615384615	1	0.166666666667	0.1	0	0
CLOUD001	CLOUD040	0	None	0.141176470588	2.0	2.0	3.0	2.0	3.0	3.0	3.0	2.0	2.533333333333333	2.6363636363636362	3.0	2.4285714285714284	3.0	3.0	3.0	2.0	2.125	2.28571428571	3.0	2.33333333333	3.0	3.0	3.0	2.0	0.325	0.831168831169	1.33333333333	1.11904761905	3.0	1.0	3.0	0.5	0.0698412698413	22	0.0652818991098	22	0.0860215053763	8	5	0.106382978723	1	0.0666666666667	0.0434782608696	0	0.0
CLOUD001	CLOUD041	0	None	0.322033898305	1.3333333333333333	1.3333333333333333	2.0	1.5	3.0	nan	3.0	1.5	2.0	2.5238095238095237	2.8333333333333335	2.3125	3.0	nan	3.0	1.8333333333333333	1.42857142857	2.05882352941	2.71428571429	2.1	3.0	nan	3.0	1.6	0.303571428571	0.88025210084	1.79761904762	1.0375	3.0	nan	3.0	0.6	0.105072463768	42	0.0857142857143	58	0.333333333333	28	9	0.214285714286	2	0.0952380952381	0.0444444444444	0	0
CLOUD001	CLOUD042	0	None	0.25	2.3333333333333335	2.3333333333333335	3.0	2.0	3.0	3.0	3.0	2.0	2.8333333333333335	2.9047619047619047	3.2	2.6666666666666665	3.1666666666666665	3.2	3.2857142857142856	2.6666666666666665	2.44444444444	2.5	3.16666666667	2.375	3.14285714286	3.16666666667	3.25	2.375	0.861111111111	0.857142857143	2.16666666667	0.791666666667	2.05952380952	2.16666666667	2.10714285714	0.791666666667	0.0578034682081	12	0.0547945205479	10	0.0689655172414	4	4	0.093023255814	1	0.125	0.0555555555556	0	0
CLOUD001	CLOUD043	0	None	0.617021276596	0.3333333333333333	0.3333333333333333	1.0	0.0	2.0	1.0	2.0	0.0	1.8518518518518519	2.051282051282051	2.2857142857142856	1.75	2.0	1.6666666666666667	2.0	1.75	1.25	1.5	2.125	1.2	2.0	1.5	2.0	1.2	0.0833333333333	0.230769230769	1.26785714286	0.0125	2.0	1.0	2.0	0.0125	0.0825581395349	141	0.337320574163	71	0.294117647059	30	10	0.16393442623	4	0.142857142857	0.0666666666667	0	0.0
CLOUD001	CLOUD044	0	None	0.258064516129	1.3333333333333333	1.3333333333333333	2.0	1.0	2.0	2.0	2.0	1.0	2.5619047619047617	2.6176470588235294	2.953488372093023	2.3714285714285714	2.8333333333333335	2.8095238095238093	2.875	2.35	2.21052631579	2.32394366197	2.93181818182	2.18918918919	2.71428571429	2.77272727273	2.77777777778	2.09090909091	0.681954887218	0.926884838442	2.00158562368	0.703474903475	1.46428571429	1.77272727273	1.59027777778	0.440909090909	0.0358014646054	72	0.0920716112532	44	0.135	27	9	0.0661764705882	2	0.047619047619	0.018018018018	0	0
CLOUD001	CLOUD045	0	None	0.285714285714	2.0	2.0	3.0	2.0	3.0	3.0	3.0	2.0	2.5925925925925926	2.65	3.25	2.526315789473684	3.111111111111111	3.25	3.111111111111111	2.4705882352941178	2.33333333333	2.39130434783	3.2	2.42857142857	3.1	3.2	3.1	2.36842105263	1.08333333333	1.11630434783	2.075	1.16541353383	2.04444444444	2.075	2.04444444444	1.13312693498	0.0620782726046	34	0.0742358078603	46	0.180722891566	15	6	0.1	1	0.0434782608696	0.0322580645161	0	0.0
CLOUD001	CLOUD046	0	None	0.233333333333	1.3333333333333333	1.3333333333333333	3.0	1.0	nan	nan	nan	1.0	2.0303030303030303	2.128205128205128	3.0	1.8636363636363635	nan	nan	nan	1.8636363636363635	1.71428571429	1.8125	3.0	1.69230769231	nan	nan	nan	1.69230769231	0.305194805195	0.350961538462	1.5	0.283216783217	nan	nan	nan	0.283216783217	0.0912106135987	39	0.0826271186441	55	0.242990654206	26	8	0.186046511628	2	0.0526315789474	0.0210526315789	0	0
CLOUD001	CLOUD047	0	None	0.315789473684	2.0	2.0	2.0	2.0	2.0	3.0	2.0	2.0	2.4166666666666665	2.6176470588235294	3.111111111111111	2.325	2.888888888888889	3.0	2.9411764705882355	2.227272727272727	2.06666666667	2.32432432432	3.0	2.18181818182	2.8	3.0	2.88888888889	2.07692307692	0.65	0.839030206677	1.94444444444	0.706818181818	1.74444444444	3.0	1.77124183007	0.667832167832	0.0464285714286	55	0.0904605263158	39	0.0666666666667	11	6	0.0869565217391	1	0.0322580645161	0.0192307692308	0	0
CLOUD001	CLOUD048	0	None	0.727272727273	0.0	0.0	nan	0.0	0.0	nan	0.0	0.0	1.7575757575757576	1.8611111111111112	nan	1.8636363636363635	0.0	nan	0.0	1.75	1.14285714286	1.26666666667	nan	1.46153846154	0.0	nan	0.0	1.33333333333	-0.12987012987	-0.025	nan	0.143356643357	0.0	nan	0.0	0.0333333333333	0.0867970660147	152	0.428169014085	71	0.30303030303	30	11	0.177419354839	5	0.416666666667	0.192307692308	0	0
CLOUD001	CLOUD049	0	None	0.385542168675	0.6666666666666666	0.6666666666666666	2.0	0.5	nan	3.0	2.0	0.5	2.4583333333333335	2.4537037037037037	2.9130434782608696	1.9545454545454546	nan	3.0	2.0	1.8333333333333333	1.96296296296	2.05128205128	2.875	1.61538461538	nan	3.0	2.0	1.45454545455	0.712962962963	0.773504273504	2.09239130435	0.342657342657	nan	2.23333333333	2.0	0.232323232323	0.0566967953985	84	0.130030959752	69	0.18125	29	9	0.0865384615385	4	0.0952380952381	0.0408163265306	0	0.0
CLOUD001	CLOUD050	0	None	0.2	2.0	2.0	3.0	2.0	2.0	3.0	2.0	2.0	2.3333333333333335	2.5555555555555554	3.0	2.0	2.0	3.0	2.0	2.0	2.14285714286	2.33333333333	3.0	2.0	2.0	3.0	2.0	2.0	0.517857142857	0.583333333333	1.75	1.5	2.0	2.0	2.0	1.5	0.0848708487085	27	0.0810810810811	23	0.2	11	3	0.051724137931	0	0.0	0.0714285714286	0	0
CLOUD001	CLOUD051	0	None	0.666666666667	0.0	0.0	0.0	0.0	1.0	0.0	1.0	0.0	1.7435897435897436	2.5359477124183005	2.870967741935484	2.1666666666666665	1.5	1.0	2.0	1.7916666666666667	1.1875	2.16666666667	2.78125	1.91304347826	1.4	0.75	1.85714285714	1.42857142857	0.0336538461538	0.774509803922	1.82963709677	0.603519668737	0.65	0.25	1.10714285714	0.261904761905	0.0658627087199	152	0.201058201058	71	0.166666666667	30	11	0.11	5	0.128205128205	0.0595238095238	0	0.0
CLOUD001	CLOUD052	0	None	0.181818181818	0.3333333333333333	0.3333333333333333	3.0	0.0	3.0	3.0	3.0	0.0	2.0925925925925926	2.236111111111111	3.0	1.9736842105263157	3.0	3.0	3.0	1.875	1.57142857143	1.77777777778	3.0	1.61904761905	3.0	3.0	3.0	1.5	0.265873015873	0.423611111111	1.7	0.303258145363	3.0	3.0	1.5	0.21875	0.0652573529412	141	0.201428571429	71	0.175438596491	30	11	0.1	4	0.0869565217391	0.0392156862745	0	0.0
CLOUD001	CLOUD053	0	None	0.44776119403	1.3333333333333333	1.3333333333333333	2.0	1.0	2.0	2.0	2.0	1.0	2.111111111111111	2.343283582089552	2.7027027027027026	2.18	2.25	2.6	2.25	2.0	1.81481481481	2.04285714286	2.68421052632	2.0	2.22222222222	2.5	2.22222222222	1.8	0.668981481481	0.774200426439	1.84637268848	0.72	1.34722222222	1.8	1.34722222222	0.522222222222	0.0366586538462	110	0.0827689992476	61	0.110599078341	24	11	0.0639534883721	4	0.0571428571429	0.025974025974	0	0
CLOUD001	CLOUD054	0	None	0.0909090909091	0.6666666666666666	0.6666666666666666	2.0	0.5	2.0	2.0	2.0	0.5	1.9895833333333333	2.057142857142857	2.8333333333333335	1.8571428571428572	2.3333333333333335	2.75	2.3333333333333335	1.8076923076923077	1.62857142857	1.71052631579	2.71428571429	1.66666666667	2.25	2.6	2.25	1.60714285714	0.487946428571	0.553383458647	1.88095238095	0.505952380952	1.25	2.1	1.25	0.453296703297	0.0480054090602	126	0.124015748031	71	0.153846153846	30	11	0.0827067669173	5	0.0943396226415	0.045045045045	0	0.0
CLOUD001	CLOUD055	0	None	0.316666666667	2.3333333333333335	2.0	2.0	nan	nan	3.0	nan	nan	2.6666666666666665	2.7333333333333334	3.0	nan	nan	3.0	nan	nan	2.4	2.375	2.83333333333	nan	nan	3.0	nan	nan	0.9	0.775	1.73333333333	nan	nan	2.0	nan	nan	0.0432432432432	12	0.0526315789474	8	0.116666666667	7	4	0.125	1	0.0769230769231	0.0416666666667	0	0.0
CLOUD001	CLOUD056	0	None	0.282352941176	2.0	2.0	2.0	2.0	nan	2.0	3.0	2.0	2.4615384615384617	2.6565656565656566	3.142857142857143	2.4375	nan	2.0	3.0	2.3846153846153846	2.25	2.33333333333	3.06666666667	2.33333333333	nan	2.0	3.0	2.26666666667	0.711538461538	0.757575757576	1.81666666667	0.802083333333	nan	2.0	3.0	0.728205128205	0.0760697305864	74	0.103786816269	48	0.15652173913	18	8	0.0941176470588	2	0.142857142857	0.0487804878049	0	0
CLOUD001	CLOUD057	0	None	0.219512195122	0.6666666666666666	0.6666666666666666	2.0	0.5	3.0	2.0	3.0	0.5	1.75	2.2435897435897436	2.6666666666666665	1.8666666666666667	3.0	2.0	3.0	1.5	1.33333333333	1.86206896552	2.6	1.64705882353	3.0	2.0	3.0	1.25	0.333333333333	0.631299734748	1.43333333333	0.580392156863	3.0	2.0	3.0	0.2	0.0794016110472	95	0.124835742444	69	0.187096774194	29	10	0.125	3	0.0681818181818	0.0333333333333	0	0
CLOUD001	CLOUD058	0	None	0.323943661972	0.6666666666666666	0.6666666666666666	2.0	0.5	2.0	2.0	2.0	0.5	2.3043478260869565	2.4166666666666665	2.75	2.25	2.888888888888889	2.5	3.0	2.1904761904761907	1.92307692308	2.10256410256	2.69230769231	2.1	2.8	2.42857142857	2.91666666667	2.0	0.57525083612	0.685897435897	1.85897435897	0.689285714286	1.91111111111	1.67857142857	1.96212121212	0.642857142857	0.0516467065868	93	0.140909090909	69	0.151832460733	29	11	0.0748299319728	4	0.0769230769231	0.0314960629921	0	0.0
CLOUD001	CLOUD059	0	None	0.342857142857	0.3333333333333333	0.3333333333333333	2.0	0.0	3.0	3.0	3.0	0.0	2.1231884057971016	2.2349726775956285	2.8181818181818183	2.0462962962962963	3.0	3.0	3.0	1.9659090909090908	1.75510204082	1.890625	2.75	1.875	3.0	3.0	3.0	1.76086956522	0.559449866903	0.718493852459	1.79545454545	0.680555555556	1.5	1.5	1.5	0.579051383399	0.0384823848238	146	0.113618677043	71	0.120967741935	30	11	0.0658682634731	4	0.0555555555556	0.0236686390533	0	0.0
CLOUD001	CLOUD060	0	None	0.246913580247	2.0	2.0	3.0	2.0	2.0	3.0	2.0	2.0	2.5555555555555554	2.681159420289855	3.111111111111111	2.5	3.0	3.25	3.0	2.4545454545454546	2.26666666667	2.46153846154	3.1	2.35714285714	2.91666666667	3.2	2.92307692308	2.30769230769	0.85	1.07023411371	2.1	1.02380952381	2.14393939394	2.45	2.21474358974	0.898601398601	0.056270096463	35	0.0892857142857	35	0.0555555555556	6	4	0.0547945205479	1	0.0625	0.0333333333333	0	0.0
CLOUD001	CLOUD061	0	None	0.20987654321	2.0	2.0	2.0	2.0	2.0	nan	2.0	2.0	2.2222222222222223	2.393939393939394	2.8	2.0	2.6666666666666665	nan	2.75	2.0	2.0	2.07142857143	2.66666666667	2.0	2.5	nan	2.6	2.0	0.333333333333	0.571428571429	1.56666666667	0.75	1.33333333333	nan	1.85	0.333333333333	0.0275229357798	22	0.0743243243243	6	0.106666666667	8	3	0.0714285714286	0	0.0	0.0	0	0
CLOUD001	CLOUD062	0	None	0.1	0.6666666666666666	0.6666666666666666	2.0	0.5	2.0	nan	2.0	0.5	2.2374429223744294	2.2916666666666665	2.7142857142857144	2.1296296296296298	2.875	nan	2.8947368421052633	2.0902777777777777	1.93421052632	1.98901098901	2.625	1.98795180723	2.82352941176	nan	2.85	1.94594594595	0.749279019466	0.784465534466	1.76785714286	0.790420943031	1.85477941176	nan	1.87631578947	0.758445945946	0.0314576871954	126	0.0826229508197	71	0.0961538461538	30	11	0.0493273542601	5	0.049504950495	0.0247524752475	0	0.0
CLOUD001	CLOUD063	1	Emergent	0.348484848485	1.0	1.0	2.0	1.0	2.0	2.0	2.0	1.0	2.0634920634920637	2.183520599250936	2.5	2.0422535211267605	2.3	2.0	2.3846153846153846	1.9666666666666666	1.81818181818	1.94565217391	2.45454545455	1.93150684932	2.27272727273	2.0	2.35714285714	1.85483870968	0.659451659452	0.760258915486	1.40454545455	0.706154736639	1.57272727273	2.0	1.58791208791	0.654838709677	0.0345177664975	119	0.0797587131367	68	0.0790273556231	26	11	0.0536585365854	5	0.0490196078431	0.0252525252525	0	0
CLOUD001	CLOUD064	0	None	0.428571428571	0.6666666666666666	0.6666666666666666	1.0	0.5	2.0	1.0	2.0	0.5	2.3125	2.4104938271604937	2.675	2.2465753424657535	2.7058823529411766	2.0	2.75	2.206896551724138	1.97014925373	2.0990990991	2.63414634146	2.08	2.66666666667	1.9	2.71428571429	2.01666666667	0.743586753731	0.825950950951	1.85914634146	0.799178082192	1.93137254902	1.28888888889	1.93928571429	0.749425287356	0.0369022869023	123	0.0915178571429	71	0.106007067138	30	11	0.0572916666667	5	0.0549450549451	0.0274725274725	0	0.0
CLOUD001	CLOUD065	0	None	0.279411764706	2.0	2.0	2.0	2.0	2.0	nan	2.0	2.0	2.1666666666666665	2.4074074074074074	2.6666666666666665	2.0	2.5	nan	2.6666666666666665	2.0	2.0	2.08333333333	2.57142857143	2.0	2.33333333333	nan	2.5	2.0	0.5	0.472222222222	1.40476190476	0.5	1.33333333333	nan	1.5	0.5	0.0223463687151	22	0.0782918149466	4	0.0985915492958	7	3	0.0789473684211	0	0.0	0.0	0	0.0
CLOUD001	CLOUD066	0	None	0.228571428571	0.6666666666666666	0.6666666666666666	2.0	0.5	nan	nan	3.0	0.5	2.0952380952380953	2.5416666666666665	2.9285714285714284	2.0	nan	nan	3.0	2.0	1.5	2.11111111111	2.86666666667	1.55555555556	nan	nan	3.0	1.55555555556	0.142857142857	0.673611111111	1.90238095238	0.198412698413	nan	nan	3.0	0.198412698413	0.109677419355	80	0.156862745098	68	0.193333333333	29	10	0.147058823529	3	0.111111111111	0.063829787234	0	0.0
CLOUD001	CLOUD067	0	None	0.325	2.0	2.0	2.0	nan	nan	2.0	nan	nan	2.4444444444444446	2.688888888888889	2.8666666666666667	nan	nan	2.6666666666666665	nan	nan	2.16666666667	2.38888888889	2.8125	nan	nan	2.5	nan	nan	0.166666666667	1.05555555556	1.97916666667	nan	nan	1.0	nan	nan	0.0504201680672	24	0.0786885245902	18	0.107142857143	9	5	0.104166666667	1	0.0666666666667	0.0454545454545	0	0.0
CLOUD001	CLOUD068	0	None	0.275	1.6666666666666667	1.6666666666666667	2.0	1.5	2.0	2.0	2.0	1.5	2.6576576576576576	2.6358024691358026	2.909090909090909	2.4767441860465116	2.8095238095238093	2.8125	2.782608695652174	2.513888888888889	2.35	2.35087719298	2.86956521739	2.33333333333	2.77272727273	2.76470588235	2.75	2.34210526316	0.958108108108	0.952729044834	2.00592885375	0.937984496124	1.84415584416	1.88970588235	1.8152173913	0.953216374269	0.0551977920883	67	0.1072	60	0.151685393258	27	9	0.0810810810811	1	0.04	0.0289855072464	0	0.0
CLOUD001	CLOUD069	0	None	0.3875	0.6666666666666666	0.6666666666666666	2.0	0.5	2.0	3.0	2.0	0.5	2.4761904761904763	2.4731182795698925	2.857142857142857	2.3260869565217392	2.8181818181818183	3.25	2.769230769230769	2.325	2.04166666667	2.11764705882	2.75	2.08	2.75	3.2	2.71428571429	2.04545454545	0.660714285714	0.698292220114	1.75	0.62347826087	1.75	2.45	1.71428571429	0.595454545455	0.0797619047619	75	0.195822454308	67	0.271844660194	28	8	0.111111111111	4	0.25	0.102564102564	0	0
CLOUD001	CLOUD070	0	None	0.384615384615	0.3333333333333333	0.3333333333333333	2.0	0.0	nan	nan	3.0	0.0	0.6666666666666666	1.7777777777777777	2.6666666666666665	1.0	nan	nan	3.0	0.5	0.2	1.0	2.5	0.4	nan	nan	3.0	0.0	-0.8	-0.333333333333	1.33333333333	-0.766666666667	nan	nan	3.0	-1.0	0.22049689441	141	0.518382352941	71	0.352941176471	30	10	0.25641025641	4	0.363636363636	0.307692307692	0	0.0
CLOUD001	CLOUD071	0	None	0.320512820513	1.0	1.0	2.0	1.0	1.0	2.0	1.0	1.0	2.1333333333333333	2.147482014388489	2.533333333333333	2.0278810408921935	2.0	2.25	2.05	2.0283018867924527	1.94402985075	1.95729537367	2.5	1.94833948339	1.94736842105	2.22222222222	2.0	1.94756554307	0.877992114897	0.885352927622	1.76666666667	0.879566249194	1.3918128655	1.59722222222	1.4	0.881527807222	0.0256598240469	134	0.0612431444241	70	0.0759878419453	25	11	0.0378006872852	4	0.0416666666667	0.0196078431373	0	0.0
CLOUD001	CLOUD072	0	None	0.723404255319	0.0	0.0	0.0	0.0	0.0	0.0	0.0	0.0	1.8095238095238095	2.3063063063063063	2.7333333333333334	1.7826086956521738	1.1428571428571428	1.6666666666666667	1.5	1.65	1.375	1.925	2.5625	1.56	1.0	1.42857142857	1.33333333333	1.40909090909	0.255952380952	0.641216216216	1.72916666667	0.386086956522	0.5	0.595238095238	0.770833333333	0.309090909091	0.0525536639526	152	0.2	71	0.170454545455	30	11	0.118279569892	5	0.0980392156863	0.0446428571429	0	0.0
CLOUD001	CLOUD073	0	None	0.336842105263	2.0	2.0	2.0	2.0	2.0	2.0	2.0	2.0	2.526315789473684	2.6315789473684212	3.0555555555555554	2.4	2.8181818181818183	2.5	2.7857142857142856	2.3684210526315788	2.22727272727	2.34146341463	3.0	2.25925925926	2.75	2.33333333333	2.73333333333	2.2380952381	0.753588516746	0.986200256739	2.19444444444	0.779259259259	1.65909090909	1.33333333333	1.69761904762	0.764411027569	0.0426136363636	59	0.0929133858268	30	0.0887096774194	11	4	0.0430107526882	1	0.047619047619	0.025	0	0.0
CLOUD001	CLOUD074	0	None	0.34	0.6666666666666666	0.6666666666666666	nan	0.5	2.0	nan	2.0	0.5	1.75	2.142857142857143	nan	1.9166666666666667	2.5	nan	2.6666666666666665	1.625	1.14285714286	1.6	nan	1.5	2.33333333333	nan	2.5	1.16666666667	-0.357142857143	0.0285714285714	nan	0.0	1.33333333333	nan	1.33333333333	-0.333333333333	0.239130434783	72	0.257142857143	66	0.537037037037	29	9	0.5625	4	0.2	0.125	0	0
CLOUD001	CLOUD075	0	None	0.377049180328	2.0	2.0	2.0	nan	2.0	2.0	2.0	nan	2.5555555555555554	2.6666666666666665	2.75	nan	2.5	2.6666666666666665	2.75	nan	2.16666666667	2.25	2.6	nan	2.33333333333	2.5	2.6	nan	0.5	0.65	1.35	nan	1.33333333333	1.33333333333	1.6	nan	0.0	7	0.0324074074074	0	0.0	0	0	0.0	0	0.0	0.0	0	0.0
CLOUD001	CLOUD076	0	None	0.278481012658	0.6666666666666666	0.6666666666666666	3.0	0.5	3.0	nan	3.0	0.5	1.7916666666666667	2.1666666666666665	3.25	1.6875	3.0	nan	3.0	1.5714285714285714	1.27272727273	1.6	3.2	1.3	3.0	nan	3.0	1.22222222222	0.0852272727273	0.308333333333	1.95	0.1125	3.0	nan	1.5	0.0793650793651	0.0865265760198	92	0.186234817814	70	0.27027027027	30	10	0.147058823529	4	0.102564102564	0.0540540540541	0	0.0
CLOUD001	CLOUD077	0	None	0.685185185185	0.3333333333333333	0.3333333333333333	2.0	0.0	nan	nan	2.0	0.0	1.9871794871794872	2.1914893617021276	2.7142857142857144	2.0135135135135136	nan	nan	2.0	1.8461538461538463	1.62068965517	1.86	2.625	1.82051282051	nan	nan	2.0	1.64285714286	0.466843501326	0.689787234043	1.55357142857	0.671864171864	nan	nan	nan	0.489010989011	0.0445420326223	145	0.123720136519	71	0.138248847926	30	11	0.0743243243243	5	0.0793650793651	0.0331125827815	0	0.0
CLOUD001	CLOUD078	0	None	0.2625	1.3333333333333333	1.3333333333333333	2.0	1.0	nan	nan	nan	1.0	2.066666666666667	2.526315789473684	3.090909090909091	1.8333333333333333	nan	nan	nan	1.8	1.625	2.09090909091	3.0	1.625	nan	nan	nan	1.57142857143	0.325	0.722488038278	2.09090909091	0.291666666667	nan	nan	nan	0.271428571429	0.0519480519481	37	0.0673952641166	40	0.1015625	13	4	0.0416666666667	5	0.0819672131148	0.04	0	0
CLOUD001	CLOUD079	0	None	0.147540983607	2.0	2.0	3.0	2.0	2.0	3.0	2.0	2.0	2.4	2.4166666666666665	3.0	2.2916666666666665	2.8	3.0	2.8333333333333335	2.3	2.07692307692	2.06666666667	3.0	2.14285714286	2.66666666667	3.0	2.71428571429	2.16666666667	0.576923076923	0.483333333333	3.0	0.559523809524	1.46666666667	3.0	1.46428571429	0.666666666667	0.0723140495868	37	0.0864485981308	35	0.115384615385	9	7	0.1	1	0.0909090909091	0.0344827586207	0	0.0
CLOUD001	CLOUD080	0	None	0.413043478261	1.0	1.0	1.0	1.0	2.0	1.0	2.0	1.0	2.1481481481481484	2.2318840579710146	2.125	2.25	2.0	1.8333333333333333	2.0	2.1666666666666665	1.80952380952	1.88461538462	2.0	2.0	2.0	1.71428571429	2.0	1.92857142857	0.642857142857	0.645484949833	1.375	0.714285714286	2.0	1.21428571429	2.0	0.678571428571	0.0617529880478	66	0.076124567474	62	0.167630057803	29	11	0.0982142857143	3	0.0833333333333	0.037037037037	0	0.0
CLOUD001	CLOUD081	0	None	0.405797101449	2.0	2.0	2.0	2.0	nan	3.0	nan	2.0	2.1666666666666665	2.5	2.5	2.5	nan	3.0	nan	2.0	2.0	2.2	2.42857142857	2.375	nan	3.0	nan	2.0	0.5	0.783333333333	1.2619047619	1.20833333333	nan	3.0	nan	1.5	0.0758620689655	20	0.0673400673401	33	0.275862068966	16	4	0.129032258065	1	0.0625	0.0434782608696	0	0
CLOUD001	CLOUD082	0	None	0.327272727273	1.3333333333333333	1.3333333333333333	2.0	2.0	2.0	2.0	2.0	2.0	2.1296296296296298	2.1333333333333333	2.2222222222222223	2.2142857142857144	2.4	2.142857142857143	2.4	2.2142857142857144	1.80952380952	1.82608695652	2.2	2.125	2.33333333333	2.125	2.33333333333	2.125	0.670634920635	0.651086956522	1.47777777778	0.910714285714	1.53333333333	1.48214285714	1.53333333333	0.910714285714	0.0422222222222	53	0.0876033057851	57	0.218487394958	26	11	0.0839694656489	5	0.0757575757576	0.0342465753425	0	0
CLOUD001	CLOUD083	0	None	0.181818181818	0.6666666666666666	0.6666666666666666	3.0	0.5	2.0	nan	2.0	0.5	2.018181818181818	2.096774193548387	3.0	1.9838709677419355	2.0	nan	2.0	1.9090909090909092	1.74137931034	1.83076923077	3.0	1.859375	2.0	nan	2.0	1.77192982456	0.559561128527	0.645285359801	2.0	0.673891129032	2.0	nan	2.0	0.590111642743	0.0308293530178	130	0.0930565497495	71	0.111524163569	30	11	0.0516431924883	4	0.0416666666667	0.0197044334975	0	0
CLOUD001	CLOUD084	0	None	0.285714285714	0.6666666666666666	0.6666666666666666	2.0	0.5	2.0	2.0	2.0	0.5	2.5163398692810457	2.5483870967741935	3.026315789473684	2.317073170731707	2.7058823529411766	2.9375	2.6842105263157894	2.3421052631578947	2.2037037037	2.23076923077	3.0	2.16279069767	2.66666666667	2.90909090909	2.65	2.175	0.929193899782	0.932382133995	2.13157894737	0.870107770845	1.69607843137	2.03409090909	1.67631578947	0.898684210526	0.0532319391635	96	0.123552123552	70	0.158192090395	28	9	0.075	4	0.111111111111	0.0487804878049	0	0.0
CLOUD001	CLOUD085	0	None	0.171875	nan	2.0	2.0	3.0	nan	nan	3.0	nan	nan	2.6666666666666665	2.8	3.0	nan	nan	3.0	nan	nan	2.375	2.66666666667	3.0	nan	nan	3.0	nan	nan	0.875	1.66666666667	2.5	nan	nan	nan	nan	0.0653266331658	11	0.0518867924528	13	0.0925925925926	5	3	0.272727272727	0	0.0	0.0	0	0.0
CLOUD001	CLOUD086	0	None	0.44578313253	0.6666666666666666	0.6666666666666666	1.0	0.5	nan	1.0	nan	0.5	2.0	2.0526315789473686	2.0	2.0	nan	1.5	nan	2.0	1.68421052632	1.77272727273	1.83333333333	1.75	nan	1.33333333333	nan	1.75	0.527960526316	0.562200956938	0.833333333333	0.535714285714	nan	0.333333333333	nan	0.535714285714	0.0729927007299	82	0.134426229508	70	0.197278911565	29	9	0.0857142857143	3	0.142857142857	0.0625	0	0.0
CLOUD001	CLOUD087	0	None	0.242424242424	0.6666666666666666	0.6666666666666666	2.0	0.5	2.0	2.0	2.0	0.5	1.9666666666666666	2.0641025641025643	2.25	1.9	2.0	2.0	2.0	1.8333333333333333	1.5652173913	1.68965517241	2.2	1.63636363636	2.0	2.0	2.0	1.55	0.340217391304	0.401193633952	1.45	0.336363636364	1.0	1.5	1.0	0.3	0.0601694915254	101	0.135570469799	71	0.177514792899	30	11	0.142857142857	4	0.0634920634921	0.029197080292	0	0
CLOUD001	CLOUD088	0	None	0.48	0.3333333333333333	0.3333333333333333	2.0	0.0	1.0	2.0	1.0	0.0	2.057471264367816	2.3212121212121213	2.7	2.102272727272727	1.8	2.0	2.3333333333333335	1.9482758620689655	1.6875	1.98275862069	2.63636363636	1.91304347826	1.66666666667	2.0	2.2	1.70967741935	0.394396551724	0.628213166144	1.58636363636	0.606225296443	0.966666666667	1.0	1.36666666667	0.416573971079	0.0460440985733	147	0.144117647059	71	0.119047619048	30	11	0.0948275862069	4	0.056338028169	0.0275862068966	0	0.0
CLOUD001	CLOUD089	0	None	0.25	1.0	1.0	2.0	1.0	4.0	nan	3.0	1.0	1.9861111111111112	2.4473684210526314	2.945945945945946	2.0921052631578947	4.0	nan	3.5	1.8333333333333333	1.66666666667	2.11392405063	2.92105263158	1.95	4.0	nan	3.44444444444	1.69230769231	0.541666666667	0.778397734843	1.89402560455	0.739473684211	4.0	nan	2.06944444444	0.567307692308	0.0490974729242	93	0.0773067331671	68	0.127962085308	27	11	0.0887096774194	2	0.0327868852459	0.0162601626016	0	0.0
CLOUD001	CLOUD090	0	None	0.270588235294	2.0	2.0	2.0	2.0	nan	nan	2.0	2.0	2.1666666666666665	2.111111111111111	2.0	2.0	nan	nan	2.0	2.0	2.0	2.0	2.0	2.0	nan	nan	2.0	2.0	0.0	0.833333333333	2.0	0.833333333333	nan	nan	2.0	0.0	0.143564356436	8	0.0366972477064	29	0.428571428571	21	1	0.0188679245283	1	0.0769230769231	0.0416666666667	0	0
CLOUD001	CLOUD091	0	None	0.15	1.3333333333333333	1.3333333333333333	3.0	1.0	2.0	nan	2.0	1.0	2.238095238095238	2.4731182795698925	3.0	2.25	2.8	nan	3.0	2.0	1.94117647059	2.20588235294	3.0	2.08333333333	2.66666666667	nan	2.9	1.78571428571	0.548319327731	0.722011385199	1.7	0.674242424242	1.56666666667	nan	1.9	0.410714285714	0.0582428430405	55	0.0804093567251	59	0.156069364162	27	11	0.0814814814815	3	0.0731707317073	0.0344827586207	0	0.0
CLOUD001	CLOUD092	0	None	0.333333333333	0.3333333333333333	0.3333333333333333	2.0	0.0	2.0	4.0	2.0	0.0	2.171171171171171	2.3271604938271606	2.9166666666666665	2.1538461538461537	2.9	4.0	2.923076923076923	2.0606060606060606	1.825	2.0350877193	2.84615384615	1.9512195122	2.81818181818	4.0	2.85714285714	1.82857142857	0.649324324324	0.822124756335	1.84615384615	0.733270794246	2.16818181818	4.0	2.12637362637	0.631601731602	0.0530246452577	144	0.138862102218	71	0.121951219512	30	11	0.0753424657534	5	0.0684931506849	0.0301204819277	0	0.0
CLOUD001	CLOUD093	0	None	0.414634146341	2.3333333333333335	2.0	2.0	2.0	3.0	3.0	3.0	nan	2.3333333333333335	2.4285714285714284	2.5	2.5	3.0	3.0	3.0	nan	2.25	2.2	2.4	2.25	3.0	3.0	3.0	nan	1.75	0.628571428571	1.275	0.25	3.0	3.0	3.0	nan	0.0682730923695	15	0.0669642857143	17	0.130434782609	9	1	0.0277777777778	1	0.111111111111	0.1	0	0.0
CLOUD001	CLOUD094	0	None	0.230769230769	nan	2.3333333333333335	3.0	nan	nan	nan	nan	nan	nan	2.5555555555555554	3.0	nan	nan	nan	nan	nan	nan	2.33333333333	3.0	nan	nan	nan	nan	nan	nan	0.333333333333	1.5	nan	nan	nan	nan	nan	0.0581395348837	21	0.0763636363636	10	0.0666666666667	3	3	0.0967741935484	0	0.0	0.0	0	0
CLOUD001	CLOUD095	0	None	0.283582089552	2.3333333333333335	2.3333333333333335	3.0	2.0	3.0	3.0	3.0	2.0	2.75	2.75	3.0	2.5	3.0	3.0	3.0	2.5	2.42857142857	2.42857142857	3.0	2.2	3.0	3.0	3.0	2.2	0.678571428571	0.678571428571	1.5	0.533333333333	nan	1.5	nan	0.533333333333	0.043321299639	11	0.0531400966184	12	0.102941176471	7	1	0.0344827586207	1	0.0909090909091	0.117647058824	0	0.0
CLOUD001	CLOUD096	0	None	0.491525423729	2.0	2.0	3.0	2.0	3.0	3.0	3.0	2.0	2.4166666666666665	2.5555555555555554	3.25	2.25	3.0	3.0	3.0	2.25	2.0	2.11111111111	3.2	2.0	3.0	3.0	3.0	2.0	0.25	0.444444444444	1.95	0.25	3.0	1.5	3.0	0.25	0.0467422096317	13	0.052	33	0.263888888889	19	4	0.0597014925373	2	0.181818181818	0.0909090909091	0	0.0
CLOUD001	CLOUD097	0	None	0.149253731343	2.3333333333333335	2.3333333333333335	3.0	2.0	3.0	3.0	3.0	2.0	2.4166666666666665	2.388888888888889	3.0	2.0	3.0	3.0	3.0	2.0	2.14285714286	2.11111111111	3.0	2.0	3.0	3.0	3.0	2.0	0.517857142857	0.527777777778	3.0	0.333333333333	3.0	3.0	1.83333333333	0.5	0.135135135135	18	0.0681818181818	25	0.140625	9	1	0.0277777777778	1	0.166666666667	0.1	0	0
CLOUD001	CLOUD098	0	None	0.326530612245	2.3333333333333335	2.3333333333333335	3.0	nan	nan	3.0	nan	nan	3.0	3.0	3.5	nan	nan	3.5	nan	nan	2.57142857143	2.57142857143	3.4	nan	nan	3.4	nan	nan	1.44642857143	1.44642857143	2.775	nan	nan	2.775	nan	nan	0.0625	5	0.0290697674419	15	0.0714285714286	4	1	0.030303030303	1	0.166666666667	0.111111111111	0	0
CLOUD001	CLOUD099	0	None	0.180327868852	nan	2.0	2.0	2.0	nan	nan	nan	nan	nan	2.7333333333333334	2.6666666666666665	2.5	nan	nan	nan	nan	nan	2.25	2.5	2.25	nan	nan	nan	nan	nan	0.25	1.0	-0.25	nan	nan	nan	nan	0.0589887640449	30	0.0854700854701	21	0.0655737704918	4	5	0.217391304348	0	0.0	0.0	0	0
CLOUD001	CLOUD100	0	None	0.287671232877	2.0	2.0	2.0	nan	2.0	2.0	2.0	nan	2.5	2.3333333333333335	2.6	nan	2.0	2.5	2.0	nan	2.2	2.08333333333	2.5	nan	2.0	2.33333333333	2.0	nan	0.7	0.25	1.3	nan	nan	1.33333333333	nan	nan	0.0680272108844	16	0.0675105485232	20	0.160714285714	9	3	0.176470588235	1	0.0666666666667	0.05	0	0.0
CLOUD001	CLOUD101	0	None	0.396551724138	0.6666666666666666	0.6666666666666666	2.0	0.5	2.0	2.0	2.0	0.5	1.9761904761904763	2.0144927536231885	2.142857142857143	1.941860465116279	2.0	2.0	2.0	1.9125	1.73333333333	1.77551020408	2.125	1.8	2.0	2.0	2.0	1.7619047619	0.614285714286	0.634205856256	1.48214285714	0.660465116279	1.3	1.41666666667	1.25	0.636904761905	0.0441083805923	113	0.101436265709	70	0.144927536232	30	11	0.0982142857143	4	0.0606060606061	0.0275862068966	0	0.0
CLOUD001	CLOUD102	0	None	0.0757575757576	1.3333333333333333	1.3333333333333333	2.0	1.0	nan	3.0	nan	1.0	2.111111111111111	2.4166666666666665	2.6666666666666665	2.138888888888889	nan	3.0	nan	1.9545454545454546	1.73333333333	2.05714285714	2.61538461538	1.95	nan	3.0	nan	1.69230769231	0.4	0.635267857143	1.49038461538	0.672222222222	nan	3.0	nan	0.374125874126	0.0654008438819	74	0.0861466821886	62	0.191489361702	27	11	0.161764705882	2	0.0377358490566	0.0194174757282	0	0.0
CLOUD001	CLOUD103	0	None	0.56862745098	nan	2.0	2.0	nan	nan	nan	nan	nan	nan	2.8333333333333335	3.2	nan	nan	nan	nan	nan	nan	2.46153846154	3.09090909091	nan	nan	nan	nan	nan	nan	1.21153846154	2.34090909091	nan	nan	nan	nan	nan	0.0	17	0.0755555555556	0	0.0975609756098	4	4	0.363636363636	0	0.0	0.0	0	0
CLOUD001	CLOUD104	0	None	0.375	2.6666666666666665	2.0	2.0	2.0	nan	nan	3.0	2.5	2.6666666666666665	2.6507936507936507	2.9411764705882355	2.25	nan	nan	3.0	2.5	2.5	2.375	2.88888888889	2.0	nan	nan	3.0	2.33333333333	2.0	1.04166666667	2.12418300654	0.0	nan	nan	3.0	1.83333333333	0.0702614379085	32	0.0810126582278	43	0.0652173913043	6	5	0.166666666667	0	0.0	0.0185185185185	0	0
CLOUD001	CLOUD105	0	None	0.0746268656716	2.0	2.0	2.0	2.0	nan	3.0	3.0	2.0	2.3333333333333335	2.5641025641025643	2.6666666666666665	2.409090909090909	nan	3.0	3.0	2.1	2.0	2.25	2.5	2.30769230769	nan	3.0	3.0	2.0	0.5	0.865384615385	1.33333333333	0.944055944056	nan	2.0	3.0	0.5	0.0767195767196	40	0.0900900900901	29	0.120879120879	11	4	0.0571428571429	0	0.0	0.0	0	0
CLOUD001	CLOUD106	0	None	0.755102040816	0.0	0.0	1.0	0.0	0.0	1.0	0.0	0.0	1.7619047619047619	2.0144927536231885	2.2857142857142856	1.7857142857142858	1.6666666666666667	1.0	1.7	1.6666666666666667	1.23529411765	1.57692307692	2.125	1.5	1.5	1.0	1.54545454545	1.35714285714	-0.0147058823529	0.229096989967	0.982142857143	0.107142857143	0.888888888889	1.0	0.895454545455	-0.0178571428571	0.0586776859504	152	0.227886056972	71	0.223880597015	30	11	0.103773584906	5	0.116279069767	0.0505050505051	0	0.0
CLOUD001	CLOUD107	0	None	0.327868852459	2.0	2.0	2.0	2.0	2.0	2.0	2.0	2.0	2.0	2.466666666666667	2.6	2.0	2.0	2.0	2.0	2.0	2.0	2.25	2.5	2.0	2.0	2.0	2.0	2.0	1.0	0.95	1.7	1.0	1.5	1.5	1.5	1.0	0.0612244897959	8	0.0408163265306	15	0.186046511628	8	4	0.266666666667	1	0.0769230769231	0.0555555555556	0	0
CLOUD001	CLOUD108	0	None	0.30303030303	nan	2.0	2.0	3.0	nan	nan	3.0	nan	nan	2.5	2.5	3.0	nan	nan	3.0	nan	nan	2.2	2.33333333333	3.0	nan	nan	3.0	nan	nan	0.2	0.833333333333	2.5	nan	nan	3.0	nan	0.0921658986175	8	0.0410256410256	20	0.0649350649351	5	3	0.157894736842	0	0.0	0.0	0	0
CLOUD001	CLOUD109	0	None	0.16049382716	0.3333333333333333	0.3333333333333333	2.0	0.0	2.0	2.0	2.0	0.0	2.4285714285714284	2.459119496855346	3.0	2.2375	2.9473684210526314	2.9545454545454546	2.9565217391304346	2.1818181818181817	2.04444444444	2.08928571429	2.96428571429	2.02380952381	2.9	2.91304347826	2.91666666667	1.94285714286	0.746825396825	0.75909703504	2.01984126984	0.64880952381	1.9	2.00395256917	1.91666666667	0.594372294372	0.0490670352453	144	0.177339901478	71	0.154639175258	30	11	0.0833333333333	4	0.0851063829787	0.0314960629921	0	0
CLOUD001	CLOUD110	0	None	0.333333333333	2.0	2.0	2.0	2.0	3.0	3.0	3.0	2.0	2.75	2.7	2.8333333333333335	2.6666666666666665	3.0	3.0	3.0	2.7142857142857144	2.36363636364	2.4347826087	2.71428571429	2.52941176471	3.0	3.0	3.0	2.44444444444	1.05113636364	1.0597826087	1.88095238095	1.19607843137	2.25	2.25	2.25	1.15873015873	0.0666666666667	26	0.0722222222222	37	0.103773584906	11	5	0.0657894736842	1	0.0588235294118	0.0344827586207	0	0.0
CLOUD001	CLOUD111	0	None	0.6	3.0	2.0	2.0	3.0	nan	nan	nan	3.0	3.0	2.8484848484848486	3.2	3.0	nan	nan	nan	3.0	3.0	2.5	3.09090909091	3.0	nan	nan	nan	3.0	2.5	1.18181818182	2.34090909091	2.5	nan	nan	nan	2.5	0.00649350649351	18	0.0762711864407	1	0.0689655172414	4	4	0.235294117647	0	0.0	0.0	0	0
CLOUD001	CLOUD112	1	Emergent	0.215384615385	0.3333333333333333	0.3333333333333333	2.0	0.0	2.0	2.0	2.0	0.0	1.9047619047619047	1.9066666666666667	2.0	1.8	2.0952380952380953	2.0	2.0952380952380953	1.7959183673469388	1.61538461538	1.62264150943	2.0	1.63461538462	2.09090909091	2.0	2.09090909091	1.62745098039	0.543956043956	0.542641509434	1.3	0.554615384615	1.54329004329	1.3	1.54329004329	0.556022408964	0.0485304169515	146	0.134935304991	71	0.148514851485	30	10	0.0740740740741	4	0.0740740740741	0.034188034188	0	0
CLOUD001	CLOUD113	0	None	0.337209302326	0.6666666666666666	0.6666666666666666	2.0	0.5	2.0	nan	2.0	0.5	2.0	2.263888888888889	2.9	2.0	2.5	nan	2.5	2.0	1.6	1.88888888889	2.81818181818	1.75	2.4	nan	2.42857142857	1.69230769231	0.35	0.534722222222	1.81818181818	0.392857142857	1.275	nan	1.34523809524	0.374125874126	0.0720906282183	96	0.166089965398	70	0.252100840336	30	8	0.106666666667	4	0.125	0.0655737704918	0	0.0
CLOUD001	CLOUD114	0	None	0.210526315789	1.0	1.0	2.0	1.0	2.0	2.0	2.0	1.0	2.0806451612903225	2.32	2.84375	2.0	2.5	2.111111111111111	2.5789473684210527	1.9396551724137931	1.8	2.03883495146	2.81818181818	1.85294117647	2.47058823529	2.1	2.55	1.78333333333	0.654838709677	0.868834951456	2.16193181818	0.671122994652	1.62683823529	1.48888888889	1.70789473684	0.62816091954	0.0339989206692	114	0.078892733564	63	0.0995850622407	24	11	0.0650887573964	4	0.0512820512821	0.025	0	0.0
CLOUD001	CLOUD115	0	None	0.219512195122	0.3333333333333333	0.3333333333333333	2.0	0.0	2.0	2.0	2.0	0.0	1.7956989247311828	1.8761904761904762	2.5	1.734375	2.0	2.0	2.0	1.6724137931034482	1.5	1.57894736842	2.33333333333	1.55882352941	2.0	2.0	2.0	1.48387096774	0.403225806452	0.45037593985	1.33333333333	0.433823529412	1.5	2.0	1.5	0.38042269188	0.0505338078292	142	0.138671875	71	0.172413793103	30	11	0.0982142857143	4	0.0909090909091	0.0416666666667	0	0.0
CLOUD001	CLOUD116	0	None	0.4375	1.6666666666666667	1.6666666666666667	2.0	1.5	nan	3.0	3.0	1.5	2.9166666666666665	2.8666666666666667	3.210526315789474	2.1666666666666665	nan	3.2666666666666666	3.0	1.5	2.42105263158	2.4347826087	3.15	1.8	nan	3.25	3.0	1.33333333333	1.17105263158	1.1597826087	2.38684210526	0.133333333333	nan	2.55	2.0	0.833333333333	0.0987951807229	34	0.0890052356021	41	0.180722891566	15	5	0.0943396226415	1	0.0769230769231	0.05	0	0.0
CLOUD001	CLOUD117	0	None	0.417721518987	1.6666666666666667	1.6666666666666667	2.0	1.5	3.0	2.0	3.0	1.5	2.380952380952381	2.5980392156862746	2.7058823529411766	2.3333333333333335	3.0	2.0	3.0	2.2	1.9	2.32432432432	2.66666666667	2.09090909091	3.0	2.0	3.0	1.85714285714	0.257142857143	0.839030206677	1.66666666667	0.479797979798	1.5	1.0	1.5	0.257142857143	0.06275579809	54	0.0834621329212	46	0.103448275862	15	8	0.105263157895	2	0.0606060606061	0.0322580645161	0	0
CLOUD001	CLOUD118	0	None	0.206896551724	3.3333333333333335	2.3333333333333335	3.0	nan	4.0	4.0	4.0	nan	3.3333333333333335	2.6666666666666665	3.3333333333333335	nan	4.0	4.0	4.0	nan	3.25	2.375	3.25	nan	4.0	4.0	4.0	nan	2.75	0.275	1.58333333333	nan	4.0	4.0	4.0	nan	0.0700636942675	13	0.057268722467	11	0.08	4	2	0.105263157895	1	0.142857142857	0.0909090909091	0	0.0
CLOUD001	CLOUD119	0	None	0.530303030303	0.6666666666666666	0.6666666666666666	2.0	0.5	1.0	2.0	1.0	0.5	1.8148148148148149	2.2738095238095237	2.8181818181818183	1.9166666666666667	1.8	2.0	1.8333333333333333	1.7222222222222223	1.33333333333	1.83870967742	2.75	1.57142857143	1.66666666667	2.0	1.71428571429	1.36363636364	0.166666666667	0.517281105991	1.75	0.321428571429	0.966666666667	2.0	0.964285714286	0.19696969697	0.0885906040268	87	0.180873180873	66	0.247863247863	29	9	0.109756097561	3	0.09375	0.04	0	0.0
CLOUD001	CLOUD120	0	None	0.162790697674	nan	3.3333333333333335	4.0	nan	nan	nan	nan	nan	nan	3.3333333333333335	4.0	nan	nan	nan	nan	nan	nan	3.2	4.0	nan	nan	nan	nan	nan	nan	nan	4.0	nan	nan	nan	nan	nan	0.00980392156863	3	0.015625	1	0.0	0	0	0.0	0	0.0	0.0	0	0
CLOUD001	CLOUD121	0	None	0.260869565217	1.3333333333333333	1.3333333333333333	2.0	2.0	2.0	2.0	2.0	2.0	2.1666666666666665	2.361111111111111	2.8	2.142857142857143	2.0	2.5	2.0	2.1666666666666665	1.84615384615	2.03703703704	2.75	2.11111111111	2.0	2.4	2.0	2.125	0.546153846154	0.74537037037	1.95	0.753968253968	2.0	1.4	2.0	0.791666666667	0.049135577798	56	0.0821114369501	54	0.142857142857	18	4	0.0430107526882	3	0.0526315789474	0.0222222222222	0	0.0
CLOUD001	CLOUD122	0	None	0.24	1.0	1.0	2.0	1.0	2.0	2.0	2.0	1.0	2.3333333333333335	2.3846153846153846	2.7	2.257575757575758	2.6666666666666665	2.3333333333333335	2.6	2.2181818181818183	2.05084745763	2.0987654321	2.63636363636	2.14705882353	2.57142857143	2.25	2.54545454545	2.10526315789	0.827633171913	0.835944919278	1.43636363636	0.904634581105	1.32142857143	0.75	1.49545454545	0.877990430622	0.0342352291552	90	0.0736497545008	62	0.119341563786	29	11	0.0528846153846	4	0.0677966101695	0.029197080292	0	0.0
CLOUD001	CLOUD123	0	None	0.5	2.0	2.0	2.0	nan	2.0	2.0	2.0	nan	2.0	2.1666666666666665	2.5	nan	2.0	2.0	2.0	nan	2.0	2.0	2.33333333333	nan	2.0	2.0	2.0	nan	1.5	0.0	0.833333333333	nan	2.0	2.0	2.0	nan	0.00833333333333	4	0.0212765957447	1	0.0	0	0	0.0	0	0.0	0.0	0	0.0
CLOUD001	CLOUD124	0	None	0.31746031746	2.0	2.0	2.0	2.0	3.0	2.0	3.0	2.0	2.3333333333333335	2.3333333333333335	2.6666666666666665	2.25	3.0	2.5	3.0	2.25	2.0	2.0	2.5	2.0	3.0	2.33333333333	3.0	2.0	0.625	0.571428571429	1.5	0.625	1.5	1.33333333333	1.5	0.625	0.080118694362	17	0.0611510791367	27	0.109375	7	1	0.027027027027	1	0.1	0.05	0	0.0
CLOUD001	CLOUD125	0	None	0.142857142857	2.6666666666666665	2.6666666666666665	3.0	2.5	nan	3.0	nan	2.5	3.0	3.0	3.3333333333333335	2.8333333333333335	nan	3.3333333333333335	nan	2.8333333333333335	2.72727272727	2.72727272727	3.28571428571	2.6	nan	3.28571428571	nan	2.6	1.22727272727	1.22727272727	2.03571428571	1.6	nan	2.03571428571	nan	1.6	0.0701298701299	16	0.0658436213992	27	0.166666666667	7	1	0.03125	1	0.142857142857	0.0769230769231	0	0
CLOUD001	CLOUD126	0	None	0.285714285714	2.0	2.0	2.0	2.0	2.0	3.0	2.0	2.0	2.4047619047619047	2.411764705882353	2.5	2.25	2.7777777777777777	3.0	2.9	2.25	2.11764705882	2.15	2.4	2.125	2.7	3.0	2.81818181818	2.125	0.581932773109	0.620588235294	0.9	0.589285714286	1.7	1.5	1.71818181818	0.589285714286	0.0501193317422	37	0.0833333333333	42	0.235294117647	20	5	0.0819672131148	1	0.0769230769231	0.0322580645161	0	0.0
CLOUD001	CLOUD127	0	None	0.193548387097	2.6666666666666665	2.3333333333333335	3.0	nan	nan	3.0	nan	nan	2.8333333333333335	2.6666666666666665	3.0	nan	nan	3.0	nan	nan	2.6	2.33333333333	3.0	nan	nan	3.0	nan	nan	0.1	0.166666666667	1.33333333333	nan	nan	1.0	nan	nan	0.10243902439	7	0.030303030303	21	0.046875	3	3	0.103448275862	1	0.142857142857	0.0833333333333	0	0.0
CLOUD001	CLOUD128	0	None	0.111111111111	nan	2.0	2.0	2.0	nan	nan	3.0	nan	nan	2.5833333333333335	3.0	2.0	nan	nan	3.0	nan	nan	2.27272727273	2.88888888889	2.0	nan	nan	3.0	nan	nan	1.02272727273	2.13888888889	1.5	nan	nan	3.0	nan	0.0267857142857	21	0.065625	6	0.0689655172414	4	4	0.25	0	0.0	0.0	0	0
CLOUD001	CLOUD129	0	None	0.208955223881	2.0	2.0	2.0	2.0	nan	3.0	2.0	2.0	2.3333333333333335	2.422222222222222	2.888888888888889	2.125	nan	3.0	2.0	2.1666666666666665	2.0	2.16666666667	2.8	2.0	nan	3.0	2.0	2.0	0.0	0.633333333333	1.74444444444	0.25	nan	1.5	2.0	0.0	0.0657698056801	29	0.0732323232323	44	0.107142857143	12	4	0.0615384615385	1	0.037037037037	0.0350877192982	0	0
CLOUD001	CLOUD130	0	None	0.482142857143	1.3333333333333333	1.3333333333333333	2.0	1.0	nan	nan	nan	1.0	1.6666666666666667	2.0	2.6666666666666665	1.5	nan	nan	nan	1.5	1.28571428571	1.6	2.5	1.16666666667	nan	nan	nan	1.16666666667	0.285714285714	0.385714285714	1.5	0.166666666667	nan	nan	nan	0.166666666667	0.0915492957746	48	0.101910828025	52	0.32967032967	30	9	0.230769230769	1	0.04	0.0147058823529	0	0
CLOUD001	CLOUD131	0	None	0.421875	nan	nan	nan	nan	nan	nan	nan	nan	nan	nan	nan	nan	nan	nan	nan	nan	nan	nan	nan	nan	nan	nan	nan	nan	nan	nan	nan	nan	nan	nan	nan	nan	0.0	0	0.0	0	0.0	0	0	0.0	0	0.0	0.0	0	0
CLOUD001	CLOUD132	0	None	0.172413793103	2.0	2.0	2.0	2.0	3.0	nan	3.0	2.0	2.3333333333333335	2.5925925925925926	2.5	2.4375	3.0	nan	3.0	2.1666666666666665	2.0	2.25	2.33333333333	2.3	3.0	nan	3.0	2.0	0.333333333333	0.916666666667	1.33333333333	0.9875	3.0	nan	3.0	0.333333333333	0.0538720538721	25	0.0744047619048	32	0.111111111111	9	5	0.0892857142857	0	0.0	0.0181818181818	0	0
CLOUD001	CLOUD133	0	None	0.285714285714	1.6666666666666667	1.6666666666666667	2.0	1.5	2.0	2.0	2.0	1.5	2.3466666666666667	2.45	2.8	2.2916666666666665	2.7777777777777777	2.8	2.7777777777777777	2.227272727272727	2.10714285714	2.23255813953	2.7619047619	2.15384615385	2.7	2.72727272727	2.7	2.08333333333	0.867142857143	0.920058139535	1.9869047619	0.841346153846	1.81111111111	2.07727272727	1.81111111111	0.810606060606	0.0382716049383	70	0.0863131935882	62	0.146739130435	27	10	0.0709219858156	3	0.0526315789474	0.0206896551724	0	0.0
CLOUD001	CLOUD134	0	None	0.204819277108	2.0	2.0	2.0	2.0	2.0	2.0	2.0	2.0	2.6666666666666665	2.652173913043478	3.0	2.4615384615384617	2.9	2.8333333333333335	2.909090909090909	2.5	2.41176470588	2.34615384615	2.92857142857	2.33333333333	2.81818181818	2.71428571429	2.83333333333	2.35714285714	0.804621848739	0.802675585284	1.81318681319	0.641025641026	1.66818181818	1.46428571429	1.65151515152	0.690476190476	0.0501138952164	41	0.0978520286396	44	0.12389380531	14	9	0.0957446808511	1	0.0625	0.027027027027	0	0
CLOUD001	CLOUD135	0	None	0.253164556962	nan	2.3333333333333335	3.0	2.0	nan	nan	nan	nan	nan	2.6	3.0	2.0	nan	nan	nan	nan	nan	2.375	3.0	2.0	nan	nan	nan	nan	nan	0.775	2.5	1.5	nan	nan	nan	nan	0.0559440559441	20	0.0724637681159	8	0.0196078431373	1	2	0.125	0	0.0	0.0	0	0
CLOUD001	CLOUD136	0	None	0.22972972973	0.6666666666666666	0.6666666666666666	1.0	0.5	1.0	1.0	1.0	0.5	1.9333333333333333	2.2777777777777777	2.6363636363636362	1.875	1.0	1.6666666666666667	1.0	1.875	1.46153846154	1.80952380952	2.5	1.5	1.0	1.5	1.0	1.5	0.261538461538	0.47619047619	1.59090909091	0.25	1.0	0.833333333333	1.0	0.25	0.0958164642375	87	0.164772727273	71	0.3625	29	11	0.203703703704	3	0.1875	0.0857142857143	0	0.0
CLOUD001	CLOUD137	0	None	0.507692307692	4.0	2.0	4.0	2.0	nan	4.0	nan	nan	4.0	3.0	4.0	2.0	nan	4.0	nan	nan	4.0	2.4	4.0	2.0	nan	4.0	nan	nan	3.5	-0.1	4.0	1.5	nan	4.0	nan	nan	0.0564516129032	8	0.0462427745665	7	0.127272727273	7	4	0.166666666667	1	0.0909090909091	0.0769230769231	0	0
CLOUD001	CLOUD138	0	None	0.238095238095	2.3333333333333335	1.6666666666666667	2.0	1.5	nan	nan	2.0	2.0	2.3333333333333335	2.0	2.0	1.75	nan	nan	2.0	2.0	2.25	1.6	2.0	1.5	nan	nan	2.0	2.0	1.75	0.1	2.0	0.0	nan	nan	nan	1.5	0.0546697038724	7	0.0346534653465	24	0.136363636364	6	0	0.0	1	0.142857142857	0.125	0	0.0
CLOUD001	CLOUD139	0	None	0.564516129032	0.3333333333333333	0.3333333333333333	2.0	0.0	nan	2.0	nan	0.0	1.8222222222222222	2.2222222222222223	2.5789473684210527	1.5555555555555556	nan	2.0	nan	1.5555555555555556	1.38888888889	1.81818181818	2.55	1.09090909091	nan	2.0	nan	1.09090909091	0.255555555556	0.518181818182	1.47105263158	-0.0757575757576	nan	1.0	nan	-0.0757575757576	0.0622807017544	145	0.188311688312	71	0.215827338129	30	10	0.108695652174	4	0.0816326530612	0.0366972477064	0	0.0
CLOUD001	CLOUD140	0	None	0.203389830508	nan	2.0	2.0	nan	nan	nan	nan	nan	nan	2.0	2.0	nan	nan	nan	nan	nan	nan	2.0	2.0	nan	nan	nan	nan	nan	nan	nan	2.0	nan	nan	nan	nan	nan	0.0679012345679	7	0.0364583333333	11	0.0655737704918	4	1	0.0217391304348	1	0.142857142857	0.0454545454545	0	0.0
CLOUD001	CLOUD141	0	None	0.278481012658	1.3333333333333333	1.3333333333333333	2.0	1.0	2.0	2.0	2.0	1.0	2.1515151515151514	2.3859649122807016	2.9047619047619047	2.210526315789474	2.0	2.0	2.6666666666666665	2.022727272727273	1.84	2.1	2.86363636364	2.05	2.0	2.0	2.57142857143	1.83333333333	0.453636363636	0.828070175439	2.07792207792	0.8	1.0	2.0	1.57142857143	0.44696969697	0.0493730407524	90	0.0828729281768	63	0.129032258065	28	11	0.0852713178295	3	0.0909090909091	0.0379746835443	0	0.0
CLOUD001	CLOUD142	0	None	0.171428571429	0.6666666666666666	0.6666666666666666	1.0	0.5	1.0	1.0	1.0	0.5	1.9583333333333333	2.2777777777777777	2.6363636363636362	2.1136363636363638	1.6666666666666667	1.6666666666666667	1.6666666666666667	1.9	1.52631578947	1.87878787879	2.5	1.91666666667	1.5	1.5	1.5	1.64705882353	0.338815789474	0.595454545455	1.59090909091	0.689393939394	0.0	0.833333333333	0.0	0.447058823529	0.0671077504726	95	0.135714285714	71	0.208633093525	29	9	0.102272727273	5	0.15625	0.0675675675676	0	0.0
CLOUD001	CLOUD143	0	None	0.253521126761	0.6666666666666666	0.6666666666666666	2.0	0.5	nan	2.0	nan	0.5	2.0689655172413794	2.171171171171171	2.6	2.0	nan	2.25	nan	1.96	1.75	1.875	2.54545454545	1.79310344828	nan	2.2	nan	1.74074074074	0.543103448276	0.60472972973	1.69545454545	0.552362707535	nan	1.575	nan	0.520740740741	0.0510424155284	107	0.107971745711	71	0.154639175258	30	11	0.0785714285714	4	0.0727272727273	0.0330578512397	0	0
CLOUD001	CLOUD144	0	None	0.25	0.6666666666666666	0.6666666666666666	2.0	0.5	nan	nan	3.0	0.5	1.5833333333333333	2.3666666666666667	2.888888888888889	2.15	nan	nan	3.0	1.625	1.0	1.91304347826	2.8	1.83333333333	nan	nan	3.0	1.16666666667	-0.5	0.538043478261	1.85555555556	0.533333333333	nan	nan	3.0	-0.333333333333	0.113559322034	76	0.157024793388	67	0.353658536585	29	11	0.229166666667	3	0.125	0.0789473684211	0	0.0
CLOUD001	CLOUD145	0	None	0.261538461538	2.0	2.0	3.0	2.0	2.0	3.0	2.0	2.0	2.6666666666666665	2.6923076923076925	3.0	2.55	2.8	3.0	2.8181818181818183	2.5	2.4	2.4375	3.0	2.41666666667	2.72727272727	3.0	2.75	2.36363636364	0.65	0.745192307692	1.0	0.816666666667	1.52727272727	1.0	1.61363636364	0.69696969697	0.0583333333333	48	0.102564102564	14	0.037037037037	2	4	0.0526315789474	0	0.0	0.0	0	0
CLOUD001	CLOUD146	0	None	0.157894736842	2.0	2.0	2.0	2.0	nan	2.0	nan	nan	2.0	2.4166666666666665	2.6666666666666665	2.125	nan	2.0	nan	nan	2.0	2.18181818182	2.5	2.0	nan	2.0	nan	nan	1.5	0.619318181818	1.33333333333	0.5	nan	2.0	nan	nan	0.0615835777126	24	0.0685714285714	21	0.0813953488372	7	3	0.0454545454545	0	0.0	0.0	0	0
CLOUD001	CLOUD147	0	None	0.708333333333	2.0	2.0	2.0	2.5	3.0	2.0	3.0	2.5	2.5833333333333335	2.638888888888889	2.8181818181818183	2.5	3.0	2.75	3.0	2.5	2.27272727273	2.33333333333	2.75	2.33333333333	3.0	2.66666666667	3.0	2.33333333333	0.647727272727	0.791666666667	1.70454545455	1.83333333333	nan	1.54166666667	nan	1.83333333333	0.0629139072848	36	0.0833333333333	19	0.0833333333333	6	0	0.0	1	0.111111111111	0.176470588235	0	0
CLOUD001	CLOUD148	0	None	0.0491803278689	2.0	2.0	2.0	2.0	nan	2.0	nan	2.0	2.142857142857143	2.5166666666666666	2.857142857142857	2.0625	nan	2.0	nan	2.0714285714285716	2.0	2.30434782609	2.75	2.0	nan	2.0	nan	2.0	1.0	0.879347826087	1.53571428571	0.9375	nan	2.0	nan	1.0	0.0722891566265	32	0.0966767371601	30	0.0975609756098	8	0	0.0	0	0.0	0.0	0	0.0
CLOUD001	CLOUD149	0	None	0.346666666667	2.0	2.0	2.0	2.0	3.0	3.0	3.0	2.0	2.25	2.3333333333333335	3.0	2.0	3.0	3.0	3.0	2.0	2.0	2.1	2.75	2.0	3.0	3.0	3.0	2.0	0.5	0.6	1.58333333333	0.5	2.0	3.0	2.0	0.5	0.0176470588235	21	0.075	6	0.0860215053763	8	5	0.0943396226415	1	0.0454545454545	0.0333333333333	0	0
CLOUD001	CLOUD150	0	None	0.0	1.6666666666666667	1.6666666666666667	2.0	nan	nan	2.0	nan	nan	2.1666666666666665	2.1666666666666665	2.75	nan	nan	2.75	nan	nan	1.71428571429	1.71428571429	2.6	nan	nan	2.6	nan	nan	0.339285714286	0.339285714286	1.725	nan	nan	1.725	nan	nan	0.076062639821	18	0.0631578947368	34	0.159420289855	11	2	0.0338983050847	3	0.125	0.0576923076923	0	0
CLOUD001	CLOUD151	0	None	0.265625	1.6666666666666667	1.6666666666666667	2.0	1.5	nan	nan	nan	1.5	1.8333333333333333	2.619047619047619	3.2	1.75	nan	nan	nan	1.75	1.6	2.1	3.0	1.5	nan	nan	nan	1.5	0.6	0.885714285714	2.2	0.5	nan	nan	nan	0.5	0.154605263158	26	0.0921985815603	47	0.464285714286	26	8	0.235294117647	0	0.0	0.0434782608696	0	0
CLOUD001	CLOUD152	0	None	0.454545454545	1.3333333333333333	1.3333333333333333	2.0	2.0	3.0	2.0	3.0	2.0	2.111111111111111	2.2666666666666666	2.5454545454545454	2.0714285714285716	3.0	2.3333333333333335	3.0	2.03125	1.95833333333	2.0625	2.52173913043	2.04347826087	3.0	2.28571428571	3.0	2.0	0.886904761905	0.818055555556	1.6581027668	0.900621118012	3.0	1.78571428571	1.0	0.90625	0.0581222056632	67	0.0815085158151	39	0.179487179487	21	8	0.112676056338	1	0.0263157894737	0.010989010989	0	0
CLOUD001	CLOUD153	0	None	0.31746031746	2.3333333333333335	2.3333333333333335	nan	2.0	nan	nan	nan	2.0	2.3333333333333335	2.3333333333333335	nan	2.0	nan	nan	nan	2.0	2.25	2.25	nan	2.0	nan	nan	nan	2.0	1.75	1.75	nan	1.5	nan	nan	nan	1.5	0.0610687022901	1	0.00641025641026	16	0.1	4	0	0.0	1	0.2	0.166666666667	0	0
CLOUD001	CLOUD154	0	None	0.276315789474	nan	2.0	2.0	nan	nan	nan	3.0	nan	nan	2.7254901960784315	2.9285714285714284	nan	nan	nan	3.0	nan	nan	2.4	2.86666666667	nan	nan	nan	3.0	nan	nan	0.929411764706	1.90238095238	nan	nan	nan	3.0	nan	0.0592105263158	41	0.0987951807229	18	0.0857142857143	9	6	0.125	0	0.0	0.0	0	0.0
CLOUD001	CLOUD155	0	None	0.0547945205479	2.0	2.0	2.0	2.0	3.0	2.0	3.0	2.0	2.65	2.6222222222222222	3.0555555555555554	2.6	3.0	3.066666666666667	3.0	2.6	2.30434782609	2.30303030303	3.0	2.5	3.0	3.0	3.0	2.42857142857	0.904347826087	0.919696969697	2.08333333333	1.05	3.0	2.16666666667	3.0	0.628571428571	0.0397614314115	45	0.0862068965517	40	0.0658682634731	11	5	0.0505050505051	1	0.0344827586207	0.0181818181818	0	0.0
CLOUD001	CLOUD156	0	None	0.280487804878	2.0	2.0	2.0	nan	nan	2.0	nan	nan	2.0	2.5	2.5	nan	nan	2.0	nan	nan	2.0	2.2	2.33333333333	nan	nan	2.0	nan	nan	1.5	0.2	0.833333333333	nan	nan	2.0	nan	nan	0.0628272251309	15	0.0434782608696	12	0.0847457627119	5	5	0.238095238095	0	0.0	0.0	0	0
CLOUD001	CLOUD157	0	None	0.34328358209	2.3333333333333335	2.3333333333333335	3.0	nan	nan	3.0	4.0	nan	2.3333333333333335	2.6666666666666665	3.0	nan	nan	3.0	4.0	nan	2.2	2.33333333333	3.0	nan	nan	3.0	4.0	nan	0.7	0.5	2.0	nan	nan	2.0	4.0	nan	0.00684931506849	6	0.0315789473684	1	0.0338983050847	2	4	0.2	0	0.0	0.0	0	0
CLOUD001	CLOUD158	0	None	0.396825396825	0.6666666666666666	0.6666666666666666	nan	0.5	1.0	nan	1.0	0.5	1.7916666666666667	2.121212121212121	nan	1.6875	2.0	nan	2.8333333333333335	1.6875	1.27272727273	1.57142857143	nan	1.3	1.75	nan	2.57142857143	1.3	0.147727272727	0.480519480519	nan	0.175	1.08333333333	nan	1.9880952381	0.175	0.0966850828729	78	0.165605095541	70	0.37037037037	30	8	0.153846153846	4	0.16	0.0579710144928	0	0
CLOUD001	CLOUD159	0	None	0.30303030303	2.0	2.0	2.0	2.0	2.0	2.0	2.0	2.0	2.625	2.6296296296296298	2.8333333333333335	2.4	2.6	2.8	2.6	2.4	2.27272727273	2.25	2.71428571429	2.14285714286	2.5	2.66666666667	2.5	2.14285714286	0.522727272727	0.472222222222	1.54761904762	0.342857142857	1.4	1.56666666667	1.4	0.342857142857	0.0	7	0.0291666666667	0	0.0789473684211	3	2	0.0666666666667	1	0.111111111111	0.0769230769231	0	0.0
CLOUD001	CLOUD160	0	None	0.426470588235	1.0	1.0	2.0	1.0	nan	3.0	nan	1.0	2.0256410256410255	2.375	2.8	2.1052631578947367	nan	3.0	nan	1.9166666666666667	1.5625	1.94285714286	2.72727272727	1.90476190476	nan	3.0	nan	1.64285714286	0.485576923077	0.739732142857	1.62727272727	0.799498746867	nan	3.0	nan	0.60119047619	0.058611361587	63	0.0806658130602	65	0.195804195804	28	10	0.0757575757576	4	0.114285714286	0.0470588235294	0	0.0
CLOUD001	CLOUD161	0	None	0.164705882353	2.0	2.0	nan	2.0	nan	nan	nan	2.0	2.0	2.0	nan	2.0	nan	nan	nan	2.0	2.0	2.0	nan	2.0	nan	nan	nan	2.0	1.5	1.5	nan	1.5	nan	nan	nan	1.5	0.00510204081633	12	0.0545454545455	1	0.142857142857	6	1	0.0434782608696	0	0.0	0.0	0	0
CLOUD001	CLOUD162	0	None	0.196721311475	nan	2.0	2.0	nan	nan	nan	2.0	nan	nan	2.0	2.0	nan	nan	nan	2.0	nan	nan	2.0	2.0	nan	nan	nan	2.0	nan	nan	1.5	2.0	nan	nan	nan	2.0	nan	0.0631578947368	3	0.0174418604651	12	0.0444444444444	2	3	0.1875	0	0.0	0.0	0	0.0
CLOUD001	CLOUD163	0	None	0.350877192982	1.6666666666666667	1.6666666666666667	2.0	2.0	3.0	2.0	3.0	nan	2.7777777777777777	2.683333333333333	3.0	2.6	3.0	3.0	3.0	nan	2.0	2.21739130435	2.9375	2.42857142857	3.0	2.66666666667	3.0	nan	0.833333333333	0.992391304348	2.1375	1.32857142857	3.0	1.16666666667	3.0	nan	0.0830258302583	46	0.0861423220974	45	0.15	21	4	0.0459770114943	1	0.0434782608696	0.0263157894737	0	0.0
CLOUD001	CLOUD164	0	None	0.166666666667	2.0	2.0	2.0	2.0	nan	nan	nan	2.0	2.0	2.0	2.0	2.0	nan	nan	nan	2.0	2.0	2.0	2.0	2.0	nan	nan	nan	2.0	0.5	0.5	2.0	0.5	nan	nan	nan	0.5	0.0408163265306	22	0.0823970037453	8	0.104166666667	5	3	0.15	0	0.0	0.0	0	0
CLOUD001	CLOUD165	0	None	0.648148148148	0.6666666666666666	0.6666666666666666	3.0	0.5	3.0	3.0	3.0	0.5	1.8888888888888888	2.019607843137255	3.0	1.8823529411764706	3.0	3.0	3.0	1.7333333333333334	1.44444444444	1.6	3.0	1.63157894737	3.0	3.0	3.0	1.47058823529	0.277777777778	0.364705882353	2.16666666667	0.396284829721	2.5	2.5	2.5	0.303921568627	0.0640794223827	77	0.134615384615	71	0.208633093525	29	10	0.0925925925926	3	0.0566037735849	0.0291262135922	0	0
CLOUD001	CLOUD166	0	None	0.172413793103	1.3333333333333333	1.3333333333333333	2.0	2.0	2.0	3.0	2.0	3.0	2.25	2.466666666666667	2.857142857142857	2.4285714285714284	2.5	3.0	2.7142857142857144	3.0	1.71428571429	2.05555555556	2.75	2.33333333333	2.33333333333	3.0	2.625	3.0	0.464285714286	0.788888888889	1.96428571429	1.11904761905	1.33333333333	2.5	1.91071428571	2.5	0.0672	42	0.0782122905028	42	0.0833333333333	9	4	0.0597014925373	4	0.0769230769231	0.0347826086957	0	0.0
CLOUD001	CLOUD167	0	None	0.326923076923	2.6666666666666665	2.0	2.0	nan	3.0	3.0	3.0	nan	2.6666666666666665	2.4761904761904763	2.8333333333333335	nan	3.0	3.0	3.0	nan	2.5	2.1	2.71428571429	nan	3.0	3.0	3.0	nan	2.0	0.957142857143	2.04761904762	nan	3.0	3.0	3.0	nan	0.00980392156863	19	0.0808510638298	2	0.0961538461538	5	3	0.111111111111	0	0.0	0.0	0	0
CLOUD001	CLOUD168	0	None	0.218181818182	1.3333333333333333	1.3333333333333333	2.0	1.5	2.0	2.0	2.0	1.5	2.088888888888889	2.2318840579710146	2.4285714285714284	2.09375	2.0	2.0	2.6666666666666665	2.0	1.72222222222	1.88461538462	2.375	1.88888888889	2.0	2.0	2.5	1.78571428571	0.588888888889	0.667224080268	1.66071428571	0.607638888889	2.0	1.5	1.5	0.577380952381	0.0622098421541	73	0.0722772277228	67	0.193103448276	28	11	0.111111111111	2	0.0363636363636	0.015625	0	0
CLOUD001	CLOUD169	0	None	0.0833333333333	0.3333333333333333	0.3333333333333333	1.0	0.0	3.0	1.0	3.0	0.0	2.0694444444444446	2.212121212121212	2.625	2.0535714285714284	3.0	2.0	3.2222222222222223	1.9545454545454546	1.62962962963	1.80555555556	2.44444444444	1.76666666667	3.0	1.8	3.2	1.625	0.421296296296	0.54797979798	1.56944444444	0.49880952381	2.0	1.175	2.2	0.420454545455	0.0541158536585	144	0.205420827389	71	0.175438596491	30	11	0.118279569892	4	0.105263157895	0.0430107526882	0	0.0
CLOUD001	CLOUD170	0	None	0.197530864198	2.0	2.0	2.0	2.0	nan	nan	nan	2.0	2.2222222222222223	2.2962962962962963	2.6666666666666665	2.0	nan	nan	nan	2.0	2.0	2.08333333333	2.57142857143	2.0	nan	nan	nan	2.0	0.0	0.583333333333	1.82142857143	0.0	nan	nan	nan	0.0	0.0703703703704	31	0.094512195122	38	0.130952380952	11	3	0.0526315789474	1	0.0555555555556	0.0384615384615	0	0
CLOUD001	CLOUD171	0	None	0.0645161290323	1.6666666666666667	1.6666666666666667	2.0	1.5	nan	nan	3.0	1.5	1.8333333333333333	2.536231884057971	2.8125	2.2142857142857144	nan	nan	3.0	1.75	1.6	2.26923076923	2.76470588235	2.0	nan	nan	3.0	1.5	0.1	0.834448160535	1.95220588235	0.5	nan	nan	3.0	0.0	0.0907079646018	40	0.0923787528868	41	0.221052631579	21	9	0.176470588235	1	0.0666666666667	0.0357142857143	0	0
CLOUD001	CLOUD172	0	None	0.333333333333	2.3333333333333335	2.0	2.0	2.0	3.0	nan	2.0	2.0	2.6666666666666665	2.5294117647058822	2.909090909090909	2.0	3.0	nan	2.5	2.0	2.4	2.25	2.83333333333	2.0	3.0	nan	2.33333333333	2.0	0.4	0.838235294118	2.01515151515	0.0	3.0	nan	0.333333333333	1.5	0.00578034682081	31	0.0851648351648	1	0.0606060606061	4	4	0.153846153846	0	0.0	0.0	0	0
CLOUD001	CLOUD173	0	None	0.0847457627119	1.3333333333333333	1.3333333333333333	3.0	1.5	2.0	nan	2.0	1.5	1.9743589743589745	2.125	3.0	1.9642857142857142	2.0	nan	2.5	1.8846153846153846	1.625	1.78947368421	3.0	1.8125	2.0	nan	2.33333333333	1.73333333333	0.471153846154	0.570723684211	2.0	0.633928571429	2.0	nan	0.833333333333	0.579487179487	0.0724946695096	58	0.1	68	0.229508196721	28	11	0.125	4	0.153846153846	0.0625	0	0
CLOUD001	CLOUD174	0	None	0.204819277108	0.6666666666666666	0.6666666666666666	4.0	0.5	3.0	nan	3.0	0.5	2.1547619047619047	2.284313725490196	4.0	2.09375	3.0	nan	3.0	2.0357142857142856	1.83870967742	1.97297297297	4.0	1.94117647059	3.0	nan	3.0	1.86666666667	0.552995391705	0.649443561208	4.0	0.659926470588	3.0	nan	3.0	0.580952380952	0.0471134704711	104	0.11858608894	71	0.133640552995	29	11	0.0733333333333	4	0.0816326530612	0.0353982300885	0	0
CLOUD001	CLOUD175	0	None	0.150684931507	1.6666666666666667	1.6666666666666667	3.0	1.5	3.0	3.0	3.0	1.5	2.5555555555555554	2.8518518518518516	3.0	2.6875	3.0	3.0	3.0	2.5	2.0	2.41666666667	3.0	2.4	3.0	3.0	3.0	2.0	0.333333333333	0.972222222222	1.33333333333	1.025	nan	3.0	1.0	0.333333333333	0.124365482234	30	0.0970873786408	49	0.325	26	8	0.156862745098	0	0.0	0.0322580645161	0	0.0
CLOUD001	CLOUD176	0	None	0.235294117647	2.0	2.0	2.0	nan	nan	2.0	nan	nan	2.533333333333333	2.5185185185185186	2.75	nan	nan	2.8	nan	nan	2.25	2.33333333333	2.66666666667	nan	nan	2.66666666667	nan	nan	0.95	0.833333333333	1.66666666667	nan	nan	1.86666666667	nan	nan	0.0697674418605	26	0.0716253443526	18	0.0833333333333	6	3	0.0967741935484	0	0.0	0.0	0	0
CLOUD001	CLOUD177	0	None	0.164383561644	1.6666666666666667	1.6666666666666667	2.0	1.5	nan	nan	nan	1.5	1.6666666666666667	1.6666666666666667	2.0	1.5	nan	nan	nan	1.5	1.5	1.4	2.0	1.33333333333	nan	nan	nan	1.33333333333	1.0	-0.1	2.0	0.833333333333	nan	nan	nan	0.833333333333	0.0758196721311	17	0.0745614035088	37	0.203125	13	0	0.0	1	0.0909090909091	0.0434782608696	0	0
CLOUD001	CLOUD178	0	None	0.215189873418	0.6666666666666666	0.6666666666666666	2.0	0.5	3.0	2.0	3.0	0.5	2.0476190476190474	2.1481481481481484	2.75	1.6666666666666667	3.0	2.8	3.0	1.6666666666666667	1.64705882353	1.80952380952	2.66666666667	1.36363636364	3.0	2.66666666667	3.0	1.36363636364	0.432773109244	0.531746031746	1.66666666667	0.141414141414	3.0	1.86666666667	3.0	0.141414141414	0.101321585903	84	0.11914893617	69	0.256637168142	29	10	0.149253731343	3	0.0789473684211	0.0357142857143	0	0
CLOUD001	CLOUD179	0	None	0.0625	2.0	2.0	3.0	2.0	3.0	3.0	3.0	2.0	2.4	2.5714285714285716	3.5	2.375	3.0	3.0	3.0	2.3333333333333335	2.125	2.2	3.33333333333	2.16666666667	3.0	3.0	3.0	2.2	0.925	0.842857142857	1.83333333333	0.791666666667	3.0	3.0	3.0	0.866666666667	0.105454545455	38	0.0926829268293	29	0.04	2	6	0.176470588235	0	0.0	0.0	0	0.0
CLOUD001	CLOUD180	0	None	0.144578313253	2.0	2.0	2.0	2.0	3.0	2.0	3.0	3.0	2.7222222222222223	2.577777777777778	2.5714285714285716	2.9	3.0	2.75	3.0	3.25	2.33333333333	2.33333333333	2.5	2.57142857143	3.0	2.6	3.0	3.0	0.833333333333	0.933333333333	1.35714285714	1.17142857143	2.5	1.1	2.5	2.0	0.0668316831683	41	0.0861344537815	27	0.0877192982456	10	4	0.0512820512821	1	0.0555555555556	0.0222222222222	0	0.0
CLOUD001	CLOUD181	0	None	0.228571428571	2.0	2.0	2.0	nan	3.0	2.0	3.0	nan	2.4444444444444446	2.8666666666666667	3.2222222222222223	nan	3.0	2.5	3.0	nan	2.16666666667	2.53846153846	3.1	nan	3.0	2.33333333333	3.0	nan	0.666666666667	1.18846153846	2.26666666667	nan	3.0	1.33333333333	3.0	nan	0.096	12	0.051724137931	24	0.214285714286	15	4	0.093023255814	0	0.0	0.0	0	0.0
CLOUD001	CLOUD182	0	None	0.0967741935484	0.6666666666666666	0.6666666666666666	nan	0.5	nan	nan	3.0	0.5	1.5555555555555556	1.9166666666666667	nan	1.875	nan	nan	3.0	1.5	0.833333333333	1.14285714286	nan	1.16666666667	nan	nan	3.0	0.8	-0.333333333333	-0.232142857143	nan	-0.208333333333	nan	nan	3.0	-0.366666666667	0.271604938272	59	0.283653846154	66	0.509090909091	28	7	0.35	4	0.16	0.0869565217391	0	0
CLOUD001	CLOUD183	0	None	0.272727272727	nan	2.0	2.0	nan	nan	nan	nan	nan	nan	2.533333333333333	2.4	nan	nan	nan	nan	nan	nan	2.25	2.33333333333	nan	nan	nan	nan	nan	nan	0.25	0.833333333333	nan	nan	nan	nan	nan	0.0758293838863	26	0.0730337078652	32	0.0847457627119	5	3	0.115384615385	1	0.0588235294118	0.030303030303	0	0
CLOUD001	CLOUD184	0	None	0.361111111111	1.6666666666666667	1.6666666666666667	2.0	2.0	2.0	2.0	2.0	2.0	2.537037037037037	2.5714285714285716	2.9	2.5416666666666665	2.9285714285714284	2.857142857142857	2.933333333333333	2.5	2.2380952381	2.29166666667	2.81818181818	2.42857142857	2.86666666667	2.75	2.875	2.38461538462	0.571428571429	0.672619047619	1.51818181818	0.803571428571	1.75952380952	1.39285714286	1.80833333333	0.702797202797	0.0967741935484	55	0.0971731448763	42	0.228260869565	21	11	0.112244897959	2	0.0952380952381	0.0444444444444	0	0.0
CLOUD001	CLOUD185	0	None	0.237288135593	nan	nan	nan	nan	nan	nan	nan	nan	nan	nan	nan	nan	nan	nan	nan	nan	nan	nan	nan	nan	nan	nan	nan	nan	nan	nan	nan	nan	nan	nan	nan	nan	0.0	0	0.0	0	0.0	0	0	0.0	0	0.0	0.0	0	0
CLOUD001	CLOUD186	0	None	0.333333333333	1.0	1.0	2.0	1.0	2.0	3.0	2.0	1.0	2.1547619047619047	2.2583333333333333	2.75	2.09375	2.3333333333333335	3.0	2.3333333333333335	2.0208333333333335	1.83870967742	1.93023255814	2.6	1.97058823529	2.25	3.0	2.25	1.88461538462	0.517281105991	0.60523255814	1.1	0.642463235294	1.25	3.0	1.25	0.530448717949	0.0664523043944	81	0.0844629822732	62	0.121212121212	24	9	0.0681818181818	3	0.0545454545455	0.0291262135922	0	0.0
CLOUD001	CLOUD187	0	None	0.138888888889	1.6666666666666667	1.6666666666666667	2.0	1.5	3.0	nan	3.0	1.5	2.5	2.574074074074074	2.857142857142857	2.423076923076923	3.0	nan	3.0	2.4375	2.18181818182	2.28571428571	2.75	2.26666666667	3.0	nan	3.0	2.2	0.494318181818	0.896825396825	1.89285714286	0.920512820513	1.33333333333	nan	2.1	0.5125	0.0874524714829	43	0.0767857142857	46	0.201834862385	22	4	0.0754716981132	2	0.0833333333333	0.046511627907	0	0.0
CLOUD001	CLOUD188	0	None	0.428571428571	2.0	2.0	3.0	2.0	nan	3.0	nan	2.0	2.4166666666666665	2.5	3.25	2.0	nan	3.0	nan	2.0	2.0	2.09090909091	3.2	2.0	nan	3.0	nan	2.0	0.375	0.528409090909	2.075	0.5	nan	2.0	nan	1.5	0.058064516129	12	0.0444444444444	9	0.131147540984	8	8	0.166666666667	1	0.0909090909091	0.0526315789474	0	0
CLOUD001	CLOUD189	0	None	0.307692307692	2.3333333333333335	2.0	3.0	2.0	3.0	3.0	2.0	2.0	2.5238095238095237	2.4444444444444446	3.0	2.0	3.0	3.0	2.5	2.0	2.2	2.08333333333	3.0	2.0	3.0	3.0	2.33333333333	2.0	0.842857142857	0.694444444444	2.125	1.5	3.0	2.14285714286	0.833333333333	1.5	0.0517928286853	25	0.0722543352601	26	0.0975609756098	8	6	0.0882352941176	1	0.0454545454545	0.02	0	0.0
CLOUD001	CLOUD190	0	None	0.268656716418	3.0	3.0	3.0	3.0	3.0	3.0	3.0	3.0	3.0	3.0	3.0	3.0	3.0	3.0	3.0	3.0	3.0	3.0	3.0	3.0	3.0	3.0	3.0	3.0	2.5	2.5	3.0	2.5	nan	3.0	nan	2.5	0.0	6	0.0348837209302	0	0.0	0	0	0.0	0	0.0	0.0	0	0
CLOUD001	CLOUD191	0	None	0.130434782609	0.6666666666666666	0.6666666666666666	2.0	0.5	nan	nan	2.0	0.5	1.6666666666666667	2.5	2.8	2.227272727272727	nan	nan	2.0	1.625	1.14285714286	1.94736842105	2.66666666667	1.92307692308	nan	nan	2.0	1.16666666667	-0.357142857143	0.416118421053	0.966666666667	0.559440559441	nan	nan	nan	-0.333333333333	0.143162393162	81	0.185354691076	67	0.337209302326	29	8	0.258064516129	3	0.157894736842	0.103448275862	0	0.0
CLOUD001	CLOUD192	0	None	0.103448275862	2.0	2.0	2.0	2.0	2.0	2.0	2.0	2.0	2.5952380952380953	2.5925925925925926	2.7777777777777777	2.5357142857142856	2.7857142857142856	2.8333333333333335	2.8125	2.5	2.35294117647	2.33333333333	2.7	2.4375	2.73333333333	2.71428571429	2.76470588235	2.4	0.710084033613	0.777777777778	1.58888888889	0.758928571429	1.62619047619	1.38095238095	1.73345588235	0.669230769231	0.0666666666667	60	0.0966183574879	27	0.0833333333333	7	6	0.0909090909091	1	0.0588235294118	0.0357142857143	0	0.0
CLOUD001	CLOUD193	0	None	0.285714285714	0.6666666666666666	0.6666666666666666	3.0	0.5	nan	nan	nan	0.5	2.0761904761904764	2.1166666666666667	3.0	1.9305555555555556	nan	nan	nan	1.9285714285714286	1.76315789474	1.79069767442	3.0	1.78947368421	nan	nan	nan	1.78378378378	0.534586466165	0.528197674419	2.0	0.553362573099	nan	nan	nan	0.555212355212	0.0382096069869	111	0.105714285714	70	0.124481327801	30	11	0.0696202531646	4	0.0579710144928	0.0266666666667	0	0
CLOUD001	CLOUD194	0	None	0.214285714286	2.0	2.0	2.0	nan	nan	2.0	nan	nan	2.0	2.3333333333333335	2.5	nan	nan	2.0	nan	nan	2.0	2.14285714286	2.4	nan	nan	2.0	nan	nan	1.5	0.517857142857	1.275	nan	nan	2.0	nan	nan	0.0799031476998	24	0.0646900269542	33	0.122807017544	7	5	0.104166666667	2	0.0645161290323	0.030303030303	0	0
CLOUD001	CLOUD195	0	None	0.545454545455	0.3333333333333333	0.3333333333333333	2.0	0.0	nan	2.0	3.0	0.0	1.6333333333333333	1.9444444444444444	2.75	1.55	nan	2.0	3.0	1.55	1.15384615385	1.46666666667	2.6	1.16666666667	nan	2.0	3.0	1.16666666667	0.103846153846	0.425	2.1	0.116666666667	nan	1.5	3.0	0.116666666667	0.0818915801615	140	0.289256198347	71	0.288461538462	30	10	0.128205128205	4	0.142857142857	0.0625	0	0.0
CLOUD001	CLOUD196	0	None	0.529411764706	0.3333333333333333	0.3333333333333333	2.0	0.0	2.0	2.0	2.0	0.0	1.5555555555555556	1.7916666666666667	2.0	1.6428571428571428	2.0	2.0	2.0	1.4166666666666667	0.888888888889	1.18181818182	2.0	1.11111111111	2.0	2.0	2.0	0.875	-0.194444444444	-0.00568181818182	1.0	-0.031746031746	2.0	2.0	2.0	-0.208333333333	0.109907120743	139	0.439873417722	71	0.375	30	10	0.175438596491	4	0.222222222222	0.0769230769231	0	0.0
CLOUD001	CLOUD197	0	None	0.294117647059	nan	nan	nan	nan	nan	nan	nan	nan	nan	nan	nan	nan	nan	nan	nan	nan	nan	nan	nan	nan	nan	nan	nan	nan	nan	nan	nan	nan	nan	nan	nan	nan	0.0	0	0.0	0	0.0	0	0	0.0	0	0.0	0.0	0	0
CLOUD001	CLOUD198	0	None	0.390625	2.0	2.0	2.0	2.0	2.0	2.0	2.0	2.0	2.75	2.6354166666666665	3.0952380952380953	2.4545454545454546	3.0	3.0	2.875	2.5833333333333335	2.45454545455	2.37142857143	3.04545454545	2.30769230769	2.83333333333	2.8	2.77777777778	2.375	0.954545454545	0.871428571429	1.97402597403	0.716783216783	1.53333333333	1.425	1.59027777778	0.708333333333	0.0586370839937	36	0.0829493087558	37	0.0757575757576	10	4	0.0597014925373	1	0.0526315789474	0.025641025641	0	0.0
CLOUD001	CLOUD199	0	None	0.31746031746	2.3333333333333335	2.0	2.0	2.0	nan	nan	2.0	2.0	2.75	2.611111111111111	2.857142857142857	2.4166666666666665	nan	nan	2.0	2.625	2.28571428571	2.26666666667	2.75	2.125	nan	nan	2.0	2.16666666667	0.285714285714	0.641666666667	1.75	0.375	nan	nan	2.0	0.166666666667	0.043956043956	23	0.0795847750865	24	0.115384615385	9	4	0.125	0	0.0	0.012987012987	0	0
CLOUD001	CLOUD200	0	None	0.604166666667	2.0	2.0	2.0	2.0	3.0	3.0	3.0	2.0	2.7083333333333335	2.739130434782609	3.2857142857142856	2.6666666666666665	3.0	3.0	4.0	2.5714285714285716	2.42105263158	2.5	3.125	2.55	3.0	3.0	3.75	2.4375	1.10855263158	1.15217391304	2.125	1.3	3.0	1.5	2.75	1.1875	0.0844327176781	37	0.0860465116279	32	0.115942028986	8	6	0.0845070422535	2	0.142857142857	0.0571428571429	0	0.0
CLOUD001	CLOUD201	0	None	0.153846153846	2.3333333333333335	2.0	2.0	2.0	3.0	nan	3.0	2.0	2.3333333333333335	2.566666666666667	3.0	2.0	3.0	nan	3.0	2.0	2.2	2.23076923077	2.88888888889	2.0	3.0	nan	3.0	2.0	0.7	0.980769230769	1.88888888889	0.833333333333	3.0	nan	2.5	0.5	0.045045045045	15	0.0609756097561	25	0.119047619048	10	3	0.051724137931	1	0.0666666666667	0.04	0	0.0
CLOUD001	CLOUD202	0	None	0.290909090909	2.3333333333333335	2.0	3.0	2.0	3.0	3.0	3.0	2.0	2.3333333333333335	2.7222222222222223	3.0	2.5	3.0	3.0	3.0	2.0	2.25	2.33333333333	3.0	2.375	3.0	3.0	3.0	2.0	1.75	1.16666666667	3.0	1.20833333333	3.0	3.0	3.0	1.5	0.0388692579505	14	0.0636363636364	11	0.0769230769231	4	4	0.111111111111	0	0.0	0.0	0	0.0
CLOUD001	CLOUD203	0	None	0.184615384615	3.0	3.0	3.0	3.0	3.0	3.0	3.0	3.0	3.0	3.0	3.0	3.0	3.0	3.0	3.0	3.0	3.0	3.0	3.0	3.0	3.0	3.0	3.0	3.0	2.5	1.0	1.5	2.5	nan	3.0	nan	2.5	0.0919540229885	12	0.0571428571429	16	0.0350877192982	2	5	0.238095238095	0	0.0	0.0	0	0.0
CLOUD001	CLOUD204	0	None	0.193548387097	2.0	2.0	nan	2.0	2.0	nan	2.0	2.0	2.769230769230769	2.7083333333333335	nan	2.53125	3.0833333333333335	nan	3.066666666666667	2.6153846153846154	2.375	2.31578947368	nan	2.33333333333	3.0	nan	3.0	2.4	0.759615384615	0.722039473684	nan	0.739583333333	1.875	nan	1.9	0.784615384615	0.0650557620818	25	0.0822368421053	35	0.0736842105263	7	4	0.0714285714286	1	0.1	0.0384615384615	0	0
CLOUD001	CLOUD205	0	None	0.311688311688	0.6666666666666666	0.6666666666666666	2.0	0.5	1.0	2.0	1.0	0.5	2.0412371134020617	2.118840579710145	3.0	1.9639175257731958	2.0	2.0	2.0625	1.953125	1.83	1.88983050847	2.93333333333	1.84848484848	1.9375	2.0	2.0	1.83673469388	0.726907216495	0.789830508475	2.14761904762	0.74539206498	1.37083333333	2.0	1.40625	0.732568027211	0.0345162858532	131	0.0856209150327	71	0.121338912134	29	11	0.0526315789474	3	0.0379746835443	0.0182926829268	0	0.0
CLOUD001	CLOUD206	0	None	0.290322580645	2.0	2.0	2.0	2.0	2.0	2.0	2.0	2.0	2.066666666666667	2.1666666666666665	2.5714285714285716	2.0833333333333335	2.6666666666666665	2.5	2.6666666666666665	2.0	2.0	2.0	2.5	2.0	2.5	2.33333333333	2.5	2.0	0.4	0.65	1.71428571429	0.333333333333	1.5	1.33333333333	1.5	0.4	0.0705882352941	23	0.0804195804196	42	0.297619047619	25	3	0.0769230769231	2	0.111111111111	0.0769230769231	0	0.0
CLOUD001	CLOUD207	0	None	0.183333333333	2.3333333333333335	2.3333333333333335	3.0	2.0	nan	3.0	nan	2.0	2.3333333333333335	2.3333333333333335	3.0	2.0	nan	3.0	nan	2.0	2.2	2.2	3.0	2.0	nan	3.0	nan	2.0	nan	nan	nan	1.5	nan	nan	nan	1.5	0.0333333333333	9	0.0384615384615	3	0.0285714285714	1	0	0.0	0	0.0	0.0	0	0.0
CLOUD001	CLOUD208	0	None	0.396825396825	nan	2.3333333333333335	3.0	nan	nan	nan	nan	nan	nan	2.6666666666666665	3.0	nan	nan	nan	nan	nan	nan	2.125	3.0	nan	nan	nan	nan	nan	nan	0.225	1.66666666667	nan	nan	nan	nan	nan	0.0555555555556	3	0.0172413793103	8	0.0625	4	0	0.0	0	0.0	0.0	0	0
CLOUD001	CLOUD209	0	None	0.21686746988	0.6666666666666666	0.6666666666666666	3.0	0.5	3.0	3.0	3.0	0.5	1.9722222222222223	2.1555555555555554	3.0	1.85	3.0	3.0	3.0	1.7222222222222223	1.46666666667	1.66666666667	3.0	1.5	3.0	3.0	3.0	1.36363636364	0.258333333333	0.4	1.875	0.2	2.0	2.0	2.0	0.0858585858586	0.0728205128205	81	0.141114982578	71	0.268518518519	29	10	0.12987012987	3	0.0697674418605	0.0326086956522	0	0
CLOUD001	CLOUD210	0	None	0.192771084337	nan	2.0	2.0	nan	nan	nan	nan	nan	nan	2.3333333333333335	2.6666666666666665	nan	nan	nan	nan	nan	nan	2.11111111111	2.57142857143	nan	nan	nan	nan	nan	nan	0.861111111111	1.82142857143	nan	nan	nan	nan	nan	0.0813953488372	19	0.0798319327731	14	0.0892857142857	5	3	0.214285714286	0	0.0	0.0	0	0
CLOUD001	CLOUD211	0	None	0.298850574713	2.0	2.0	nan	2.0	3.0	nan	3.0	2.0	2.1666666666666665	2.1666666666666665	nan	2.0	3.0	nan	3.0	2.0	2.0	2.0	nan	2.0	3.0	nan	3.0	2.0	0.75	0.75	nan	0.75	3.0	nan	3.0	0.75	0.0934393638171	16	0.0586080586081	47	0.201923076923	21	7	0.148936170213	1	0.0555555555556	0.0357142857143	0	0
CLOUD001	CLOUD212	0	None	0.375	1.6666666666666667	1.6666666666666667	2.0	1.5	nan	2.0	nan	1.5	1.8333333333333333	2.4444444444444446	2.5	2.1666666666666665	nan	2.0	nan	1.75	1.6	2.06666666667	2.45454545455	1.8	nan	2.0	nan	1.5	0.1	0.483333333333	1.30454545455	0.133333333333	nan	2.0	nan	0.0	0.0833333333333	30	0.0815217391304	40	0.337662337662	26	4	0.133333333333	1	0.05	0.0263157894737	0	0.0
CLOUD001	CLOUD213	0	None	0.193548387097	2.3333333333333335	2.0	2.0	2.0	3.0	3.0	2.0	2.0	2.3333333333333335	2.3333333333333335	2.5555555555555554	2.2	3.0	3.0	2.5	2.0	2.16666666667	2.10526315789	2.5	2.14285714286	3.0	3.0	2.33333333333	2.0	0.5	0.605263157895	1.44444444444	0.542857142857	3.0	3.0	1.33333333333	1.5	0.0554765291607	39	0.0884353741497	39	0.0927835051546	9	4	0.0493827160494	2	0.0909090909091	0.0333333333333	0	0
CLOUD001	CLOUD214	0	None	0.28	0.3333333333333333	0.3333333333333333	nan	0.0	nan	nan	nan	0.0	1.5	1.5	nan	1.4166666666666667	nan	nan	nan	1.4166666666666667	0.888888888889	0.888888888889	nan	0.875	nan	nan	nan	0.875	-0.194444444444	-0.194444444444	nan	-0.208333333333	nan	nan	nan	-0.208333333333	0.142284569138	138	0.43949044586	71	0.483870967742	30	8	0.333333333333	4	0.4	0.181818181818	0	0.0
CLOUD001	CLOUD215	0	None	0.360655737705	0.6666666666666666	0.6666666666666666	2.0	0.5	nan	nan	2.0	0.5	1.8333333333333333	1.9259259259259258	2.0	1.8888888888888888	nan	nan	2.0	1.75	1.36363636364	1.41666666667	2.0	1.54545454545	nan	nan	2.0	1.4	-0.0113636363636	0.0277777777778	2.0	0.156565656566	nan	nan	nan	0.025	0.127927927928	74	0.2	71	0.353658536585	29	6	0.130434782609	3	0.272727272727	0.15	0	0.0
CLOUD001	CLOUD216	0	None	0.260416666667	nan	nan	nan	nan	nan	nan	nan	nan	nan	nan	nan	nan	nan	nan	nan	nan	nan	nan	nan	nan	nan	nan	nan	nan	nan	nan	nan	nan	nan	nan	nan	nan	0.0	0	0.0	0	0.0	0	0	0.0	0	0.0	0.0	0	0.0
CLOUD001	CLOUD217	0	None	0.103896103896	2.0	2.0	2.0	2.0	3.0	3.0	3.0	2.0	2.4444444444444446	2.375	2.6	2.0	3.0	3.0	3.0	2.0	2.16666666667	2.18181818182	2.5	2.0	3.0	3.0	3.0	2.0	0.166666666667	0.556818181818	1.4	1.5	3.0	3.0	3.0	1.5	0.015503875969	24	0.0743034055728	4	0.154929577465	11	8	0.106666666667	1	0.0588235294118	0.04	0	0.0
CLOUD001	CLOUD218	0	None	0.442307692308	0.6666666666666666	0.6666666666666666	3.0	0.5	nan	3.0	nan	0.5	1.8205128205128205	1.8571428571428572	3.0	1.6785714285714286	nan	3.0	nan	1.6538461538461537	1.375	1.41176470588	3.0	1.4375	nan	3.0	nan	1.4	0.259615384615	0.268907563025	1.5	0.294642857143	nan	3.0	nan	0.284615384615	0.0866910866911	92	0.128312412831	71	0.258620689655	30	11	0.169230769231	3	0.0697674418605	0.030303030303	0	0
CLOUD001	CLOUD219	0	None	0.219178082192	1.0	1.0	2.0	1.0	1.0	2.0	1.0	1.0	2.08955223880597	2.1740976645435244	2.6551724137931036	2.0	2.1578947368421053	2.1	2.1578947368421053	2.0	1.90510948905	1.9875	2.63333333333	1.91176470588	2.1	2.09090909091	2.1	1.91176470588	0.815557250245	0.882404458599	1.85747126437	0.822212467076	1.46842105263	1.39090909091	1.46842105263	0.822212467076	0.0295857988166	124	0.066846361186	70	0.0988593155894	26	10	0.0442477876106	5	0.0555555555556	0.027027027027	0	0.0
CLOUD001	CLOUD220	0	None	0.393442622951	nan	nan	nan	nan	nan	nan	nan	nan	nan	nan	nan	nan	nan	nan	nan	nan	nan	nan	nan	nan	nan	nan	nan	nan	nan	nan	nan	nan	nan	nan	nan	nan	0.0	0	0.0	0	0.0	0	0	0.0	0	0.0	0.0	0	0
CLOUD001	CLOUD221	0	None	0.246153846154	0.3333333333333333	0.3333333333333333	2.0	0.0	nan	nan	nan	0.0	1.9555555555555555	2.408333333333333	3.0625	2.0454545454545454	nan	nan	nan	1.8333333333333333	1.5	2.04651162791	3.0	1.79166666667	nan	nan	nan	1.52941176471	0.4	0.809011627907	2.21875	0.541666666667	nan	nan	nan	0.429411764706	0.073347107438	143	0.17698019802	71	0.178571428571	30	11	0.125	4	0.111111111111	0.0412371134021	0	0
CLOUD001	CLOUD222	0	None	0.232142857143	2.3333333333333335	2.0	2.0	2.0	3.0	3.0	3.0	2.0	2.4444444444444446	2.611111111111111	3.0	2.375	3.0	3.0	3.5	2.1666666666666665	2.16666666667	2.22222222222	2.8	2.16666666667	3.0	3.0	3.33333333333	2.0	0.666666666667	0.722222222222	1.8	0.541666666667	3.0	3.0	1.83333333333	0.5	0.0574712643678	13	0.0448275862069	15	0.152777777778	11	4	0.117647058824	1	0.0833333333333	0.0555555555556	0	0
CLOUD001	CLOUD223	0	None	0.34328358209	2.0	2.0	3.0	2.0	2.0	3.0	2.0	2.0	2.619047619047619	2.619047619047619	3.0	2.5	2.8	3.0	2.8	2.5	2.3	2.3	3.0	2.33333333333	2.66666666667	3.0	2.66666666667	2.33333333333	0.728571428571	0.728571428571	3.0	0.761904761905	1.56666666667	3.0	1.56666666667	0.761904761905	0.0512820512821	24	0.0797342192691	10	0.0	0	3	0.0882352941176	0	0.0	0.0	0	0
CLOUD001	CLOUD224	0	None	0.313725490196	3.0	2.0	2.0	2.0	3.0	nan	2.0	3.0	3.0	2.6666666666666665	2.5	2.6666666666666665	3.0	nan	2.5	3.0	3.0	2.375	2.33333333333	2.4	3.0	nan	2.33333333333	3.0	0.5	0.375	0.833333333333	-0.1	3.0	nan	0.833333333333	0.5	0.0613333333333	20	0.0660066006601	23	0.109756097561	9	3	0.0714285714286	1	0.111111111111	0.0588235294118	0	0
CLOUD001	CLOUD225	0	None	0.12	1.3333333333333333	1.3333333333333333	2.0	1.0	nan	nan	2.0	1.0	1.8333333333333333	2.3333333333333335	2.5	2.2	nan	nan	2.0	1.75	1.57142857143	2.0	2.33333333333	2.0	nan	nan	2.0	1.5	0.0714285714286	0.7	0.833333333333	0.7	nan	nan	nan	0.0	0.0595238095238	39	0.0862831858407	40	0.255813953488	22	10	0.212765957447	2	0.0588235294118	0.030303030303	0	0
CLOUD001	CLOUD226	0	None	0.238805970149	0.6666666666666666	0.6666666666666666	2.0	0.5	3.0	3.0	3.0	0.5	2.4	2.5454545454545454	3.111111111111111	1.5	3.0	3.090909090909091	3.0	1.5	1.88888888889	2.12	3.05263157895	1.0	3.0	3.08333333333	3.0	1.0	0.522222222222	0.801818181818	2.24707602339	-0.5	3.0	2.26515151515	3.0	-0.5	0.0988372093023	69	0.208459214502	68	0.245614035088	28	8	0.0761904761905	4	0.173913043478	0.0975609756098	0	0
CLOUD001	CLOUD227	0	None	0.0877192982456	2.0	2.0	3.0	2.0	nan	3.0	nan	2.0	2.533333333333333	2.533333333333333	3.0	2.25	nan	3.0	nan	2.25	2.25	2.25	3.0	2.16666666667	nan	3.0	nan	2.16666666667	0.65	0.65	3.0	0.416666666667	nan	3.0	nan	0.416666666667	0.10582010582	24	0.0681818181818	40	0.263157894737	20	4	0.108108108108	1	0.125	0.0555555555556	0	0
CLOUD001	CLOUD228	0	None	0.375	nan	nan	nan	nan	nan	nan	nan	nan	nan	nan	nan	nan	nan	nan	nan	nan	nan	nan	nan	nan	nan	nan	nan	nan	nan	nan	nan	nan	nan	nan	nan	nan	0.0	0	0.0	0	0.0	0	0	0.0	0	0.0	0.0	0	0
CLOUD001	CLOUD229	0	None	0.217948717949	1.6666666666666667	1.6666666666666667	2.0	1.5	nan	2.0	3.0	1.5	2.142857142857143	2.3452380952380953	2.526315789473684	2.2222222222222223	nan	2.0	3.0	2.1666666666666665	1.9	2.12903225806	2.5	2.0	nan	2.0	3.0	1.875	0.471428571429	0.71831797235	1.60526315789	0.388888888889	nan	2.0	3.0	0.208333333333	0.0773930753564	53	0.0824261275272	38	0.184210526316	21	4	0.0816326530612	1	0.04	0.0222222222222	0	0
CLOUD001	CLOUD230	0	None	0.311111111111	1.6666666666666667	1.6666666666666667	2.0	2.0	nan	2.0	3.0	nan	1.8333333333333333	2.111111111111111	2.4	2.0	nan	2.0	3.0	nan	1.6	1.77777777778	2.33333333333	2.0	nan	2.0	3.0	nan	0.1	0.444444444444	1.53333333333	1.5	nan	1.0	3.0	nan	0.0759717314488	26	0.0623501199041	43	0.337662337662	26	3	0.0666666666667	1	0.0769230769231	0.025641025641	0	0.0
CLOUD001	CLOUD231	0	None	0.434782608696	1.0	1.0	3.0	1.0	nan	nan	nan	1.0	1.7777777777777777	2.393939393939394	3.0	2.1	nan	nan	nan	1.8333333333333333	1.16666666667	1.71428571429	3.0	1.71428571429	nan	nan	nan	1.4	-0.166666666667	0.25974025974	1.75	0.314285714286	nan	nan	nan	0.0666666666667	0.0698466780239	16	0.0459770114943	41	0.0786516853933	7	3	0.0461538461538	2	0.0952380952381	0.0454545454545	0	0
CLOUD001	CLOUD232	0	None	0.287878787879	2.3333333333333335	2.0	2.0	2.0	3.0	3.0	3.0	2.5	2.8333333333333335	2.7083333333333335	3.0344827586206895	2.6875	3.0	3.0	3.0	2.875	2.44444444444	2.44186046512	3.0	2.5	3.0	3.0	3.0	2.66666666667	0.361111111111	0.941860465116	2.12068965517	0.625	3.0	1.5	3.0	0.166666666667	0.056338028169	38	0.0781893004115	36	0.0594059405941	6	4	0.0655737704918	0	0.0	0.0161290322581	0	0
CLOUD001	CLOUD233	0	None	0.25	2.0	2.0	2.0	2.0	nan	2.0	nan	2.0	2.111111111111111	2.7	3.0	2.0	nan	2.0	nan	2.0	2.0	2.30769230769	2.83333333333	2.0	nan	2.0	nan	2.0	0.0	0.257692307692	1.13333333333	0.0	nan	2.0	nan	0.0	0.0769230769231	19	0.0586419753086	12	0.0806451612903	5	0	0.0	0	0.0	0.0	0	0
CLOUD001	CLOUD234	0	None	0.157303370787	0.6666666666666666	0.6666666666666666	2.0	0.5	2.0	2.0	2.0	0.5	2.046070460704607	2.107843137254902	2.6842105263157894	1.9297520661157024	2.2222222222222223	2.4	2.3	1.9291666666666667	1.80952380952	1.87769784173	2.65	1.81300813008	2.2	2.36363636364	2.27272727273	1.81147540984	0.716027874564	0.74534490055	1.86052631579	0.709702344957	1.53333333333	1.81363636364	1.57272727273	0.711475409836	0.0310994305738	136	0.0773606370876	71	0.11320754717	30	11	0.0544554455446	3	0.0344827586207	0.0171428571429	0	0.0
CLOUD001	CLOUD235	0	None	0.181818181818	2.0	2.0	2.0	2.0	2.0	2.0	2.0	2.0	2.652173913043478	2.6989247311827955	3.066666666666667	2.0	2.8	3.0454545454545454	2.8333333333333335	2.0	2.38461538462	2.44117647059	3.03225806452	2.0	2.72727272727	3.0	2.76923076923	2.0	0.862876254181	0.957305502846	2.03225806452	1.5	1.62727272727	1.93181818182	1.60256410256	1.5	0.0580524344569	69	0.0994236311239	31	0.051724137931	6	6	0.0689655172414	0	0.0	0.0172413793103	0	0.0
CLOUD001	CLOUD236	0	None	0.35	2.0	2.0	2.0	nan	nan	2.0	nan	nan	2.0	2.0	2.0	nan	nan	2.0	nan	nan	2.0	2.0	2.0	nan	nan	2.0	nan	nan	1.5	1.5	2.0	nan	nan	2.0	nan	nan	0.0542168674699	7	0.0360824742268	9	0.105263157895	4	3	0.0576923076923	0	0.0	0.0	0	0
CLOUD001	CLOUD237	0	None	0.41095890411	1.3333333333333333	1.3333333333333333	2.0	1.0	2.0	2.0	2.0	1.0	1.8974358974358974	1.9761904761904763	2.0	1.8214285714285714	2.0	2.0	2.0	1.7307692307692308	1.4375	1.52941176471	2.0	1.5	2.0	2.0	2.0	1.4	0.360576923077	0.422268907563	2.0	0.392857142857	2.0	2.0	2.0	0.323076923077	0.057881773399	50	0.108225108225	47	0.175925925926	19	9	0.111111111111	1	0.0322580645161	0.016393442623	0	0
CLOUD001	CLOUD238	0	None	0.215909090909	1.6666666666666667	1.6666666666666667	2.0	1.5	nan	nan	nan	1.5	2.2222222222222223	2.1666666666666665	2.0	2.1666666666666665	nan	nan	nan	2.1666666666666665	1.83333333333	1.85714285714	2.0	1.8	nan	nan	nan	1.8	0.166666666667	0.232142857143	2.0	0.133333333333	nan	nan	nan	0.133333333333	0.156462585034	26	0.108786610879	46	0.426229508197	26	8	0.222222222222	1	0.0769230769231	0.0952380952381	0	0
CLOUD001	CLOUD239	0	None	0.25	2.0	2.0	2.0	2.0	3.0	2.0	3.0	2.0	2.3333333333333335	2.4722222222222223	2.5	2.5	3.0	2.3333333333333335	3.0	2.0	2.125	2.26666666667	2.44444444444	2.375	3.0	2.25	3.0	2.0	1.025	1.14166666667	1.88194444444	1.125	3.0	1.75	3.0	1.5	0.0422222222222	21	0.0810810810811	19	0.146341463415	12	5	0.0833333333333	1	0.05	0.027027027027	0	0.0
CLOUD001	CLOUD240	0	None	0.2	3.0	2.3333333333333335	3.0	nan	3.0	3.0	3.0	nan	3.0	2.6	3.0	nan	3.0	3.0	3.0	nan	3.0	2.375	3.0	nan	3.0	3.0	3.0	nan	1.0	0.675	1.83333333333	nan	3.0	3.0	3.0	nan	0.0598290598291	11	0.0536585365854	14	0.0657894736842	5	2	0.0338983050847	1	0.142857142857	0.0769230769231	0	0.0
CLOUD001	CLOUD241	0	None	0.121621621622	2.0	2.0	2.0	2.0	2.0	2.0	2.0	2.0	2.533333333333333	2.511111111111111	2.8	2.4583333333333335	2.909090909090909	2.6666666666666665	2.923076923076923	2.45	2.30769230769	2.27777777778	2.66666666667	2.35714285714	2.83333333333	2.5	2.85714285714	2.33333333333	0.707692307692	0.711111111111	1.36666666667	0.815476190476	1.74242424242	1.33333333333	1.85714285714	0.733333333333	0.0666666666667	49	0.0991902834008	20	0.0533333333333	4	6	0.0845070422535	0	0.0	0.0	0	0.0
CLOUD001	CLOUD242	0	None	0.0545454545455	3.3333333333333335	2.0	2.0	nan	nan	4.0	3.0	nan	3.3333333333333335	2.611111111111111	2.8333333333333335	nan	nan	4.0	3.0	nan	3.25	2.22222222222	2.71428571429	nan	nan	4.0	3.0	nan	2.75	0.722222222222	1.71428571429	nan	nan	4.0	3.0	nan	0.104395604396	27	0.0909090909091	19	0.0980392156863	5	5	0.142857142857	0	0.0	0.0	0	0.0
CLOUD001	CLOUD243	0	None	0.140845070423	1.3333333333333333	1.3333333333333333	2.0	1.0	3.0	2.0	3.0	1.0	2.101449275362319	2.2	2.7142857142857144	2.019230769230769	3.0	2.3333333333333335	3.0	1.9545454545454546	1.80769230769	1.90909090909	2.625	1.85714285714	3.0	2.25	3.0	1.79166666667	0.546822742475	0.675757575758	1.48214285714	0.607142857143	3.0	1.08333333333	1.75	0.541666666667	0.045170257123	81	0.109017496635	65	0.142857142857	29	10	0.0689655172414	2	0.0571428571429	0.0240963855422	0	0.0
CLOUD001	CLOUD244	0	None	0.291666666667	0.6666666666666666	0.6666666666666666	2.0	0.5	2.0	3.0	2.0	0.5	1.9444444444444444	2.5793650793650795	2.966666666666667	2.05	2.6666666666666665	3.0	2.8333333333333335	1.6	1.22222222222	2.11111111111	2.93548387097	1.58333333333	2.5	3.0	2.71428571429	1.14285714286	0.0555555555556	0.68253968254	1.90215053763	0.283333333333	1.66666666667	3.0	1.71428571429	0.0428571428571	0.132437619962	94	0.139053254438	69	0.193103448276	28	8	0.101265822785	3	0.1875	0.0857142857143	0	0
CLOUD001	CLOUD245	0	None	0.0666666666667	1.6666666666666667	1.6666666666666667	2.0	1.5	nan	nan	nan	1.5	2.2222222222222223	2.6	2.5	2.4375	nan	nan	nan	2.1666666666666665	1.83333333333	2.15384615385	2.4	2.2	nan	nan	nan	1.8	0.5	0.903846153846	1.275	1.0125	nan	nan	nan	0.466666666667	0.117224880383	36	0.109756097561	49	0.333333333333	28	8	0.19512195122	0	0.0	0.030303030303	0	0
CLOUD001	CLOUD246	0	None	0.175438596491	1.3333333333333333	1.3333333333333333	3.0	1.0	3.0	3.0	3.0	1.0	2.1333333333333333	2.3	3.0	1.9166666666666667	3.0	3.0	3.0	1.9	1.625	1.76923076923	3.0	1.625	3.0	3.0	3.0	1.57142857143	0.325	0.269230769231	2.16666666667	0.291666666667	2.0	2.5	2.0	0.271428571429	0.088948787062	27	0.0737704918033	33	0.208955223881	14	8	0.137931034483	3	0.130434782609	0.0394736842105	0	0.0
CLOUD001	CLOUD247	0	None	0.479166666667	1.3333333333333333	1.3333333333333333	2.0	1.0	2.0	2.0	2.0	1.0	1.7222222222222223	2.3518518518518516	2.5	2.0555555555555554	2.0	2.0	2.0	1.5	1.44444444444	2.0	2.45454545455	1.81818181818	2.0	2.0	2.0	1.28571428571	0.361111111111	0.638888888889	1.30454545455	0.59595959596	2.0	2.0	2.0	0.285714285714	0.0665137614679	55	0.0743243243243	58	0.277777777778	30	10	0.119047619048	3	0.0588235294118	0.0272727272727	0	0.0
CLOUD001	CLOUD248	0	None	0.12962962963	2.6666666666666665	2.0	2.0	2.5	nan	nan	nan	2.5	2.6666666666666665	2.6	2.5	2.5	nan	nan	nan	2.5	2.5	2.125	2.4	2.33333333333	nan	nan	nan	2.33333333333	2.0	0.425	1.275	1.83333333333	nan	nan	nan	1.83333333333	0.06640625	30	0.10752688172	17	0.173076923077	9	3	0.2	0	0.0	0.0	0	0
CLOUD001	CLOUD249	0	None	0.311111111111	1.3333333333333333	1.3333333333333333	2.0	1.0	nan	2.0	2.0	1.0	1.9814814814814814	2.4397163120567376	2.787878787878788	1.9444444444444444	nan	2.3333333333333335	2.0	1.7083333333333333	1.61904761905	2.04	2.76470588235	1.7	nan	2.3	2.0	1.42857142857	0.480158730159	0.72085106383	1.87076648841	0.644444444444	nan	1.41111111111	2.0	0.345238095238	0.0518378887842	74	0.0989304812834	55	0.150537634409	28	10	0.0840336134454	1	0.0294117647059	0.0161290322581	0	0.0
CLOUD001	CLOUD250	0	None	0.240740740741	2.0	2.0	2.0	2.0	nan	nan	nan	2.0	2.111111111111111	2.4444444444444446	2.7333333333333334	2.0	nan	nan	nan	2.0	2.0	2.19047619048	2.6875	2.0	nan	nan	nan	2.0	0.5	0.634920634921	1.5875	0.5	nan	nan	nan	0.5	0.0569444444444	59	0.0803814713896	41	0.051724137931	6	4	0.046511627907	2	0.117647058824	0.047619047619	0	0
CLOUD001	CLOUD251	0	None	0.191780821918	1.0	1.0	2.0	1.5	3.0	2.0	3.0	1.5	2.3174603174603177	2.4144144144144146	2.7777777777777777	2.1875	3.0	2.6923076923076925	3.0	2.1875	1.79166666667	1.975	2.75	1.9	3.0	2.64285714286	3.0	1.9	0.482142857143	0.637162162162	1.87962962963	0.7125	2.125	1.75824175824	2.1	0.7125	0.0516511430991	82	0.103015075377	61	0.18125	29	9	0.0697674418605	3	0.0810810810811	0.029702970297	0	0.0
CLOUD001	CLOUD252	0	None	0.19298245614	nan	nan	nan	nan	nan	nan	nan	nan	nan	nan	nan	nan	nan	nan	nan	nan	nan	nan	nan	nan	nan	nan	nan	nan	nan	nan	nan	nan	nan	nan	nan	nan	0.0	0	0.0	0	0.0	0	0	0.0	0	0.0	0.0	0	0.0
CLOUD001	CLOUD253	0	None	0.254901960784	2.0	2.0	2.0	2.0	2.0	2.0	2.0	2.0	2.0	2.4	2.5	2.0	2.0	2.0	2.0	2.0	2.0	2.125	2.33333333333	2.0	2.0	2.0	2.0	2.0	1.5	0.425	0.333333333333	0.5	nan	2.0	nan	1.5	0.0281690140845	10	0.0396825396825	4	0.0196078431373	1	0	0.0	1	0.142857142857	0.0833333333333	0	0.0
CLOUD001	CLOUD254	0	None	0.118644067797	1.3333333333333333	1.3333333333333333	3.0	1.5	nan	3.0	nan	1.5	1.9333333333333333	2.2857142857142856	3.5	2.1	nan	3.0	nan	1.875	1.5	1.8	3.33333333333	1.85714285714	nan	3.0	nan	1.66666666667	0.3	0.514285714286	1.33333333333	0.657142857143	nan	3.0	nan	0.541666666667	0.0869565217391	29	0.0833333333333	58	0.311111111111	28	9	0.152542372881	2	0.133333333333	0.0540540540541	0	0
CLOUD001	CLOUD255	0	None	0.436363636364	0.6666666666666666	0.6666666666666666	2.0	nan	1.0	2.0	1.0	nan	2.111111111111111	2.1515151515151514	2.3333333333333335	nan	2.4285714285714284	2.0	2.4285714285714284	nan	1.5	1.57142857143	2.25	nan	2.25	2.0	2.25	nan	0.111111111111	0.162337662338	1.25	nan	1.39285714286	1.0	1.39285714286	nan	0.0808823529412	97	0.286135693215	55	0.258064516129	24	5	0.0625	3	0.09375	0.0441176470588	0	0
CLOUD001	CLOUD256	0	None	0.225352112676	1.3333333333333333	1.3333333333333333	3.0	1.0	3.0	3.0	3.0	1.0	2.4761904761904763	2.58974358974359	3.0	2.25	3.0	3.0	3.0	1.8333333333333333	1.9	2.125	3.0	1.875	3.0	3.0	3.0	1.4	0.4	0.625	1.92857142857	0.375	3.0	2.0	3.0	-0.1	0.0446168768186	26	0.0651629072682	46	0.175925925926	19	10	0.120481927711	3	0.0666666666667	0.029702970297	0	0.0
CLOUD001	CLOUD257	0	None	0.333333333333	2.3333333333333335	2.0	2.0	nan	nan	3.0	nan	nan	2.6666666666666665	2.6666666666666665	3.142857142857143	nan	nan	3.0	nan	nan	2.4	2.25	3.0	nan	nan	3.0	nan	nan	0.9	0.694444444444	2.07142857143	nan	nan	2.0	nan	nan	0.046277665996	16	0.0583941605839	23	0.132352941176	9	4	0.0754716981132	1	0.0769230769231	0.04	0	0
CLOUD001	CLOUD258	0	None	0.129032258065	2.6666666666666665	2.0	2.0	2.0	3.0	nan	3.0	2.5	2.8333333333333335	2.4444444444444446	2.0	2.375	3.0	nan	3.0	2.75	2.6	2.11111111111	2.0	2.16666666667	3.0	nan	3.0	2.5	1.6	0.444444444444	2.0	0.666666666667	nan	nan	nan	1.5	0.0616113744076	15	0.063829787234	13	0.0921052631579	7	4	0.0869565217391	0	0.0	0.0	0	0
CLOUD001	CLOUD259	0	None	0.0877192982456	nan	2.0	nan	2.0	nan	nan	2.0	nan	nan	2.0	nan	2.0	nan	nan	2.0	nan	nan	2.0	nan	2.0	nan	nan	2.0	nan	nan	1.5	nan	1.5	nan	nan	2.0	nan	0.01	6	0.0320855614973	1	0.05	2	4	0.25	0	0.0	0.0	0	0
CLOUD001	CLOUD260	0	None	0.16	2.0	1.6666666666666667	2.0	2.0	3.0	3.0	3.0	2.0	2.4722222222222223	2.5714285714285716	2.888888888888889	2.4545454545454546	3.0	3.0	3.0	2.375	2.2	2.29166666667	2.8	2.38461538462	3.0	3.0	3.0	2.3	0.95	0.910714285714	1.57777777778	1.15734265734	3.0	1.8	3.0	1.1125	0.0580431177446	22	0.0660660660661	35	0.0877192982456	10	6	0.0769230769231	1	0.0526315789474	0.0285714285714	0	0
CLOUD001	CLOUD261	0	None	0.436363636364	2.3333333333333335	2.3333333333333335	3.0	nan	nan	3.0	nan	nan	2.5833333333333335	2.6666666666666665	3.0	nan	nan	3.0	nan	nan	2.28571428571	2.375	3.0	nan	nan	3.0	nan	nan	0.660714285714	0.775	1.9	nan	nan	1.875	nan	nan	0.0883720930233	12	0.0594059405941	19	0.0857142857143	6	3	0.0697674418605	1	0.142857142857	0.0588235294118	0	0
CLOUD001	CLOUD262	0	None	0.295774647887	0.6666666666666666	0.6666666666666666	2.0	0.5	2.0	3.0	2.0	0.5	2.2916666666666665	2.4482758620689653	3.142857142857143	2.236842105263158	2.75	3.0	2.7777777777777777	2.21875	1.89473684211	2.09375	3.0	2.0	2.66666666667	3.0	2.7	1.94444444444	0.582236842105	0.731681034483	2.07142857143	0.657894736842	1.60416666667	2.0	1.7	0.631944444444	0.0637707948244	86	0.152482269504	69	0.213740458015	28	8	0.08	4	0.235294117647	0.0909090909091	0	0
CLOUD001	CLOUD263	0	None	0.237288135593	2.3333333333333335	2.3333333333333335	4.0	nan	3.0	nan	3.0	nan	2.3333333333333335	2.8333333333333335	4.0	nan	3.0	nan	3.0	nan	2.25	2.4	4.0	nan	3.0	nan	3.0	nan	1.75	-0.1	4.0	nan	3.0	nan	3.0	nan	0.037037037037	3	0.0172413793103	6	0.0377358490566	2	3	0.176470588235	0	0.0	0.0	0	0
CLOUD001	CLOUD264	0	None	0.269662921348	2.3333333333333335	2.0	2.0	2.0	3.0	3.0	3.0	2.0	2.8333333333333335	2.8205128205128207	3.1666666666666665	2.3333333333333335	3.3333333333333335	3.0	3.3333333333333335	2.5	2.4	2.375	3.07692307692	2.2	3.25	3.0	3.25	2.25	0.9	1.25961538462	2.45192307692	0.533333333333	2.25	3.0	2.25	0.75	0.0365448504983	14	0.0590717299578	11	0.152173913043	7	3	0.107142857143	1	0.0714285714286	0.0526315789474	0	0
CLOUD001	CLOUD265	0	None	0.188679245283	nan	1.6666666666666667	2.0	3.0	nan	nan	nan	nan	nan	2.5	2.5	3.0	nan	nan	nan	nan	nan	1.85714285714	2.33333333333	3.0	nan	nan	nan	nan	nan	0.107142857143	0.833333333333	2.5	nan	nan	nan	nan	0.0819672131148	17	0.06640625	10	0.0545454545455	3	1	0.0454545454545	0	0.0	0.0	0	0
CLOUD001	CLOUD266	0	None	0.301587301587	nan	2.0	3.0	2.0	nan	nan	nan	nan	nan	2.3333333333333335	3.0	2.0	nan	nan	nan	nan	nan	2.0	3.0	2.0	nan	nan	nan	nan	nan	0.5	3.0	1.5	nan	nan	nan	nan	0.0502283105023	8	0.042328042328	11	0.047619047619	3	0	0.0	1	0.1	0.05	0	0.0
CLOUD001	CLOUD267	0	None	0.131147540984	2.3333333333333335	2.3333333333333335	3.0	2.0	3.0	3.0	3.0	2.0	3.0476190476190474	3.0476190476190474	3.4	2.9	3.6666666666666665	3.4	3.6666666666666665	2.9	2.6	2.6	3.33333333333	2.57142857143	3.57142857143	3.33333333333	3.57142857143	2.57142857143	1.45714285714	1.45714285714	2.63333333333	1.57142857143	3.07142857143	2.63333333333	3.07142857143	1.57142857143	0.0576923076923	6	0.0292682926829	15	0.0714285714286	4	1	0.0294117647059	1	0.166666666667	0.111111111111	0	0
CLOUD002	CLOUD003	0	None	0.354430379747	3.0	1.5	1.5	3.0	nan	3.0	3.0	3.0	3.5	2.9473684210526314	2.7777777777777777	3.5384615384615383	nan	3.0	3.0	3.6	3.42857142857	2.2380952381	1.90909090909	3.5	nan	3.0	3.0	3.5	2.2619047619	-0.182957393484	-0.646464646465	2.61538461538	nan	2.0	1.83333333333	2.3	0.0907960199005	32	0.0960960960961	73	0.162790697674	14	6	0.133333333333	6	0.176470588235	0.103896103896	0	0.0
CLOUD002	CLOUD004	0	None	0.171428571429	3.0	1.5	2.5	3.0	3.0	4.0	3.0	3.0	3.6666666666666665	2.8	3.0	3.7142857142857144	3.6666666666666665	4.0	3.6666666666666665	3.6666666666666665	3.5	1.83333333333	2.28571428571	3.625	3.5	4.0	3.5	3.5	2.5	-0.466666666667	-0.314285714286	2.83928571429	2.5	4.0	2.5	2.5	0.184895833333	27	0.139175257732	71	0.358974358974	14	4	0.153846153846	6	0.5	0.363636363636	0	0.0
CLOUD002	CLOUD005	0	None	0.220930232558	3.0	1.5	1.5	3.0	3.0	3.0	3.0	3.0	3.5	3.0	3.0	3.4	3.0	3.5	3.0	3.4	3.42857142857	2.16666666667	2.0	3.33333333333	3.0	3.33333333333	3.0	3.33333333333	2.5119047619	-0.183333333333	-0.5	2.53333333333	2.0	1.33333333333	2.0	2.53333333333	0.191082802548	28	0.14	60	0.276595744681	13	3	0.0681818181818	6	0.5	0.32	0	0.0
CLOUD002	CLOUD006	0	None	0.4	2.0	1.0	2.5	2.0	3.0	3.0	3.0	2.0	3.2857142857142856	2.9651162790697674	3.21875	3.325	3.611111111111111	3.5	3.55	3.303030303030303	3.25	2.53333333333	2.83333333333	3.29268292683	3.57894736842	3.46153846154	3.52380952381	3.26470588235	2.39285714286	0.207751937984	0.239583333333	2.45518292683	2.52339181287	2.37820512821	2.52380952381	2.38591800357	0.0609831985065	28	0.0368421052632	98	0.0676328502415	14	6	0.043795620438	6	0.107142857143	0.0583941605839	0	0.0
CLOUD002	CLOUD007	0	None	0.256097560976	3.0	1.5	1.5	nan	3.0	4.0	3.0	nan	3.5	2.5	2.5	nan	3.0	4.0	3.0	nan	3.33333333333	1.66666666667	1.6	nan	3.0	4.0	3.0	nan	1.83333333333	-0.958333333333	-1.06666666667	nan	3.0	4.0	3.0	nan	0.270935960591	26	0.169934640523	55	0.342105263158	13	3	0.2	6	0.5	0.36	0	0.0
CLOUD002	CLOUD008	0	None	0.454545454545	3.0	1.5	1.5	3.0	nan	nan	3.0	3.0	3.0	2.7	2.5	3.0	nan	nan	3.0	3.0	3.0	2.0	1.6	3.0	nan	nan	3.0	3.0	3.0	-0.5	-1.06666666667	3.0	nan	nan	2.0	3.0	0.175392670157	26	0.325	67	0.470588235294	16	4	0.235294117647	6	0.6	0.470588235294	0	0.0
CLOUD002	CLOUD009	0	None	0.342465753425	3.0	1.5	1.5	3.0	nan	nan	3.0	3.0	3.0	2.65	2.6	3.5	nan	nan	3.0	3.0	3.0	1.91666666667	2.0	3.42857142857	nan	nan	3.0	3.0	3.0	-0.433333333333	-0.5	2.59523809524	nan	nan	3.0	3.0	0.219330855019	30	0.15873015873	59	0.254901960784	13	4	0.078431372549	6	0.6	0.470588235294	0	0.0
CLOUD002	CLOUD010	0	None	0.26582278481	3.0	1.5	1.5	3.0	nan	4.0	nan	3.0	3.3333333333333335	2.75	3.0	3.0	nan	4.0	nan	3.0	3.25	1.83333333333	1.75	3.0	nan	4.0	nan	3.0	2.08333333333	-0.791666666667	-2.25	2.0	nan	4.0	nan	2.0	0.139047619048	26	0.198473282443	73	0.215384615385	14	3	0.0909090909091	6	0.461538461538	0.380952380952	0	0.0
CLOUD002	CLOUD011	0	None	0.320512820513	3.0	2.5	2.5	3.0	3.0	3.0	3.0	3.0	3.533333333333333	3.263157894736842	3.28125	3.2	3.3333333333333335	3.5714285714285716	3.3333333333333335	3.2	3.5	2.95238095238	2.94444444444	3.16666666667	3.25	3.53333333333	3.25	3.16666666667	2.63333333333	0.583959899749	0.600694444444	2.26666666667	2.58333333333	2.7119047619	2.58333333333	2.26666666667	0.0544554455446	4	0.0190476190476	44	0.0512820512821	4	4	0.0655737704918	0	0.0	0.0384615384615	0	0.0
CLOUD002	CLOUD012	0	None	0.492753623188	2.0	2.0	2.5	2.0	3.0	3.0	3.0	2.0	3.4166666666666665	3.1785714285714284	3.2142857142857144	3.272727272727273	3.5	3.8	3.5	3.272727272727273	3.30769230769	2.875	2.77777777778	3.16666666667	3.42857142857	3.66666666667	3.42857142857	3.16666666667	2.22435897436	0.303571428571	-0.00793650793651	2.16666666667	2.42857142857	2.46666666667	2.42857142857	2.16666666667	0.0813771517997	9	0.0243902439024	52	0.027027027027	3	6	0.0869565217391	1	0.0243902439024	0.00970873786408	0	0.0
CLOUD002	CLOUD013	0	None	0.225	3.0	1.5	1.5	4.0	3.0	3.0	3.0	4.0	3.473684210526316	3.1363636363636362	3.1363636363636362	4.0	3.6666666666666665	3.473684210526316	3.6666666666666665	4.0	3.45	2.625	2.625	4.0	3.5	3.45	3.5	4.0	2.58157894737	0.238636363636	0.238636363636	4.0	1.83333333333	2.58157894737	1.83333333333	4.0	0.0820353063344	32	0.119402985075	79	0.189189189189	14	5	0.0704225352113	6	0.333333333333	0.236842105263	0	0.0
CLOUD002	CLOUD014	0	None	0.649350649351	3.0	3.0	3.0	nan	nan	3.0	nan	nan	3.5	3.25	3.25	nan	nan	3.5	nan	nan	3.33333333333	3.0	3.0	nan	nan	3.33333333333	nan	nan	1.83333333333	0.0	0.0	nan	nan	1.83333333333	nan	nan	0.046875	3	0.046875	6	0.0	0	1	0.037037037037	0	0.0	0.0	0	0.0
CLOUD002	CLOUD015	0	None	0.379746835443	3.0	2.0	2.0	3.0	nan	nan	nan	3.0	3.5	3.1363636363636362	2.9166666666666665	3.7142857142857144	nan	nan	nan	3.5	3.33333333333	2.46153846154	2.125	3.625	nan	nan	nan	3.33333333333	1.83333333333	-0.174825174825	-0.375	2.33928571429	nan	nan	nan	1.83333333333	0.111711711712	14	0.0421686746988	62	0.151898734177	12	4	0.0689655172414	5	0.384615384615	0.1875	0	0.0
CLOUD002	CLOUD016	0	None	0.5	3.0	2.0	2.0	3.0	3.0	3.0	3.0	3.0	3.25	3.0	2.8333333333333335	3.3333333333333335	3.142857142857143	3.142857142857143	3.3333333333333335	3.1666666666666665	3.23076923077	2.5	2.2	3.3	3.125	3.125	3.3	3.14285714286	2.39743589744	0.178571428571	-0.0222222222222	2.35555555556	2.05357142857	2.55357142857	2.18888888889	2.05952380952	0.0920881971466	20	0.036496350365	71	0.0860927152318	13	4	0.0597014925373	5	0.178571428571	0.129032258065	0	0.0
CLOUD002	CLOUD017	0	None	0.2625	2.0	2.0	2.0	2.0	2.0	2.0	2.0	2.0	3.0833333333333335	3.1739130434782608	3.2142857142857144	3.375	3.25	2.875	3.2	3.1666666666666665	3.0	2.84	2.9375	3.22222222222	3.0	2.77777777778	3.0	3.0	2.29166666667	0.38347826087	0.473214285714	2.03472222222	1.5	2.09027777778	1.5	1.83333333333	0.0808510638298	9	0.0193965517241	57	0.112903225806	14	5	0.049504950495	4	0.0952380952381	0.0795454545455	0	0.0
CLOUD002	CLOUD018	0	None	0.443037974684	3.0	2.5	2.5	3.0	3.0	3.0	3.0	3.0	3.5	3.0	3.0	3.5	3.5	3.5	3.5	3.5	3.4	2.42857142857	2.4	3.4	3.33333333333	3.33333333333	3.33333333333	3.4	2.4	-0.171428571429	-0.266666666667	2.4	2.33333333333	2.33333333333	2.33333333333	2.4	0.110169491525	5	0.0581395348837	39	0.25641025641	10	5	0.116279069767	1	0.0833333333333	0.0689655172414	0	0.0
CLOUD002	CLOUD019	0	None	0.301204819277	3.0	1.5	1.5	3.0	nan	3.0	3.0	nan	3.0	2.96875	2.875	3.75	nan	3.0	3.0	nan	3.0	2.16666666667	2.0	3.66666666667	nan	3.0	3.0	nan	3.0	-0.302083333333	-0.458333333333	2.79166666667	nan	3.0	3.0	nan	0.20447284345	28	0.129032258065	64	0.185714285714	13	5	0.172413793103	6	0.6	0.444444444444	0	0.0
CLOUD002	CLOUD020	0	None	0.1875	3.0	1.5	1.5	3.0	nan	nan	3.0	3.0	3.0	2.8846153846153846	2.7777777777777777	3.5	nan	nan	3.8	3.0	3.0	2.13333333333	1.81818181818	3.44444444444	nan	nan	3.66666666667	3.0	2.33333333333	-0.0589743589744	-0.348484848485	2.69444444444	nan	nan	2.86666666667	2.33333333333	0.169712793734	26	0.0935251798561	65	0.215384615385	14	3	0.0882352941176	6	0.333333333333	0.266666666667	0	0.0
CLOUD002	CLOUD021	0	None	0.573529411765	3.0	3.0	3.0	3.0	nan	3.0	nan	3.0	3.0	3.25	3.25	3.0	nan	3.0	nan	3.0	3.0	3.0	3.0	3.0	nan	3.0	nan	3.0	1.5	0.125	0.166666666667	3.0	nan	1.5	nan	3.0	0.0625	10	0.0507614213198	12	0.0192307692308	1	5	0.185185185185	1	0.0909090909091	0.125	0	0.0
CLOUD002	CLOUD022	0	None	0.550724637681	4.0	3.5	3.5	nan	nan	4.0	nan	nan	4.0	3.5	3.5	nan	nan	4.0	nan	nan	4.0	3.33333333333	3.33333333333	nan	nan	4.0	nan	nan	4.0	1.83333333333	1.83333333333	nan	nan	4.0	nan	nan	0.0472972972973	1	0.0217391304348	7	0.0	0	0	0.0	0	0.0	0.0	0	0.0
CLOUD002	CLOUD023	0	None	0.475409836066	2.0	1.5	2.0	2.0	3.0	3.0	3.0	2.0	3.303030303030303	3.0689655172413794	3.129032258064516	3.2333333333333334	3.5	3.5454545454545454	3.4	3.259259259259259	3.26470588235	2.7	2.69696969697	3.1935483871	3.44444444444	3.5	3.36363636364	3.21428571429	2.44652406417	0.372413793103	0.326001955034	2.37688172043	2.69444444444	2.63636363636	2.61363636364	2.39947089947	0.0551905387648	23	0.0261958997722	84	0.0696517412935	14	6	0.0384615384615	5	0.1	0.0673076923077	0	0.0
CLOUD002	CLOUD024	0	None	0.402597402597	1.0	0.5	1.5	1.0	2.0	3.0	2.0	1.0	2.9558823529411766	2.7134146341463414	2.5454545454545454	2.958904109589041	2.9166666666666665	3.0	2.9285714285714284	2.9558823529411766	2.92753623188	2.28571428571	1.46153846154	2.93243243243	2.84615384615	3.0	2.86666666667	2.92753623188	2.34665387894	0.188153310105	-0.629370629371	2.33654202147	2.13782051282	2.5	2.08095238095	2.34665387894	0.0660822656777	35	0.0276898734177	98	0.0898876404494	16	6	0.0495867768595	7	0.107692307692	0.0729927007299	0	0.0
CLOUD002	CLOUD025	0	None	0.289156626506	2.0	1.0	2.5	2.0	3.0	3.0	3.0	2.0	3.206896551724138	3.013157894736842	3.1666666666666665	3.2666666666666666	3.4	3.3333333333333335	3.4285714285714284	3.1666666666666665	3.16666666667	2.575	2.72727272727	3.22580645161	3.33333333333	3.28571428571	3.375	3.12	2.42528735632	0.272368421053	0.227272727273	2.40913978495	2.33333333333	2.36904761905	2.375	2.34916666667	0.0596115204287	33	0.0416141235813	89	0.0754716981132	16	6	0.04	6	0.0722891566265	0.0520231213873	0	0.0
CLOUD002	CLOUD026	0	None	0.375	3.0	1.5	1.5	3.0	3.0	3.0	3.0	3.0	3.0	2.7142857142857144	2.25	3.0	3.0	3.0	3.0	3.0	3.0	2.22222222222	1.5	3.0	3.0	3.0	3.0	3.0	2.0	-0.492063492063	-1.5	1.75	nan	3.0	nan	2.0	0.201219512195	25	0.1953125	66	0.154761904762	13	4	0.0909090909091	6	0.545454545455	0.380952380952	0	0.0
CLOUD002	CLOUD027	0	None	0.460526315789	2.0	1.0	1.0	nan	3.0	2.0	3.0	nan	2.6666666666666665	2.4375	2.4285714285714284	nan	3.0	2.6666666666666665	3.0	nan	2.5	1.7	1.66666666667	nan	3.0	2.5	3.0	nan	1.83333333333	-0.4875	-0.547619047619	nan	3.0	1.83333333333	3.0	nan	0.236641221374	27	0.10843373494	62	0.254545454545	14	4	0.129032258065	6	0.461538461538	0.4	0	0.0
CLOUD002	CLOUD028	0	None	0.435294117647	2.0	2.5	2.5	4.0	2.0	2.0	2.0	4.0	3.0	3.1666666666666665	3.0	4.0	2.0	2.0	2.0	4.0	2.66666666667	2.75	2.66666666667	4.0	2.0	2.0	2.0	4.0	1.66666666667	0.25	0.0416666666667	2.5	2.0	2.0	2.0	4.0	0.102564102564	7	0.0707070707071	44	0.03125	2	3	0.0789473684211	1	0.0833333333333	0.0967741935484	1	0.25
CLOUD002	CLOUD029	0	None	0.357142857143	3.0	2.5	3.0	3.0	3.0	3.0	3.0	3.0	3.5	3.230769230769231	3.3333333333333335	3.5384615384615383	3.5	3.6666666666666665	3.5454545454545454	3.5	3.46153846154	2.86666666667	3.0	3.5	3.45454545455	3.5	3.5	3.46153846154	2.29487179487	0.174358974359	0.5	2.30769230769	2.35454545455	2.5	2.36363636364	2.29487179487	0.0774193548387	12	0.0745341614907	48	0.12987012987	10	3	0.0361445783133	1	0.0909090909091	0.0689655172414	0	0.0
CLOUD002	CLOUD030	0	None	0.2	nan	3.0	3.0	3.0	nan	nan	3.0	nan	nan	3.25	3.25	3.5	nan	nan	3.5	nan	nan	3.0	3.0	3.33333333333	nan	nan	3.33333333333	nan	nan	1.0	1.0	2.83333333333	nan	nan	2.83333333333	nan	0.138888888889	3	0.0222222222222	20	0.0344827586207	1	0	0.0	1	0.0769230769231	0.047619047619	0	0.0
CLOUD002	CLOUD031	1	Increasing	0.324324324324	2.0	1.5	2.0	2.0	nan	nan	3.0	2.0	3.0	2.9166666666666665	3.075	3.0	nan	nan	3.0	3.0	2.93333333333	2.52631578947	2.63636363636	2.9375	nan	nan	3.0	2.93333333333	2.29047619048	0.206871345029	0.161363636364	2.27083333333	nan	nan	3.0	2.29047619048	0.0666666666667	25	0.0285714285714	80	0.0744680851064	14	5	0.0471698113208	5	0.0909090909091	0.0714285714286	0	0.0
CLOUD002	CLOUD032	0	None	0.261538461538	3.0	2.5	2.5	3.0	3.0	3.0	3.0	3.0	3.5	3.1052631578947367	3.090909090909091	3.4545454545454546	3.6666666666666665	3.5714285714285716	3.6666666666666665	3.5555555555555554	3.46153846154	2.61904761905	2.53846153846	3.41666666667	3.5	3.5	3.5	3.5	2.71153846154	0.27694235589	0.174825174825	2.68939393939	3.0	2.78571428571	3.0	2.83333333333	0.0697940503432	11	0.0474137931034	61	0.109375	14	3	0.0365853658537	5	0.25	0.166666666667	0	0.0
CLOUD002	CLOUD033	0	None	0.486111111111	3.0	1.5	1.5	nan	3.0	nan	3.0	nan	3.0	2.975	2.90625	nan	3.0	nan	3.0	nan	3.0	2.18181818182	2.0	nan	3.0	nan	3.0	nan	3.0	-0.193181818182	-0.3125	nan	3.0	nan	1.5	nan	0.161691542289	28	0.0942760942761	65	0.153846153846	14	4	0.0754716981132	6	0.545454545455	0.333333333333	0	0.0
CLOUD002	CLOUD034	0	None	0.371794871795	nan	3.0	3.0	nan	nan	nan	nan	nan	nan	3.25	3.25	nan	nan	nan	nan	nan	nan	3.0	3.0	nan	nan	nan	nan	nan	nan	1.0	1.0	nan	nan	nan	nan	nan	0.138888888889	3	0.0222222222222	20	0.0344827586207	1	0	0.0	1	0.0769230769231	0.047619047619	0	0.0
CLOUD002	CLOUD035	0	None	0.469879518072	3.0	2.5	2.5	3.0	nan	3.0	3.0	nan	3.3333333333333335	3.0625	3.0625	3.0	nan	3.3333333333333335	3.0	nan	3.28571428571	2.7	2.7	3.0	nan	3.28571428571	3.0	nan	1.78571428571	0.075	0.075	3.0	nan	1.78571428571	3.0	nan	0.0839416058394	4	0.0204081632653	23	0.0144927536232	1	2	0.0327868852459	0	0.0	0.0263157894737	0	0.0
CLOUD002	CLOUD036	0	None	0.205479452055	nan	1.5	1.5	4.0	nan	nan	nan	nan	nan	2.5625	2.5625	4.0	nan	nan	nan	nan	nan	1.6	1.6	4.0	nan	nan	nan	nan	nan	-0.65	-0.65	4.0	nan	nan	nan	nan	0.255924170616	26	0.128712871287	54	0.351351351351	13	3	0.25	6	0.545454545455	0.470588235294	0	0.0
CLOUD002	CLOUD037	0	None	0.253521126761	2.0	1.0	1.5	2.0	3.0	3.0	3.0	2.0	3.269230769230769	3.0	2.8157894736842106	3.3513513513513513	3.5833333333333335	3.0	3.4705882352941178	3.28	3.22222222222	2.48148148148	1.95238095238	3.31578947368	3.53846153846	3.0	3.44444444444	3.23076923077	2.33760683761	0.173789173789	-0.205513784461	2.38335704125	2.41346153846	3.0	2.32679738562	2.33076923077	0.0665610142631	32	0.0339702760085	84	0.0693069306931	14	5	0.0333333333333	6	0.1	0.0634920634921	0	0.0
CLOUD002	CLOUD038	0	None	0.5	3.0	1.5	1.5	3.0	3.0	3.0	3.0	3.0	3.2	2.7857142857142856	2.7	3.25	3.125	3.25	3.2222222222222223	3.25	3.16666666667	2.11111111111	2.0	3.2	3.11111111111	3.2	3.2	3.2	2.26666666667	-0.31746031746	-0.3	2.45	2.61111111111	2.45	2.58888888889	2.45	0.17	27	0.217741935484	68	0.173333333333	13	3	0.051724137931	6	0.461538461538	0.363636363636	0	0.0
CLOUD002	CLOUD039	0	None	0.487179487179	5.0	3.0	3.0	nan	nan	5.0	nan	nan	5.0	3.6666666666666665	3.8333333333333335	nan	nan	5.0	nan	nan	5.0	3.125	3.2	nan	nan	5.0	nan	nan	5.0	-0.375	-0.3	nan	nan	5.0	nan	nan	0.0316455696203	3	0.0283018867925	5	0.0	0	0	0.0	0	0.0	0.0666666666667	0	0.0
CLOUD002	CLOUD040	0	None	0.344827586207	0.0	0.0	1.5	3.0	3.0	0.0	3.0	3.0	2.6	2.6818181818181817	2.6666666666666665	3.5714285714285716	3.0	2.0	3.0	3.0	2.16666666667	1.61538461538	1.8	3.5	3.0	1.33333333333	3.0	3.0	0.866666666667	-0.839160839161	-1.36666666667	2.78571428571	3.0	-0.666666666667	3.0	2.0	0.398496240602	39	0.188405797101	106	0.253521126761	18	6	0.146341463415	7	0.636363636364	0.526315789474	0	0.0
CLOUD002	CLOUD041	0	None	0.272727272727	3.0	1.5	1.5	3.0	3.0	nan	3.0	3.0	3.0	2.857142857142857	2.9166666666666665	3.5	3.0	nan	3.0	3.0	3.0	2.25	2.375	3.44444444444	3.0	nan	3.0	3.0	2.375	0.0714285714286	-0.0416666666667	2.88194444444	3.0	nan	3.0	2.5	0.125654450262	30	0.0771208226221	72	0.190476190476	16	4	0.0952380952381	6	0.315789473684	0.181818181818	0	0.0
CLOUD002	CLOUD042	0	None	0.376811594203	3.0	2.5	2.5	3.0	3.0	3.0	3.0	3.0	3.5	3.2142857142857144	3.3	3.5	3.5	3.6	3.5714285714285716	3.5	3.42857142857	2.77777777778	2.85714285714	3.42857142857	3.42857142857	3.5	3.5	3.42857142857	2.34523809524	0.134920634921	0.357142857143	2.34523809524	2.34523809524	2.5	2.35714285714	2.34523809524	0.141361256545	8	0.0727272727273	27	0.219512195122	9	3	0.0769230769231	1	0.1	0.0909090909091	0	0.0
CLOUD002	CLOUD043	0	None	0.352112676056	2.0	1.0	1.5	2.0	3.0	3.0	3.0	2.0	2.888888888888889	2.6538461538461537	2.642857142857143	2.875	3.0	3.0	3.0	2.875	2.8	2.13333333333	2.0	2.77777777778	3.0	3.0	3.0	2.77777777778	2.13333333333	-0.135897435897	-0.357142857143	2.09027777778	3.0	2.5	3.0	2.09027777778	0.0902934537246	28	0.066985645933	80	0.132075471698	14	4	0.0645161290323	6	0.214285714286	0.131147540984	0	0.0
CLOUD002	CLOUD044	0	None	0.342465753425	2.0	1.0	1.5	2.0	3.0	3.0	3.0	2.0	3.4857142857142858	3.110294117647059	3.0813953488372094	3.4857142857142858	3.6666666666666665	3.4761904761904763	3.5	3.55	3.44444444444	2.64285714286	2.55555555556	3.44444444444	3.57142857143	3.45454545455	3.44444444444	3.47619047619	2.41587301587	0.245798319328	0.125322997416	2.45873015873	2.32142857143	2.45454545455	2.25694444444	2.32619047619	0.0677551020408	32	0.0451339915374	83	0.0696517412935	14	5	0.037037037037	6	0.15	0.0825688073394	0	0.0
CLOUD002	CLOUD045	0	None	0.416666666667	3.0	2.5	2.5	3.0	3.0	3.0	3.0	3.0	3.5	3.1	3.125	3.5789473684210527	3.3333333333333335	3.5	3.3333333333333335	3.5294117647058822	3.47368421053	2.63636363636	2.66666666667	3.55	3.3	3.4	3.3	3.5	2.72368421053	0.361363636364	0.0416666666667	2.78684210526	2.24444444444	2.275	2.24444444444	2.76470588235	0.0815789473684	14	0.0383561643836	62	0.162162162162	12	6	0.109090909091	4	0.181818181818	0.0952380952381	0	0.0
CLOUD002	CLOUD046	0	None	0.36231884058	2.0	2.0	3.0	2.0	nan	nan	nan	2.0	3.090909090909091	2.9615384615384617	3.25	3.090909090909091	nan	nan	nan	3.090909090909091	3.0	2.66666666667	3.0	3.0	nan	nan	nan	3.0	2.09090909091	0.205128205128	0.0	2.09090909091	nan	nan	nan	2.09090909091	0.0628834355828	6	0.015306122449	41	0.0521739130435	6	2	0.0454545454545	2	0.05	0.0515463917526	0	0.0
CLOUD002	CLOUD047	0	None	0.397058823529	3.0	1.5	1.5	3.0	3.0	3.0	3.0	3.0	3.3333333333333335	3.0294117647058822	2.7777777777777777	3.3	3.3333333333333335	3.0	3.2941176470588234	3.3636363636363638	3.30769230769	2.58333333333	1.81818181818	3.28571428571	3.3	3.0	3.27777777778	3.33333333333	2.39102564103	0.0980392156863	-0.737373737374	2.31071428571	2.24444444444	3.0	2.16013071895	2.42424242424	0.106537530266	29	0.0556621880998	88	0.108108108108	16	4	0.0606060606061	6	0.214285714286	0.16	0	0.0
CLOUD002	CLOUD048	0	None	0.315068493151	2.0	2.0	nan	2.0	3.0	nan	3.0	2.0	3.0	2.7083333333333335	nan	3.0	3.0	nan	3.0	3.0	2.91666666667	2.35714285714	nan	2.91666666667	3.0	nan	3.0	2.90909090909	2.14393939394	0.0654761904762	nan	2.09848484848	3.0	nan	3.0	2.10909090909	0.0632911392405	12	0.0314136125654	55	0.125	13	6	0.0967741935484	1	0.0555555555556	0.0285714285714	0	0.0
CLOUD002	CLOUD049	0	None	0.483516483516	3.0	1.5	1.5	3.0	nan	3.0	3.0	3.0	3.375	2.9583333333333335	3.0217391304347827	3.0	nan	3.6	3.0	3.0	3.36	2.44736842105	2.4	3.0	nan	3.5625	3.0	3.0	2.61	0.169590643275	0.117391304348	2.22727272727	nan	2.79583333333	3.0	2.27777777778	0.0661824051655	33	0.0565068493151	82	0.0858895705521	14	5	0.0485436893204	6	0.142857142857	0.0918367346939	0	0.0
CLOUD002	CLOUD050	0	None	0.30612244898	3.0	2.5	3.0	3.0	3.0	3.0	3.0	3.0	3.0	2.9166666666666665	3.125	3.0	3.0	3.0	3.0	3.0	3.0	2.625	3.0	3.0	3.0	3.0	3.0	3.0	1.875	-0.125	0.25	3.0	3.0	2.0	3.0	3.0	0.0822368421053	7	0.0291666666667	25	0.0384615384615	2	2	0.037037037037	0	0.0	0.0526315789474	0	0.0
CLOUD002	CLOUD051	0	None	0.376811594203	2.0	1.0	1.5	2.0	2.0	3.0	2.0	2.0	2.923076923076923	3.049019607843137	3.1129032258064515	3.238095238095238	2.75	3.0	2.8333333333333335	2.9166666666666665	2.85714285714	2.43396226415	2.42424242424	3.18181818182	2.6	3.0	2.71428571429	2.84615384615	2.2032967033	0.0418054014058	-0.0273704789834	2.37229437229	1.85	2.5	1.96428571429	2.17948717949	0.0753860127157	32	0.0419397116645	83	0.0760869565217	14	4	0.0392156862745	6	0.15	0.105882352941	0	0.0
CLOUD002	CLOUD052	0	None	0.20987654321	2.0	1.0	2.5	2.0	3.0	3.0	3.0	2.0	3.0	2.8125	3.1	3.0526315789473686	3.0	3.0	3.0	3.0	2.94736842105	2.38461538462	2.57142857143	3.0	3.0	3.0	3.0	2.94117647059	2.1418128655	0.0304487179487	-0.228571428571	2.18421052632	3.0	3.0	1.5	2.15992647059	0.0727762803235	33	0.0474820143885	81	0.08	14	6	0.0545454545455	6	0.130434782609	0.0776699029126	0	0.0
CLOUD002	CLOUD053	0	None	0.671428571429	2.0	1.0	1.5	2.0	3.0	3.0	3.0	2.0	3.0416666666666665	2.955223880597015	2.945945945945946	3.24	3.125	3.0	3.125	3.0555555555555554	3.0	2.52173913043	2.48717948718	3.19230769231	3.11111111111	3.0	3.11111111111	3.0	2.35416666667	0.253082414017	0.149341649342	2.41230769231	2.23611111111	2.3	2.23611111111	2.22222222222	0.0551558752998	32	0.0247295208655	92	0.075117370892	16	6	0.0348837209302	6	0.0857142857143	0.0516129032258	0	0.0
CLOUD002	CLOUD054	0	None	0.179487179487	2.0	2.0	2.5	2.0	2.0	3.0	2.0	2.0	2.9375	2.7857142857142856	3.0	3.0	2.6666666666666665	3.0	2.6666666666666665	2.9615384615384617	2.90909090909	2.51351351351	2.625	2.96551724138	2.5	3.0	2.5	2.92592592593	2.26846590909	0.356370656371	0.291666666667	2.30480295567	1.5	2.5	1.5	2.27207977208	0.0587842351369	25	0.0249003984064	88	0.070351758794	14	6	0.0451127819549	5	0.0909090909091	0.070796460177	0	0.0
CLOUD002	CLOUD055	0	None	0.302631578947	3.0	1.5	1.5	nan	nan	3.0	nan	nan	3.5	2.9	2.9	nan	nan	3.5	nan	nan	3.33333333333	2.0	2.0	nan	nan	3.33333333333	nan	nan	2.33333333333	-0.6	-0.6	nan	nan	2.33333333333	nan	nan	0.302857142857	25	0.245098039216	53	0.309523809524	13	3	0.107142857143	6	0.6	0.363636363636	0	0.0
CLOUD002	CLOUD056	0	None	0.48275862069	3.0	2.5	2.5	3.0	nan	3.0	4.0	3.0	3.3076923076923075	3.257575757575758	3.392857142857143	3.375	nan	3.0	4.0	3.3076923076923075	3.28571428571	2.91428571429	3.0	3.35294117647	nan	3.0	4.0	3.28571428571	2.24725274725	0.338528138528	0.25	2.32169117647	nan	3.0	4.0	2.24725274725	0.100154083205	17	0.0258751902588	65	0.0614035087719	7	6	0.0731707317073	0	0.0	0.0434782608696	0	0.0
CLOUD002	CLOUD057	0	None	0.5	2.0	1.0	1.5	2.0	3.0	3.0	3.0	2.0	3.0	2.8461538461538463	2.9444444444444446	3.2666666666666666	3.0	3.0	3.0	3.0	2.92307692308	2.28571428571	2.36363636364	3.1875	3.0	3.0	3.0	2.90909090909	2.42307692308	0.0549450549451	-0.30303030303	2.62083333333	3.0	3.0	3.0	2.35909090909	0.0871508379888	32	0.0450070323488	78	0.0886075949367	14	5	0.0625	6	0.139534883721	0.0888888888889	0	0.0
CLOUD002	CLOUD058	0	None	0.52	2.0	1.0	1.0	2.0	3.0	3.0	3.0	2.0	3.1739130434782608	2.9722222222222223	2.875	3.2142857142857144	3.3333333333333335	3.3333333333333335	3.3636363636363638	3.1904761904761907	3.125	2.55263157895	2.14285714286	3.1724137931	3.3	3.28571428571	3.33333333333	3.13636363636	2.27717391304	0.135964912281	-0.190476190476	2.26169950739	2.41111111111	2.53571428571	2.37878787879	2.27922077922	0.0730253353204	31	0.0509031198686	98	0.0721649484536	14	6	0.0408163265306	6	0.115384615385	0.0708661417323	0	0.0
CLOUD002	CLOUD059	0	None	0.325581395349	2.0	1.0	1.5	2.0	4.0	3.0	4.0	2.0	3.1739130434782608	2.8852459016393444	3.0	3.240740740740741	4.0	3.75	4.0	3.159090909090909	3.14893617021	2.4126984127	2.07692307692	3.21818181818	4.0	3.6	4.0	3.13333333333	2.4532839963	0.240567265157	-0.377622377622	2.52373737374	2.5	2.1	2.5	2.45151515152	0.0494889725659	37	0.0288836846214	92	0.0555555555556	14	6	0.0359281437126	6	0.0833333333333	0.0532544378698	0	0.0
CLOUD002	CLOUD060	0	None	0.375	3.0	2.5	3.0	3.0	3.0	3.0	3.0	3.0	3.4166666666666665	3.239130434782609	3.4444444444444446	3.3333333333333335	3.5454545454545454	3.75	3.5	3.3636363636363638	3.38461538462	2.92	3.09090909091	3.30769230769	3.5	3.6	3.46153846154	3.33333333333	2.46794871795	0.528695652174	0.590909090909	2.47435897436	2.72727272727	2.85	2.75320512821	2.42424242424	0.0679012345679	10	0.0328947368421	44	0.02	2	1	0.0140845070423	1	0.0555555555556	0.0588235294118	0	0.0
CLOUD002	CLOUD061	0	None	0.35632183908	3.0	1.5	1.5	3.0	3.0	nan	3.0	3.0	3.0	3.090909090909091	2.9	3.25	3.0	nan	3.25	3.0	3.0	2.46153846154	2.0	3.2	3.0	nan	3.2	3.0	1.83333333333	-0.0384615384615	-0.6	2.45	1.83333333333	nan	2.45	1.83333333333	0.210280373832	26	0.145251396648	45	0.290909090909	16	6	0.176470588235	6	0.666666666667	0.5	0	0.0
CLOUD002	CLOUD062	0	None	0.178082191781	2.0	1.0	1.5	2.0	3.0	nan	3.0	2.0	3.232876712328767	2.965909090909091	2.7142857142857144	3.259259259259259	3.625	nan	3.5789473684210527	3.236111111111111	3.21621621622	2.6	1.77777777778	3.24390243902	3.58823529412	nan	3.55	3.21917808219	2.53128470937	0.395454545455	-0.579365079365	2.54637157483	2.61948529412	nan	2.57631578947	2.53167808219	0.0451127819549	35	0.0232867598137	102	0.0509554140127	16	6	0.0269058295964	7	0.0693069306931	0.049504950495	0	0.0
CLOUD002	CLOUD063	0	None	0.602941176471	2.0	1.0	1.5	2.0	3.0	3.0	3.0	2.0	3.142857142857143	3.0	3.0	3.1549295774647885	3.2	3.0	3.1538461538461537	3.15	3.125	2.68131868132	2.33333333333	3.13888888889	3.18181818182	3.0	3.14285714286	3.13114754098	2.46626984127	0.495925422892	-0.216666666667	2.41353677621	2.48181818182	3.0	2.37362637363	2.43114754098	0.0464411913175	35	0.0239234449761	92	0.0489296636086	16	6	0.0292682926829	6	0.0582524271845	0.0452261306533	0	0.0
CLOUD002	CLOUD064	0	None	0.428571428571	2.0	1.0	1.5	2.0	3.0	3.0	3.0	2.0	3.28125	3.009259259259259	2.875	3.315068493150685	3.411764705882353	3.0	3.35	3.310344827586207	3.26153846154	2.57272727273	2.19047619048	3.2972972973	3.38888888889	3.0	3.33333333333	3.28813559322	2.53497596154	0.299579124579	-0.0845238095238	2.51647537949	2.65359477124	2.38888888889	2.55833333333	2.52089421391	0.0507246376812	36	0.0273141122914	98	0.0487804878049	14	6	0.03125	6	0.0652173913043	0.0491803278689	0	0.0
CLOUD002	CLOUD065	0	None	0.407894736842	3.0	1.5	1.5	3.0	3.0	nan	3.0	3.0	3.0	3.0	2.9166666666666665	3.3333333333333335	3.0	nan	3.3333333333333335	3.0	3.0	2.36363636364	2.125	3.25	3.0	nan	3.25	3.0	2.0	-0.247474747475	-0.541666666667	2.25	2.0	nan	2.25	2.0	0.252873563218	25	0.151515151515	44	0.32	16	5	0.161290322581	6	0.75	0.533333333333	0	0.0
CLOUD002	CLOUD066	0	None	0.358974358974	3.0	1.0	1.0	3.0	nan	nan	4.0	3.0	3.142857142857143	3.0833333333333335	3.107142857142857	3.142857142857143	nan	nan	4.0	3.142857142857143	3.125	2.5	2.375	3.125	nan	nan	4.0	3.125	2.26785714286	0.0625	-0.0892857142857	2.26785714286	nan	nan	4.0	2.26785714286	0.133228840125	32	0.0719101123596	85	0.0986842105263	15	6	0.089552238806	7	0.28	0.195652173913	0	0.0
CLOUD002	CLOUD067	0	None	0.636363636364	3.0	1.5	1.5	nan	nan	3.0	nan	nan	3.3333333333333335	2.8333333333333335	2.8333333333333335	nan	nan	3.3333333333333335	nan	nan	3.25	1.94117647059	1.94117647059	nan	nan	3.25	nan	nan	1.75	-0.392156862745	-0.392156862745	nan	nan	1.75	nan	nan	0.195335276968	26	0.136842105263	67	0.191176470588	13	4	0.0909090909091	6	0.5	0.4	0	0.0
CLOUD002	CLOUD068	0	None	0.386363636364	3.0	1.5	1.5	3.0	3.0	3.0	3.0	3.0	3.5405405405405403	3.1666666666666665	3.1136363636363638	3.511627906976744	3.4761904761904763	3.5625	3.4347826086956523	3.5277777777777777	3.52631578947	2.73214285714	2.45833333333	3.5	3.45454545455	3.52941176471	3.41666666667	3.51351351351	2.63442389758	0.333994708995	0.094696969697	2.60465116279	2.52597402597	2.65441176471	2.48188405797	2.62462462462	0.0784671532847	28	0.0508166969147	86	0.0782122905028	14	4	0.036036036036	6	0.272727272727	0.134328358209	0	0.0
CLOUD002	CLOUD069	0	None	0.59756097561	3.0	1.5	1.5	3.0	3.0	3.0	3.0	3.0	3.4761904761904763	3.0483870967741935	2.9285714285714284	3.391304347826087	3.5454545454545454	3.75	3.4615384615384617	3.45	3.45454545455	2.60606060606	2.11111111111	3.375	3.5	3.6	3.42857142857	3.42857142857	2.57359307359	0.186705767351	-0.388888888889	2.41847826087	2.5	2.85	2.42857142857	2.47857142857	0.092807424594	27	0.0849056603774	80	0.133333333333	14	4	0.056338028169	6	0.375	0.2	0	0.0
CLOUD002	CLOUD070	0	None	0.466666666667	2.0	1.0	1.5	2.0	nan	nan	4.0	2.0	2.5	2.5	2.6666666666666665	2.6666666666666665	nan	nan	4.0	2.5	2.33333333333	1.625	1.6	2.5	nan	nan	4.0	2.33333333333	1.83333333333	-0.708333333333	-1.06666666667	1.83333333333	nan	nan	4.0	1.83333333333	0.198879551821	25	0.0909090909091	71	0.157303370787	14	3	0.0731707317073	6	0.545454545455	0.571428571429	0	0.0
CLOUD002	CLOUD071	0	None	0.481927710843	2.0	1.0	1.5	2.0	2.0	3.0	2.0	2.0	3.1132075471698113	2.9370503597122304	3.033333333333333	3.1152416356877324	2.9444444444444446	3.0	2.95	3.1132075471698113	3.10902255639	2.71071428571	2.52941176471	3.11111111111	2.89473684211	3.0	2.90476190476	3.10902255639	2.54298482054	0.638771839671	0.296078431373	2.54233787691	2.33918128655	2.375	2.30476190476	2.54298482054	0.0362106803219	36	0.0165669581224	99	0.045871559633	15	6	0.020618556701	6	0.0625	0.0441176470588	0	0.0
CLOUD002	CLOUD072	0	None	0.328947368421	2.0	2.0	2.0	2.0	2.0	2.0	2.0	2.0	3.0	3.027027027027027	3.2666666666666666	3.0	2.857142857142857	3.0	3.0	2.95	2.95454545455	2.71794871795	2.88235294118	2.95833333333	2.75	2.85714285714	2.88888888889	2.90476190476	2.3354978355	0.434164934165	0.549019607843	2.28442028986	2.25	2.02380952381	2.32638888889	2.30476190476	0.0642804967129	22	0.028314028314	88	0.0777777777778	14	6	0.0645161290323	5	0.0943396226415	0.051724137931	0	0.0
CLOUD002	CLOUD073	0	None	0.47	3.0	1.5	1.5	3.0	3.0	3.0	3.0	3.0	3.5789473684210527	3.0657894736842106	2.9166666666666665	3.52	3.727272727272727	3.0	3.642857142857143	3.5789473684210527	3.55	2.475	2.1	3.5	3.66666666667	3.0	3.6	3.55	2.57631578947	0.119736842105	-0.205555555556	2.52	2.57575757576	2.0	2.56428571429	2.57631578947	0.119359534207	28	0.0506329113924	82	0.128440366972	14	6	0.0697674418605	6	0.333333333333	0.243243243243	0	0.0
CLOUD002	CLOUD074	0	None	0.208333333333	3.0	1.5	nan	3.0	3.0	nan	3.0	3.0	3.5	2.857142857142857	nan	3.5	3.5	nan	3.3333333333333335	3.5	3.4	2.11111111111	nan	3.42857142857	3.33333333333	nan	3.25	3.4	2.4	-0.460317460317	nan	2.42857142857	2.33333333333	nan	2.08333333333	2.4	0.240131578947	26	0.1220657277	73	0.245614035088	14	3	0.176470588235	6	0.3	0.242424242424	0	0.0
CLOUD002	CLOUD075	0	None	0.464788732394	3.0	2.5	2.5	nan	3.0	3.0	3.0	nan	3.6666666666666665	3.3	3.25	nan	3.5	3.6666666666666665	3.75	nan	3.5	2.71428571429	2.66666666667	nan	3.33333333333	3.5	3.6	nan	2.33333333333	0.114285714286	-0.0833333333333	nan	2.33333333333	2.33333333333	2.6	nan	0.0666666666667	3	0.0280373831776	10	0.0	0	3	0.166666666667	0	0.0	0.0	0	0.0
CLOUD002	CLOUD076	0	None	0.475609756098	2.0	2.0	2.5	2.0	4.0	nan	3.0	2.0	3.125	2.8333333333333335	3.0	3.0	4.0	nan	3.3333333333333335	3.0	3.0	2.35714285714	2.5	2.88888888889	4.0	nan	3.25	2.875	2.3125	0.0654761904762	-0.25	2.20138888889	4.0	nan	1.75	2.23214285714	0.0791027154664	15	0.0327510917031	67	0.112068965517	13	4	0.0579710144928	6	0.153846153846	0.0921052631579	0	0.0
CLOUD002	CLOUD077	0	None	0.48	2.0	1.0	1.5	2.0	nan	nan	3.0	2.0	3.0	2.893617021276596	2.7857142857142856	3.081081081081081	nan	nan	3.0	3.0	2.96296296296	2.5306122449	2.11111111111	3.05263157895	nan	nan	3.0	2.96296296296	2.30911680912	0.360399478941	-0.460317460317	2.4039829303	nan	nan	nan	2.30911680912	0.0572139303483	34	0.0290598290598	92	0.0681818181818	15	6	0.0405405405405	6	0.09375	0.0522875816993	0	0.0
CLOUD002	CLOUD078	0	None	0.5125	3.0	1.5	1.5	3.0	nan	nan	nan	3.0	3.2	2.8947368421052633	2.9545454545454546	3.1666666666666665	nan	nan	nan	3.2	3.16666666667	2.28571428571	2.15384615385	3.14285714286	nan	nan	nan	3.16666666667	2.36666666667	-0.0827067669173	-0.255244755245	2.30952380952	nan	nan	nan	2.36666666667	0.0974025974026	29	0.0653153153153	75	0.121739130435	14	6	0.0674157303371	6	0.0967741935484	0.0629921259843	0	0.0
CLOUD002	CLOUD079	0	None	0.285714285714	3.0	2.5	2.5	3.0	3.0	3.0	3.0	3.0	3.3	3.0	2.5	3.3333333333333335	3.8	3.0	3.8333333333333335	3.3	3.27272727273	2.64285714286	2.33333333333	3.30769230769	3.66666666667	3.0	3.71428571429	3.27272727273	2.27272727273	0.0595238095238	0.833333333333	2.22435897436	2.46666666667	3.0	2.46428571429	2.27272727273	0.112449799197	9	0.0262390670554	56	0.0869565217391	6	4	0.0588235294118	0	0.0	0.0294117647059	0	0.0
CLOUD002	CLOUD080	0	None	0.307692307692	2.0	2.0	2.5	2.0	3.0	3.0	3.0	2.0	3.0555555555555554	2.847826086956522	2.875	3.0714285714285716	3.0	3.1666666666666665	3.0	3.0	3.0	2.56	2.6	3.0	3.0	3.14285714286	3.0	2.92307692308	2.33333333333	0.320869565217	0.475	2.21428571429	3.0	2.64285714286	3.0	2.17307692308	0.0617164898746	21	0.026282853567	64	0.0857142857143	15	4	0.0350877192982	2	0.0512820512821	0.0348837209302	0	0.0
CLOUD002	CLOUD081	0	None	0.581081081081	3.0	1.5	1.5	3.0	nan	3.0	nan	3.0	3.0	2.7916666666666665	2.5833333333333335	3.6666666666666665	nan	3.0	nan	3.0	3.0	1.85714285714	1.625	3.57142857143	nan	3.0	nan	3.0	2.0	-0.559523809524	-1.04166666667	2.90476190476	nan	3.0	nan	3.0	0.132882882883	27	0.152542372881	59	0.265306122449	13	3	0.111111111111	6	0.461538461538	0.380952380952	0	0.0
CLOUD002	CLOUD082	0	None	0.524590163934	3.0	2.5	2.5	3.0	3.0	3.0	3.0	3.0	3.1666666666666665	2.825	2.888888888888889	3.2142857142857144	3.2	3.142857142857143	3.2	3.2142857142857144	3.15789473684	2.45454545455	2.54545454545	3.2	3.16666666667	3.125	3.16666666667	3.2	2.51900584795	0.279545454545	0.323232323232	2.48571428571	2.36666666667	2.48214285714	2.36666666667	2.48571428571	0.0579603815114	20	0.0380952380952	79	0.127118644068	15	6	0.0458015267176	3	0.0428571428571	0.0331125827815	0	0.0
CLOUD002	CLOUD083	0	None	0.353658536585	2.0	1.0	2.5	2.0	3.0	nan	3.0	2.0	3.109090909090909	2.8225806451612905	2.75	3.1451612903225805	3.0	nan	3.0	3.109090909090909	3.08928571429	2.453125	2.0	3.12698412698	3.0	nan	3.0	3.08928571429	2.40746753247	0.267641129032	-0.5	2.44150025602	3.0	nan	3.0	2.40746753247	0.0424058848983	36	0.0261248185776	98	0.0590405904059	16	6	0.0281690140845	6	0.0625	0.0443349753695	0	0.0
CLOUD002	CLOUD084	0	None	0.469135802469	3.0	1.5	1.5	3.0	3.0	3.0	3.0	3.0	3.450980392156863	3.120967741935484	3.1973684210526314	3.4146341463414633	3.3529411764705883	3.5625	3.3157894736842106	3.4210526315789473	3.44230769231	2.671875	2.675	3.40476190476	3.33333333333	3.54545454545	3.3	3.41025641026	2.66779788839	0.373487903226	0.306578947368	2.61207897793	2.36274509804	2.67045454545	2.32631578947	2.63394062078	0.0676691729323	33	0.0453920220083	90	0.0782122905028	14	5	0.0420168067227	6	0.166666666667	0.0963855421687	0	0.0
CLOUD002	CLOUD085	0	None	0.233766233766	nan	1.5	1.5	3.0	nan	nan	3.0	nan	nan	2.6	2.6	3.0	nan	nan	3.0	nan	nan	1.71428571429	1.71428571429	3.0	nan	nan	3.0	nan	nan	-0.785714285714	-0.785714285714	3.0	nan	nan	nan	nan	0.293193717277	25	0.294117647059	56	0.382352941176	13	3	0.5	6	0.461538461538	0.444444444444	0	0.0
CLOUD002	CLOUD086	0	None	0.627906976744	3.0	1.5	1.5	3.0	nan	3.0	nan	3.0	3.0	2.5789473684210527	2.2	3.0	nan	3.0	nan	3.0	3.0	2.04761904762	1.28571428571	3.0	nan	3.0	nan	3.0	2.34375	-0.16290726817	-1.21428571429	2.28571428571	nan	2.0	nan	2.28571428571	0.0846075433231	30	0.0546448087432	83	0.0933333333333	14	5	0.0480769230769	6	0.3	0.191489361702	0	0.0
CLOUD002	CLOUD087	0	None	0.275	2.0	1.0	1.5	2.0	3.0	3.0	3.0	2.0	2.95	2.769230769230769	2.375	3.05	3.0	3.0	3.0	2.9444444444444446	2.90476190476	2.28571428571	1.5	3.0	3.0	3.0	3.0	2.89473684211	2.17976190476	-0.00274725274725	-0.75	2.2	2.0	2.5	2.0	2.14473684211	0.0716666666667	31	0.0441595441595	86	0.0809248554913	14	5	0.0641025641026	6	0.0952380952381	0.0579710144928	0	0.0
CLOUD002	CLOUD088	0	None	0.424242424242	2.0	1.0	1.5	2.0	2.0	3.0	2.0	2.0	3.0689655172413794	2.9454545454545453	3.05	3.1818181818181817	3.0	3.0	3.0	3.0689655172413794	3.03333333333	2.56140350877	2.41666666667	3.15555555556	2.83333333333	3.0	2.9	3.03333333333	2.24022988506	0.206858054226	-0.133333333333	2.34873737374	2.13333333333	2.0	2.06666666667	2.24022988506	0.0577663671374	31	0.030303030303	90	0.0629921259843	16	6	0.051724137931	6	0.0845070422535	0.0547945205479	0	0.0
CLOUD002	CLOUD089	0	None	0.481481481481	2.0	1.0	2.5	2.0	4.0	nan	3.0	2.0	3.0416666666666665	3.0197368421052633	3.1621621621621623	3.236842105263158	4.0	nan	3.375	3.0416666666666665	3.0	2.64102564103	2.84615384615	3.20512820513	4.0	nan	3.33333333333	3.0	2.375	0.305499325236	0.319126819127	2.49460188934	4.0	nan	1.95833333333	2.375	0.0628571428571	33	0.0286956521739	88	0.0761904761905	16	6	0.0483870967742	6	0.101694915254	0.0655737704918	0	0.0
CLOUD002	CLOUD090	0	None	0.488372093023	3.0	2.5	3.0	3.0	nan	nan	3.0	3.0	3.0	2.8333333333333335	3.0	3.0	nan	nan	3.0	3.0	3.0	2.6	3.0	3.0	nan	nan	3.0	3.0	1.5	0.433333333333	1.5	2.33333333333	nan	nan	3.0	1.5	0.0597609561753	4	0.0366972477064	15	0.0943396226415	5	1	0.0208333333333	0	0.0	0.0	0	0.0
CLOUD002	CLOUD091	0	None	0.253521126761	2.0	1.0	2.5	2.0	2.0	nan	2.0	2.0	3.357142857142857	3.0	3.1	3.272727272727273	3.4	nan	3.3333333333333335	3.25	3.26666666667	2.54545454545	2.71428571429	3.21739130435	3.16666666667	nan	3.2	3.15384615385	2.37380952381	0.0615835777126	-0.0857142857143	2.30830039526	2.06666666667	nan	2.2	2.27884615385	0.0863591756624	31	0.0521008403361	88	0.0804597701149	14	5	0.0367647058824	6	0.15	0.0919540229885	0	0.0
CLOUD002	CLOUD092	0	None	0.40206185567	2.0	1.0	1.5	2.0	3.0	5.0	3.0	2.0	3.2162162162162162	2.9074074074074074	2.75	3.282051282051282	3.9	5.0	3.769230769230769	3.212121212121212	3.18421052632	2.5	1.85714285714	3.25	3.81818181818	5.0	3.71428571429	3.17647058824	2.50853485064	0.287037037037	-0.642857142857	2.53205128205	3.16818181818	5.0	2.98351648352	2.47950089127	0.0672082717873	33	0.031884057971	91	0.0645161290323	16	6	0.041095890411	6	0.0810810810811	0.0538922155689	0	0.0
CLOUD002	CLOUD093	0	None	0.545454545455	2.0	2.0	2.5	3.0	2.0	2.0	2.0	nan	2.0	2.9285714285714284	3.0	3.5	2.0	2.0	2.0	nan	2.0	2.44444444444	2.66666666667	3.33333333333	2.0	2.0	2.0	nan	2.0	-0.126984126984	0.0416666666667	1.83333333333	2.0	2.0	2.0	nan	0.140151515152	7	0.0588235294118	37	0.0819672131148	5	2	0.0666666666667	1	0.0909090909091	0.125	1	0.25
CLOUD002	CLOUD094	0	None	0.351351351351	nan	2.5	2.5	nan	nan	nan	nan	nan	nan	2.8333333333333335	2.8333333333333335	nan	nan	nan	nan	nan	nan	2.6	2.6	nan	nan	nan	nan	nan	nan	-0.4	-0.4	nan	nan	nan	nan	nan	0.166666666667	8	0.0457142857143	31	0.241379310345	7	4	0.16	0	0.0	0.0	0	0.0
CLOUD002	CLOUD095	0	None	0.492957746479	2.0	2.5	2.5	2.0	2.0	2.0	2.0	2.0	2.5	2.875	3.0	2.3333333333333335	2.0	2.5	2.0	2.3333333333333335	2.4	2.5	2.5	2.25	2.0	2.33333333333	2.0	2.25	1.15	-0.25	-0.5	1.08333333333	nan	0.833333333333	nan	1.08333333333	0.140845070423	3	0.0294117647059	40	0.0862068965517	5	4	0.190476190476	1	0.0769230769231	0.0909090909091	1	1.0
CLOUD002	CLOUD096	0	None	0.542857142857	3.0	2.5	2.5	3.0	4.0	4.0	4.0	3.0	3.5	3.0833333333333335	3.25	3.5	4.0	4.0	4.0	3.5	3.4	2.625	2.66666666667	3.4	4.0	4.0	4.0	3.4	2.15	-0.0416666666667	-0.0833333333333	2.15	4.0	2.5	4.0	2.15	0.075	10	0.0714285714286	54	0.161764705882	11	3	0.047619047619	1	0.0714285714286	0.115384615385	0	0.0
CLOUD002	CLOUD097	0	None	0.197530864198	3.0	3.0	3.5	3.0	3.0	4.0	3.0	3.0	3.25	3.0833333333333335	3.5	3.0	3.0	4.0	3.0	3.0	3.2	3.0	3.33333333333	3.0	3.0	4.0	3.0	3.0	2.075	0.416666666667	1.83333333333	1.83333333333	3.0	4.0	1.83333333333	2.0	0.113636363636	5	0.030487804878	25	0.051724137931	3	1	0.0322580645161	0	0.0	0.0	0	0.0
CLOUD002	CLOUD098	0	None	0.328125	3.0	3.0	3.0	nan	nan	3.0	nan	nan	4.0	3.75	3.75	nan	nan	4.0	nan	nan	3.8	3.33333333333	3.33333333333	nan	nan	3.8	nan	nan	3.175	1.20833333333	1.20833333333	nan	nan	3.175	nan	nan	0.0583941605839	1	0.015873015873	16	0.0	0	0	0.0	0	0.0	0.0714285714286	0	0.0
CLOUD002	CLOUD099	0	None	0.393939393939	nan	2.5	3.0	4.0	nan	nan	nan	nan	nan	3.3	3.3333333333333335	4.0	nan	nan	nan	nan	nan	2.71428571429	3.0	4.0	nan	nan	nan	nan	nan	-0.285714285714	0.0	2.0	nan	nan	nan	nan	0.141274238227	5	0.0190114068441	51	0.232558139535	10	4	0.210526315789	6	0.375	0.241379310345	0	0.0
CLOUD002	CLOUD100	0	None	0.461538461538	3.0	1.5	1.5	nan	3.0	3.0	3.0	nan	3.5	3.111111111111111	2.8	nan	3.0	3.5	3.0	nan	3.33333333333	2.27272727273	1.85714285714	nan	3.0	3.33333333333	3.0	nan	2.33333333333	-0.560606060606	-0.842857142857	nan	nan	2.33333333333	nan	nan	0.237588652482	25	0.217391304348	67	0.358974358974	14	4	0.363636363636	6	0.5	0.444444444444	0	0.0
CLOUD002	CLOUD101	0	None	0.507462686567	2.0	2.0	2.5	2.0	3.0	3.0	2.0	2.0	3.0952380952380953	2.8043478260869565	2.857142857142857	3.0697674418604652	3.0	3.0	2.8333333333333335	3.1	3.06976744186	2.52083333333	2.66666666667	3.04545454545	3.0	3.0	2.71428571429	3.07317073171	2.45071982281	0.379528985507	0.52380952381	2.40591966173	2.3	2.41666666667	1.96428571429	2.44817073171	0.0509316770186	26	0.0238970588235	82	0.061320754717	13	6	0.0535714285714	1	0.0140845070423	0.0131578947368	0	0.0
CLOUD002	CLOUD102	0	None	0.1375	2.0	1.0	2.5	2.0	nan	3.0	nan	2.0	3.0833333333333335	2.984375	3.1666666666666665	3.2777777777777777	nan	3.0	nan	3.090909090909091	3.0	2.5	2.85714285714	3.21052631579	nan	3.0	nan	3.0	2.16666666667	0.078125	0.232142857143	2.43274853801	nan	3.0	nan	2.18181818182	0.0874089490114	33	0.0419313850064	84	0.0985915492958	14	4	0.0571428571429	6	0.117647058824	0.078431372549	0	0.0
CLOUD002	CLOUD103	0	None	0.388888888889	nan	1.5	1.5	nan	nan	nan	nan	nan	nan	2.75	2.75	nan	nan	nan	nan	nan	nan	1.66666666667	1.66666666667	nan	nan	nan	nan	nan	nan	-0.583333333333	-0.583333333333	nan	nan	nan	nan	nan	0.35	25	0.240384615385	42	0.65	13	3	0.428571428571	6	0.75	0.666666666667	0	0.0
CLOUD002	CLOUD104	0	None	0.459459459459	3.0	1.5	1.5	3.0	nan	nan	3.0	3.0	3.0	2.880952380952381	2.764705882352941	3.0	nan	nan	3.0	3.0	3.0	2.04347826087	1.84210526316	3.0	nan	nan	3.0	3.0	3.0	-0.289855072464	-0.422600619195	1.5	nan	nan	3.0	3.0	0.109324758842	29	0.101754385965	68	0.194444444444	14	4	0.153846153846	6	0.230769230769	0.153846153846	0	0.0
CLOUD002	CLOUD105	0	None	0.135802469136	3.0	1.5	1.5	3.0	nan	3.0	3.0	3.0	3.142857142857143	2.8846153846153846	2.5	3.4545454545454546	nan	3.0	3.0	3.2	3.125	2.26666666667	1.8	3.41666666667	nan	3.0	3.0	3.16666666667	2.125	-0.117948717949	-0.866666666667	2.55303030303	nan	2.0	3.0	2.16666666667	0.169312169312	26	0.0753623188406	64	0.184210526316	14	6	0.0952380952381	6	0.3	0.216216216216	0	0.0
CLOUD002	CLOUD106	0	None	0.536231884058	2.0	1.0	1.0	2.0	2.0	2.0	2.0	2.0	2.9285714285714284	2.760869565217391	2.642857142857143	3.0	2.7777777777777777	2.0	2.8	2.9166666666666665	2.86666666667	2.16	1.66666666667	2.93333333333	2.7	2.0	2.72727272727	2.84615384615	2.11666666667	-0.187826086957	-0.97619047619	2.04047619048	2.08888888889	2.0	2.07727272727	1.97115384615	0.071661237785	29	0.0428360413589	88	0.117647058824	16	6	0.0566037735849	6	0.136363636364	0.0792079207921	0	0.0
CLOUD002	CLOUD107	0	None	0.485294117647	3.0	1.5	1.5	3.0	3.0	3.0	3.0	3.0	3.0	2.6	2.6	3.0	3.0	3.0	3.0	3.0	3.0	1.71428571429	1.71428571429	3.0	3.0	3.0	3.0	3.0	2.5	-0.585714285714	-0.585714285714	2.5	2.5	2.5	2.5	2.5	0.260683760684	26	0.4	61	0.5	13	3	0.272727272727	6	0.6	0.5	0	0.0
CLOUD002	CLOUD108	0	None	0.341772151899	nan	1.5	1.5	4.0	nan	nan	4.0	nan	nan	2.5	2.5	4.0	nan	nan	4.0	nan	nan	1.5	1.5	4.0	nan	nan	4.0	nan	nan	-1.5	-1.5	4.0	nan	nan	4.0	nan	0.276995305164	27	0.428571428571	59	0.228070175439	13	3	0.214285714286	6	0.545454545455	0.571428571429	0	0.0
CLOUD002	CLOUD109	0	None	0.310344827586	2.0	2.0	2.5	2.0	3.0	3.0	3.0	2.0	3.2857142857142856	3.047169811320755	3.185185185185185	3.275	3.526315789473684	3.4545454545454546	3.4347826086956523	3.242424242424242	3.25581395349	2.72727272727	2.89655172414	3.24390243902	3.5	3.4347826087	3.41666666667	3.20588235294	2.45819490587	0.397084048027	0.452107279693	2.36890243902	2.5	2.5256916996	2.41666666667	2.35739750446	0.0593451568895	18	0.0218181818182	87	0.0653266331658	13	5	0.0375939849624	5	0.104166666667	0.0625	0	0.0
CLOUD002	CLOUD110	0	None	0.505882352941	3.0	1.5	2.5	3.0	3.0	3.0	3.0	3.0	3.5	3.05	2.9166666666666665	3.6	3.6666666666666665	3.25	3.6666666666666665	3.5714285714285716	3.44444444444	2.31818181818	2.5	3.5625	3.57142857143	3.2	3.57142857143	3.5	2.63194444444	-0.0568181818182	0.166666666667	2.72916666667	2.82142857143	2.45	2.82142857143	2.71428571429	0.131768953069	27	0.109756097561	73	0.153846153846	14	4	0.0555555555556	6	0.428571428571	0.296296296296	0	0.0
CLOUD002	CLOUD111	0	None	0.388888888889	3.0	1.5	1.5	3.0	nan	nan	nan	3.0	3.0	2.772727272727273	2.75	3.0	nan	nan	nan	3.0	3.0	1.76923076923	1.66666666667	3.0	nan	nan	nan	3.0	3.0	-0.548951048951	-0.583333333333	3.0	nan	nan	nan	3.0	0.310344827586	26	0.226086956522	45	0.351351351351	13	3	0.230769230769	6	0.666666666667	0.533333333333	0	0.0
CLOUD002	CLOUD112	1	Decreasing;Emergent	0.414285714286	2.0	1.0	2.0	2.0	2.0	2.0	2.0	2.0	2.938775510204082	2.73	2.5	2.94	2.8095238095238093	2.8	2.8095238095238093	2.938775510204082	2.92	2.44230769231	2.14285714286	2.92156862745	2.77272727273	2.66666666667	2.77272727273	2.92	2.34857142857	0.362307692308	-0.0571428571429	2.34156862745	2.22510822511	1.96666666667	2.22510822511	2.34857142857	0.068073519401	33	0.0304990757856	100	0.078431372549	16	6	0.044776119403	7	0.132075471698	0.0862068965517	0	0.0
CLOUD002	CLOUD113	0	None	0.467391304348	3.0	1.5	1.5	3.0	3.0	nan	3.0	3.0	3.1666666666666665	2.8958333333333335	2.85	3.2142857142857144	3.5	nan	3.3333333333333335	3.1818181818181817	3.15384615385	2.26923076923	1.91666666667	3.2	3.4	nan	3.28571428571	3.16666666667	2.40384615385	-0.0849358974359	-0.583333333333	2.34285714286	2.275	nan	2.20238095238	2.34848484848	0.0901722391084	30	0.0564971751412	89	0.113821138211	14	4	0.0540540540541	6	0.1875	0.129032258065	0	0.0
CLOUD002	CLOUD114	0	None	0.417721518987	2.0	1.0	1.5	2.0	3.0	3.0	3.0	2.0	3.161290322580645	3.01	2.953125	3.1666666666666665	3.25	3.0	3.210526315789474	3.1551724137931036	3.14285714286	2.61764705882	2.29411764706	3.14925373134	3.23529411765	3.0	3.2	3.13559322034	2.49769585253	0.447647058824	0.137867647059	2.46743554953	2.39154411765	2.38888888889	2.35789473684	2.48042080655	0.0477980665951	35	0.024805102764	89	0.0585774058577	14	6	0.0355029585799	6	0.0769230769231	0.0496894409938	0	0.0
CLOUD002	CLOUD115	1	Decreasing;Emergent	0.5	2.0	2.0	3.0	2.0	3.0	3.0	3.0	2.0	2.967741935483871	2.7285714285714286	3.0	2.96875	3.0	3.0	3.0	2.9655172413793105	2.9375	2.45945945946	3.0	2.93939393939	3.0	3.0	3.0	2.93333333333	2.34072580645	0.330888030888	0.5	2.31439393939	2.5	3.0	2.5	2.32988505747	0.0485773768217	26	0.0253164556962	70	0.072625698324	13	5	0.0442477876106	3	0.063829787234	0.039603960396	0	0.0
CLOUD002	CLOUD116	0	None	0.473684210526	3.0	1.5	1.5	3.0	nan	3.0	3.0	3.0	3.6875	3.35	3.3947368421052633	3.0	nan	3.7333333333333334	3.0	3.0	3.64705882353	2.90909090909	2.95238095238	3.0	nan	3.6875	3.0	3.0	2.89705882353	0.634090909091	0.689223057644	1.83333333333	nan	2.9875	2.0	3.0	0.163507109005	31	0.113970588235	69	0.194444444444	14	4	0.0816326530612	6	0.6	0.444444444444	0	0.0
CLOUD002	CLOUD117	1	Decreasing	0.571428571429	3.0	1.5	1.5	3.0	3.0	3.0	3.0	3.0	3.142857142857143	3.0588235294117645	3.0	3.111111111111111	3.3333333333333335	3.0	3.1666666666666665	3.2	3.125	2.63888888889	2.42105263158	3.1	3.25	3.0	3.14285714286	3.16666666667	1.98214285714	0.153594771242	-0.0789473684211	1.98888888889	1.75	2.0	1.64285714286	2.06666666667	0.0926174496644	30	0.0537634408602	69	0.121212121212	16	5	0.0675675675676	6	0.193548387097	0.131147540984	0	0.0
CLOUD002	CLOUD118	0	None	0.344086021505	4.0	3.0	3.0	nan	4.0	4.0	4.0	nan	4.0	3.5	3.5	nan	4.0	4.0	4.0	nan	4.0	3.14285714286	3.2	nan	4.0	4.0	4.0	nan	4.0	0.0428571428571	0.0333333333333	nan	4.0	4.0	4.0	nan	0.103260869565	5	0.0409836065574	19	0.0243902439024	1	3	0.230769230769	0	0.0	0.0625	0	0.0
CLOUD002	CLOUD119	0	None	0.592105263158	3.0	1.5	1.5	3.0	3.0	3.0	3.0	3.0	3.0	3.0714285714285716	2.9545454545454546	3.1666666666666665	3.0	3.0	3.0	3.0	3.0	2.53333333333	2.15384615385	3.15384615385	3.0	3.0	3.0	3.0	2.33333333333	0.211904761905	-0.346153846154	2.40384615385	2.3	3.0	2.25	2.33333333333	0.0944372574386	27	0.0630841121495	73	0.116666666667	14	6	0.075	6	0.193548387097	0.121621621622	0	0.0
CLOUD002	CLOUD120	0	None	0.333333333333	nan	3.0	3.0	nan	nan	nan	nan	nan	nan	3.0	3.0	nan	nan	nan	nan	nan	nan	3.0	3.0	nan	nan	nan	nan	nan	nan	nan	1.5	nan	nan	nan	nan	nan	0.0454545454545	1	0.0123456790123	6	0.0	0	0	0.0	0	0.0	0.0	0	0.0
CLOUD002	CLOUD121	0	None	0.38961038961	3.0	2.0	2.0	3.0	3.0	3.0	3.0	3.0	3.3	2.9583333333333335	2.8666666666666667	3.5714285714285716	3.0	3.0	3.0	3.5	3.27272727273	2.38461538462	2.29411764706	3.5	3.0	3.0	3.0	3.42857142857	2.47272727273	0.0929487179487	-0.00588235294118	2.64285714286	3.0	2.0	3.0	2.59523809524	0.0731707317073	18	0.0296540362438	81	0.118644067797	14	6	0.0697674418605	6	0.107142857143	0.0592592592593	0	0.0
CLOUD002	CLOUD122	0	None	0.378048780488	2.0	1.0	3.0	2.0	3.0	3.0	3.0	2.0	3.2857142857142856	3.051282051282051	3.35	3.3333333333333335	3.5	3.6666666666666665	3.5	3.290909090909091	3.26315789474	2.7125	3.08333333333	3.31343283582	3.42857142857	3.5	3.45454545455	3.26785714286	2.53994360902	0.449679487179	0.383333333333	2.5710085934	2.17857142857	2.0	2.40454545455	2.54058441558	0.0500825536599	33	0.0283018867925	91	0.0655737704918	16	6	0.0288461538462	6	0.101694915254	0.0656934306569	0	0.0
CLOUD002	CLOUD123	0	None	0.402777777778	3.0	2.5	2.5	nan	3.0	3.0	3.0	nan	3.0	2.75	2.75	nan	3.0	3.0	3.0	nan	3.0	2.5	2.5	nan	3.0	3.0	3.0	nan	3.0	-0.5	-0.5	nan	3.0	3.0	3.0	nan	0.0758620689655	0	0.0	11	0.03125	1	0	0.0	0	0.0	0.153846153846	0	0.0
CLOUD002	CLOUD124	0	None	0.688524590164	3.0	2.5	2.5	3.0	3.0	3.0	3.0	3.0	3.5	3.2857142857142856	3.0	3.5	3.3333333333333335	3.0	3.3333333333333335	3.5	3.4	2.77777777778	2.6	3.4	3.25	3.0	3.25	3.4	2.525	0.349206349206	0.1	2.525	1.75	2.0	1.75	2.525	0.064	9	0.0520231213873	24	0.0350877192982	2	2	0.0645161290323	0	0.0	0.0833333333333	0	0.0
CLOUD002	CLOUD125	0	None	0.295774647887	3.0	2.5	3.0	3.0	nan	3.0	nan	3.0	3.75	3.4375	3.6666666666666665	3.3333333333333335	nan	3.8333333333333335	nan	3.3333333333333335	3.66666666667	2.9	3.25	3.25	nan	3.71428571429	nan	3.25	2.66666666667	0.4	0.5	2.75	nan	2.46428571429	nan	2.75	0.0745192307692	5	0.0354609929078	31	0.0571428571429	2	1	0.037037037037	0	0.0	0.0	0	0.0
CLOUD002	CLOUD126	0	None	0.469135802469	3.0	1.5	1.5	3.0	3.0	3.0	3.0	3.0	3.5	2.9705882352941178	2.375	3.5	3.5555555555555554	3.5	3.6	3.5	3.46666666667	2.36842105263	1.5	3.46666666667	3.5	3.33333333333	3.54545454545	3.46666666667	2.43095238095	-0.160990712074	-1.5	2.43095238095	2.5	1.83333333333	2.44545454545	2.43095238095	0.0918854415274	29	0.0855457227139	77	0.177215189873	14	3	0.051724137931	6	0.6	0.275862068966	0	0.0
CLOUD002	CLOUD127	0	None	0.350515463918	0.0	1.5	1.5	nan	nan	0.0	nan	nan	2.0	2.6666666666666665	2.6666666666666665	nan	nan	2.0	nan	nan	1.33333333333	1.8	1.8	nan	nan	1.33333333333	nan	nan	-0.666666666667	-1.36666666667	-1.36666666667	nan	nan	-0.666666666667	nan	nan	0.426229508197	17	0.157407407407	78	0.195652173913	9	6	0.285714285714	1	0.111111111111	0.125	0	0.0
CLOUD002	CLOUD128	0	None	0.204819277108	nan	1.5	1.5	3.0	nan	nan	3.0	nan	nan	2.5625	2.5625	3.0	nan	nan	3.0	nan	nan	1.6	1.6	3.0	nan	nan	3.0	nan	nan	-0.65	-0.65	3.0	nan	nan	3.0	nan	0.255924170616	26	0.128712871287	54	0.351351351351	13	3	0.25	6	0.545454545455	0.470588235294	0	0.0
CLOUD002	CLOUD129	0	None	0.364864864865	3.0	1.5	1.5	3.0	nan	3.0	3.0	3.0	3.2	2.8666666666666667	2.7222222222222223	3.0	nan	3.5	3.0	3.0	3.16666666667	2.29411764706	2.0	3.0	nan	3.33333333333	3.0	3.0	1.66666666667	-0.239215686275	-0.555555555556	1.75	nan	1.83333333333	3.0	1.5	0.103244837758	26	0.0909090909091	70	0.142857142857	14	4	0.0666666666667	6	0.25	0.142857142857	0	0.0
CLOUD002	CLOUD130	0	None	0.355263157895	2.0	1.0	1.5	2.0	nan	nan	nan	2.0	2.75	2.2142857142857144	2.0	2.75	nan	nan	nan	2.75	2.6	1.33333333333	1.0	2.6	nan	nan	nan	2.6	2.1	-0.880952380952	-1.5	2.1	nan	nan	nan	2.1	0.127366609294	30	0.0797872340426	74	0.147368421053	14	3	0.075	6	0.272727272727	0.121212121212	0	0.0
CLOUD002	CLOUD131	0	None	0.681818181818	nan	nan	nan	nan	nan	nan	nan	nan	nan	nan	nan	nan	nan	nan	nan	nan	nan	nan	nan	nan	nan	nan	nan	nan	nan	nan	nan	nan	nan	nan	nan	nan	0.0	0	0.0	0	0.0	0	0	0.0	0	0.0	0.0	0	0.0
CLOUD002	CLOUD132	0	None	0.340659340659	3.0	1.5	1.5	3.0	3.0	nan	3.0	3.0	3.0	2.6666666666666665	2.0	3.5	3.0	nan	3.0	3.0	3.0	1.81818181818	1.25	3.44444444444	3.0	nan	3.0	3.0	1.83333333333	-0.515151515152	-1.25	2.63194444444	3.0	nan	3.0	1.83333333333	0.116554054054	26	0.117117117117	69	0.21875	14	4	0.0769230769231	6	0.24	0.150943396226	0	0.0
CLOUD002	CLOUD133	0	None	0.508196721311	3.0	1.5	1.5	3.0	3.0	3.0	3.0	3.0	3.36	2.9875	2.975	3.375	3.5555555555555554	3.5	3.5555555555555554	3.3636363636363638	3.34615384615	2.52380952381	2.36363636364	3.36	3.5	3.45454545455	3.5	3.34782608696	2.60615384615	0.21130952381	0.0886363636364	2.5475	2.61111111111	2.80454545455	2.61111111111	2.57509881423	0.0553165334972	35	0.0477489768076	90	0.0756756756757	14	6	0.0428571428571	6	0.107142857143	0.0625	0	0.0
CLOUD002	CLOUD134	0	None	0.318681318681	3.0	1.5	1.5	3.0	3.0	3.0	3.0	3.0	3.357142857142857	3.1739130434782608	3.1538461538461537	3.3846153846153846	3.4	3.3333333333333335	3.3636363636363638	3.4166666666666665	3.33333333333	2.68	2.53333333333	3.35714285714	3.36363636364	3.28571428571	3.33333333333	3.38461538462	2.22619047619	0.13652173913	-0.0820512820513	2.16483516484	2.21363636364	2.03571428571	2.15151515152	2.21794871795	0.0875	26	0.0809968847352	77	0.138613861386	14	5	0.0537634408602	6	0.461538461538	0.228571428571	0	0.0
CLOUD002	CLOUD135	0	None	0.352272727273	nan	3.0	3.0	4.0	nan	nan	nan	nan	nan	3.4	3.25	4.0	nan	nan	nan	nan	nan	3.0	3.0	4.0	nan	nan	nan	nan	nan	0.4	1.0	4.0	nan	nan	nan	nan	0.120481927711	4	0.0223463687151	20	0.025641025641	1	0	0.0	1	0.0714285714286	0.0833333333333	0	0.0
CLOUD002	CLOUD136	0	None	0.3875	3.0	1.5	1.5	3.0	3.0	3.0	3.0	3.0	3.0	2.8055555555555554	2.8636363636363638	3.0	3.0	3.0	3.0	3.0	3.0	2.15	2.0	3.0	3.0	3.0	3.0	3.0	2.3	-0.183333333333	-0.409090909091	2.25	3.0	2.33333333333	3.0	2.25	0.1	31	0.0658174097665	77	0.168674698795	14	3	0.0526315789474	6	0.4	0.228571428571	0	0.0
CLOUD002	CLOUD137	0	None	0.552631578947	5.0	1.5	4.5	3.0	nan	5.0	nan	nan	5.0	3.0	4.5	3.0	nan	5.0	nan	nan	5.0	1.75	4.33333333333	3.0	nan	5.0	nan	nan	5.0	-1.75	2.83333333333	3.0	nan	5.0	nan	nan	0.360655737705	25	0.581395348837	44	0.351351351351	13	3	0.15	6	0.75	0.727272727273	0	0.0
CLOUD002	CLOUD138	0	None	0.493975903614	3.0	3.0	3.0	3.0	nan	nan	3.0	3.0	3.0	3.0	3.0	3.0	nan	nan	3.0	3.0	3.0	3.0	3.0	3.0	nan	nan	3.0	3.0	3.0	0.5	1.5	2.0	nan	nan	nan	3.0	0.073275862069	4	0.0434782608696	34	0.0555555555556	2	3	0.115384615385	0	0.0	0.0	0	0.0
CLOUD002	CLOUD139	0	None	0.539473684211	2.0	1.0	1.5	2.0	nan	3.0	nan	2.0	2.933333333333333	2.933333333333333	3.0	2.888888888888889	nan	3.0	nan	2.888888888888889	2.875	2.4375	2.42857142857	2.8	nan	3.0	nan	2.8	2.24166666667	0.1375	-0.15037593985	2.13333333333	nan	2.0	nan	2.13333333333	0.0686106346484	30	0.0388601036269	80	0.0979020979021	14	6	0.0659340659341	6	0.122448979592	0.0727272727273	0	0.0
CLOUD002	CLOUD140	0	None	0.281690140845	nan	2.5	2.5	nan	nan	nan	nan	nan	nan	2.5	2.5	nan	nan	nan	nan	nan	nan	2.25	2.33333333333	nan	nan	nan	nan	nan	nan	nan	0.833333333333	nan	nan	nan	nan	nan	0.0833333333333	1	0.0117647058824	16	0.06	3	2	0.05	0	0.0	0.037037037037	0	0.0
CLOUD002	CLOUD141	0	None	0.32967032967	3.0	1.0	1.0	2.0	3.0	3.0	2.0	3.0	3.1363636363636362	2.9210526315789473	2.6904761904761907	3.263157894736842	3.0	3.0	3.1666666666666665	3.1363636363636362	3.13043478261	2.33898305085	1.69565217391	3.23076923077	3.0	3.0	3.0	3.13043478261	2.24407114625	0.0670532262861	-0.590062111801	2.48076923077	2.0	3.0	2.0	2.24407114625	0.0700934579439	34	0.0330417881438	90	0.0639269406393	14	6	0.046511627907	6	0.1875	0.101265822785	0	0.0
CLOUD002	CLOUD142	0	None	0.275	2.0	1.0	1.5	2.0	3.0	3.0	3.0	2.0	3.0625	2.9	2.8636363636363638	3.227272727272727	3.3333333333333335	3.0	3.3333333333333335	3.066666666666667	3.0	2.28125	2.0	3.17391304348	3.25	3.0	3.25	3.0	2.3125	-0.00208333333333	-0.409090909091	2.44664031621	1.75	2.33333333333	1.75	2.3	0.0777777777778	33	0.0508474576271	84	0.106382978723	15	5	0.0574712643678	6	0.181818181818	0.12	0	0.0
CLOUD002	CLOUD143	1	Emergent;Increasing	0.297619047619	2.0	1.0	1.5	2.0	nan	3.0	nan	2.0	3.0	2.7837837837837838	2.75	3.074074074074074	nan	3.0	nan	3.0	2.96666666667	2.28205128205	1.91666666667	3.03571428571	nan	3.0	nan	2.96153846154	2.25977011494	0.011781011781	-0.433333333333	2.29497354497	nan	2.375	nan	2.24153846154	0.0639658848614	33	0.0346638655462	90	0.0707070707071	14	5	0.0354609929078	6	0.109090909091	0.0655737704918	0	0.0
CLOUD002	CLOUD144	0	None	0.418918918919	3.0	1.5	1.5	3.0	nan	nan	3.0	3.0	3.0	2.85	2.6666666666666665	3.4	nan	nan	3.0	3.0	3.0	2.09090909091	1.81818181818	3.36363636364	nan	nan	3.0	3.0	2.0	-0.284090909091	-0.626262626263	2.56363636364	nan	nan	3.0	2.0	0.116129032258	30	0.0719424460432	72	0.164705882353	14	3	0.0588235294118	6	0.260869565217	0.210526315789	0	0.0
CLOUD002	CLOUD145	0	None	0.645161290323	3.0	3.0	3.0	3.0	3.0	3.0	3.0	3.0	3.3333333333333335	3.1923076923076925	3.25	3.3	3.3	3.5	3.272727272727273	3.3333333333333335	3.30769230769	3.0	3.0	3.27272727273	3.27272727273	3.33333333333	3.25	3.3	2.05769230769	0.307692307692	-0.5	2.17272727273	2.07272727273	1.33333333333	2.11363636364	2.13333333333	0.0743494423792	9	0.0228426395939	20	0.0232558139535	1	2	0.027397260274	0	0.0	0.0588235294118	0	0.0
CLOUD002	CLOUD146	0	None	0.270588235294	3.0	2.5	2.5	3.0	nan	3.0	nan	nan	3.0	2.9375	3.1666666666666665	3.0	nan	3.0	nan	nan	3.0	2.6	2.6	3.0	nan	3.0	nan	nan	3.0	0.0375	-0.0666666666667	2.0	nan	3.0	nan	nan	0.102777777778	7	0.0275590551181	37	0.0945945945946	7	5	0.0847457627119	5	0.2	0.170731707317	0	0.0
CLOUD002	CLOUD147	0	None	0.478260869565	3.0	2.5	2.5	3.0	3.0	3.0	3.0	3.0	3.5	3.0833333333333335	3.090909090909091	3.0	3.0	3.5	3.0	3.0	3.44444444444	2.71428571429	2.69230769231	3.0	3.0	3.44444444444	3.0	3.0	2.31944444444	0.172619047619	0.146853146853	3.0	nan	2.31944444444	nan	3.0	0.126582278481	12	0.0349854227405	40	0.0645161290323	4	1	0.0188679245283	0	0.0	0.0	0	0.0
CLOUD002	CLOUD148	0	None	0.2	3.0	2.5	3.0	3.0	nan	3.0	nan	3.0	3.142857142857143	3.15	3.2142857142857144	3.25	nan	3.0	nan	3.142857142857143	3.125	2.90909090909	3.0	3.22222222222	nan	3.0	nan	3.125	2.625	0.484090909091	0.285714285714	2.65972222222	nan	3.0	nan	2.625	0.0859728506787	4	0.0162601626016	38	0.0833333333333	6	3	0.0769230769231	0	0.0	0.0322580645161	0	0.0
CLOUD002	CLOUD149	0	None	0.635135135135	3.0	1.5	1.5	3.0	3.0	3.0	3.0	3.0	3.25	2.642857142857143	2.5	3.0	3.3333333333333335	3.0	3.3333333333333335	3.0	3.2	1.88888888889	1.6	3.0	3.25	3.0	3.25	3.0	2.2	-0.611111111111	-1.06666666667	2.0	2.25	3.0	2.25	2.0	0.154545454545	28	0.175	51	0.171052631579	13	3	0.06	6	0.315789473684	0.285714285714	0	0.0
CLOUD002	CLOUD150	0	None	0.0	3.0	2.5	2.5	nan	nan	3.0	nan	nan	3.0	2.875	2.875	nan	nan	3.0	nan	nan	3.0	2.66666666667	2.66666666667	nan	nan	3.0	nan	nan	2.125	0.291666666667	0.291666666667	nan	nan	2.125	nan	nan	0.0794979079498	3	0.0160427807487	38	0.0461538461538	3	0	0.0	0	0.0	0.0	0	0.0
CLOUD002	CLOUD151	0	None	0.383561643836	3.0	1.5	1.5	3.0	nan	nan	nan	3.0	3.0	2.857142857142857	2.9	3.0	nan	nan	nan	3.0	3.0	1.88888888889	1.71428571429	3.0	nan	nan	nan	3.0	2.5	-0.325396825397	-0.585714285714	2.5	nan	nan	nan	2.5	0.213836477987	28	0.167664670659	68	0.25	14	3	0.0882352941176	6	0.666666666667	0.380952380952	0	0.0
CLOUD002	CLOUD152	0	None	0.62962962963	2.0	1.0	1.0	3.0	4.0	2.0	4.0	3.0	3.0952380952380953	3.066666666666667	2.9545454545454546	3.0952380952380953	4.0	3.1666666666666665	4.0	3.0	3.04545454545	2.65957446809	2.375	3.09090909091	4.0	3.0	4.0	3.0	2.47402597403	0.415130023641	0.0113636363636	2.44805194805	4.0	2.5	2.0	2.40625	0.103703703704	29	0.0388219544846	70	0.125	14	5	0.0724637681159	6	0.171428571429	0.0898876404494	0	0.0
CLOUD002	CLOUD153	0	None	0.471428571429	3.0	3.0	nan	3.0	nan	nan	nan	3.0	3.0	3.0	nan	3.0	nan	nan	nan	3.0	3.0	3.0	nan	3.0	nan	nan	nan	3.0	3.0	1.5	nan	3.0	nan	nan	nan	3.0	0.083044982699	1	0.0232558139535	24	0.0322580645161	1	0	0.0	0	0.0	0.0	0	0.0
CLOUD002	CLOUD154	0	None	0.426829268293	nan	1.0	1.0	nan	nan	nan	4.0	nan	nan	3.176470588235294	3.107142857142857	nan	nan	nan	4.0	nan	nan	2.47368421053	2.375	nan	nan	nan	4.0	nan	nan	0.0030959752322	-0.0892857142857	nan	nan	nan	4.0	nan	0.214285714286	32	0.102893890675	63	0.159090909091	14	6	0.139534883721	7	0.4375	0.391304347826	0	0.0
CLOUD002	CLOUD155	0	None	0.168674698795	3.0	1.5	2.5	3.0	3.0	3.0	3.0	3.0	3.55	3.2	3.3333333333333335	3.7	3.0	3.6	3.0	3.6	3.52380952381	2.65625	2.95	3.63636363636	3.0	3.5625	3.0	3.5	2.62380952381	0.272916666667	0.533333333333	2.68636363636	3.0	2.72916666667	3.0	2.2	0.0766932270916	34	0.0809523809524	77	0.0921052631579	14	4	0.0421052631579	6	0.230769230769	0.173076923077	0	0.0
CLOUD002	CLOUD156	0	None	0.453488372093	3.0	2.5	2.5	nan	nan	3.0	nan	nan	3.0	2.75	2.75	nan	nan	3.0	nan	nan	3.0	2.25	2.25	nan	nan	3.0	nan	nan	3.0	-0.75	-0.75	nan	nan	3.0	nan	nan	0.166666666667	4	0.0164609053498	34	0.209302325581	9	3	0.166666666667	4	0.5	0.5	0	0.0
CLOUD002	CLOUD157	0	None	0.447368421053	3.0	2.5	3.0	nan	nan	3.0	4.0	nan	3.5	3.1666666666666665	3.25	nan	nan	3.5	4.0	nan	3.33333333333	2.6	3.0	nan	nan	3.33333333333	4.0	nan	2.33333333333	-0.233333333333	0.5	nan	nan	2.33333333333	4.0	nan	0.123456790123	5	0.0641025641026	20	0.225	9	3	0.1875	1	0.142857142857	0.142857142857	0	0.0
CLOUD002	CLOUD158	0	None	0.459459459459	2.0	1.5	nan	2.0	3.0	nan	3.0	2.0	3.0	2.6818181818181817	nan	3.0	3.3333333333333335	nan	3.6666666666666665	3.0	2.88888888889	2.0	nan	2.88888888889	3.25	nan	3.57142857143	2.88888888889	2.26388888889	-0.0909090909091	nan	2.26388888889	2.58333333333	nan	2.9880952381	2.26388888889	0.0850785340314	15	0.0356294536817	65	0.164705882353	14	3	0.0576923076923	4	0.148148148148	0.0684931506849	0	0.0
CLOUD002	CLOUD159	0	None	0.558823529412	3.0	2.5	2.5	3.0	3.0	3.0	3.0	3.0	3.75	3.3333333333333335	3.3333333333333335	3.8	3.6	3.6	3.6	3.8	3.66666666667	2.81818181818	2.875	3.66666666667	3.5	3.5	3.5	3.66666666667	2.41666666667	0.040404040404	0.208333333333	2.36666666667	2.4	2.4	2.4	2.36666666667	0.0625	4	0.0307692307692	10	0.0	0	5	0.227272727273	0	0.0	0.0	0	0.0
CLOUD002	CLOUD160	0	None	0.625	3.0	1.5	1.5	3.0	nan	3.0	nan	3.0	3.076923076923077	2.796875	2.85	3.263157894736842	nan	3.0	nan	3.0833333333333335	3.07142857143	2.20588235294	2.16666666667	3.25	nan	3.0	nan	3.07692307692	2.49450549451	0.00275735294118	-0.433333333333	2.64473684211	nan	3.0	nan	2.53525641026	0.0756227758007	30	0.0427960057061	85	0.0965517241379	14	6	0.0458015267176	6	0.171428571429	0.093023255814	0	0.0
CLOUD002	CLOUD161	1	Emergent	0.29347826087	3.0	2.5	nan	3.0	nan	nan	nan	3.0	3.0	2.5	nan	3.0	nan	nan	nan	3.0	3.0	2.33333333333	nan	3.0	nan	nan	nan	3.0	3.0	0.833333333333	nan	3.0	nan	nan	nan	3.0	0.0497737556561	3	0.0258620689655	11	0.0285714285714	1	0	0.0	0	0.0	0.0	0	0.0
CLOUD002	CLOUD162	0	None	0.409090909091	nan	2.5	2.5	nan	nan	nan	3.0	nan	nan	2.5	2.5	nan	nan	nan	3.0	nan	nan	2.33333333333	2.33333333333	nan	nan	nan	3.0	nan	nan	0.833333333333	0.833333333333	nan	nan	nan	3.0	nan	0.167487684729	1	0.016393442623	34	0.09375	3	0	0.0	0	0.0	0.0	0	0.0
CLOUD002	CLOUD163	0	None	0.539682539683	3.0	1.5	1.5	3.0	4.0	3.0	4.0	nan	3.3333333333333335	2.975	3.0	3.8	4.0	3.0	4.0	nan	3.25	2.27272727273	2.29411764706	3.66666666667	4.0	3.0	4.0	nan	2.58333333333	0.0477272727273	-0.00588235294118	3.06666666667	4.0	1.5	4.0	nan	0.143382352941	29	0.0662100456621	78	0.103703703704	14	5	0.0617283950617	6	0.3	0.222222222222	0	0.0
CLOUD002	CLOUD164	0	None	0.305882352941	3.0	1.5	1.5	3.0	nan	nan	nan	3.0	3.0	2.3333333333333335	1.5	3.0	nan	nan	nan	3.0	3.0	1.6	1.0	3.0	nan	nan	nan	3.0	2.0	-0.9	-0.5	2.0	nan	nan	nan	2.0	0.26455026455	28	0.189189189189	50	0.464285714286	13	3	0.2	6	0.857142857143	0.571428571429	0	0.0
CLOUD002	CLOUD165	0	None	0.535211267606	2.0	1.5	2.0	2.0	3.0	3.0	3.0	2.0	3.0	2.764705882352941	2.8333333333333335	3.1176470588235294	3.0	3.0	3.0	3.0	2.9375	2.31578947368	2.2	3.05555555556	3.0	3.0	3.0	2.9375	2.27083333333	0.0804953560372	-0.133333333333	2.32026143791	2.5	2.5	2.5	2.27083333333	0.0658472344162	16	0.0307692307692	75	0.0833333333333	12	6	0.0560747663551	6	0.115384615385	0.0673076923077	0	0.0
CLOUD002	CLOUD166	0	None	0.257142857143	3.0	2.5	2.5	3.0	3.0	4.0	3.0	4.0	3.75	3.066666666666667	3.0	3.2857142857142856	3.5	4.0	3.2857142857142856	4.0	3.6	2.76470588235	2.55555555556	3.25	3.33333333333	4.0	3.25	4.0	2.85	0.498039215686	0.269841269841	2.53571428571	2.33333333333	3.5	2.53571428571	4.0	0.102040816327	13	0.0286975717439	65	0.117021276596	11	5	0.0819672131148	2	0.0357142857143	0.0247933884298	0	0.0
CLOUD002	CLOUD167	0	None	0.271428571429	2.0	1.0	1.0	nan	2.0	2.0	2.0	nan	2.0	2.4285714285714284	2.4166666666666665	nan	2.0	2.0	2.0	nan	2.0	1.55555555556	1.5	nan	2.0	2.0	2.0	nan	2.0	-0.587301587302	-0.666666666667	nan	2.0	2.0	2.0	nan	0.217171717172	25	0.215517241379	43	0.40625	13	4	0.190476190476	6	0.75	0.571428571429	0	0.0
CLOUD002	CLOUD168	0	None	0.359375	3.0	1.5	2.5	3.0	3.0	3.0	3.0	3.0	3.1333333333333333	2.782608695652174	2.7142857142857144	3.1875	3.0	3.0	3.0	3.1666666666666665	3.125	2.36	2.44444444444	3.17647058824	3.0	3.0	3.0	3.15384615385	2.49166666667	0.142608695652	0.230158730159	2.39522058824	3.0	2.5	2.0	2.44551282051	0.0816513761468	34	0.0363247863248	89	0.110344827586	16	6	0.0606060606061	6	0.11320754717	0.0629921259843	0	0.0
CLOUD002	CLOUD169	0	None	0.0746268656716	2.0	1.0	1.5	2.0	3.0	3.0	3.0	2.0	3.1666666666666665	2.878787878787879	3.0	3.1785714285714284	3.75	3.25	3.5555555555555554	3.1363636363636362	3.12	2.45714285714	2.3	3.13793103448	3.6	3.2	3.5	3.08695652174	2.41166666667	0.199567099567	-0.075	2.37007389163	2.6	2.575	2.5	2.38241106719	0.0637659414854	31	0.0442225392297	85	0.08	14	5	0.0531914893617	6	0.157894736842	0.0851063829787	0	0.0
CLOUD002	CLOUD170	0	None	0.344827586207	3.0	1.5	1.5	3.0	nan	nan	nan	3.0	3.3333333333333335	2.5555555555555554	2.25	3.3333333333333335	nan	nan	nan	3.3333333333333335	3.25	1.72727272727	1.25	3.25	nan	nan	nan	3.25	1.75	-0.772727272727	-1.0	1.75	nan	nan	nan	1.75	0.137291280148	30	0.138888888889	74	0.202898550725	14	3	0.0576923076923	6	0.4	0.333333333333	0	0.0
CLOUD002	CLOUD171	0	None	0.228571428571	3.0	1.5	1.5	3.0	nan	nan	3.0	3.0	3.0	2.717391304347826	2.59375	3.4285714285714284	nan	nan	3.0	3.0	3.0	1.96	1.72222222222	3.375	nan	nan	3.0	3.0	2.0	-0.474782608696	-0.590277777778	2.375	nan	nan	3.0	2.0	0.142857142857	31	0.0942249240122	66	0.155555555556	14	6	0.122448979592	6	0.5	0.307692307692	0	0.0
CLOUD002	CLOUD172	0	None	0.538461538462	2.0	1.0	1.5	2.0	4.0	nan	3.0	2.0	3.0	3.0	2.772727272727273	2.5	4.0	nan	3.5	2.0	2.66666666667	2.15789473684	1.84615384615	2.33333333333	4.0	nan	3.33333333333	2.0	1.16666666667	-0.25386996904	-0.472027972028	0.833333333333	4.0	nan	1.33333333333	2.0	0.274390243902	26	0.1015625	45	0.380952380952	16	6	0.315789473684	6	0.6	0.347826086957	0	0.0
CLOUD002	CLOUD173	0	None	0.0909090909091	2.0	2.0	3.0	2.0	3.0	nan	3.0	2.0	3.0	2.84375	3.0	3.0714285714285716	3.0	nan	3.5	3.0	2.92857142857	2.38888888889	2.4	3.0	3.0	nan	3.33333333333	2.92857142857	2.27472527473	0.170138888889	-0.1	2.32142857143	3.0	nan	1.83333333333	2.27472527473	0.0731958762887	13	0.025390625	71	0.131147540984	16	5	0.0561797752809	5	0.185185185185	0.106060606061	0	0.0
CLOUD002	CLOUD174	0	None	0.318681318681	2.0	1.0	3.0	2.0	3.0	nan	3.0	2.0	3.1785714285714284	2.8823529411764706	3.0	3.1875	3.0	nan	3.0	3.1785714285714284	3.13793103448	2.5	3.0	3.15151515152	3.0	nan	3.0	3.13793103448	2.35221674877	0.176470588235	1.5	2.37026515152	3.0	nan	3.0	2.35221674877	0.060486522025	34	0.0407673860911	92	0.0636363636364	14	6	0.04	6	0.122448979592	0.0796460176991	0	0.0
CLOUD002	CLOUD175	0	None	0.368421052632	3.0	2.0	3.0	3.0	4.0	4.0	3.0	3.0	3.3333333333333335	3.0555555555555554	3.5	3.625	4.0	4.0	3.6666666666666665	3.3333333333333335	3.25	2.36363636364	3.2	3.55555555556	4.0	4.0	3.5	3.25	2.08333333333	-0.0808080808081	0.0333333333333	2.68055555556	nan	4.0	1.5	2.08333333333	0.154589371981	12	0.0560747663551	64	0.175	14	6	0.125	4	0.266666666667	0.233333333333	0	0.0
CLOUD002	CLOUD176	0	None	0.453488372093	3.0	3.0	3.0	nan	nan	3.0	nan	nan	3.0	3.111111111111111	3.125	nan	nan	3.0	nan	nan	3.0	3.0	3.0	nan	nan	3.0	nan	nan	2.2	0.5	0.5	nan	nan	2.2	nan	nan	0.076124567474	3	0.010989010989	22	0.047619047619	3	6	0.260869565217	1	0.0769230769231	0.0588235294118	0	0.0
CLOUD002	CLOUD177	1	Decreasing	0.4	3.0	2.5	3.5	3.0	nan	nan	nan	3.0	3.0	3.0	3.5	3.0	nan	nan	nan	3.0	3.0	2.5	3.33333333333	3.0	nan	nan	nan	3.0	3.0	0.0	1.83333333333	3.0	nan	nan	nan	3.0	0.0727969348659	1	0.00763358778626	38	0.031746031746	2	0	0.0	0	0.0	0.0	0	0.0
CLOUD002	CLOUD178	0	None	0.46835443038	2.0	2.0	3.0	2.0	3.0	3.0	3.0	2.0	3.0	2.9722222222222223	3.125	3.0	3.0	3.0	3.0	3.0	2.93333333333	2.75	3.0	2.9	3.0	3.0	3.0	2.9	2.21904761905	0.472222222222	0.5	2.17777777778	3.0	2.2	3.0	2.17777777778	0.0797799174691	16	0.0242424242424	58	0.0483870967742	6	6	0.0909090909091	2	0.0487804878049	0.0222222222222	0	0.0
CLOUD002	CLOUD179	1	Increasing	0.222222222222	3.0	2.5	2.5	3.0	3.0	3.0	3.0	3.0	3.2	3.0714285714285716	3.0	3.25	3.0	3.0	3.0	3.3333333333333335	3.16666666667	2.77777777778	2.5	3.2	3.0	3.0	3.0	3.25	2.46666666667	0.420634920635	-0.5	2.325	3.0	3.0	3.0	2.41666666667	0.149152542373	7	0.0213414634146	44	0.290322580645	9	4	0.129032258065	1	0.0666666666667	0.148148148148	0	0.0
CLOUD002	CLOUD180	0	None	0.197916666667	3.0	2.5	2.5	3.0	3.0	3.0	3.0	3.0	3.1666666666666665	3.066666666666667	2.9285714285714284	3.8	3.5	3.25	3.5	3.5	3.14285714286	2.64705882353	2.66666666667	3.66666666667	3.33333333333	3.2	3.33333333333	3.33333333333	2.14285714286	0.247058823529	0.0238095238095	2.76666666667	2.83333333333	1.7	2.83333333333	2.83333333333	0.125603864734	12	0.030612244898	52	0.131313131313	13	5	0.0694444444444	4	0.235294117647	0.186046511628	0	0.0
CLOUD002	CLOUD181	0	None	0.394736842105	3.0	2.0	2.0	nan	3.0	3.0	3.0	nan	3.0	2.95	2.9444444444444446	nan	3.0	3.0	3.0	nan	3.0	2.25	2.18181818182	nan	3.0	3.0	3.0	nan	2.0	-0.1	-0.151515151515	nan	3.0	2.0	3.0	nan	0.166037735849	10	0.0826446280992	44	0.177419354839	11	3	0.0769230769231	4	0.444444444444	0.375	0	0.0
CLOUD002	CLOUD182	0	None	0.189189189189	3.0	2.5	nan	3.0	nan	nan	4.0	3.0	3.3333333333333335	3.0	nan	3.5	nan	nan	4.0	3.3333333333333335	3.25	2.5	nan	3.4	nan	nan	4.0	3.25	2.58333333333	0.125	nan	2.525	nan	nan	4.0	2.58333333333	0.174061433447	5	0.0335570469799	51	0.203389830508	12	4	0.222222222222	4	0.148148148148	0.122448979592	0	0.0
CLOUD002	CLOUD183	0	None	0.384615384615	nan	1.5	1.5	nan	nan	nan	nan	nan	nan	2.8	2.8	nan	nan	nan	nan	nan	nan	2.14285714286	2.14285714286	nan	nan	nan	nan	nan	nan	-0.857142857143	-0.857142857143	nan	nan	nan	nan	nan	0.175480769231	28	0.116182572614	73	0.333333333333	13	4	0.2	6	0.428571428571	0.258064516129	0	0.0
CLOUD002	CLOUD184	0	None	0.340909090909	3.0	1.5	1.5	3.0	3.0	3.0	3.0	3.0	3.2222222222222223	3.0238095238095237	2.9	3.1666666666666665	3.2142857142857144	3.142857142857143	3.2	3.1818181818181817	3.21052631579	2.65217391304	2.41666666667	3.15384615385	3.2	3.125	3.1875	3.16666666667	2.04385964912	0.0331262939959	-0.383333333333	2.02884615385	2.09285714286	1.76785714286	2.12083333333	1.98484848485	0.143176733781	27	0.0561330561331	64	0.16091954023	14	4	0.04	6	0.315789473684	0.181818181818	0	0.0
CLOUD002	CLOUD185	0	None	0.47619047619	nan	nan	nan	nan	nan	nan	nan	nan	nan	nan	nan	nan	nan	nan	nan	nan	nan	nan	nan	nan	nan	nan	nan	nan	nan	nan	nan	nan	nan	nan	nan	nan	0.0	0	0.0	0	0.0	0	0	0.0	0	0.0	0.0	0	0.0
CLOUD002	CLOUD186	0	None	0.548387096774	3.0	1.5	3.0	3.0	3.0	4.0	3.0	3.0	3.1785714285714284	2.9875	3.375	3.28125	3.3333333333333335	4.0	3.3333333333333335	3.125	3.1724137931	2.57142857143	3.0	3.27272727273	3.25	4.0	3.25	3.12	2.35098522167	0.246428571429	0.0	2.44460227273	2.25	4.0	2.25	2.26583333333	0.0864978902954	33	0.0369127516779	82	0.0824742268041	16	6	0.0461538461538	6	0.111111111111	0.0776699029126	0	0.0
CLOUD002	CLOUD187	0	None	0.243902439024	3.0	1.5	1.5	3.0	3.0	nan	3.0	3.0	3.375	2.861111111111111	2.5714285714285716	3.4615384615384617	3.6666666666666665	nan	3.4	3.375	3.33333333333	2.2	1.66666666667	3.42857142857	3.5	nan	3.33333333333	3.33333333333	2.14583333333	-0.188888888889	-0.690476190476	2.58241758242	1.83333333333	nan	2.43333333333	2.14583333333	0.145283018868	29	0.0629067245119	77	0.155339805825	16	4	0.0833333333333	6	0.272727272727	0.190476190476	0	0.0
CLOUD002	CLOUD188	0	None	0.538461538462	3.0	2.5	2.5	3.0	nan	3.0	nan	3.0	3.25	3.125	3.0	3.5	nan	3.3333333333333335	nan	3.0	3.2	2.6	2.5	3.33333333333	nan	3.25	nan	3.0	2.075	0.0375	-0.125	2.33333333333	nan	2.25	nan	3.0	0.124293785311	12	0.0764331210191	22	0.212765957447	10	3	0.0625	4	0.4	0.190476190476	0	0.0
CLOUD002	CLOUD189	0	None	0.41935483871	3.0	2.5	2.5	3.0	3.0	3.0	3.0	3.0	3.2857142857142856	3.111111111111111	3.125	3.0	3.0	3.2857142857142856	3.5	3.0	3.25	2.72727272727	2.8	3.0	3.0	3.25	3.33333333333	3.0	2.39285714286	0.338383838384	0.425	3.0	3.0	2.39285714286	1.83333333333	3.0	0.0703422053232	6	0.0238095238095	37	0.0263157894737	2	4	0.0615384615385	0	0.0	0.0181818181818	0	0.0
CLOUD002	CLOUD190	0	None	0.296296296296	3.0	3.0	3.0	3.0	3.0	3.0	3.0	3.0	3.0	3.0	3.0	3.0	3.0	3.0	3.0	3.0	3.0	3.0	3.0	3.0	3.0	3.0	3.0	3.0	3.0	1.5	1.5	3.0	nan	3.0	nan	3.0	0.0689655172414	4	0.0655737704918	8	0.05	1	0	0.0	0	0.0	0.0	0	0.0
CLOUD002	CLOUD191	0	None	0.25641025641	3.0	1.5	3.0	3.0	nan	nan	4.0	3.0	3.0	3.0	3.5	3.4545454545454546	nan	nan	4.0	3.0	3.0	2.27777777778	3.0	3.41666666667	nan	nan	4.0	3.0	2.0	-0.253472222222	-0.2	2.55303030303	nan	nan	nan	2.0	0.163265306122	29	0.0771276595745	80	0.157303370787	14	4	0.133333333333	6	0.333333333333	0.275862068966	0	0.0
CLOUD002	CLOUD192	0	None	0.234042553191	3.0	1.5	1.5	3.0	3.0	3.0	3.0	3.0	3.2142857142857144	2.9722222222222223	2.888888888888889	3.2142857142857144	3.2142857142857144	3.3333333333333335	3.1875	3.230769230769231	3.2	2.6	2.36363636364	3.2	3.2	3.28571428571	3.17647058824	3.21428571429	2.05714285714	0.0444444444444	-0.247474747475	2.02142857143	2.09285714286	1.95238095238	2.14522058824	1.98351648352	0.158808933002	28	0.0518518518519	64	0.234375	15	4	0.0634920634921	6	0.428571428571	0.36	0	0.0
CLOUD002	CLOUD193	0	None	0.410256410256	2.0	1.0	2.5	2.0	nan	nan	nan	2.0	3.1142857142857143	2.7625	2.5	3.111111111111111	nan	nan	nan	3.1142857142857143	3.08333333333	2.35714285714	2.25	3.08108108108	nan	nan	nan	3.08333333333	2.35476190476	0.0946428571429	-0.25	2.34496996997	nan	nan	nan	2.35476190476	0.0510037981552	34	0.0335305719921	94	0.0571428571429	14	6	0.0379746835443	6	0.0869565217391	0.06	0	0.0
CLOUD002	CLOUD194	0	None	0.375	3.0	2.5	2.5	nan	nan	3.0	nan	nan	3.0	2.75	2.75	nan	nan	3.0	nan	nan	3.0	2.5	2.5	nan	nan	3.0	nan	nan	3.0	-0.125	-0.125	nan	nan	3.0	nan	nan	0.0981735159817	6	0.0217391304348	43	0.155555555556	7	6	0.142857142857	1	0.0294117647059	0.0428571428571	0	0.0
CLOUD002	CLOUD195	0	None	0.418918918919	2.0	2.0	2.5	2.0	nan	3.0	3.0	2.0	2.8	2.625	3.0	2.8	nan	3.0	3.0	2.8	2.72727272727	2.28571428571	2.66666666667	2.72727272727	nan	3.0	3.0	2.72727272727	2.17727272727	0.244047619048	0.666666666667	2.17727272727	nan	2.5	3.0	2.17727272727	0.0541711809317	13	0.0261044176707	50	0.051724137931	6	4	0.0506329113924	1	0.030303030303	0.0138888888889	0	0.0
CLOUD002	CLOUD196	0	None	0.653333333333	2.0	1.0	1.5	2.0	3.0	3.0	3.0	2.0	2.8333333333333335	2.5	2.0	2.857142857142857	3.0	3.0	3.0	2.8333333333333335	2.71428571429	1.9	1.25	2.75	3.0	3.0	3.0	2.71428571429	2.13095238095	-0.2875	-1.25	2.10714285714	3.0	3.0	3.0	2.13095238095	0.107511045655	26	0.0822784810127	73	0.166666666667	14	5	0.0877192982456	6	0.333333333333	0.150943396226	0	0.0
CLOUD002	CLOUD197	0	None	0.542857142857	nan	nan	nan	nan	nan	nan	nan	nan	nan	nan	nan	nan	nan	nan	nan	nan	nan	nan	nan	nan	nan	nan	nan	nan	nan	nan	nan	nan	nan	nan	nan	nan	0.0	0	0.0	0	0.0	0	0	0.0	0	0.0	0.0	0	0.0
CLOUD002	CLOUD198	0	None	0.397435897436	3.0	1.5	1.5	3.0	3.0	3.0	3.0	3.0	3.25	3.09375	3.0714285714285716	3.090909090909091	3.2	3.5	3.125	3.1666666666666665	3.22222222222	2.58823529412	2.52173913043	3.08333333333	3.16666666667	3.4	3.11111111111	3.14285714286	2.22222222222	0.0882352941176	-0.0496894409938	1.99242424242	1.86666666667	2.025	1.92361111111	1.97619047619	0.126602564103	27	0.0818181818182	79	0.120689655172	14	4	0.0645161290323	6	0.375	0.216216216216	0	0.0
CLOUD002	CLOUD199	0	None	0.373333333333	3.0	1.5	1.5	3.0	nan	nan	3.0	3.0	3.75	2.9583333333333335	2.5714285714285716	3.6666666666666665	nan	nan	3.0	3.75	3.6	2.21428571429	1.66666666667	3.57142857143	nan	nan	3.0	3.6	2.1	-0.410714285714	-0.833333333333	2.32142857143	nan	nan	3.0	2.1	0.108058608059	25	0.14367816092	59	0.229508196721	14	4	0.148148148148	6	0.193548387097	0.121621621622	0	0.0
CLOUD002	CLOUD200	0	None	0.347222222222	3.0	1.5	3.0	3.0	3.0	3.0	3.0	3.0	3.625	3.1956521739130435	3.5	3.7222222222222223	3.0	3.3333333333333335	4.0	3.642857142857143	3.58823529412	2.68	3.33333333333	3.68421052632	3.0	3.25	3.75	3.6	2.77573529412	0.332173913043	0.833333333333	2.93421052632	3.0	1.75	2.75	2.85	0.215258855586	28	0.0858895705521	79	0.274509803922	14	4	0.0588235294118	6	0.5	0.235294117647	0	0.0
CLOUD002	CLOUD201	0	None	0.301369863014	3.0	1.5	1.5	3.0	4.0	nan	3.0	3.0	3.5	2.9	2.8125	3.3333333333333335	4.0	nan	3.3333333333333335	3.5	3.33333333333	2.08333333333	1.9	3.25	4.0	nan	3.25	3.33333333333	2.33333333333	-0.166666666667	-0.6	2.58333333333	4.0	nan	2.75	2.33333333333	0.145251396648	26	0.213114754098	78	0.205882352941	14	3	0.0566037735849	6	0.5	0.347826086957	0	0.0
CLOUD002	CLOUD202	0	None	0.467741935484	4.0	1.5	3.0	3.0	4.0	4.0	4.0	4.0	4.0	2.6666666666666665	3.0	3.8333333333333335	4.0	4.0	4.0	4.0	4.0	1.5	2.66666666667	3.71428571429	4.0	4.0	4.0	4.0	4.0	-0.666666666667	1.16666666667	3.04761904762	4.0	4.0	4.0	4.0	0.232209737828	27	0.287234042553	62	0.41935483871	13	3	0.09375	6	0.545454545455	0.363636363636	0	0.0
CLOUD002	CLOUD203	0	None	0.310810810811	3.0	2.5	2.5	3.0	3.0	3.0	3.0	3.0	3.0	3.0	3.0	3.0	3.0	3.0	3.0	3.0	3.0	2.6	2.6	3.0	3.0	3.0	3.0	3.0	3.0	-0.4	-0.4	3.0	nan	3.0	nan	3.0	0.136363636364	6	0.0582524271845	27	0.236842105263	9	3	0.166666666667	4	0.4	0.357142857143	0	0.0
CLOUD002	CLOUD204	0	None	0.27027027027	3.0	2.5	nan	3.0	3.0	nan	3.0	3.0	3.5384615384615383	3.28125	nan	3.4375	3.5833333333333335	nan	3.466666666666667	3.5384615384615383	3.5	3.0	nan	3.41176470588	3.53846153846	nan	3.4375	3.5	2.38461538462	0.40625	nan	2.31801470588	2.41346153846	nan	2.3375	2.38461538462	0.0761061946903	8	0.0384615384615	43	0.0227272727273	2	4	0.078431372549	0	0.0	0.0	0	0.0
CLOUD002	CLOUD205	0	None	0.440476190476	2.0	1.0	1.5	2.0	3.0	3.0	3.0	2.0	3.1237113402061856	2.917391304347826	2.9285714285714284	3.1237113402061856	3.0	3.0	3.0	3.125	3.11224489796	2.5641025641	2.0625	3.11224489796	3.0	3.0	3.0	3.11340206186	2.50915211445	0.464102564103	-0.223214285714	2.50915211445	2.43333333333	3.0	2.40625	2.50923539519	0.0439189189189	37	0.0244870946393	91	0.071129707113	17	6	0.0287081339713	6	0.0769230769231	0.0487804878049	0	0.0
CLOUD002	CLOUD206	1	Emergent	0.489361702128	3.0	1.5	1.5	3.0	3.0	3.0	3.0	3.0	3.2	2.65	2.5714285714285716	3.3333333333333335	3.6666666666666665	3.5	3.6666666666666665	3.2	3.16666666667	1.83333333333	1.55555555556	3.28571428571	3.5	3.33333333333	3.5	3.16666666667	2.06666666667	-0.516666666667	-0.730158730159	2.11904761905	2.5	2.33333333333	2.5	2.06666666667	0.123745819398	26	0.152941176471	74	0.168674698795	14	3	0.0882352941176	6	0.375	0.375	0	0.0
CLOUD002	CLOUD207	0	None	0.4	4.0	3.5	3.5	4.0	nan	4.0	nan	4.0	4.0	3.5	3.5	4.0	nan	4.0	nan	4.0	4.0	3.25	3.25	4.0	nan	4.0	nan	4.0	nan	nan	nan	4.0	nan	nan	nan	4.0	0.0491803278689	2	0.015625	6	0.0	0	0	0.0	0	0.0	0.0	0	0.0
CLOUD002	CLOUD208	0	None	0.611940298507	nan	2.5	2.5	nan	nan	nan	nan	nan	nan	3.0	3.0	nan	nan	nan	nan	nan	nan	2.57142857143	2.6	nan	nan	nan	nan	nan	nan	-0.328571428571	-0.233333333333	nan	nan	nan	nan	nan	0.119760479042	1	0.015873015873	20	0.0566037735849	3	1	0.047619047619	0	0.0	0.1	0	0.0
CLOUD002	CLOUD209	0	None	0.375	2.0	2.0	3.0	2.0	3.0	3.0	3.0	2.0	3.0	2.9	3.25	3.0	3.0	3.0	3.0	3.0	2.92307692308	2.58823529412	3.0	2.90909090909	3.0	3.0	3.0	2.9	2.21474358974	0.321568627451	0.375	2.10909090909	2.0	2.0	2.0	2.12222222222	0.0556640625	13	0.0245746691871	57	0.116071428571	13	4	0.0512820512821	1	0.0212765957447	0.0309278350515	0	0.0
CLOUD002	CLOUD210	0	None	0.367816091954	nan	1.5	1.5	nan	nan	nan	nan	nan	nan	2.25	2.25	nan	nan	nan	nan	nan	nan	1.25	1.25	nan	nan	nan	nan	nan	nan	-1.0	-1.0	nan	nan	nan	nan	nan	0.323353293413	26	0.220338983051	54	0.361111111111	13	3	0.333333333333	6	0.461538461538	0.5	0	0.0
CLOUD002	CLOUD211	0	None	0.445652173913	3.0	2.5	nan	3.0	3.0	nan	3.0	3.0	3.25	2.75	nan	3.25	3.0	nan	3.0	3.25	3.2	2.33333333333	nan	3.2	3.0	nan	3.0	3.2	2.45	0.0833333333333	nan	2.45	3.0	nan	3.0	2.45	0.105860113422	4	0.0232558139535	56	0.0462962962963	5	5	0.113636363636	5	0.3125	0.214285714286	0	0.0
CLOUD002	CLOUD212	0	None	0.30303030303	3.0	1.5	1.5	3.0	nan	3.0	nan	3.0	3.0	2.75	2.75	3.3333333333333335	nan	3.0	nan	3.0	3.0	1.85714285714	1.83333333333	3.25	nan	3.0	nan	3.0	2.0	-0.72619047619	-0.816666666667	2.08333333333	nan	3.0	nan	2.0	0.163522012579	29	0.11328125	78	0.181818181818	14	3	0.115384615385	6	0.352941176471	0.222222222222	0	0.0
CLOUD002	CLOUD213	0	None	0.205128205128	3.0	1.5	1.5	3.0	3.0	3.0	3.0	4.0	3.3333333333333335	2.84375	2.5555555555555554	3.6	3.0	3.0	3.0	4.0	3.25	2.11111111111	1.63636363636	3.5	3.0	3.0	3.0	4.0	2.08333333333	-0.388888888889	-0.919191919192	2.4	3.0	3.0	2.0	4.0	0.113180515759	29	0.085798816568	79	0.175	14	3	0.038961038961	6	0.3	0.155172413793	0	0.0
CLOUD002	CLOUD214	0	None	0.318181818182	2.0	2.0	nan	2.0	nan	nan	nan	2.0	2.8333333333333335	2.5	nan	2.8333333333333335	nan	nan	nan	2.8333333333333335	2.71428571429	2.125	nan	2.71428571429	nan	nan	nan	2.71428571429	2.13095238095	0.0416666666667	nan	2.13095238095	nan	nan	nan	2.13095238095	0.114180478821	11	0.0335365853659	62	0.0666666666667	5	0	0.0	0	0.0	0.0	0	0.0
CLOUD002	CLOUD215	0	None	0.373333333333	3.0	2.5	3.5	3.0	nan	nan	4.0	3.0	3.125	2.888888888888889	3.5	3.2222222222222223	nan	nan	4.0	3.125	3.11111111111	2.54545454545	3.33333333333	3.2	nan	nan	4.0	3.11111111111	2.23611111111	0.156565656566	1.83333333333	2.31111111111	nan	nan	nan	2.23611111111	0.0644122383253	11	0.034375	40	0.0760869565217	7	2	0.0444444444444	1	0.0666666666667	0.037037037037	0	0.0
CLOUD002	CLOUD216	0	None	0.368932038835	nan	nan	nan	nan	nan	nan	nan	nan	nan	nan	nan	nan	nan	nan	nan	nan	nan	nan	nan	nan	nan	nan	nan	nan	nan	nan	nan	nan	nan	nan	nan	nan	0.0	0	0.0	0	0.0	0	0	0.0	0	0.0	0.0	0	0.0
CLOUD002	CLOUD217	0	None	0.280487804878	3.0	1.5	1.5	3.0	3.0	3.0	3.0	3.0	3.0	2.5	2.4	3.0	3.0	3.0	3.0	3.0	3.0	1.9	1.71428571429	3.0	3.0	3.0	3.0	3.0	1.5	-0.725	-0.885714285714	3.0	3.0	3.0	3.0	3.0	0.197580645161	32	0.158415841584	49	0.228070175439	13	4	0.0540540540541	6	0.428571428571	0.347826086957	0	0.0
CLOUD002	CLOUD218	0	None	0.301369863014	2.0	1.5	2.0	2.0	nan	3.0	nan	2.0	2.8461538461538463	2.5714285714285716	2.75	2.9285714285714284	nan	3.0	nan	2.8461538461538463	2.78571428571	2.125	2.0	2.86666666667	nan	3.0	nan	2.78571428571	2.17032967033	-0.0178571428571	-1.0	2.22380952381	nan	3.0	nan	2.17032967033	0.0831381733021	22	0.0326409495549	71	0.107438016529	13	3	0.0441176470588	4	0.0909090909091	0.0490196078431	0	0.0
CLOUD002	CLOUD219	0	None	0.379746835443	2.0	1.0	1.5	2.0	3.0	3.0	3.0	2.0	3.1044776119402986	2.9522292993630574	2.9310344827586206	3.1044776119402986	3.0526315789473686	3.0	3.0526315789473686	3.1044776119402986	3.0962962963	2.66037735849	2.32258064516	3.0962962963	3.05	3.0	3.05	3.0962962963	2.50674405749	0.555281817089	0.0467185761958	2.50674405749	2.41842105263	2.3	2.41842105263	2.50674405749	0.0382352941176	36	0.0196721311475	91	0.0572519083969	15	6	0.0266666666667	6	0.0659340659341	0.0427807486631	0	0.0
CLOUD002	CLOUD220	0	None	0.544117647059	nan	nan	nan	nan	nan	nan	nan	nan	nan	nan	nan	nan	nan	nan	nan	nan	nan	nan	nan	nan	nan	nan	nan	nan	nan	nan	nan	nan	nan	nan	nan	nan	0.0	0	0.0	0	0.0	0	0	0.0	0	0.0	0.0	0	0.0
CLOUD002	CLOUD221	0	None	0.2625	2.0	1.0	1.5	2.0	nan	nan	nan	2.0	2.933333333333333	2.8625	2.84375	3.0454545454545454	nan	nan	nan	2.933333333333333	2.875	2.2619047619	1.83333333333	3.0	nan	nan	nan	2.875	2.275	0.0244047619048	-0.447916666667	2.25	nan	nan	nan	2.275	0.0859453993933	31	0.0384138785626	85	0.0813953488372	14	4	0.0444444444444	6	0.166666666667	0.0927835051546	0	0.0
CLOUD002	CLOUD222	0	None	0.289855072464	3.0	1.5	1.5	3.0	4.0	4.0	4.0	3.0	3.3333333333333335	2.6666666666666665	2.625	3.5	4.0	4.0	4.0	3.3333333333333335	3.25	1.75	1.5	3.4	4.0	4.0	4.0	3.25	2.25	-0.75	-1.0	2.275	4.0	4.0	2.5	2.25	0.244	26	0.158536585366	61	0.224137931034	13	3	0.1	6	0.666666666667	0.5	0	0.0
CLOUD002	CLOUD223	0	None	0.594202898551	3.0	2.5	3.0	3.0	3.0	3.0	3.0	3.0	3.2857142857142856	3.0	3.0	3.2857142857142856	3.4	3.0	3.4	3.2857142857142856	3.25	2.66666666667	3.0	3.25	3.33333333333	3.0	3.33333333333	3.25	2.17857142857	0.0952380952381	1.5	2.17857142857	2.23333333333	3.0	2.23333333333	2.17857142857	0.132075471698	6	0.0291262135922	28	0.0	0	5	0.185185185185	0	0.0	0.0	0	0.0
CLOUD002	CLOUD224	0	None	0.298507462687	3.0	2.5	2.5	3.0	3.0	nan	3.0	3.0	3.5	3.2	2.75	3.6666666666666665	3.0	nan	3.0	3.5	3.33333333333	2.71428571429	2.5	3.5	3.0	nan	3.0	3.33333333333	1.33333333333	-0.285714285714	-0.5	1.5	3.0	nan	1.5	1.33333333333	0.0798004987531	11	0.0552763819095	32	0.128571428571	9	4	0.111111111111	2	0.2	0.0952380952381	0	0.0
CLOUD002	CLOUD225	0	None	0.333333333333	2.0	1.0	2.5	2.0	nan	nan	3.0	2.0	2.75	2.6	3.0	3.3	nan	nan	3.0	2.75	2.6	1.75	2.5	3.18181818182	nan	nan	3.0	2.6	1.6	-0.55	-0.5	2.38181818182	nan	nan	nan	1.6	0.100147275405	31	0.0893371757925	68	0.170731707317	14	3	0.0612244897959	6	0.1875	0.123076923077	0	0.0
CLOUD002	CLOUD226	0	None	0.450704225352	3.0	1.5	1.5	3.0	3.0	3.0	3.0	3.0	3.466666666666667	2.977272727272727	3.0	3.3333333333333335	3.0	3.5454545454545454	3.0	3.3333333333333335	3.4375	2.33333333333	2.3	3.25	3.0	3.5	3.0	3.25	2.57083333333	0.0151515151515	-0.00555555555556	2.25	3.0	2.68181818182	3.0	2.25	0.11095505618	29	0.112403100775	79	0.120689655172	14	4	0.0384615384615	6	0.260869565217	0.190476190476	0	0.0
CLOUD002	CLOUD227	0	None	0.205882352941	3.0	2.5	3.0	3.0	nan	3.0	nan	3.0	3.2	3.0	3.0	3.25	nan	3.0	nan	3.25	3.16666666667	2.71428571429	3.0	3.2	nan	3.0	nan	3.2	2.06666666667	0.114285714286	1.5	1.95	nan	3.0	nan	1.95	0.0889423076923	7	0.02734375	37	0.0769230769231	6	3	0.0909090909091	0	0.0	0.0434782608696	0	0.0
CLOUD002	CLOUD228	0	None	0.492307692308	nan	nan	nan	nan	nan	nan	nan	nan	nan	nan	nan	nan	nan	nan	nan	nan	nan	nan	nan	nan	nan	nan	nan	nan	nan	nan	nan	nan	nan	nan	nan	nan	0.0	0	0.0	0	0.0	0	0	0.0	0	0.0	0.0	0	0.0
CLOUD002	CLOUD229	0	None	0.306818181818	3.0	1.5	1.5	3.0	nan	3.0	4.0	3.0	3.142857142857143	2.9464285714285716	2.8684210526315788	3.3333333333333335	nan	3.0	4.0	3.1666666666666665	3.125	2.43333333333	2.28571428571	3.3	nan	3.0	4.0	3.14285714286	2.19642857143	0.022619047619	-0.109022556391	2.18888888889	nan	3.0	4.0	1.97619047619	0.123505976096	32	0.0580762250454	62	0.128440366972	14	4	0.0909090909091	6	0.272727272727	0.186046511628	0	0.0
CLOUD002	CLOUD230	0	None	0.234375	3.0	2.5	2.5	3.0	nan	3.0	3.0	nan	3.0	2.6666666666666665	2.7	3.0	nan	3.0	3.0	nan	3.0	2.375	2.42857142857	3.0	nan	3.0	3.0	nan	2.0	0.0416666666667	0.128571428571	3.0	nan	2.0	3.0	nan	0.0860033726813	10	0.03125	51	0.0963855421687	8	4	0.102564102564	0	0.0	0.0227272727273	0	0.0
CLOUD002	CLOUD231	0	None	0.545454545455	3.0	2.5	2.5	3.0	nan	nan	nan	3.0	3.0	2.909090909090909	3.25	3.0	nan	nan	nan	3.0	3.0	2.46153846154	2.66666666667	3.0	nan	nan	nan	3.0	2.16666666667	0.00699300699301	-0.0833333333333	2.1	nan	nan	nan	2.16666666667	0.0473933649289	8	0.0329218106996	30	0.0632911392405	5	4	0.0677966101695	0	0.0	0.02	0	0.0
CLOUD002	CLOUD232	0	None	0.4	3.0	1.5	1.5	3.0	4.0	3.0	4.0	3.0	3.3333333333333335	3.025	2.896551724137931	3.5	4.0	3.0	4.0	3.5	3.28571428571	2.30952380952	2.06451612903	3.44444444444	4.0	3.0	4.0	3.4	1.70238095238	-0.190476190476	-0.314794215795	2.06944444444	4.0	1.5	4.0	1.4	0.100775193798	29	0.0759162303665	65	0.172839506173	14	4	0.0714285714286	6	0.25	0.133333333333	0	0.0
CLOUD002	CLOUD233	0	None	0.488095238095	3.0	2.5	2.5	3.0	nan	3.0	nan	3.0	3.0	3.15	3.2	3.0	nan	3.0	nan	3.0	3.0	2.75	2.71428571429	3.0	nan	3.0	nan	3.0	1.5	-0.3	-0.485714285714	1.5	nan	3.0	nan	1.5	0.0740740740741	6	0.0267857142857	14	0.0377358490566	2	0	0.0	0	0.0	0.0833333333333	0	0.0
CLOUD002	CLOUD234	0	None	0.217821782178	2.0	1.0	1.5	2.0	3.0	3.0	3.0	2.0	3.1219512195121952	2.926470588235294	2.8684210526315788	3.115702479338843	3.0	3.1	3.0	3.1166666666666667	3.11290322581	2.64492753623	2.28571428571	3.10655737705	3.0	3.09090909091	3.0	3.10743801653	2.51940729085	0.512574595055	-0.00375939849624	2.50325159193	2.33333333333	2.54090909091	2.3	2.50743801653	0.0400522420549	36	0.0206303724928	92	0.0520446096654	14	6	0.029702970297	6	0.0697674418605	0.0457142857143	0	0.0
CLOUD002	CLOUD235	0	None	0.247191011236	2.0	1.0	1.0	3.0	3.0	2.0	3.0	3.0	3.391304347826087	3.161290322580645	3.1666666666666665	3.0	3.2	3.409090909090909	3.25	3.0	3.33333333333	2.72727272727	2.71875	3.0	3.18181818182	3.34782608696	3.23076923077	3.0	2.3115942029	0.243401759531	0.21875	3.0	2.08181818182	2.27964426877	2.0641025641	3.0	0.121495327103	32	0.0517799352751	65	0.134020618557	13	4	0.047619047619	6	0.1875	0.142857142857	0	0.0
CLOUD002	CLOUD236	0	None	0.603174603175	3.0	2.5	2.5	nan	nan	3.0	nan	nan	3.0	2.5	2.5	nan	nan	3.0	nan	nan	3.0	2.33333333333	2.33333333333	nan	nan	3.0	nan	nan	3.0	0.833333333333	0.833333333333	nan	nan	3.0	nan	nan	0.044776119403	2	0.0232558139535	9	0.0	0	5	0.111111111111	0	0.0	0.0	0	0.0
CLOUD002	CLOUD237	0	None	0.556962025316	2.0	2.0	3.0	2.0	3.0	3.0	3.0	2.0	2.923076923076923	2.8214285714285716	3.0	2.9285714285714284	3.0	3.0	3.0	2.923076923076923	2.85714285714	2.5625	3.0	2.86666666667	3.0	3.0	3.0	2.85714285714	2.28021978022	0.455357142857	1.5	2.25952380952	3.0	3.0	3.0	2.28021978022	0.0567375886525	10	0.025706940874	48	0.0454545454545	5	5	0.0625	5	0.172413793103	0.116666666667	0	0.0
CLOUD002	CLOUD238	0	None	0.322916666667	3.0	1.5	1.5	3.0	nan	nan	nan	3.0	3.0	2.5	1.5	3.0	nan	nan	nan	3.0	3.0	1.83333333333	1.0	3.0	nan	nan	nan	3.0	1.83333333333	-0.791666666667	-0.5	1.83333333333	nan	nan	nan	1.83333333333	0.201923076923	26	0.206349206349	63	0.229508196721	14	3	0.0833333333333	6	0.6	0.4	0	0.0
CLOUD002	CLOUD239	0	None	0.40625	4.0	1.5	1.5	3.0	4.0	4.0	4.0	4.0	4.0	2.7916666666666665	2.5625	3.8333333333333335	4.0	4.0	4.0	4.0	4.0	1.78571428571	1.5	3.71428571429	4.0	4.0	4.0	4.0	3.4	-0.339285714286	-0.5625	2.96428571429	4.0	3.5	4.0	4.0	0.153318077803	26	0.184397163121	67	0.205882352941	14	3	0.0526315789474	6	0.352941176471	0.228571428571	0	0.0
CLOUD002	CLOUD240	0	None	0.348837209302	4.0	2.5	2.5	nan	4.0	4.0	4.0	nan	4.0	3.0	3.0	nan	4.0	4.0	4.0	nan	4.0	2.57142857143	2.6	nan	4.0	4.0	4.0	nan	2.5	-0.128571428571	-0.0666666666667	nan	4.0	4.0	4.0	nan	0.114173228346	3	0.03	29	0.078125	5	3	0.0566037735849	0	0.0	0.117647058824	0	0.0
CLOUD002	CLOUD241	0	None	0.211764705882	3.0	2.0	2.0	3.0	3.0	3.0	3.0	3.0	3.3	3.1666666666666665	3.0	3.3333333333333335	3.1818181818181817	3.3333333333333335	3.1538461538461537	3.3	3.27272727273	2.70588235294	2.42857142857	3.30769230769	3.16666666667	3.25	3.14285714286	3.27272727273	2.17272727273	0.139215686275	-0.371428571429	2.26602564103	2.07575757576	2.08333333333	2.14285714286	2.17272727273	0.175496688742	11	0.0262529832936	53	0.175438596491	10	6	0.0909090909091	4	0.333333333333	0.25	0	0.0
CLOUD002	CLOUD242	0	None	0.0985915492958	5.0	2.5	2.5	nan	nan	5.0	4.0	nan	5.0	3.3333333333333335	3.3333333333333335	nan	nan	5.0	4.0	nan	5.0	2.75	2.75	nan	nan	5.0	4.0	nan	5.0	0.25	0.25	nan	nan	5.0	4.0	nan	0.151219512195	7	0.0343137254902	31	0.375	12	6	0.206896551724	5	0.357142857143	0.304347826087	0	0.0
CLOUD002	CLOUD243	0	None	0.278481012658	3.0	1.5	2.0	3.0	3.0	3.0	3.0	3.0	3.130434782608696	2.8666666666666667	2.857142857142857	3.1538461538461537	3.0	3.0	3.25	3.1363636363636362	3.125	2.4375	2.11111111111	3.14814814815	3.0	3.0	3.2	3.13043478261	2.36413043478	0.204166666667	-0.531746031746	2.39814814815	3.0	1.83333333333	1.95	2.38043478261	0.0635798203179	32	0.0471281296024	92	0.0837438423645	17	6	0.0416666666667	6	0.181818181818	0.0975609756098	0	0.0
CLOUD002	CLOUD244	0	None	0.361445783133	3.0	1.5	1.5	3.0	3.0	3.0	3.0	3.0	3.0	3.107142857142857	3.183333333333333	3.3	3.0	3.0	3.3333333333333335	3.0	3.0	2.68181818182	2.71875	3.27272727273	3.0	3.0	3.28571428571	3.0	2.33333333333	0.253246753247	0.185416666667	2.47272727273	2.16666666667	3.0	2.28571428571	2.4	0.136363636364	28	0.0445151033386	75	0.0952380952381	14	4	0.0512820512821	6	0.4	0.228571428571	0	0.0
CLOUD002	CLOUD245	0	None	0.253731343284	3.0	1.5	1.5	3.0	nan	nan	nan	3.0	3.0	2.75	2.75	3.5	nan	nan	nan	3.0	3.0	1.83333333333	1.66666666667	3.44444444444	nan	nan	nan	3.0	2.16666666667	-0.416666666667	-0.958333333333	2.75694444444	nan	nan	nan	2.16666666667	0.178403755869	29	0.130630630631	76	0.162790697674	14	4	0.1	6	0.4	0.258064516129	0	0.0
CLOUD002	CLOUD246	0	None	0.318181818182	3.0	2.5	3.0	3.0	3.0	3.0	3.0	3.0	3.2	3.2	3.1666666666666665	3.3333333333333335	3.3333333333333335	3.0	3.3333333333333335	3.2	3.16666666667	2.75	3.0	3.28571428571	3.25	3.0	3.25	3.16666666667	2.36666666667	0.25	0.666666666667	2.45238095238	2.25	2.5	2.25	2.36666666667	0.0681265206813	7	0.025641025641	28	0.0	0	4	0.0701754385965	0	0.0	0.0120481927711	0	0.0
CLOUD002	CLOUD247	0	None	0.358208955224	2.0	1.0	1.5	2.0	3.0	3.0	3.0	2.0	2.6666666666666665	2.6944444444444446	2.75	3.111111111111111	3.0	3.0	3.0	2.6	2.57142857143	1.9	1.83333333333	3.0	3.0	3.0	3.0	2.5	1.9880952381	-0.461111111111	-0.816666666667	2.27777777778	3.0	3.0	3.0	2.0	0.100342075257	31	0.047619047619	88	0.125	14	4	0.0470588235294	6	0.12	0.0727272727273	0	0.0
CLOUD002	CLOUD248	0	None	0.191176470588	4.0	1.5	1.5	4.0	nan	nan	nan	4.0	4.0	2.9	2.75	4.0	nan	nan	nan	4.0	4.0	1.85714285714	1.66666666667	4.0	nan	nan	nan	4.0	4.0	-0.842857142857	-0.958333333333	4.0	nan	nan	nan	4.0	0.257142857143	27	0.159763313609	63	0.361111111111	13	4	0.444444444444	6	0.461538461538	0.4	0	0.0
CLOUD002	CLOUD249	0	None	0.253968253968	2.0	1.0	1.5	2.0	nan	3.0	3.0	2.0	2.9444444444444446	2.8617021276595747	2.893939393939394	3.1666666666666665	nan	3.0	3.0	2.9166666666666665	2.89473684211	2.30612244898	2.28571428571	3.10526315789	nan	3.0	3.0	2.84615384615	2.25584795322	-0.0130264871906	-0.108225108225	2.54970760234	nan	2.11111111111	3.0	2.26282051282	0.078725398313	33	0.0488165680473	84	0.0744680851064	14	5	0.0420168067227	6	0.193548387097	0.133333333333	0	0.0
CLOUD002	CLOUD250	0	None	0.318181818182	3.0	2.5	2.5	3.0	nan	nan	nan	3.0	3.3333333333333335	3.0277777777777777	3.033333333333333	3.3333333333333335	nan	nan	nan	3.3333333333333335	3.25	2.8	2.82352941176	3.25	nan	nan	nan	3.25	2.25	0.244444444444	0.223529411765	2.25	nan	nan	nan	2.25	0.0727762803235	18	0.0271903323263	54	0.0679611650485	7	4	0.0493827160494	3	0.166666666667	0.113636363636	0	0.0
CLOUD002	CLOUD251	0	None	0.3375	2.0	1.0	1.0	3.0	3.0	2.0	3.0	3.0	3.3333333333333335	2.972972972972973	2.9444444444444446	3.625	3.875	3.230769230769231	3.7	3.625	3.27272727273	2.4358974359	2.34482758621	3.55555555556	3.77777777778	3.14285714286	3.63636363636	3.55555555556	2.4632034632	0.0980595980596	-0.0255427841635	2.86805555556	2.90277777778	2.25824175824	2.73636363636	2.86805555556	0.0785472972973	30	0.0408163265306	93	0.10625	17	6	0.0472440944882	6	0.166666666667	0.09	0	0.0
CLOUD002	CLOUD252	0	None	0.189189189189	nan	nan	nan	nan	nan	nan	nan	nan	nan	nan	nan	nan	nan	nan	nan	nan	nan	nan	nan	nan	nan	nan	nan	nan	nan	nan	nan	nan	nan	nan	nan	nan	0.0	0	0.0	0	0.0	0	0	0.0	0	0.0	0.0	0	0.0
CLOUD002	CLOUD253	0	None	0.354838709677	3.0	3.0	3.0	3.0	3.0	3.0	3.0	3.0	3.0	3.5	3.5	3.5	3.0	3.0	3.0	3.0	3.0	3.14285714286	3.25	3.33333333333	3.0	3.0	3.0	3.0	3.0	0.442857142857	-0.25	2.33333333333	nan	3.0	nan	3.0	0.0111731843575	4	0.0275862068966	2	0.0810810810811	3	1	0.047619047619	0	0.0	0.0588235294118	0	0.0
CLOUD002	CLOUD254	0	None	0.30303030303	3.0	2.5	2.5	3.0	nan	3.0	nan	3.0	3.0	2.642857142857143	2.75	3.0	nan	3.0	nan	3.0	3.0	2.22222222222	2.25	3.0	nan	3.0	nan	3.0	2.3	-0.0634920634921	-1.25	2.3	nan	3.0	nan	2.375	0.0841654778887	11	0.0434782608696	59	0.139784946237	13	3	0.05	2	0.117647058824	0.1	0	0.0
CLOUD002	CLOUD255	0	None	0.356164383562	2.0	2.0	2.5	nan	2.0	3.0	2.0	nan	3.2222222222222223	2.8636363636363638	2.6666666666666665	nan	3.2857142857142856	3.0	3.2857142857142856	nan	3.1	2.46153846154	2.4	nan	3.125	3.0	3.125	nan	2.21111111111	0.0524475524476	-0.1	nan	2.26785714286	2.0	2.26785714286	nan	0.0650069156293	9	0.0286624203822	47	0.0714285714286	7	3	0.038961038961	0	0.0	0.0	0	0.0
CLOUD002	CLOUD256	0	None	0.30487804878	2.0	2.0	3.0	2.0	4.0	3.0	4.0	2.0	3.4285714285714284	3.1923076923076925	3.357142857142857	3.5	4.0	3.8	4.0	3.0	3.25	2.66666666667	3.0	3.28571428571	4.0	3.66666666667	4.0	2.75	2.25	0.166666666667	0.428571428571	2.28571428571	4.0	2.66666666667	4.0	1.75	0.0610687022901	11	0.0365448504983	64	0.105769230769	11	4	0.047619047619	4	0.0869565217391	0.0686274509804	0	0.0
CLOUD002	CLOUD257	0	None	0.5	3.0	1.5	1.5	nan	nan	3.0	nan	nan	3.5	3.1666666666666665	3.0714285714285716	nan	nan	3.5	nan	nan	3.33333333333	2.27272727273	2.11111111111	nan	nan	3.33333333333	nan	nan	2.33333333333	-0.282828282828	-0.31746031746	nan	nan	2.33333333333	nan	nan	0.128048780488	26	0.172185430464	63	0.274509803922	14	3	0.0612244897959	6	0.6	0.347826086957	0	0.0
CLOUD002	CLOUD258	0	None	0.216216216216	3.0	1.5	1.5	3.0	3.0	nan	3.0	3.0	3.5	3.0833333333333335	1.5	3.5	3.0	nan	3.0	3.5	3.33333333333	2.25	1.0	3.4	3.0	nan	3.0	3.33333333333	2.83333333333	-0.416666666667	-0.5	2.4	nan	nan	nan	2.83333333333	0.295	26	0.234234234234	59	0.224137931034	13	4	0.0975609756098	6	0.666666666667	0.533333333333	0	0.0
CLOUD002	CLOUD259	0	None	0.171428571429	nan	2.5	nan	3.0	nan	nan	3.0	nan	nan	2.5	nan	3.0	nan	nan	3.0	nan	nan	2.33333333333	nan	3.0	nan	nan	3.0	nan	nan	0.833333333333	nan	3.0	nan	nan	3.0	nan	0.105691056911	2	0.025641025641	13	0.578947368421	11	3	0.25	3	0.375	0.5	0	0.0
CLOUD002	CLOUD260	0	None	0.2	3.0	2.5	3.0	3.0	3.0	3.0	3.0	3.0	3.6666666666666665	3.2142857142857144	3.388888888888889	3.4545454545454546	3.0	3.8	3.0	3.625	3.61538461538	2.82608695652	3.0	3.41666666667	3.0	3.66666666667	3.0	3.55555555556	2.86538461538	0.445134575569	0.277777777778	2.68939393939	3.0	2.46666666667	3.0	2.86805555556	0.0750798722045	5	0.0210970464135	47	0.0566037735849	6	3	0.0394736842105	1	0.047619047619	0.0789473684211	0	0.0
CLOUD002	CLOUD261	0	None	0.477611940299	3.0	3.0	3.0	nan	nan	3.0	nan	nan	3.5	3.2	3.2	nan	nan	3.5	nan	nan	3.4	3.0	3.0	nan	nan	3.4	nan	nan	2.275	0.4	0.4	nan	nan	2.275	nan	nan	0.102459016393	6	0.0631578947368	25	0.0322580645161	2	3	0.0789473684211	0	0.0	0.0454545454545	0	0.0
CLOUD002	CLOUD262	0	None	0.4	3.0	1.5	1.5	3.0	3.0	3.0	3.0	3.0	3.125	2.9482758620689653	3.0714285714285716	3.1052631578947367	3.125	3.5	3.111111111111111	3.125	3.11764705882	2.51612903226	2.11111111111	3.1	3.11111111111	3.33333333333	3.1	3.11764705882	2.30514705882	0.154060066741	-0.31746031746	2.25789473684	2.04861111111	2.33333333333	2.1	2.30514705882	0.0791628753412	31	0.0612648221344	87	0.105263157895	14	3	0.03	6	0.352941176471	0.177777777778	0	0.0
CLOUD002	CLOUD263	0	None	0.328571428571	4.0	3.0	3.0	nan	4.0	nan	4.0	nan	4.0	3.25	3.0	nan	4.0	nan	4.0	nan	4.0	2.75	2.66666666667	nan	4.0	nan	4.0	nan	4.0	-0.75	1.16666666667	nan	4.0	nan	4.0	nan	0.208333333333	4	0.0666666666667	35	0.30303030303	10	3	0.25	4	0.4	0.166666666667	0	0.0
CLOUD002	CLOUD264	0	None	0.461538461538	3.0	1.5	1.5	3.0	3.0	3.0	3.0	3.0	3.5	2.923076923076923	2.8333333333333335	3.3333333333333335	3.3333333333333335	3.0	3.3333333333333335	3.5	3.33333333333	1.86666666667	1.71428571429	3.25	3.25	3.0	3.25	3.33333333333	2.33333333333	-0.248717948718	-0.410714285714	2.08333333333	2.25	3.0	2.25	2.33333333333	0.257246376812	26	0.232142857143	71	0.464285714286	13	3	0.130434782609	6	0.545454545455	0.470588235294	0	0.0
CLOUD002	CLOUD265	0	None	0.169014084507	nan	2.5	2.5	3.0	nan	nan	nan	nan	nan	2.75	2.75	3.0	nan	nan	nan	nan	nan	2.5	2.5	3.0	nan	nan	nan	nan	nan	-0.25	-0.5	3.0	nan	nan	nan	nan	0.105960264901	3	0.0191082802548	16	0.0222222222222	1	0	0.0	0	0.0	0.0	0	0.0
CLOUD002	CLOUD266	0	None	0.378378378378	nan	2.5	3.0	3.0	nan	nan	nan	nan	nan	2.75	3.0	3.0	nan	nan	nan	nan	nan	2.5	3.0	3.0	nan	nan	nan	nan	nan	0.0	1.5	3.0	nan	nan	nan	nan	0.108786610879	1	0.0120481927711	26	0.173913043478	8	0	0.0	0	0.0	0.0	0	0.0
CLOUD002	CLOUD267	0	None	0.219178082192	3.0	3.0	3.0	4.0	4.0	3.0	4.0	4.0	4.0	3.7142857142857144	3.6	4.2	4.166666666666667	3.8	4.166666666666667	4.2	3.875	3.33333333333	3.28571428571	4.16666666667	4.14285714286	3.66666666667	4.14285714286	4.16666666667	3.23214285714	1.19047619048	1.08571428571	3.66666666667	3.64285714286	2.96666666667	3.64285714286	3.66666666667	0.0616438356164	6	0.0652173913043	18	0.0	0	0	0.0	0	0.0	0.0714285714286	0	0.0
CLOUD003	CLOUD004	0	None	0.264150943396	2.5	1.4736842105263157	1.4444444444444444	1.5384615384615385	nan	3.0	2.6666666666666665	2.6	2.9444444444444446	2.778947368421053	2.533333333333333	2.802197802197802	nan	3.0	2.7777777777777777	3.0	2.44444444444	1.24137931034	1.42857142857	1.3	nan	3.0	2.5	2.625	0.277777777778	-0.479673321234	-0.726984126984	-0.37032967033	nan	2.0	0.333333333333	0.425	0.30081300813	119	0.305912596401	259	0.3	27	14	0.254545454545	8	0.222222222222	0.172839506173	0	0.0
CLOUD003	CLOUD005	0	None	0.451612903226	2.6666666666666665	2.0526315789473686	1.7777777777777777	2.6923076923076925	nan	3.0	2.3333333333333335	2.8	3.0555555555555554	3.163157894736842	2.925925925925926	3.0923076923076924	nan	3.0	2.6	3.04	2.66666666667	1.96551724138	1.66666666667	2.61111111111	nan	3.0	2.125	2.8	0.583333333333	0.1944646098	-0.388888888889	0.926495726496	nan	0.0	-0.0416666666667	0.8	0.186073059361	82	0.189376443418	163	0.24	24	15	0.211267605634	7	0.189189189189	0.126436781609	0	0.0
CLOUD003	CLOUD006	0	None	0.490196078431	1.6666666666666667	1.105263157894737	1.6666666666666667	0.8461538461538461	nan	2.0	2.0	1.6	2.842857142857143	3.011015911872705	3.2569444444444446	2.9615384615384617	nan	2.7916666666666665	3.0	2.903030303030303	2.12195121951	1.62903225806	2.08	1.60377358491	nan	2.5	2.65217391304	2.18421052632	0.0981416957027	-0.117601768863	-0.0693055555556	-0.11834179971	nan	0.416666666667	0.485507246377	0.105422647528	0.295790049207	190	0.214689265537	541	0.307339449541	67	35	0.238095238095	17	0.239436619718	0.3125	0	0
CLOUD003	CLOUD007	0	None	0.142857142857	2.8333333333333335	2.210526315789474	2.0	nan	nan	3.0	2.0	nan	3.0833333333333335	2.776315789473684	2.5185185185185186	nan	nan	3.0	2.0	nan	2.75	2.08695652174	1.83333333333	nan	nan	3.0	2.0	nan	0.0833333333333	0.0409038901602	-0.388888888889	nan	nan	2.0	0.833333333333	nan	0.113389626055	56	0.136585365854	94	0.236559139785	22	9	0.1875	7	0.189189189189	0.112359550562	0	0
CLOUD003	CLOUD008	0	None	0.372340425532	2.8333333333333335	2.1052631578947367	1.7777777777777777	3.076923076923077	nan	nan	2.3333333333333335	2.8	2.8333333333333335	2.9368421052631577	2.5185185185185186	3.076923076923077	nan	nan	2.7777777777777777	2.8	2.71428571429	1.91666666667	1.5	3.0	nan	nan	2.5	2.66666666667	1.54761904762	-0.00438596491228	-0.722222222222	2.11538461538	nan	nan	0.333333333333	1.46666666667	0.18763326226	47	0.135838150289	176	0.212765957447	20	10	0.2	6	0.166666666667	0.111111111111	0	0
CLOUD003	CLOUD009	0	None	0.276923076923	2.8333333333333335	1.6842105263157894	1.8888888888888888	1.6153846153846154	nan	nan	2.6666666666666665	3.0	2.8333333333333335	2.7526315789473683	2.8222222222222224	2.717948717948718	nan	nan	2.6666666666666665	3.0	2.71428571429	1.51724137931	2.0	1.31578947368	nan	nan	2.5	2.83333333333	1.54761904762	-0.253811252269	-0.0555555555556	-0.402159244265	nan	nan	1.33333333333	1.63333333333	0.184964200477	84	0.199052132701	155	0.242718446602	25	11	0.132530120482	8	0.235294117647	0.153846153846	0	0.0
CLOUD003	CLOUD010	0	None	0.545454545455	2.3333333333333335	2.0526315789473686	2.0	2.5384615384615383	nan	4.0	nan	2.4	3.2777777777777777	3.1447368421052633	3.3333333333333335	2.8076923076923075	nan	4.0	nan	2.8	2.44444444444	2.04347826087	2.0	2.46666666667	nan	4.0	nan	2.42857142857	0.111111111111	-0.00257437070938	-1.55555555556	0.582051282051	nan	3.0	nan	0.228571428571	0.21325648415	52	0.132653061224	222	0.222222222222	26	6	0.0869565217391	6	0.153846153846	0.105882352941	0	0
CLOUD003	CLOUD011	0	None	0.491525423729	1.8333333333333333	2.3157894736842106	2.4444444444444446	2.3076923076923075	nan	2.0	2.0	2.0	2.977777777777778	3.285318559556787	3.3958333333333335	2.9846153846153847	nan	2.8214285714285716	2.5555555555555554	2.8	2.14285714286	2.26315789474	2.52	2.11111111111	nan	2.5625	2.0	1.8	0.109523809524	0.473684210526	0.620694444444	0.326495726496	nan	0.741071428571	0.166666666667	-0.3	0.251650165017	59	0.133484162896	305	0.226890756303	27	14	0.155555555556	0	0.0	0.0222222222222	0	0.0
CLOUD003	CLOUD012	0	None	0.353846153846	1.6666666666666667	2.1578947368421053	2.7777777777777777	2.076923076923077	nan	2.0	2.3333333333333335	1.6	2.888888888888889	3.199248120300752	3.4126984126984126	3.0489510489510487	nan	2.9	2.888888888888889	2.8	2.0	2.12121212121	2.6875	2.08333333333	nan	2.42857142857	2.55555555556	1.9375	-0.25	0.128730918205	0.34623015873	0.198717948718	nan	0.228571428571	0.388888888889	-0.2625	0.293893129771	75	0.127118644068	308	0.194630872483	29	26	0.295454545455	8	0.133333333333	0.251851851852	0	0.0
CLOUD003	CLOUD013	0	None	0.431034482759	2.1666666666666665	1.631578947368421	1.4444444444444444	3.923076923076923	nan	2.0	2.6666666666666665	4.0	3.008771929824561	3.172248803827751	3.207070707070707	3.923076923076923	nan	2.789473684210526	3.0	4.0	2.36	1.82926829268	2.03225806452	3.85714285714	nan	2.52380952381	2.66666666667	4.0	0.324912280702	0.0218520247403	0.0903388725969	2.97252747253	nan	0.655388471178	-0.166666666667	2.8	0.300076161462	101	0.207818930041	394	0.235772357724	29	19	0.197916666667	8	0.190476190476	0.12	0	0.0
CLOUD003	CLOUD014	0	None	0.513513513514	2.8333333333333335	2.8421052631578947	3.111111111111111	nan	nan	3.0	nan	nan	3.0	3.1578947368421053	3.3333333333333335	nan	nan	3.0	nan	nan	2.75	2.80952380952	3.09090909091	nan	nan	3.0	nan	nan	0.0833333333333	0.388471177945	0.535353535354	nan	nan	0.5	nan	nan	0.024358974359	12	0.0350877192982	19	0.193548387097	18	9	0.155172413793	0	0.0	0.0126582278481	0	0
CLOUD003	CLOUD015	0	None	0.649122807018	2.6666666666666665	1.5789473684210527	1.3333333333333333	2.0	nan	nan	nan	2.8	2.8333333333333335	3.0574162679425836	2.759259259259259	3.098901098901099	nan	nan	nan	2.9	2.625	1.53333333333	1.2	1.95	nan	nan	nan	2.71428571429	-0.0416666666667	-0.524082934609	-0.855555555556	-0.22032967033	nan	nan	nan	0.0142857142857	0.282	126	0.248520710059	282	0.24	30	14	0.16091954023	7	0.189189189189	0.131868131868	0	0.0
CLOUD003	CLOUD016	0	None	0.421052631579	2.3333333333333335	1.4210526315789473	1.3333333333333333	2.3846153846153846	nan	2.0	1.6666666666666667	2.6	2.9583333333333335	2.9661654135338344	2.740740740740741	3.1025641025641026	nan	2.357142857142857	2.4814814814814814	3.033333333333333	2.38888888889	1.51063829787	1.51851851852	2.31818181818	nan	2.11111111111	2.0	2.45454545455	0.388888888889	-0.231842905135	-0.259259259259	0.489121989122	nan	0.539682539683	-0.277777777778	0.171212121212	0.289136013687	143	0.200842696629	338	0.206349206349	39	18	0.195652173913	8	0.156862745098	0.163793103448	0	0.0
CLOUD003	CLOUD017	0	None	0.283582089552	2.1666666666666665	1.9473684210526316	2.4444444444444446	1.8461538461538463	nan	2.0	2.0	2.2	3.0694444444444446	3.260869565217391	3.3968253968253967	2.9903846153846154	nan	2.9375	2.6666666666666665	2.9	2.44444444444	2.09523809524	2.5652173913	1.90476190476	nan	2.7	2.25	2.45454545455	0.569444444444	0.217663724529	0.545376121463	-0.167353479853	nan	1.0125	-0.416666666667	0.0878787878788	0.239791485665	122	0.191222570533	276	0.2625	42	27	0.228813559322	8	0.125	0.212121212121	0	0.0
CLOUD003	CLOUD018	0	None	0.833333333333	1.5	1.736842105263158	1.5555555555555556	2.230769230769231	nan	1.0	3.0	1.4	2.4583333333333335	2.9157894736842107	2.7037037037037037	2.9038461538461537	nan	1.75	3.0	2.5	1.3	1.54166666667	1.33333333333	1.94117647059	nan	1.0	3.0	1.33333333333	-0.866666666667	-0.479385964912	-0.888888888889	0.0565610859729	nan	-1.0	0.833333333333	-0.866666666667	0.324155193992	47	0.141993957704	259	0.298850574713	26	26	0.426229508197	2	0.0540540540541	0.129411764706	0	0
CLOUD003	CLOUD019	0	None	0.47619047619	2.6666666666666665	1.4736842105263157	1.3333333333333333	1.7692307692307692	nan	2.5	2.6666666666666665	nan	2.6666666666666665	2.9276315789473686	2.814814814814815	2.8653846153846154	nan	2.5	2.6666666666666665	nan	2.57142857143	1.34285714286	1.47619047619	1.42857142857	nan	2.33333333333	2.5	nan	1.40476190476	-0.546945488722	-0.537698412698	-0.331043956044	nan	1.33333333333	1.33333333333	nan	0.210220673635	107	0.251764705882	181	0.300884955752	34	18	0.327272727273	8	0.235294117647	0.151898734177	0	0
CLOUD003	CLOUD020	0	None	0.22	2.5	1.5263157894736843	1.5555555555555556	2.0	nan	nan	3.0	2.6	2.7222222222222223	2.88663967611336	2.654320987654321	3.076923076923077	nan	nan	3.2666666666666666	2.8	2.33333333333	1.46875	1.55555555556	2.04761904762	nan	nan	3.0	2.375	0.5	-0.144610323887	-0.166666666667	0.413003663004	nan	nan	1.03333333333	0.508333333333	0.221734357849	108	0.223602484472	202	0.24347826087	28	12	0.1875	8	0.190476190476	0.144444444444	0	0.0
CLOUD003	CLOUD021	0	None	0.260273972603	2.6666666666666665	2.6842105263157894	2.6666666666666665	3.076923076923077	nan	3.0	nan	3.0	3.0555555555555554	3.335526315789474	3.3333333333333335	3.076923076923077	nan	3.0	nan	3.0	2.66666666667	2.59259259259	2.66666666667	3.0	nan	3.0	nan	2.83333333333	-4.4408920985e-16	0.296539961014	0.277777777778	2.11538461538	nan	0.5	nan	1.63333333333	0.0495169082126	61	0.140877598152	41	0.0446428571429	5	14	0.245614035088	1	0.027027027027	0.0246913580247	0	0.0
CLOUD003	CLOUD022	0	None	0.4375	2.8333333333333335	3.3684210526315788	3.5555555555555554	nan	nan	3.0	nan	nan	2.8333333333333335	3.3684210526315788	3.5555555555555554	nan	nan	3.0	nan	nan	2.71428571429	3.3	3.5	nan	nan	3.0	nan	nan	1.54761904762	2.37894736842	2.44444444444	nan	nan	2.0	nan	nan	0.0366624525917	2	0.00602409638554	29	0.0898876404494	8	3	0.0491803278689	0	0.0	0.0	0	0
CLOUD003	CLOUD023	0	None	0.229508196721	1.6666666666666667	1.3157894736842106	1.5555555555555556	1.9230769230769231	nan	2.0	2.0	1.6	2.98989898989899	3.1243194192377497	3.172043010752688	3.0615384615384613	nan	2.8636363636363638	2.7666666666666666	3.0	2.25641025641	1.92207792208	2.2	2.16279069767	nan	2.61538461538	2.38461538462	2.28125	0.271561771562	0.173439083602	0.273476702509	0.461508646392	nan	0.751748251748	0.467948717949	0.266435185185	0.270844991606	190	0.190380761523	484	0.251121076233	56	35	0.210843373494	11	0.157142857143	0.197278911565	0	0.0
CLOUD003	CLOUD024	0	None	0.328571428571	1.3333333333333333	1.0526315789473684	1.4444444444444444	1.6153846153846154	nan	2.5	2.0	1.4	2.573529411764706	2.7233632862644415	2.474747474747475	2.713382507903056	nan	2.75	2.5476190476190474	2.6294117647058823	1.94594594595	1.58415841584	1.35	1.94186046512	nan	2.5	2.23529411765	2.08219178082	0.198396926338	0.0655448086529	-0.296464646465	0.461354669542	nan	1.0	0.282913165266	0.301309427881	0.32273262662	240	0.178306092125	548	0.2	43	29	0.211678832117	25	0.342465753425	0.452054794521	0	0.0
CLOUD003	CLOUD025	0	None	0.586206896552	1.5	1.1578947368421053	2.0	0.9230769230769231	nan	1.5	1.3333333333333333	1.6	2.8850574712643677	2.973684210526316	3.0987654320987654	2.8846153846153846	nan	2.5833333333333335	2.5714285714285716	2.9166666666666665	2.14285714286	1.63157894737	2.16666666667	1.48837209302	nan	2.125	1.8	2.20689655172	0.234811165846	-0.0921052631579	0.111111111111	-0.212909958259	nan	0.208333333333	-0.366666666667	0.236063218391	0.296595499134	193	0.209782608696	514	0.303571428571	68	27	0.160714285714	25	0.277777777778	0.313829787234	0	0
CLOUD003	CLOUD026	0	None	0.558823529412	2.5	1.894736842105263	2.0	2.230769230769231	nan	3.0	2.6666666666666665	2.6	2.6666666666666665	2.8646616541353382	2.5	2.769230769230769	nan	3.0	2.6666666666666665	2.7	2.375	1.88461538462	1.81818181818	2.11764705882	nan	3.0	2.4	2.42857142857	0.208333333333	-0.250722961249	-0.737373737374	-0.0169683257919	nan	2.0	nan	0.228571428571	0.229965156794	68	0.182795698925	198	0.424778761062	48	19	0.279411764706	7	0.194444444444	0.146341463415	0	0
CLOUD003	CLOUD027	0	None	0.352112676056	2.1666666666666665	1.8421052631578947	1.8888888888888888	nan	nan	2.0	2.0	nan	2.4444444444444446	2.5921052631578947	2.5238095238095237	nan	nan	2.0	2.0	nan	2.11111111111	1.74074074074	1.8125	nan	nan	2.0	2.0	nan	0.277777777778	0.132188109162	0.0426587301587	nan	nan	0.333333333333	0.833333333333	nan	0.183014354067	76	0.156057494867	153	0.254716981132	27	11	0.174603174603	7	0.184210526316	0.134146341463	0	0.0
CLOUD003	CLOUD028	0	None	0.407894736842	2.5	2.6315789473684212	2.7777777777777777	3.230769230769231	nan	2.0	2.0	3.0	2.75	3.1666666666666665	3.1666666666666665	3.3846153846153846	nan	2.0	2.0	3.0	2.5	2.52	2.53846153846	3.2	nan	2.0	2.0	3.0	0.333333333333	0.598947368421	0.357905982906	0.815384615385	nan	1.0	0.833333333333	1.8	0.158859470468	22	0.0592991913747	156	0.111111111111	13	11	0.159420289855	0	0.0	0.03125	0	0.0
CLOUD003	CLOUD029	0	None	0.481481481481	2.3333333333333335	1.894736842105263	3.111111111111111	1.9230769230769231	nan	2.5	2.0	2.4	3.0833333333333335	3.2712550607287447	3.2962962962962963	3.242603550295858	nan	2.6666666666666665	2.9696969696969697	3.1666666666666665	2.38888888889	1.96875	2.91666666667	2.03846153846	nan	2.4	2.5	2.47058823529	0.0555555555556	-0.144610323887	0.861111111111	-0.0384615384615	nan	0.4	0.19696969697	0.103921568627	0.238847583643	49	0.119221411192	257	0.301724137931	35	18	0.168224299065	1	0.027027027027	0.0322580645161	0	0.0
CLOUD003	CLOUD030	0	None	0.3125	nan	3.263157894736842	3.2222222222222223	3.3076923076923075	nan	nan	3.0	nan	nan	3.3947368421052633	3.388888888888889	3.3846153846153846	nan	nan	3.0	nan	nan	3.19047619048	3.09090909091	3.26666666667	nan	nan	3.0	nan	nan	1.7694235589	1.53535353535	1.88205128205	nan	nan	1.33333333333	nan	0.0427672955975	28	0.0705289672544	34	0.0561797752809	5	5	0.108695652174	2	0.0526315789474	0.0357142857143	0	0
CLOUD003	CLOUD031	0	None	0.220588235294	1.5	1.3157894736842106	1.5555555555555556	1.7692307692307692	nan	nan	2.6666666666666665	1.6	2.6547619047619047	2.912280701754386	3.0444444444444443	2.717948717948718	nan	nan	2.6666666666666665	2.7285714285714286	1.75	1.69090909091	2.0	1.85714285714	nan	nan	2.5	1.89473684211	-0.0595238095238	-0.0495879851143	-0.0305555555556	0.305860805861	nan	nan	1.33333333333	0.0518796992481	0.329460013671	185	0.184630738523	482	0.231481481481	50	28	0.229508196721	21	0.323076923077	0.423076923077	0	0.0
CLOUD003	CLOUD032	0	None	0.367346938776	2.1666666666666665	2.0	2.2222222222222223	2.5384615384615383	nan	2.0	2.3333333333333335	2.4	2.9305555555555554	3.1994459833795013	3.121212121212121	3.1818181818181817	nan	2.4285714285714284	2.7777777777777777	3.088888888888889	2.22222222222	2.10526315789	2.25	2.45833333333	nan	2.22222222222	2.5	2.42857142857	0.305555555556	0.342105263158	0.330808080808	0.846445221445	nan	0.507936507937	0.833333333333	0.561904761905	0.264822134387	70	0.152173913043	335	0.263803680982	43	15	0.137614678899	9	0.214285714286	0.14	0	0
CLOUD003	CLOUD033	0	None	0.393939393939	3.0	1.1578947368421053	0.7777777777777778	nan	nan	nan	2.6666666666666665	nan	3.0	2.876315789473684	2.6527777777777777	nan	nan	nan	2.8333333333333335	nan	2.85714285714	1.05128205128	1.08	nan	nan	nan	2.6	nan	1.69047619048	-0.744770580297	-0.788055555556	nan	nan	nan	-0.0666666666667	nan	0.292237442922	170	0.384615384615	256	0.456896551724	53	25	0.352112676056	8	0.228571428571	0.168674698795	0	0
CLOUD003	CLOUD034	0	None	0.277777777778	nan	3.263157894736842	3.2222222222222223	nan	nan	nan	nan	nan	nan	3.3947368421052633	3.388888888888889	nan	nan	nan	nan	nan	nan	3.19047619048	3.09090909091	nan	nan	nan	nan	nan	nan	1.7694235589	1.53535353535	nan	nan	nan	nan	nan	0.0427672955975	28	0.0705289672544	34	0.0561797752809	5	5	0.108695652174	2	0.0526315789474	0.0357142857143	0	0
CLOUD003	CLOUD035	0	None	0.445945945946	2.6666666666666665	2.473684210526316	2.6666666666666665	2.5384615384615383	nan	2.0	1.6666666666666667	nan	3.2777777777777777	3.125	3.1944444444444446	2.5384615384615383	nan	2.9166666666666665	1.6666666666666667	nan	2.66666666667	2.33333333333	2.58823529412	2.35714285714	nan	2.5	1.25	nan	-4.4408920985e-16	0.287280701754	0.407679738562	1.47252747253	nan	0.0	0.0833333333333	nan	0.145238095238	58	0.135198135198	122	0.326732673267	33	20	0.243902439024	5	0.128205128205	0.0612244897959	0	0
CLOUD003	CLOUD036	0	None	0.303571428571	nan	1.631578947368421	1.5555555555555556	2.6923076923076925	nan	nan	nan	nan	nan	2.664473684210526	2.5555555555555554	2.6923076923076925	nan	nan	nan	nan	nan	1.37037037037	1.47058823529	2.5	nan	nan	nan	nan	nan	-0.300682261209	-0.334967320261	1.61538461538	nan	nan	nan	nan	0.15099009901	85	0.197674418605	122	0.1875	18	7	0.148936170213	8	0.228571428571	0.168831168831	0	0
CLOUD003	CLOUD037	0	None	0.48	1.8333333333333333	1.105263157894737	1.3333333333333333	1.0769230769230769	nan	2.5	1.3333333333333333	2.0	2.9038461538461537	3.0080971659919027	2.760233918128655	3.0395010395010393	nan	2.5	2.9215686274509802	2.984	2.21875	1.57746478873	1.57142857143	1.74	nan	2.33333333333	2.35	2.36666666667	0.167467948718	-0.151280150539	-0.142021720969	-0.0770478170478	nan	1.33333333333	0.0656862745098	0.266666666667	0.311806914547	202	0.19074598678	478	0.284403669725	62	33	0.204968944099	16	0.210526315789	0.335570469799	0	0.0
CLOUD003	CLOUD038	0	None	0.394366197183	2.5	1.7894736842105263	2.0	2.5384615384615383	nan	2.5	2.0	2.6	2.8333333333333335	2.81203007518797	2.8222222222222224	2.8653846153846154	nan	2.75	2.5185185185185186	2.9	2.36363636364	1.69230769231	1.92857142857	2.41176470588	nan	2.5	2.08333333333	2.55555555556	0.29696969697	-0.157316367843	0.0730158730159	0.777149321267	nan	0.75	0.305555555556	0.605555555556	0.26875699888	58	0.152631578947	240	0.299145299145	35	15	0.176470588235	6	0.153846153846	0.117647058824	0	0.0
CLOUD003	CLOUD039	0	None	0.442857142857	4.333333333333333	2.8947368421052633	3.0	nan	nan	4.5	nan	nan	4.333333333333333	3.43859649122807	3.740740740740741	nan	nan	4.5	nan	nan	4.28571428571	2.84	3.0	nan	nan	4.33333333333	nan	nan	3.11904761905	-0.0810526315789	-0.0555555555556	nan	nan	3.33333333333	nan	nan	0.0298507462687	25	0.0673854447439	24	0.155339805825	16	9	0.173076923077	0	0.0	0.0125	0	0
CLOUD003	CLOUD040	0	None	0.378378378378	2.1666666666666665	1.4736842105263157	3.111111111111111	1.3846153846153846	nan	3.0	3.0	2.4	2.966666666666667	2.8947368421052633	3.3703703703703702	2.6263736263736264	nan	3.0	3.0	2.7	2.18181818182	1.36666666667	3.0	1.1	nan	3.0	3.0	2.28571428571	-0.284848484848	-0.508931419458	0.277777777778	-0.498901098901	nan	0.0	1.83333333333	0.0857142857143	0.185142857143	94	0.214123006834	162	0.342105263158	39	24	0.387096774194	8	0.222222222222	0.146341463415	0	0.0
CLOUD003	CLOUD041	0	None	0.152777777778	2.1666666666666665	1.3157894736842106	1.5555555555555556	1.3076923076923077	nan	nan	2.6666666666666665	2.2	2.7083333333333335	2.857142857142857	2.962962962962963	2.5865384615384617	nan	nan	2.6666666666666665	2.6	2.1	1.24242424242	1.46666666667	1.09523809524	nan	nan	2.5	2.125	0.308333333333	-0.357199817726	-0.505555555556	-0.351877289377	nan	nan	1.33333333333	0.425	0.295746785361	139	0.245149911817	299	0.233082706767	31	9	0.118421052632	10	0.243902439024	0.244680851064	0	0
CLOUD003	CLOUD042	0	None	0.454545454545	2.3333333333333335	1.894736842105263	2.7777777777777777	2.4615384615384617	nan	2.0	2.0	2.4	3.0	3.18796992481203	3.422222222222222	3.217948717948718	nan	2.8	3.0476190476190474	3.066666666666667	2.33333333333	1.88461538462	2.64285714286	2.42105263158	nan	2.42857142857	2.5	2.36363636364	0.0833333333333	-0.179294389821	0.587301587302	0.45310391363	nan	0.428571428571	0.190476190476	0.080303030303	0.0955334987593	38	0.103542234332	77	0.1875	18	10	0.140845070423	1	0.0277777777778	0.0348837209302	0	0
CLOUD003	CLOUD043	0	None	0.265625	1.8333333333333333	1.8421052631578947	1.8888888888888888	2.0	nan	2.0	2.0	2.0	2.6666666666666665	2.805668016194332	2.619047619047619	2.7403846153846154	nan	2.0	2.0	2.775	1.93333333333	1.84375	1.8125	2.09523809524	nan	2.0	2.0	2.23076923077	0.1	0.15346659919	-0.100198412698	0.523122710623	nan	0.5	0.833333333333	0.343269230769	0.322789943228	106	0.169059011164	398	0.277777777778	40	20	0.235294117647	15	0.333333333333	0.367346938776	0	0.0
CLOUD003	CLOUD044	0	None	0.627450980392	1.8333333333333333	1.0526315789473684	1.3333333333333333	0.8461538461538461	nan	2.0	2.0	1.8	3.0714285714285716	3.1339009287925697	3.1136950904392764	3.1406593406593406	nan	2.738095238095238	3.0	3.23	2.26829268293	1.74712643678	2.01923076923	1.66666666667	nan	2.4347826087	2.54545454545	2.52	0.0730545876887	-0.0709850183267	0.0334426555357	-0.203663003663	nan	0.434782608696	0.191287878788	0.17	0.325050369375	227	0.283395755306	484	0.322274881517	68	35	0.243055555556	17	0.309090909091	0.307142857143	0	0
CLOUD003	CLOUD045	0	None	0.424657534247	2.3333333333333335	1.894736842105263	3.0	1.7692307692307692	nan	2.5	2.3333333333333335	2.4	3.1296296296296298	3.2	3.4722222222222223	3.1538461538461537	nan	3.125	2.740740740740741	3.2	2.54166666667	1.97435897436	2.92307692308	1.9375	nan	2.83333333333	2.25	2.72727272727	0.625	0.27830634278	0.742521367521	0.289726720648	nan	0.708333333333	0.0277777777778	0.791978609626	0.389719626168	110	0.197841726619	417	0.327433628319	37	15	0.176470588235	17	0.485714285714	0.522727272727	0	0.0
CLOUD003	CLOUD046	0	None	0.490566037736	1.8333333333333333	2.1052631578947367	2.5555555555555554	2.0	nan	nan	nan	1.8	2.757575757575758	2.8421052631578947	3.0	2.7832167832167833	nan	nan	nan	2.8	1.94117647059	1.96875	2.54545454545	1.83333333333	nan	nan	nan	2.0	-0.134581105169	0.0861589068826	-0.010101010101	0.039627039627	nan	nan	nan	-0.109090909091	0.262081784387	93	0.157094594595	282	0.233333333333	35	8	0.103896103896	12	0.214285714286	0.380165289256	0	0
CLOUD003	CLOUD047	0	None	0.269841269841	2.3333333333333335	1.105263157894737	0.7777777777777778	2.230769230769231	nan	3.0	2.0	2.4	2.888888888888889	3.1037151702786376	2.54320987654321	3.173076923076923	nan	3.0	2.8823529411764706	2.963636363636364	2.27777777778	1.54716981132	0.888888888889	2.27272727273	nan	3.0	2.6	2.3125	0.194444444444	-0.359176937905	-1.22222222222	0.413111888112	nan	2.0	0.31568627451	0.203409090909	0.31146179402	195	0.303738317757	375	0.341176470588	58	27	0.329268292683	11	0.224489795918	0.160377358491	0	0
CLOUD003	CLOUD048	0	None	0.227272727273	1.6666666666666667	2.1578947368421053	nan	2.1538461538461537	nan	nan	2.3333333333333335	1.8	2.6818181818181817	2.8684210526315788	nan	2.839160839160839	nan	nan	2.3333333333333335	2.76	1.76470588235	2.03225806452	nan	2.04166666667	nan	nan	2.25	2.0	-0.174688057041	0.319538766271	nan	0.338869463869	nan	nan	1.08333333333	0.0	0.252167060678	96	0.164102564103	320	0.231292517007	34	15	0.163043478261	1	0.0227272727273	0.0520833333333	0	0
CLOUD003	CLOUD049	0	None	0.395348837209	1.5	1.4210526315789473	1.4444444444444444	1.6923076923076923	nan	2.0	1.6666666666666667	1.6	2.9097222222222223	2.945906432748538	3.004830917874396	2.762237762237762	nan	2.8666666666666667	1.6666666666666667	2.688888888888889	2.03333333333	1.61818181818	1.84375	1.70833333333	nan	2.64705882353	1.25	1.85714285714	0.116666666667	-0.0806485911749	0.00558574879227	0.0509906759907	nan	0.880392156863	0.0833333333333	-0.0650793650794	0.345528455285	165	0.223274695535	510	0.361581920904	64	26	0.214876033058	20	0.37037037037	0.323076923077	0	0.0
CLOUD003	CLOUD050	0	None	0.329411764706	2.5	2.6315789473684212	3.0	2.769230769230769	nan	3.0	2.3333333333333335	2.8	2.9583333333333335	3.1842105263157894	3.361111111111111	2.769230769230769	nan	3.0	2.3333333333333335	2.8	2.5	2.56	3.0	2.71428571429	nan	3.0	2.25	2.66666666667	0.208333333333	0.388947368421	0.694444444444	1.82967032967	nan	1.0	1.08333333333	1.46666666667	0.145161290323	51	0.105590062112	126	0.0825688073394	9	16	0.20253164557	0	0.0	0.0493827160494	0	0
CLOUD003	CLOUD051	0	None	0.269841269841	1.6666666666666667	1.0	1.0	1.1538461538461537	nan	2.0	2.0	1.6	2.6153846153846154	3.086687306501548	3.096774193548387	2.791208791208791	nan	2.1666666666666665	2.388888888888889	2.6666666666666665	1.78947368421	1.6	1.725	1.44117647059	nan	2.0	2.11111111111	1.82352941176	-0.0310391363023	-0.213209494324	-0.282168458781	-0.252962723551	nan	0.5	0.194444444444	-0.043137254902	0.314143567875	210	0.240825688073	442	0.253588516746	53	24	0.198347107438	14	0.241379310345	0.195488721805	0	0.0
CLOUD003	CLOUD052	0	None	0.276923076923	1.8333333333333333	1.5789473684210527	2.111111111111111	1.5384615384615385	nan	2.5	2.6666666666666665	2.0	2.7777777777777777	2.9035087719298245	3.0	2.805668016194332	nan	2.5	2.8333333333333335	2.825	2.04166666667	1.72093023256	2.0	1.8125	nan	2.33333333333	2.6	2.2380952381	0.0694444444444	-0.0542890656875	-0.355555555556	0.1120951417	nan	1.33333333333	-0.0666666666667	0.256845238095	0.359912216533	189	0.228813559322	492	0.240196078431	49	36	0.302521008403	19	0.322033898305	0.408	0	0.0
CLOUD003	CLOUD053	0	None	0.324675324675	1.6666666666666667	1.263157894736842	1.3333333333333333	1.1538461538461537	nan	2.5	2.0	1.8	2.701388888888889	2.873527101335428	2.90990990990991	2.8215384615384616	nan	2.7	2.2916666666666665	2.8222222222222224	1.9	1.68604651163	1.80434782609	1.5	nan	2.42857142857	2.09090909091	2.13043478261	0.0875	-0.00366283636895	-0.0890455673064	-0.164615384615	nan	0.728571428571	0.0492424242424	0.152657004831	0.29679144385	244	0.17823228634	555	0.257510729614	60	38	0.212290502793	23	0.291139240506	0.373493975904	0	0
CLOUD003	CLOUD054	0	None	0.327586206897	1.5	1.6842105263157894	2.4444444444444446	1.5384615384615385	nan	3.0	2.0	1.6	2.7395833333333335	2.81203007518797	3.0555555555555554	2.730769230769231	nan	3.0	2.5555555555555554	2.7384615384615385	1.97368421053	1.72222222222	2.46666666667	1.73170731707	nan	3.0	2.16666666667	2.06451612903	0.16639254386	0.1440267335	0.577777777778	0.186377646744	nan	1.5	-4.4408920985e-16	0.210669975186	0.306620209059	191	0.169777777778	528	0.242152466368	54	33	0.227586206897	16	0.228571428571	0.31914893617	0	0.0
CLOUD003	CLOUD055	0	None	0.4	2.6666666666666665	1.894736842105263	1.4444444444444444	nan	nan	2.5	nan	nan	2.75	3.042105263157895	2.9555555555555557	nan	nan	2.75	nan	nan	2.5	1.79166666667	1.5	nan	nan	2.5	nan	nan	0.333333333333	-0.229385964912	-0.655555555556	nan	nan	0.5	nan	nan	0.119047619048	45	0.121951219512	95	0.226804123711	22	8	0.129032258065	6	0.166666666667	0.104651162791	0	0.0
CLOUD003	CLOUD056	0	None	0.280898876404	2.1666666666666665	2.4210526315789473	2.4444444444444446	2.3846153846153846	nan	2.0	3.0	2.2	3.051282051282051	3.280701754385965	3.4603174603174605	3.1586538461538463	nan	2.0	3.0	3.1384615384615384	2.47368421053	2.40384615385	2.65217391304	2.41379310345	nan	2.0	3.0	2.61111111111	0.268556005398	0.40703594651	0.346618357488	0.497927718833	nan	1.0	1.83333333333	0.37264957265	0.288785046729	150	0.184956843403	309	0.201298701299	31	32	0.336842105263	3	0.0731707317073	0.164948453608	0	0
CLOUD003	CLOUD057	1	Emergent;Increasing	0.265060240964	1.8333333333333333	1.3157894736842106	1.8888888888888888	1.0769230769230769	nan	2.5	2.3333333333333335	1.8	2.5277777777777777	2.825910931174089	2.962962962962963	2.5589743589743588	nan	2.5	2.3333333333333335	2.56	1.77777777778	1.44444444444	1.88888888889	1.10714285714	nan	2.33333333333	2.25	1.8	0.111111111111	-0.207377417904	-0.333333333333	-0.344139194139	nan	1.33333333333	1.08333333333	0.05	0.307262569832	151	0.171786120592	385	0.296703296703	54	26	0.265306122449	13	0.209677419355	0.293650793651	0	0
CLOUD003	CLOUD058	1	Emergent	0.523076923077	1.5	1.263157894736842	1.1111111111111112	1.2307692307692308	nan	1.5	2.0	1.6	2.8550724637681157	2.995614035087719	2.824074074074074	2.9285714285714284	nan	2.5	2.787878787878788	2.9047619047619047	2.03448275862	1.63636363636	1.38095238095	1.63414634146	nan	2.0	2.28571428571	2.15384615385	0.0199900049975	-0.201355661882	-0.507936507937	-0.161183328866	nan	0.25	0.164502164502	0.0967032967033	0.291411042945	165	0.216535433071	475	0.307692307692	64	37	0.238709677419	13	0.183098591549	0.233128834356	0	0.0
CLOUD003	CLOUD059	0	None	0.285714285714	1.1666666666666667	0.8421052631578947	1.7777777777777777	0.6923076923076923	nan	2.5	3.0	1.2	2.7644927536231885	2.8697152717860224	2.878787878787879	2.821937321937322	nan	2.875	3.0833333333333335	2.831818181818182	2.01923076923	1.5125	1.65	1.64179104478	nan	2.66666666667	3.0	2.18367346939	0.156911928651	-0.0806837791199	-0.360101010101	0.0627312157163	nan	0.166666666667	0.333333333333	0.30185528757	0.309309309309	261	0.194196428571	618	0.274131274131	71	35	0.197740112994	26	0.333333333333	0.357541899441	0	0.0
CLOUD003	CLOUD060	0	None	0.452054794521	2.1666666666666665	2.4210526315789473	2.6666666666666665	2.3846153846153846	nan	2.5	2.0	2.2	2.9583333333333335	3.1876430205949657	3.3950617283950617	3.141025641025641	nan	2.875	2.8055555555555554	3.0727272727272728	2.27777777778	2.33333333333	2.5	2.36	nan	2.66666666667	2.46666666667	2.375	0.194444444444	0.520976353928	0.444444444444	0.642051282051	nan	0.916666666667	0.591666666667	0.265909090909	0.224729241877	72	0.136105860113	249	0.185714285714	26	23	0.261363636364	2	0.046511627907	0.0412371134021	0	0.0
CLOUD003	CLOUD061	0	None	0.492753623188	2.6666666666666665	1.9473684210526316	1.7777777777777777	2.6923076923076925	nan	nan	2.0	2.8	2.888888888888889	3.0191387559808613	2.911111111111111	3.0576923076923075	nan	nan	2.5	3.066666666666667	2.44444444444	1.83333333333	1.64285714286	2.58823529412	nan	nan	2.14285714286	2.75	0.111111111111	-0.0877192982456	-0.512698412698	0.953619909502	nan	nan	0.22619047619	0.383333333333	0.12	60	0.138888888889	99	0.216216216216	24	19	0.316666666667	7	0.205882352941	0.126582278481	0	0
CLOUD003	CLOUD062	0	None	0.314814814815	1.5	1.0526315789473684	1.4444444444444444	0.9230769230769231	nan	nan	2.0	1.6	2.817351598173516	2.9336124401913874	2.4603174603174605	2.909781576448243	nan	nan	2.719298245614035	2.888888888888889	2.16455696203	1.76635514019	1.375	1.85106382979	nan	nan	2.40909090909	2.2987012987	0.312958788509	0.140757054063	-0.537698412698	0.268917580974	nan	nan	0.268740031898	0.411201298701	0.271200671704	263	0.168373879641	646	0.204892966361	67	40	0.175438596491	27	0.252336448598	0.331730769231	0	0.0
CLOUD003	CLOUD063	1	Emergent;Increasing	0.382352941176	1.1666666666666667	1.3157894736842106	1.8888888888888888	1.0	nan	3.0	0.6666666666666666	1.2	2.7195767195767195	2.8740390301596688	2.8444444444444446	2.8450704225352115	nan	3.0	2.3076923076923075	2.83	1.98550724638	1.7962962963	1.84210526316	1.79761904762	nan	3.0	1.75	2.15384615385	0.16011042098	0.18985040629	-0.263450292398	0.187651550328	nan	2.0	-0.185897435897	0.253846153846	0.30692124105	260	0.170491803279	643	0.225903614458	75	37	0.173708920188	31	0.298076923077	0.365	0	0
CLOUD003	CLOUD064	0	None	0.393442622951	1.8333333333333333	0.7894736842105263	0.7777777777777778	1.0	nan	2.0	1.6666666666666667	2.0	2.8229166666666665	3.0058479532163744	2.7944444444444443	2.9957850368809273	nan	2.0555555555555554	2.6333333333333333	2.9586206896551723	2.15714285714	1.67716535433	1.4693877551	1.88372093023	nan	2.0	2.21739130435	2.38095238095	0.263913690476	-0.0170354253964	-0.361167800454	0.218283627809	nan	0.388888888889	0.275724637681	0.413711001642	0.30193236715	270	0.19693654267	625	0.220735785953	66	38	0.190954773869	24	0.24	0.331606217617	0	0.0
CLOUD003	CLOUD065	0	None	0.314285714286	2.8333333333333335	1.894736842105263	1.6666666666666667	2.6923076923076925	nan	nan	2.0	3.0	2.9166666666666665	3.0526315789473686	2.888888888888889	3.051282051282051	nan	nan	2.5555555555555554	3.1	2.625	1.82142857143	1.66666666667	2.625	nan	nan	2.16666666667	2.85714285714	0.458333333333	-0.210735171261	-0.555555555556	0.740384615385	nan	nan	-4.4408920985e-16	0.657142857143	0.102372034956	62	0.149397590361	82	0.192660550459	21	18	0.315789473684	6	0.176470588235	0.113924050633	0	0.0
CLOUD003	CLOUD066	0	None	0.338235294118	2.0	1.736842105263158	1.7777777777777777	2.1538461538461537	nan	nan	3.0	2.0	2.8333333333333335	3.1271929824561404	3.238095238095238	2.8461538461538463	nan	nan	3.0	2.8857142857142857	2.15384615385	1.88372093023	1.95652173913	2.1	nan	nan	3.0	2.16666666667	0.130036630037	0.0251682986536	-0.0633195307108	0.358241758242	nan	nan	1.83333333333	0.109523809524	0.279262672811	122	0.190031152648	303	0.215789473684	41	31	0.382716049383	10	0.208333333333	0.142857142857	0	0.0
CLOUD003	CLOUD067	0	None	0.541666666667	2.5	1.2105263157894737	1.0	nan	nan	2.5	nan	nan	2.9444444444444446	2.905263157894737	2.7555555555555555	nan	nan	2.8333333333333335	nan	nan	2.44444444444	1.05882352941	1.25	nan	nan	2.6	nan	nan	-0.222222222222	-0.695562435501	-0.638888888889	nan	nan	0.1	nan	nan	0.258782201405	126	0.334217506631	221	0.526315789474	50	19	0.279411764706	8	0.222222222222	0.148148148148	0	0.0
CLOUD003	CLOUD068	0	None	0.486111111111	2.1666666666666665	1.5263157894736843	1.2222222222222223	1.6923076923076923	nan	2.0	1.3333333333333333	2.2	3.027027027027027	3.1481481481481484	3.106060606060606	3.15742397137746	nan	2.84375	2.7971014492753623	3.1055555555555556	2.32558139535	1.87671232877	1.74193548387	2.125	nan	2.61111111111	2.30769230769	2.48780487805	0.26702283679	0.05751154904	-0.177256435321	0.345035778175	nan	0.736111111111	0.20624303233	0.39891598916	0.294323756132	164	0.233618233618	420	0.278606965174	56	31	0.252032520325	11	0.255813953488	0.128	0	0.0
CLOUD003	CLOUD069	0	None	0.487179487179	2.0	1.894736842105263	1.8888888888888888	1.7692307692307692	nan	3.0	2.0	2.0	2.8968253968253967	3.0560271646859083	3.0	3.016722408026756	nan	3.0	2.7948717948717947	2.92	2.18518518519	2.0	1.875	1.97222222222	nan	3.0	2.375	2.24	0.137566137566	0.159592529711	-0.180555555556	0.131085098476	nan	1.25	0.208333333333	0.09	0.275396825397	87	0.159633027523	347	0.211920529801	32	16	0.163265306122	6	0.142857142857	0.0970873786408	0	0
CLOUD003	CLOUD070	0	None	0.484375	2.1666666666666665	1.736842105263158	1.6666666666666667	2.1538461538461537	nan	nan	3.0	2.2	2.3333333333333335	2.6403508771929824	2.4444444444444446	2.4358974358974357	nan	nan	3.0	2.4	2.125	1.56	1.41666666667	2.0	nan	nan	3.0	2.14285714286	0.458333333333	-0.194385964912	-0.805555555556	0.448717948718	nan	nan	1.83333333333	0.442857142857	0.203744493392	103	0.212809917355	185	0.403361344538	48	17	0.257575757576	6	0.162162162162	0.115384615385	0	0.0
CLOUD003	CLOUD071	0	None	0.565217391304	1.3333333333333333	1.263157894736842	1.5555555555555556	1.3076923076923077	nan	1.5	1.0	1.4	2.750314465408805	2.856683074592957	2.8444444444444446	2.8167000285959394	nan	1.9375	2.1166666666666667	2.849811320754717	2.09963099631	1.86868686869	1.625	1.97163120567	nan	1.8	1.73913043478	2.34074074074	0.366926593794	0.375691791065	-0.163888888889	0.518242586858	nan	0.175	-0.0275362318841	0.574703004892	0.243070362473	292	0.132486388385	684	0.190615835777	65	40	0.135135135135	29	0.292929292929	0.33014354067	0	0.0
CLOUD003	CLOUD072	0	None	0.228571428571	1.6666666666666667	1.5789473684210527	2.111111111111111	1.6923076923076923	nan	2.0	2.0	1.6	2.619047619047619	2.9815078236130867	3.259259259259259	2.68561872909699	nan	2.3333333333333335	2.3333333333333335	2.63	1.88888888889	1.89285714286	2.25	1.80555555556	nan	2.125	2.09090909091	1.92	0.103174603175	0.188020727494	0.361111111111	0.247027127462	nan	0.291666666667	0.361742424242	0.12	0.328741390106	175	0.192096597146	525	0.277227722772	56	26	0.232142857143	20	0.3125	0.416666666667	0	0.0
CLOUD003	CLOUD073	0	None	0.389473684211	2.3333333333333335	1.3157894736842106	1.0	1.7692307692307692	nan	2.5	1.3333333333333333	2.4	3.1228070175438596	3.080332409972299	2.740740740740741	3.169230769230769	nan	2.75	2.7857142857142856	3.221052631578947	2.4	1.52631578947	1.33333333333	2.05263157895	nan	2.5	2.11764705882	2.625	0.259649122807	-0.25	-0.527777777778	0.188016194332	nan	0.5	-0.0847338935574	0.451315789474	0.329008341057	196	0.291666666667	355	0.427480916031	56	27	0.259615384615	8	0.190476190476	0.144329896907	0	0.0
CLOUD003	CLOUD074	0	None	0.2	2.1666666666666665	1.8421052631578947	nan	1.6923076923076923	nan	nan	2.3333333333333335	2.2	2.6666666666666665	2.819548872180451	nan	2.717948717948718	nan	nan	2.7777777777777777	2.75	2.1	1.73076923077	nan	1.63157894737	nan	nan	2.5	2.22222222222	-0.0666666666667	-0.261711972238	nan	-0.253036437247	nan	nan	0.166666666667	0.0222222222222	0.206018518519	77	0.1714922049	178	0.238532110092	26	9	0.18	7	0.155555555556	0.127659574468	0	0
CLOUD003	CLOUD075	0	None	0.219178082192	3.0	2.8421052631578947	2.888888888888889	nan	nan	2.5	2.3333333333333335	nan	3.2777777777777777	3.357894736842105	3.4166666666666665	nan	nan	2.8333333333333335	2.9166666666666665	nan	2.88888888889	2.75	2.76923076923	nan	nan	2.6	2.57142857143	nan	0.555555555556	0.728947368421	0.463675213675	nan	nan	0.433333333333	0.404761904762	nan	0.036432160804	13	0.0338541666667	29	0.0	0	11	0.224489795918	0	0.0	0.0	0	0.0
CLOUD003	CLOUD076	0	None	0.261904761905	2.0	1.631578947368421	2.0	2.230769230769231	nan	nan	2.6666666666666665	2.2	2.5833333333333335	2.789473684210526	2.8333333333333335	2.6923076923076925	nan	nan	2.888888888888889	2.6	2.0	1.58064516129	2.0	2.09523809524	nan	nan	2.66666666667	2.08333333333	0.145833333333	-0.132074136955	-0.305555555556	0.523122710623	nan	nan	-4.4408920985e-16	0.240476190476	0.275444264943	118	0.183800623053	341	0.221518987342	35	9	0.0873786407767	10	0.16393442623	0.233333333333	0	0.0
CLOUD003	CLOUD077	0	None	0.28	1.6666666666666667	1.631578947368421	1.8888888888888888	1.6923076923076923	nan	nan	2.0	1.6	2.66025641025641	2.860022396416573	2.8412698412698414	2.8274428274428276	nan	nan	2.0	2.723076923076923	1.9375	1.89393939394	1.9375	1.94	nan	nan	2.0	2.06451612903	0.116987179487	0.302673996403	-0.189484126984	0.406735966736	nan	nan	nan	0.210669975186	0.324929971989	228	0.180522565321	580	0.235537190083	57	30	0.184049079755	23	0.315068493151	0.378048780488	0	0.0
CLOUD003	CLOUD078	0	None	0.341772151899	2.0	1.4736842105263157	1.2222222222222223	2.230769230769231	nan	nan	nan	2.0	2.6	2.9501385041551247	2.8383838383838382	2.7435897435897436	nan	nan	nan	2.64	1.72727272727	1.47368421053	1.35	2.0	nan	nan	nan	1.7	-0.239393939394	-0.315789473684	-0.614646464646	0.282051282051	nan	nan	nan	-0.3	0.286201022147	130	0.206349206349	336	0.295302013423	44	20	0.175438596491	19	0.253333333333	0.282051282051	0	0
CLOUD003	CLOUD079	0	None	0.25	1.8333333333333333	2.3684210526315788	3.111111111111111	2.230769230769231	nan	2.5	2.3333333333333335	1.8	2.95	3.1271929824561404	3.111111111111111	3.0705128205128207	nan	2.5	2.8333333333333335	3.02	1.9375	2.22580645161	3.0	2.2	nan	2.33333333333	2.44444444444	2.13333333333	-0.229166666667	0.221420486701	1.94444444444	0.232051282051	nan	1.33333333333	0.0277777777778	-0.0666666666667	0.261904761905	84	0.151351351351	253	0.32380952381	34	21	0.233333333333	1	0.025641025641	0.0752688172043	0	0.0
CLOUD003	CLOUD080	0	None	0.09375	2.0	1.9473684210526316	2.3333333333333335	1.8461538461538463	nan	2.0	2.6666666666666665	2.0	2.685185185185185	2.8352402745995424	2.8055555555555554	2.8131868131868134	nan	2.3333333333333335	2.6666666666666665	2.75	2.16666666667	2.0	2.23529411765	2.0	nan	2.125	2.5	2.23529411765	0.333333333333	0.339816933638	0.554738562092	0.32967032967	nan	0.625	1.33333333333	0.285294117647	0.256939501779	157	0.165263157895	361	0.227053140097	47	18	0.129496402878	7	0.116666666667	0.193798449612	0	0.0
CLOUD003	CLOUD081	0	None	0.397260273973	2.8333333333333335	1.631578947368421	1.8888888888888888	1.7692307692307692	nan	3.0	nan	3.2	3.0	2.758771929824561	2.5555555555555554	2.6666666666666665	nan	3.0	nan	3.2	2.75	1.38709677419	1.73333333333	1.31578947368	nan	3.0	nan	3.16666666667	0.583333333333	-0.450622524052	-0.488888888889	-0.235492577598	nan	2.0	nan	1.96666666667	0.211618257261	89	0.221393034826	204	0.211538461538	22	5	0.078125	8	0.216216216216	0.16049382716	0	0
CLOUD003	CLOUD082	0	None	0.21875	2.0	2.0	1.8888888888888888	2.230769230769231	nan	2.0	2.3333333333333335	2.2	2.712962962962963	2.857894736842105	2.728395061728395	2.901098901098901	nan	2.142857142857143	2.6	2.857142857142857	2.04166666667	1.97435897436	1.83333333333	2.14814814815	nan	2.0	2.25	2.21052631579	0.236111111111	0.37830634278	0.0555555555556	0.549247049247	nan	0.357142857143	0.283333333333	0.296240601504	0.298213185459	146	0.212827988338	484	0.23125	37	30	0.205479452055	19	0.2375	0.28488372093	0	0
CLOUD003	CLOUD083	0	None	0.230769230769	1.3333333333333333	1.105263157894737	2.111111111111111	0.9230769230769231	nan	nan	2.0	1.4	2.690909090909091	2.806451612903226	2.388888888888889	2.7816377171215882	nan	nan	2.0	2.7745454545454544	1.98360655738	1.65432098765	2.0	1.74666666667	nan	nan	2.0	2.16666666667	0.135121708892	0.0477844851076	-0.0555555555556	0.176567411084	nan	nan	0.833333333333	0.284848484848	0.267628865979	249	0.171487603306	649	0.210344827586	61	39	0.178082191781	30	0.30612244898	0.351219512195	0	0
CLOUD003	CLOUD084	0	None	0.55223880597	1.6666666666666667	1.368421052631579	1.2222222222222223	1.6923076923076923	nan	2.0	1.3333333333333333	1.6	2.934640522875817	3.0993208828522922	3.2134502923976607	3.0356472795497185	nan	2.8125	2.789473684210526	2.973684210526316	2.26315789474	1.83950617284	1.97872340426	2.05555555556	nan	2.58823529412	2.27272727273	2.25581395349	0.321981424149	0.120066444486	0.0547467960682	0.378257244111	nan	0.713235294118	0.132376395534	0.279498164015	0.308030112923	198	0.233215547703	491	0.29797979798	59	32	0.24427480916	10	0.172413793103	0.190839694656	0	0.0
CLOUD003	CLOUD085	0	None	0.35593220339	nan	1.9473684210526316	1.7777777777777777	3.3076923076923075	nan	nan	3.0	nan	nan	2.789473684210526	2.6444444444444444	3.3076923076923075	nan	nan	3.0	nan	nan	1.70833333333	1.64285714286	3.21428571429	nan	nan	3.0	nan	nan	-0.212719298246	-0.412698412698	2.32967032967	nan	nan	nan	nan	0.132919254658	50	0.14409221902	107	0.21978021978	20	3	0.0666666666667	8	0.216216216216	0.166666666667	0	0.0
CLOUD003	CLOUD086	0	None	0.388888888889	1.6666666666666667	1.5789473684210527	1.8888888888888888	1.7692307692307692	nan	2.0	nan	1.6	2.6458333333333335	2.670360110803324	2.2666666666666666	2.741758241758242	nan	2.0	nan	2.7714285714285714	1.90909090909	1.55263157895	1.64285714286	1.81481481481	nan	2.0	nan	2.0	0.0861742424242	-0.0789473684211	-0.412698412698	0.215913715914	nan	0.0	nan	0.0857142857143	0.309848484848	148	0.206128133705	409	0.317919075145	55	25	0.20325203252	10	0.238095238095	0.21	0	0.0
CLOUD003	CLOUD087	0	None	0.260869565217	1.5	1.4210526315789473	1.6666666666666667	1.5384615384615385	nan	2.0	2.0	1.6	2.6	2.720647773279352	2.3055555555555554	2.730769230769231	nan	2.0	2.1666666666666665	2.7111111111111112	1.80769230769	1.51111111111	1.46153846154	1.66666666667	nan	2.0	2.0	1.91304347826	-0.0839743589744	-0.198403058929	-0.344017094017	-0.0179487179487	nan	0.5	-0.166666666667	-0.0369565217391	0.372976776918	191	0.230398069964	530	0.242574257426	49	21	0.207920792079	25	0.357142857143	0.43537414966	0	0
CLOUD003	CLOUD088	0	None	0.274193548387	1.5	1.105263157894737	1.6666666666666667	1.0	nan	2.0	2.0	1.6	2.7011494252873565	2.9598086124401912	2.988888888888889	2.875874125874126	nan	2.0	2.5185185185185186	2.786206896551724	1.91428571429	1.7027027027	1.84210526316	1.70175438596	nan	2.0	2.25	2.11764705882	-0.0454844006568	-0.0728953834217	-0.263450292398	0.0103208195313	nan	0.0	0.25	0.124543610548	0.337767495662	225	0.201612903226	584	0.21897810219	60	31	0.238461538462	24	0.303797468354	0.386075949367	0	0.0
CLOUD003	CLOUD089	0	None	0.478873239437	1.6666666666666667	1.2105263157894737	2.3333333333333335	1.0	nan	nan	2.3333333333333335	1.8	2.7569444444444446	3.040858725761773	3.2282282282282284	2.88663967611336	nan	nan	2.875	2.8333333333333335	1.9	1.8	2.41304347826	1.54901960784	nan	nan	2.45454545455	2.03448275862	0.108333333333	0.0434210526316	0.330460895678	-0.0461220925617	nan	nan	-0.0871212121212	0.209482758621	0.325738916256	216	0.172248803828	529	0.223628691983	53	32	0.233576642336	21	0.3	0.37323943662	0	0.0
CLOUD003	CLOUD090	0	None	0.345238095238	2.6666666666666665	2.5789473684210527	3.0	2.5384615384615383	nan	nan	2.6666666666666665	2.6	2.9166666666666665	2.9649122807017543	3.0	2.923076923076923	nan	nan	2.6666666666666665	2.9	2.5	2.5	2.9	2.4375	nan	nan	2.5	2.42857142857	-0.166666666667	0.912280701754	1.84444444444	0.886217948718	nan	nan	1.33333333333	-0.271428571429	0.0914419695193	24	0.063829787234	78	0.161904761905	17	11	0.142857142857	3	0.0769230769231	0.104651162791	0	0
CLOUD003	CLOUD091	0	None	0.541666666667	1.6666666666666667	1.3157894736842106	2.2222222222222223	1.1538461538461537	nan	nan	1.6666666666666667	1.6	2.761904761904762	3.0118845500848894	3.111111111111111	2.9510489510489513	nan	nan	2.7777777777777777	2.8	1.85	1.68	2.35714285714	1.54285714286	nan	nan	2.25	1.88235294118	-0.209523809524	-0.224923599321	0.0015873015873	-0.250849150849	nan	nan	0.0833333333333	-0.192647058824	0.296269202634	164	0.218958611482	405	0.266331658291	53	30	0.2	13	0.220338983051	0.25	0	0.0
CLOUD003	CLOUD092	0	None	0.315217391304	1.8333333333333333	1.1578947368421053	1.5555555555555556	1.1538461538461537	nan	4.5	1.6666666666666667	1.8	2.824324324324324	2.898635477582846	2.7962962962962963	2.903353057199211	nan	4.5	3.1025641025641026	2.9454545454545453	2.13953488372	1.60273972603	1.42857142857	1.73076923077	nan	4.33333333333	2.625	2.31578947368	0.297192541379	-0.0312758685145	-0.626984126984	0.128205128205	nan	3.33333333333	0.727564102564	0.418819776715	0.327879169289	208	0.181342632956	521	0.228464419476	61	35	0.224358974359	23	0.277108433735	0.281914893617	0	0.0
CLOUD003	CLOUD093	0	None	0.359550561798	2.5	2.4210526315789473	2.7777777777777777	2.6153846153846154	nan	2.0	2.0	nan	2.5	2.954887218045113	3.1666666666666665	3.0384615384615383	nan	2.0	2.0	nan	2.42857142857	2.30769230769	2.53846153846	2.6	nan	2.0	2.0	nan	1.2619047619	0.315211104685	0.357905982906	0.215384615385	nan	1.0	0.833333333333	nan	0.105263157895	22	0.0562659846547	92	0.150442477876	17	11	0.183333333333	0	0.0	0.0337078651685	0	0.0
CLOUD003	CLOUD094	0	None	0.491228070175	nan	2.789473684210526	2.7777777777777777	nan	nan	nan	nan	nan	nan	3.1052631578947367	3.1481481481481484	nan	nan	nan	nan	nan	nan	2.68181818182	2.66666666667	nan	nan	nan	nan	nan	nan	0.260765550239	0.111111111111	nan	nan	nan	nan	nan	0.0862068965517	34	0.0779816513761	70	0.0989010989011	9	6	0.0967741935484	1	0.030303030303	0.0649350649351	0	0
CLOUD003	CLOUD095	0	None	0.378787878788	2.6666666666666665	2.8421052631578947	3.2222222222222223	2.923076923076923	nan	3.0	2.6666666666666665	3.0	3.2083333333333335	3.3157894736842106	3.4444444444444446	3.2051282051282053	nan	3.0	2.6666666666666665	3.3333333333333335	2.6	2.69565217391	3.18181818182	2.8125	nan	3.0	2.4	3.0	0.183333333333	0.524599542334	0.626262626263	0.761217948718	nan	0.5	nan	0.633333333333	0.140715109573	24	0.0652173913043	122	0.175925925926	19	16	0.333333333333	1	0.025641025641	0.0348837209302	0	0.0
CLOUD003	CLOUD096	0	None	0.47619047619	2.6666666666666665	2.0	1.7777777777777777	2.6923076923076925	nan	2.5	2.6666666666666665	2.8	3.0	3.008771929824561	2.9166666666666665	3.1538461538461537	nan	2.75	2.6666666666666665	3.15	2.5	1.92	1.76923076923	2.58823529412	nan	2.5	2.5	2.77777777778	0.0833333333333	-0.167719298246	-0.536324786325	0.453619909502	nan	0.0	1.33333333333	0.327777777778	0.252393385553	44	0.111959287532	290	0.265486725664	30	9	0.09375	2	0.0512820512821	0.0681818181818	0	0.0
CLOUD003	CLOUD097	0	None	0.389830508475	2.5	2.5789473684210527	3.4444444444444446	2.6923076923076925	nan	3.0	2.0	3.0	2.9583333333333335	3.0526315789473686	3.4444444444444446	3.0	nan	3.0	2.5555555555555554	3.1	2.4	2.44	3.4	2.5625	nan	3.0	2.16666666667	2.85714285714	0.108333333333	0.435614035088	2.34444444444	0.511217948718	nan	2.0	-0.166666666667	0.657142857143	0.0911270983213	32	0.0754716981132	76	0.179245283019	19	9	0.145161290323	0	0.0	0.0	0	0
CLOUD003	CLOUD098	0	None	0.346153846154	2.8333333333333335	3.0	3.111111111111111	nan	nan	2.5	nan	nan	3.5416666666666665	3.6447368421052633	3.7222222222222223	nan	nan	3.375	nan	nan	2.9	2.95652173913	3.07692307692	nan	nan	2.83333333333	nan	nan	1.10833333333	1.41046910755	1.39636752137	nan	nan	1.20833333333	nan	nan	0.116959064327	7	0.0203488372093	100	0.142857142857	14	10	0.172413793103	0	0.0	0.0126582278481	0	0
CLOUD003	CLOUD099	0	None	0.283333333333	nan	2.3684210526315788	3.111111111111111	2.6153846153846154	nan	nan	nan	nan	nan	3.2	3.4074074074074074	3.076923076923077	nan	nan	nan	nan	nan	2.25	2.91666666667	2.46666666667	nan	nan	nan	nan	nan	-0.171052631579	0.361111111111	-0.417948717949	nan	nan	nan	nan	0.228050171038	68	0.139630390144	200	0.147058823529	15	11	0.21568627451	8	0.2	0.16091954023	0	0
CLOUD003	CLOUD100	0	None	0.5	2.5	2.1052631578947367	2.0	nan	nan	2.5	2.6666666666666665	nan	2.8333333333333335	2.8771929824561404	2.888888888888889	nan	nan	2.75	2.6666666666666665	nan	2.5	2.0	1.85714285714	nan	nan	2.5	2.4	nan	0.333333333333	-0.254385964912	-0.398412698413	nan	nan	0.5	nan	nan	0.141891891892	47	0.123684210526	126	0.20618556701	20	9	0.2	6	0.157894736842	0.0963855421687	0	0.0
CLOUD003	CLOUD101	1	Increasing	0.34375	1.5	1.7894736842105263	2.111111111111111	1.7692307692307692	nan	2.0	2.0	1.6	2.7142857142857144	2.8386727688787183	2.7301587301587302	2.815742397137746	nan	2.1666666666666665	2.2222222222222223	2.82	1.91666666667	1.87692307692	2.0625	1.94642857143	nan	2.0	2.0	2.15555555556	0.130952380952	0.314566097518	0.364087301587	0.422278303092	nan	0.416666666667	0.0833333333333	0.330555555556	0.324157303371	201	0.1675	577	0.267543859649	61	38	0.319327731092	19	0.240506329114	0.335365853659	0	0.0
CLOUD003	CLOUD102	0	None	0.245901639344	1.6666666666666667	1.2105263157894737	2.4444444444444446	1.0	nan	2.5	nan	1.8	2.8194444444444446	3.0065789473684212	3.212962962962963	2.7905982905982905	nan	2.5	nan	2.909090909090909	1.77777777778	1.47058823529	2.52380952381	1.16129032258	nan	2.33333333333	nan	2.0625	-0.222222222222	-0.372339396285	0.343253968254	-0.501102839813	nan	1.33333333333	nan	0.0443181818182	0.362549800797	194	0.212486308872	455	0.271676300578	47	19	0.202127659574	21	0.338709677419	0.422764227642	0	0.0
CLOUD003	CLOUD103	0	None	0.268656716418	nan	1.8421052631578947	1.3333333333333333	nan	nan	nan	nan	nan	nan	2.8526315789473684	2.6444444444444444	nan	nan	nan	nan	nan	nan	1.41379310345	1.21052631579	nan	nan	nan	nan	nan	nan	-0.257259528131	-0.595029239766	nan	nan	nan	nan	nan	0.0712435233161	79	0.234421364985	55	0.182926829268	15	4	0.0888888888889	7	0.212121212121	0.133333333333	0	0
CLOUD003	CLOUD104	1	Decreasing	0.347826086957	3.1666666666666665	1.5263157894736843	1.1111111111111112	2.8461538461538463	nan	nan	2.6666666666666665	3.6	3.1666666666666665	2.9323308270676693	2.7320261437908497	3.1923076923076925	nan	nan	2.6666666666666665	3.6	2.85714285714	1.25	1.07692307692	2.8	nan	nan	2.5	3.5	1.69047619048	-0.504385964912	-0.743338360985	0.415384615385	nan	nan	1.33333333333	2.3	0.370070778564	124	0.259958071279	366	0.190476190476	24	17	0.326923076923	16	0.380952380952	0.404494382022	0	0
CLOUD003	CLOUD105	0	None	0.327586206897	2.5	1.5263157894736843	1.8888888888888888	1.4615384615384615	nan	2.5	3.0	2.6	2.9761904761904763	2.882591093117409	2.7777777777777777	2.839160839160839	nan	2.75	3.0	3.08	2.38461538462	1.40625	1.83333333333	1.41666666667	nan	2.5	3.0	2.5	0.217948717949	-0.399418016194	-0.388888888889	-0.331585081585	nan	0.5	1.83333333333	0.3	0.23687150838	122	0.227611940299	212	0.262295081967	32	24	0.285714285714	10	0.238095238095	0.182795698925	0	0
CLOUD003	CLOUD106	0	None	0.263888888889	1.8333333333333333	1.8421052631578947	1.8888888888888888	2.230769230769231	nan	2.0	2.0	2.0	2.642857142857143	2.805491990846682	2.7142857142857144	2.8516483516483517	nan	2.0	2.3	2.8	1.95	1.88095238095	1.8125	2.18518518519	nan	2.0	2.07692307692	2.23529411765	0.0333333333333	0.112073662417	-0.385912698413	0.407712657713	nan	1.0	0.260256410256	0.160294117647	0.341232227488	159	0.190647482014	504	0.2	36	36	0.313043478261	19	0.333333333333	0.414634146341	0	0.0
CLOUD003	CLOUD107	0	None	0.387096774194	2.5	1.8421052631578947	1.8888888888888888	2.5384615384615383	nan	2.5	2.3333333333333335	2.6	2.6666666666666665	2.6842105263157894	2.6444444444444444	2.730769230769231	nan	2.75	2.3333333333333335	2.7	2.375	1.625	1.78571428571	2.46666666667	nan	2.5	2.14285714286	2.42857142857	0.708333333333	-0.0960526315789	-0.0698412698413	1.08205128205	nan	1.0	0.47619047619	0.728571428571	0.170731707317	47	0.141993957704	140	0.240963855422	20	5	0.104166666667	8	0.235294117647	0.155844155844	0	0
CLOUD003	CLOUD108	0	None	0.4	nan	2.210526315789474	2.0	3.3076923076923075	nan	nan	2.6666666666666665	nan	nan	2.8421052631578947	2.7222222222222223	3.3076923076923075	nan	nan	2.6666666666666665	nan	nan	2.09523809524	1.90909090909	3.21428571429	nan	nan	2.5	nan	nan	-0.325814536341	-0.646464646465	2.32967032967	nan	nan	1.33333333333	nan	0.131642512077	34	0.0991253644315	109	0.196428571429	22	5	0.0980392156863	6	0.162162162162	0.101265822785	0	0
CLOUD003	CLOUD109	0	None	0.546875	1.6666666666666667	1.3157894736842106	1.7777777777777777	1.1538461538461537	nan	2.0	2.0	1.6	2.9126984126984126	3.077457795431976	3.325102880658436	3.0057692307692307	nan	2.8863636363636362	2.9130434782608696	2.933333333333333	2.20833333333	1.83333333333	2.38888888889	1.77358490566	nan	2.66666666667	2.57692307692	2.23684210526	0.244047619048	0.0820920225091	0.388888888889	0.013969521045	nan	0.757575757576	0.410256410256	0.188357256778	0.306242638398	191	0.203407880724	520	0.314285714286	66	30	0.204081632653	13	0.19696969697	0.305194805195	0	0
CLOUD003	CLOUD110	0	None	0.4125	2.1666666666666665	1.3157894736842106	2.5555555555555554	1.0769230769230769	nan	2.0	2.6666666666666665	2.2	2.9583333333333335	3.013157894736842	3.037037037037037	2.9384615384615387	nan	2.75	2.888888888888889	2.9714285714285715	2.21428571429	1.4358974359	2.4	1.21428571429	nan	2.33333333333	2.66666666667	2.33333333333	0.235119047619	-0.360155195682	0.511111111111	-0.503663003663	nan	0.583333333333	0.75	0.347619047619	0.306370070779	113	0.252796420582	303	0.469565217391	54	25	0.277777777778	8	0.210526315789	0.136363636364	0	0.0
CLOUD003	CLOUD111	0	None	0.25	3.3333333333333335	1.736842105263158	1.3333333333333333	3.3076923076923075	nan	nan	nan	3.4	3.3333333333333335	2.889952153110048	2.6444444444444444	3.3076923076923075	nan	nan	nan	3.4	3.28571428571	1.36666666667	1.21052631579	3.21428571429	nan	nan	nan	3.33333333333	2.11904761905	-0.372567783094	-0.595029239766	2.32967032967	nan	nan	nan	2.13333333333	0.0933503836317	84	0.244186046512	73	0.280898876404	25	10	0.222222222222	7	0.205882352941	0.128205128205	0	0
CLOUD003	CLOUD112	0	None	0.292307692308	1.5	1.6842105263157894	2.4444444444444446	1.5384615384615385	nan	2.0	2.0	1.6	2.5952380952380953	2.6989473684210528	2.6222222222222222	2.670769230769231	nan	2.1	2.0952380952380953	2.6775510204081634	1.96363636364	1.82608695652	2.28571428571	1.84126984127	nan	2.0	2.0	2.09259259259	0.225541125541	0.325034324943	0.530158730159	0.376654456654	nan	0.3	0.285714285714	0.321164021164	0.289094056549	202	0.168333333333	501	0.213675213675	50	32	0.21768707483	19	0.283582089552	0.345070422535	0	0
CLOUD003	CLOUD113	0	None	0.44578313253	1.8333333333333333	1.4210526315789473	1.0	1.7692307692307692	nan	nan	2.0	2.0	2.611111111111111	2.8048245614035086	2.577777777777778	2.7362637362637363	nan	nan	2.6666666666666665	2.727272727272727	1.94444444444	1.51162790698	1.0	1.85185185185	nan	nan	2.22222222222	2.125	0.0277777777778	-0.263591391269	-1.05555555556	0.110093610094	nan	nan	-0.0277777777778	0.106818181818	0.312971342383	178	0.265671641791	415	0.240740740741	39	18	0.181818181818	13	0.254901960784	0.238532110092	0	0.0
CLOUD003	CLOUD114	0	None	0.539682539683	1.3333333333333333	0.9473684210526315	1.2222222222222223	1.7692307692307692	nan	2.0	1.3333333333333333	1.4	2.7419354838709675	2.9347368421052633	2.7847222222222223	2.87995337995338	nan	2.111111111111111	2.56140350877193	2.8448275862068964	2.02941176471	1.67226890756	1.51219512195	2.0	nan	2.09090909091	2.18181818182	2.1746031746	0.217583807717	0.0812162759841	-0.199610433604	0.433566433566	nan	0.479797979798	0.173046251994	0.31943076081	0.287401574803	256	0.173324306026	584	0.233463035019	60	37	0.209039548023	24	0.279069767442	0.337142857143	0	0.0
CLOUD003	CLOUD115	0	None	0.265060240964	1.6666666666666667	1.9473684210526316	2.7777777777777777	1.7692307692307692	nan	2.5	2.0	1.6	2.6451612903225805	2.7578947368421054	2.888888888888889	2.7163461538461537	nan	2.5	2.1666666666666665	2.7103448275862068	1.97297297297	1.88888888889	2.63636363636	1.82222222222	nan	2.33333333333	2.0	1.97058823529	0.209532112758	0.339264828739	0.580808080808	0.312606837607	nan	1.33333333333	0.333333333333	0.167139959432	0.276246334311	211	0.18689105403	471	0.224880382775	47	21	0.154411764706	11	0.169230769231	0.259259259259	0	0.0
CLOUD003	CLOUD116	0	None	0.385714285714	2.3333333333333335	1.7894736842105263	1.4444444444444444	2.5384615384615383	nan	2.0	2.3333333333333335	2.6	3.4270833333333335	3.405263157894737	3.4444444444444446	3.0256410256410255	nan	3.2	2.5	2.6	2.63636363636	2.05128205128	2.25	2.4375	nan	2.82352941176	2.2	2.5	0.719696969697	0.355229419703	0.431286549708	0.386217948718	nan	1.12352941176	0.0333333333333	1.3	0.225874867444	89	0.177644710579	213	0.304347826087	35	19	0.260273972603	6	0.166666666667	0.109756097561	0	0.0
CLOUD003	CLOUD117	0	None	0.444444444444	2.0	1.736842105263158	1.6666666666666667	2.3846153846153846	nan	2.5	2.3333333333333335	2.2	2.9523809523809526	3.111455108359133	2.973856209150327	3.111111111111111	nan	2.75	2.7777777777777777	2.96	1.92307692308	1.84905660377	1.80769230769	2.22727272727	nan	2.5	2.44444444444	2.0	-0.386446886447	-0.0572901454524	-0.247863247863	0.231546231546	nan	0.5	-0.222222222222	-0.3	0.356880733945	156	0.216968011127	389	0.261904761905	44	23	0.242105263158	16	0.340425531915	0.367346938776	0	0
CLOUD003	CLOUD118	0	None	0.392405063291	3.8333333333333335	2.8421052631578947	2.888888888888889	nan	nan	3.5	3.3333333333333335	nan	3.8333333333333335	3.2	3.4444444444444446	nan	nan	3.5	3.3333333333333335	nan	3.71428571429	2.70833333333	2.83333333333	nan	nan	3.33333333333	3.25	nan	2.54761904762	0.187280701754	0.111111111111	nan	nan	2.33333333333	2.08333333333	nan	0.0716049382716	20	0.0507614213198	58	0.0927835051546	9	6	0.122448979592	0	0.0	0.0123456790123	0	0.0
CLOUD003	CLOUD119	0	None	0.376623376623	1.8333333333333333	1.736842105263158	1.6666666666666667	1.6923076923076923	nan	2.5	2.0	1.8	2.6481481481481484	2.8684210526315788	2.7474747474747474	2.7628205128205128	nan	2.5	2.2222222222222223	2.7111111111111112	1.8	1.72340425532	1.55	1.72	nan	2.33333333333	2.0	1.92857142857	-0.0333333333333	-0.0190769476884	-0.505555555556	0.0853846153846	nan	1.33333333333	0.0833333333333	0.0619047619048	0.285957446809	134	0.220394736842	336	0.328859060403	49	29	0.302083333333	14	0.285714285714	0.223140495868	0	0.0
CLOUD003	CLOUD120	0	None	0.193181818182	nan	3.3157894736842106	3.3333333333333335	nan	nan	nan	nan	nan	nan	3.3157894736842106	3.3333333333333335	nan	nan	nan	nan	nan	nan	3.28571428571	3.3	nan	nan	nan	nan	nan	nan	nan	2.24444444444	nan	nan	nan	nan	nan	0.0164556962025	11	0.0307262569832	13	0.0215053763441	2	6	0.117647058824	0	0.0	0.0	0	0
CLOUD003	CLOUD121	0	None	0.352941176471	1.8333333333333333	1.263157894736842	1.1111111111111112	2.3076923076923075	nan	1.0	2.0	2.2	2.5833333333333335	2.7916666666666665	2.688888888888889	2.791208791208791	nan	1.75	2.0	2.7	1.875	1.3488372093	1.375	2.2	nan	1.33333333333	2.0	2.18181818182	-0.0916666666667	-0.363882088943	-0.480555555556	0.458241758242	nan	-0.666666666667	0.833333333333	0.148484848485	0.535211267606	201	0.282700421941	646	0.298013245033	45	33	0.336734693878	31	0.543859649123	0.518248175182	0	0.0
CLOUD003	CLOUD122	0	None	0.507692307692	1.3333333333333333	1.2105263157894737	2.6666666666666665	0.9230769230769231	nan	2.0	2.0	1.2	2.8958333333333335	3.02361673414305	3.1777777777777776	2.998834498834499	nan	2.5	2.9	2.9854545454545454	2.09677419355	1.84536082474	2.52631578947	1.86075949367	nan	2.2	2.53846153846	2.26666666667	0.206893241167	0.161487680343	0.270760233918	0.233719866631	nan	-0.3	0.321794871795	0.339393939394	0.289724310777	227	0.180301826847	578	0.246153846154	64	38	0.176744186047	14	0.181818181818	0.263473053892	0	0.0
CLOUD003	CLOUD123	0	None	0.30303030303	2.8333333333333335	2.6315789473684212	2.6666666666666665	nan	nan	2.5	2.6666666666666665	nan	2.8333333333333335	2.8947368421052633	2.888888888888889	nan	nan	2.5	2.6666666666666665	nan	2.71428571429	2.57142857143	2.54545454545	nan	nan	2.33333333333	2.5	nan	1.54761904762	0.15037593985	-0.010101010101	nan	nan	1.33333333333	1.33333333333	nan	0.0445292620865	12	0.0338983050847	35	0.0898876404494	8	2	0.0434782608696	1	0.030303030303	0.038961038961	0	0.0
CLOUD003	CLOUD124	0	None	0.257142857143	2.1666666666666665	2.473684210526316	2.5555555555555554	2.3846153846153846	nan	2.0	2.6666666666666665	2.2	2.7916666666666665	3.0	2.962962962962963	3.0	nan	2.25	2.7777777777777777	2.85	2.1	2.34615384615	2.41666666667	2.35294117647	nan	2.0	2.5	2.22222222222	0.0583333333333	0.496529786003	0.361111111111	0.593325791855	nan	0.0	-0.166666666667	0.147222222222	0.145317545748	38	0.0881670533643	135	0.14953271028	16	11	0.180327868852	1	0.0263157894737	0.0340909090909	0	0.0
CLOUD003	CLOUD125	0	None	0.4	2.5	2.6842105263157894	3.2222222222222223	2.8461538461538463	nan	3.0	nan	2.8	3.3125	3.473684210526316	3.7037037037037037	3.1538461538461537	nan	3.25	nan	3.2	2.57142857143	2.62962962963	3.2	2.75	nan	3.125	nan	2.75	0.404761904762	0.708576998051	0.894444444444	1.36538461538	nan	0.875	nan	1.05	0.186766275347	33	0.0825	175	0.122222222222	11	8	0.135593220339	0	0.0	0.0	0	0
CLOUD003	CLOUD126	0	None	0.507246376812	2.1666666666666665	1.736842105263158	2.0	2.3846153846153846	nan	3.0	2.0	2.2	2.8333333333333335	3.0123839009287927	2.7222222222222223	3.065934065934066	nan	3.0	2.8666666666666667	2.9	2.15	1.72222222222	1.84615384615	2.22222222222	nan	3.0	2.38461538462	2.21052631579	-0.052380952381	-0.228242174063	-0.709401709402	0.301892551893	nan	0.5	0.117948717949	-0.0251879699248	0.283509341998	96	0.171735241503	349	0.207692307692	27	13	0.149425287356	6	0.166666666667	0.108695652174	0	0.0
CLOUD003	CLOUD127	0	None	0.318181818182	3.1666666666666665	3.0	3.111111111111111	nan	nan	3.0	nan	nan	3.3333333333333335	3.3333333333333335	3.3703703703703702	nan	nan	3.0	nan	nan	3.125	2.95454545455	3.0	nan	nan	3.0	nan	nan	-0.0416666666667	0.3668261563	0.277777777778	nan	nan	0.0	nan	nan	0.105011933174	23	0.0591259640103	88	0.214285714286	21	14	0.269230769231	1	0.0285714285714	0.0246913580247	0	0.0
CLOUD003	CLOUD128	0	None	0.393442622951	nan	1.631578947368421	1.5555555555555556	2.6923076923076925	nan	nan	2.3333333333333335	nan	nan	2.664473684210526	2.5555555555555554	2.6923076923076925	nan	nan	2.3333333333333335	nan	nan	1.37037037037	1.47058823529	2.64285714286	nan	nan	2.25	nan	nan	-0.300682261209	-0.334967320261	1.75824175824	nan	nan	1.08333333333	nan	0.15099009901	85	0.197674418605	122	0.1875	18	7	0.148936170213	8	0.228571428571	0.168831168831	0	0
CLOUD003	CLOUD129	0	None	0.48275862069	2.0	1.5789473684210527	1.4444444444444444	2.1538461538461537	nan	2.0	1.6666666666666667	2.4	2.9	2.898245614035088	2.7777777777777777	2.9038461538461537	nan	2.25	1.6666666666666667	3.066666666666667	1.81818181818	1.44117647059	1.5	1.94117647059	nan	2.0	1.25	2.25	-0.848484848485	-0.513209494324	-0.611111111111	-0.193438914027	nan	-0.5	0.0833333333333	-0.45	0.383937316357	111	0.227459016393	392	0.504273504274	59	22	0.271604938272	15	0.365853658537	0.387096774194	0	0
CLOUD003	CLOUD130	0	None	0.44262295082	2.1666666666666665	1.6842105263157894	1.5555555555555556	2.076923076923077	nan	nan	nan	2.2	2.3333333333333335	2.4586466165413534	2.074074074074074	2.4038461538461537	nan	nan	nan	2.35	2.1	1.53846153846	1.16666666667	2.05882352941	nan	nan	nan	2.11111111111	0.433333333333	-0.0968768074031	-0.888888888889	0.674208144796	nan	nan	nan	0.411111111111	0.265580057526	105	0.178571428571	277	0.201388888889	29	8	0.108108108108	10	0.227272727273	0.32380952381	0	0
CLOUD003	CLOUD131	0	None	0.371428571429	nan	nan	nan	nan	nan	nan	nan	nan	nan	nan	nan	nan	nan	nan	nan	nan	nan	nan	nan	nan	nan	nan	nan	nan	nan	nan	nan	nan	nan	nan	nan	nan	0.0	0	0.0	0	0.0	0	0	0.0	0	0.0	0.0	0	0
CLOUD003	CLOUD132	0	None	0.244186046512	2.3333333333333335	1.4736842105263157	2.0	1.3846153846153846	nan	nan	2.6666666666666665	2.6	2.9444444444444446	2.783625730994152	2.5	2.7403846153846154	nan	nan	2.6666666666666665	3.1333333333333333	2.22222222222	1.21428571429	1.81818181818	1.14285714286	nan	nan	2.5	2.625	-0.111111111111	-0.540100250627	-0.237373737374	-0.554258241758	nan	nan	1.33333333333	0.258333333333	0.362795477903	99	0.227064220183	353	0.42	42	13	0.158536585366	19	0.5	0.46511627907	0	0
CLOUD003	CLOUD133	0	None	0.203125	1.3333333333333333	1.3157894736842106	1.4444444444444444	1.6153846153846154	nan	1.0	2.0	1.6	2.7933333333333334	3.028947368421053	3.011111111111111	2.9326923076923075	nan	2.55	2.740740740740741	2.8545454545454545	1.90322580645	1.72881355932	1.89655172414	1.83783783784	nan	2.08333333333	2.33333333333	2.07407407407	-0.00344086021505	-0.00473907225691	0.0659961685824	0.140722453222	nan	0.433333333333	0.277777777778	0.101346801347	0.385689354276	206	0.242638398115	663	0.270531400966	56	37	0.25	32	0.571428571429	0.482993197279	0	0.0
CLOUD003	CLOUD134	0	None	0.5	2.1666666666666665	1.631578947368421	1.2222222222222223	2.3846153846153846	nan	2.5	2.0	2.2	3.0595238095238093	3.1762013729977117	3.1452991452991452	3.230769230769231	nan	3.0	2.909090909090909	3.066666666666667	2.35	1.78571428571	1.63636363636	2.30769230769	nan	2.75	2.42857142857	2.35294117647	0.0761904761905	-0.178816606734	-0.534576534577	0.230769230769	nan	0.5	0.0800865800866	-0.0137254901961	0.262256809339	113	0.21689059501	337	0.22602739726	33	22	0.191304347826	6	0.153846153846	0.102040816327	0	0
CLOUD003	CLOUD135	0	None	0.209302325581	nan	2.8421052631578947	3.2222222222222223	2.8461538461538463	nan	nan	nan	nan	nan	3.094736842105263	3.388888888888889	2.8461538461538463	nan	nan	nan	nan	nan	2.70833333333	3.09090909091	2.78571428571	nan	nan	nan	nan	nan	0.687280701754	1.53535353535	1.9010989011	nan	nan	nan	nan	0.0506172839506	36	0.0829493087558	41	0.0721649484536	7	6	0.130434782609	2	0.0512820512821	0.0459770114943	0	0
CLOUD003	CLOUD136	0	None	0.2	1.6666666666666667	1.368421052631579	1.4444444444444444	1.8461538461538463	nan	2.0	2.0	1.6	2.683333333333333	2.8128654970760234	2.717171717171717	2.7115384615384617	nan	2.1666666666666665	2.0	2.775	1.8125	1.2972972973	1.45	1.80952380952	nan	2.0	2.0	1.84615384615	-0.0541666666667	-0.457088667615	-0.514646464646	0.174908424908	nan	0.333333333333	0.833333333333	-0.103846153846	0.309090909091	164	0.2624	357	0.267716535433	34	11	0.125	8	0.205128205128	0.186813186813	0	0.0
CLOUD003	CLOUD137	0	None	0.450704225352	4.333333333333333	2.3157894736842106	4.555555555555555	2.3076923076923075	nan	4.5	nan	nan	4.333333333333333	3.3947368421052633	4.555555555555555	2.3076923076923075	nan	4.5	nan	nan	4.28571428571	2.28571428571	4.5	2.14285714286	nan	4.33333333333	nan	nan	3.11904761905	-0.635338345865	3.44444444444	1.25824175824	nan	3.33333333333	nan	nan	0.0694980694981	26	0.0790273556231	54	0.266666666667	24	10	0.192307692308	6	0.176470588235	0.105263157895	0	0
CLOUD003	CLOUD138	0	None	0.345679012346	2.8333333333333335	3.1052631578947367	3.111111111111111	3.076923076923077	nan	nan	2.6666666666666665	2.8	2.8333333333333335	3.1578947368421053	3.111111111111111	3.076923076923077	nan	nan	2.6666666666666665	2.8	2.71428571429	3.0	3.0	2.93333333333	nan	nan	2.4	2.66666666667	1.54761904762	1.07894736842	1.94444444444	1.04871794872	nan	nan	nan	1.46666666667	0.172379032258	15	0.0407608695652	171	0.0851063829787	8	10	0.172413793103	0	0.0	0.0	0	0.0
CLOUD003	CLOUD139	0	None	0.243902439024	1.5	1.5263157894736843	1.6666666666666667	1.7692307692307692	nan	2.0	nan	1.6	2.588888888888889	2.889473684210526	2.9239766081871346	2.623931623931624	nan	2.25	nan	2.6	1.71428571429	1.59183673469	1.67857142857	1.77272727273	nan	2.125	nan	1.78571428571	-0.0857142857143	-0.129215896885	-0.455931495405	0.221445221445	nan	0.125	nan	-0.0809523809524	0.313402061856	181	0.199339207048	456	0.255681818182	45	26	0.236363636364	20	0.327868852459	0.418604651163	0	0.0
CLOUD003	CLOUD140	0	None	0.407407407407	nan	2.5789473684210527	2.4444444444444446	nan	nan	nan	nan	nan	nan	2.5789473684210527	2.4444444444444446	nan	nan	nan	nan	nan	nan	2.52380952381	2.4	nan	nan	nan	nan	nan	nan	nan	1.34444444444	nan	nan	nan	nan	nan	0.0738007380074	10	0.0275482093664	60	0.135922330097	14	15	0.227272727273	0	0.0	0.0108695652174	0	0.0
CLOUD003	CLOUD141	0	None	0.325	1.8333333333333333	1.105263157894737	1.0	1.0769230769230769	nan	2.0	1.6666666666666667	1.8	2.757575757575758	2.858725761772853	2.634920634920635	2.848178137651822	nan	2.0	2.6666666666666665	2.8363636363636364	1.96428571429	1.39473684211	1.13333333333	1.56862745098	nan	2.0	2.0	2.07407407407	-0.0887445887446	-0.298245614035	-0.707936507937	-0.065987933635	nan	1.0	-0.166666666667	-0.0122895622896	0.329204693611	241	0.2173128945	505	0.207317073171	51	37	0.270072992701	10	0.185185185185	0.1875	0	0.0
CLOUD003	CLOUD142	0	None	0.225352112676	1.6666666666666667	1.2105263157894737	1.4444444444444444	1.1538461538461537	nan	2.0	2.0	1.6	2.6354166666666665	2.843859649122807	2.717171717171717	2.7832167832167833	nan	2.1666666666666665	2.2222222222222223	2.72	1.81818181818	1.36734693878	1.45	1.4	nan	2.0	2.0	1.95	-0.0359848484848	-0.337039026137	-0.514646464646	-0.211888111888	nan	0.333333333333	-0.666666666667	0.05	0.325362318841	198	0.256809338521	449	0.301775147929	51	27	0.259615384615	11	0.203703703704	0.211382113821	0	0.0
CLOUD003	CLOUD143	0	None	0.342857142857	1.5	1.368421052631579	1.6666666666666667	1.5384615384615385	nan	2.0	nan	1.6	2.7011494252873565	2.759601706970128	2.522222222222222	2.7834757834757835	nan	2.125	nan	2.84	1.91428571429	1.51785714286	1.63157894737	1.75	nan	2.0	nan	2.13333333333	0.0407224958949	-0.173465758992	-0.273976608187	0.124643874644	nan	0.375	nan	0.213333333333	0.337043908472	209	0.19661335842	545	0.215859030837	49	28	0.178343949045	21	0.318181818182	0.382978723404	0	0
CLOUD003	CLOUD144	0	None	0.323529411765	2.3333333333333335	1.4210526315789473	1.5555555555555556	1.3846153846153846	nan	nan	2.3333333333333335	2.4	2.7083333333333335	2.7578947368421054	2.6666666666666665	2.6615384615384614	nan	nan	2.3333333333333335	2.85	2.2	1.30769230769	1.33333333333	1.21739130435	nan	nan	2.25	2.33333333333	0.0333333333333	-0.488360323887	-0.666666666667	-0.467224080268	nan	nan	1.08333333333	0.133333333333	0.246097337006	120	0.195439739414	268	0.24427480916	32	9	0.107142857143	9	0.195652173913	0.168421052632	0	0.0
CLOUD003	CLOUD145	0	None	0.338461538462	2.6666666666666665	2.6842105263157894	3.4444444444444446	2.6923076923076925	nan	3.0	2.0	2.8	3.2777777777777777	3.3198380566801617	3.4444444444444446	3.292307692307692	nan	3.0	2.8484848484848486	3.311111111111111	2.77777777778	2.625	3.36363636364	2.65217391304	nan	3.0	2.5	2.85714285714	0.361111111111	0.511639676113	0.308080808081	0.667558528428	nan	0.0	0.19696969697	0.490476190476	0.115789473684	91	0.151919866444	99	0.148936170213	14	22	0.239130434783	0	0.0	0.0121951219512	0	0
CLOUD003	CLOUD146	0	None	0.409090909091	2.3333333333333335	2.3157894736842106	2.4444444444444446	2.5384615384615383	nan	2.0	nan	nan	2.3333333333333335	2.8552631578947367	3.0	2.8076923076923075	nan	2.0	nan	nan	2.28571428571	2.22222222222	2.33333333333	2.41176470588	nan	2.0	nan	nan	1.11904761905	0.238669590643	0.111111111111	0.527149321267	nan	1.0	nan	nan	0.160655737705	52	0.104838709677	147	0.150793650794	19	25	0.320512820513	9	0.191489361702	0.202127659574	0	0
CLOUD003	CLOUD147	0	None	0.260869565217	2.3333333333333335	2.5789473684210527	2.6666666666666665	2.8461538461538463	nan	2.0	2.6666666666666665	2.6	3.0416666666666665	3.2280701754385963	3.2626262626262625	2.8461538461538463	nan	2.6875	2.6666666666666665	2.6	2.35714285714	2.45161290323	2.55	2.78571428571	nan	2.4	2.4	2.5	0.0654761904762	0.48889360498	0.44898989899	1.9010989011	nan	0.275	nan	1.3	0.139508928571	82	0.146428571429	125	0.150442477876	17	13	0.1625	0	0.0	0.0344827586207	0	0
CLOUD003	CLOUD148	0	None	0.210526315789	2.5	2.4210526315789473	2.5555555555555554	2.4615384615384617	nan	2.0	nan	2.6	2.857142857142857	3.1710526315789473	3.2222222222222223	2.980769230769231	nan	2.0	nan	2.9714285714285715	2.38461538462	2.41025641026	2.5	2.38095238095	nan	2.0	nan	2.58333333333	0.717948717949	0.564203778677	0.230158730159	0.933836996337	nan	1.0	nan	0.883333333333	0.188992731049	51	0.104938271605	182	0.145161290323	18	16	0.246153846154	2	0.0555555555556	0.0777777777778	0	0.0
CLOUD003	CLOUD149	0	None	0.452054794521	2.3333333333333335	1.736842105263158	1.5555555555555556	2.3846153846153846	nan	2.5	2.6666666666666665	2.4	2.7083333333333335	2.7969924812030076	2.4814814814814814	2.769230769230769	nan	2.5	2.7777777777777777	2.7333333333333334	2.2	1.57692307692	1.33333333333	2.17647058824	nan	2.33333333333	2.5	2.375	0.0333333333333	-0.344129554656	-0.888888888889	0.29185520362	nan	1.33333333333	0.333333333333	0.175	0.209248554913	84	0.214833759591	181	0.457142857143	48	16	0.210526315789	10	0.243902439024	0.16091954023	0	0
CLOUD003	CLOUD150	0	None	0.0	2.5	2.473684210526316	2.4444444444444446	nan	nan	2.0	nan	nan	2.8333333333333335	2.9078947368421053	2.9444444444444446	nan	nan	2.5	nan	nan	2.4	2.4347826087	2.38461538462	nan	nan	2.16666666667	nan	nan	0.358333333333	0.638729977117	0.45405982906	nan	nan	0.291666666667	nan	nan	0.212525667351	41	0.0940366972477	207	0.211009174312	23	12	0.144578313253	2	0.0377358490566	0.126126126126	0	0
CLOUD003	CLOUD151	0	None	0.409836065574	2.1666666666666665	1.631578947368421	1.7777777777777777	2.076923076923077	nan	nan	nan	2.2	2.5	2.7969924812030076	2.6444444444444444	2.4615384615384617	nan	nan	nan	2.5	2.125	1.38461538462	1.5	2.06666666667	nan	nan	nan	2.14285714286	0.458333333333	-0.250722961249	-0.355555555556	0.682051282051	nan	nan	nan	0.442857142857	0.209436133487	82	0.205	182	0.240740740741	26	6	0.0857142857143	8	0.242424242424	0.175	0	0
CLOUD003	CLOUD152	0	None	0.519480519481	1.8333333333333333	1.5789473684210527	1.3333333333333333	1.7692307692307692	nan	2.0	2.3333333333333335	2.0	2.6984126984126986	2.8514619883040937	2.813131313131313	2.7106227106227108	nan	2.3333333333333335	2.6666666666666665	2.6875	2.11111111111	1.8125	1.70967741935	1.91176470588	nan	2.25	2.4	2.19047619048	0.373015873016	0.147002923977	-0.209514499837	0.38429217841	nan	0.75	-0.766666666667	0.396726190476	0.349282296651	164	0.182424916574	365	0.25	38	19	0.202127659574	18	0.367346938776	0.459459459459	0	0
CLOUD003	CLOUD153	0	None	0.239436619718	2.8333333333333335	3.210526315789474	nan	3.076923076923077	nan	nan	nan	2.8	2.8333333333333335	3.210526315789474	nan	3.076923076923077	nan	nan	nan	2.8	2.71428571429	3.15	nan	3.0	nan	nan	nan	2.66666666667	1.54761904762	2.22894736842	nan	2.11538461538	nan	nan	nan	1.46666666667	0.102593010147	1	0.0030303030303	91	0.0786516853933	7	4	0.0869565217391	0	0.0	0.0	0	0
CLOUD003	CLOUD154	0	None	0.307692307692	nan	2.0	1.7777777777777777	nan	nan	nan	3.0	nan	nan	3.2291021671826625	3.238095238095238	nan	nan	nan	3.0	nan	nan	2.0	1.95652173913	nan	nan	nan	3.0	nan	nan	0.108359133127	-0.0633195307108	nan	nan	nan	1.83333333333	nan	0.160045402951	100	0.188679245283	141	0.177304964539	25	27	0.44262295082	9	0.225	0.141176470588	0	0.0
CLOUD003	CLOUD155	0	None	0.344262295082	2.1666666666666665	1.4736842105263157	2.5555555555555554	1.6153846153846154	nan	2.0	2.6666666666666665	3.0	3.1083333333333334	3.142105263157895	3.388888888888889	3.023076923076923	nan	2.966666666666667	2.6666666666666665	3.44	2.38461538462	1.71428571429	2.62962962963	1.47826086957	nan	2.70588235294	2.5	3.1	0.317948717949	-0.0901002506266	0.657407407407	-0.35635451505	nan	0.872549019608	1.33333333333	0.6	0.307865168539	119	0.191318327974	411	0.284916201117	51	22	0.189655172414	11	0.234042553191	0.145454545455	0	0.0
CLOUD003	CLOUD156	0	None	0.549295774648	2.8333333333333335	2.210526315789474	2.3333333333333335	nan	nan	3.0	nan	nan	2.8333333333333335	2.6578947368421053	2.611111111111111	nan	nan	3.0	nan	nan	2.71428571429	2.09523809524	2.27272727273	nan	nan	3.0	nan	nan	1.54761904762	-0.325814536341	-0.282828282828	nan	nan	2.0	nan	nan	0.107975460123	51	0.105590062112	88	0.171717171717	17	3	0.0526315789474	5	0.151515151515	0.106666666667	0	0
CLOUD003	CLOUD157	0	None	0.417910447761	3.1666666666666665	2.3157894736842106	3.111111111111111	nan	nan	2.5	3.6666666666666665	nan	3.1666666666666665	3.0350877192982457	3.111111111111111	nan	nan	2.5	3.6666666666666665	nan	2.875	2.18181818182	2.90909090909	nan	nan	2.25	3.5	nan	0.708333333333	-0.0725677830941	0.853535353535	nan	nan	0.25	2.33333333333	nan	0.0721518987342	24	0.0693641618497	57	0.313953488372	27	6	0.115384615385	1	0.030303030303	0.0384615384615	0	0
CLOUD003	CLOUD158	0	None	0.430769230769	2.0	1.5263157894736843	nan	2.0	nan	nan	2.0	2.0	2.6041666666666665	2.688995215311005	nan	2.6634615384615383	nan	nan	2.888888888888889	2.7	2.0	1.5	nan	2.04761904762	nan	nan	2.44444444444	2.15384615385	0.208333333333	-0.011961722488	nan	0.538003663004	nan	nan	0.694444444444	0.328846153846	0.272572402044	106	0.171799027553	320	0.216417910448	29	6	0.0681818181818	9	0.1875	0.311926605505	0	0
CLOUD003	CLOUD159	0	None	0.358208955224	2.0	2.3684210526315788	2.5555555555555554	2.4615384615384617	nan	2.0	2.3333333333333335	2.2	3.1041666666666665	3.3216374269005846	3.425925925925926	3.2	nan	2.8	2.8	3.12	2.14285714286	2.32142857143	2.6	2.27777777778	nan	2.42857142857	2.375	2.2	-0.27380952381	0.122598162072	0.377777777778	0.0931623931624	nan	0.328571428571	0.108333333333	-0.3	0.04375	25	0.0631313131313	35	0.0568181818182	5	15	0.294117647059	0	0.0	0.0	0	0.0
CLOUD003	CLOUD160	0	None	0.291139240506	2.0	1.2105263157894737	1.8888888888888888	1.0769230769230769	nan	3.0	nan	2.0	2.576923076923077	2.8421052631578947	3.0444444444444443	2.57085020242915	nan	3.0	nan	2.6166666666666667	2.15789473684	1.43137254902	2.0	1.28125	nan	3.0	nan	2.17647058824	0.414304993252	-0.192805082559	-0.155555555556	-0.20862854251	nan	2.0	nan	0.434803921569	0.367883211679	204	0.250614250614	504	0.281609195402	49	29	0.197278911565	14	0.264150943396	0.261904761905	0	0.0
CLOUD003	CLOUD161	0	None	0.223529411765	2.3333333333333335	2.526315789473684	nan	2.5384615384615383	nan	nan	nan	2.4	2.3333333333333335	2.526315789473684	nan	2.5384615384615383	nan	nan	nan	2.4	2.28571428571	2.5	nan	2.5	nan	nan	nan	2.33333333333	1.11904761905	1.57894736842	nan	1.61538461538	nan	nan	nan	1.13333333333	0.0872727272727	21	0.0545454545455	72	0.0869565217391	8	5	0.0943396226415	4	0.1	0.0722891566265	0	0
CLOUD003	CLOUD162	0	None	0.181818181818	nan	2.736842105263158	2.6666666666666665	nan	nan	nan	2.3333333333333335	nan	nan	2.736842105263158	2.6666666666666665	nan	nan	nan	2.3333333333333335	nan	nan	2.7	2.6	nan	nan	nan	2.25	nan	nan	1.77894736842	1.54444444444	nan	nan	nan	1.08333333333	nan	0.0854392298436	8	0.0234604105572	71	0.03125	3	4	0.0816326530612	0	0.0	0.0	0	0.0
CLOUD003	CLOUD163	0	None	0.344262295082	2.6666666666666665	1.4210526315789473	1.2222222222222223	1.7692307692307692	nan	2.0	3.0	nan	3.3333333333333335	3.0105263157894737	2.888888888888889	2.6	nan	2.75	3.0	nan	2.66666666667	1.46153846154	1.5	1.27777777778	nan	2.25	3.0	nan	0.833333333333	-0.18451417004	-0.355555555556	-0.206837606838	nan	-0.25	1.83333333333	nan	0.293467336683	145	0.238095238095	292	0.28313253012	47	21	0.201923076923	9	0.209302325581	0.159574468085	0	0.0
CLOUD003	CLOUD164	0	None	0.263157894737	2.5	2.0526315789473686	2.0	2.5384615384615383	nan	nan	nan	2.6	2.75	2.7017543859649122	2.0	2.923076923076923	nan	nan	nan	2.9	2.375	1.95454545455	1.8	2.53333333333	nan	nan	nan	2.57142857143	0.208333333333	0.0334928229665	0.744444444444	0.648717948718	nan	nan	nan	0.371428571429	0.0917874396135	42	0.0997624703088	76	0.166666666667	15	3	0.0555555555556	6	0.181818181818	0.101265822785	0	0
CLOUD003	CLOUD165	0	None	0.287671232877	1.5	1.631578947368421	2.3333333333333335	1.4615384615384615	nan	2.0	2.0	1.6	2.611111111111111	2.7027863777089784	2.8518518518518516	2.683257918552036	nan	2.25	2.2222222222222223	2.6933333333333334	1.7619047619	1.58333333333	2.16666666667	1.56666666667	nan	2.0	2.0	1.95	-0.0714285714286	-0.0730134158927	0.277777777778	-0.0532428355958	nan	0.5	0.333333333333	0.0833333333333	0.346953405018	118	0.167375886525	484	0.271676300578	47	20	0.151515151515	20	0.3125	0.396825396825	0	0
CLOUD003	CLOUD166	0	None	0.280701754386	2.5	2.4210526315789473	2.5555555555555554	2.6923076923076925	nan	2.5	2.0	3.6	3.0416666666666665	3.2280701754385963	3.2222222222222223	3.2857142857142856	nan	2.5	2.6666666666666665	3.6	2.4	2.38235294118	2.375	2.65	nan	2.25	2.4	3.5	0.483333333333	0.694633642931	0.53373015873	1.0510989011	nan	0.75	0.519047619048	2.3	0.296963946869	97	0.147865853659	313	0.270676691729	36	20	0.235294117647	14	0.2	0.26	0	0.0
CLOUD003	CLOUD167	0	None	0.213114754098	3.0	1.736842105263158	1.4444444444444444	nan	nan	3.0	2.3333333333333335	nan	3.0	2.6842105263157894	2.611111111111111	nan	nan	3.0	2.3333333333333335	nan	3.0	1.57692307692	1.4	nan	nan	3.0	2.25	nan	1.83333333333	0.013013302487	-0.322222222222	nan	nan	2.0	1.08333333333	nan	0.10353227771	55	0.14745308311	85	0.197802197802	18	6	0.103448275862	7	0.212121212121	0.12987012987	0	0
CLOUD003	CLOUD168	0	None	0.142857142857	1.8333333333333333	1.631578947368421	2.3333333333333335	1.6153846153846154	nan	1.5	1.6666666666666667	2.0	2.6777777777777776	2.7848970251716247	2.7936507936507935	2.7788461538461537	nan	1.6666666666666667	2.0	2.816666666666667	2.0	1.66666666667	2.0625	1.72413793103	nan	1.4	1.66666666667	2.23529411765	0.2	0.0282227307399	0.292658730159	0.0582725464191	nan	-0.1	-0.5	0.326960784314	0.351906158358	193	0.181390977444	480	0.229508196721	42	24	0.2	22	0.349206349206	0.379310344828	0	0
CLOUD003	CLOUD169	0	None	0.1875	1.8333333333333333	1.6842105263157894	1.8888888888888888	1.6923076923076923	nan	2.0	2.0	1.8	2.6805555555555554	2.945773524720893	2.9444444444444446	2.9175824175824174	nan	2.25	3.074074074074074	2.7363636363636363	2.0	1.86538461538	2.05882352941	1.9512195122	nan	2.16666666667	2.58333333333	2.07407407407	0.125	0.18675622623	0.128267973856	0.298746984723	nan	0.541666666667	0.416666666667	0.169528619529	0.289783281734	169	0.198823529412	468	0.297435897436	58	29	0.266055045872	9	0.147540983607	0.21897810219	0	0.0
CLOUD003	CLOUD170	0	None	0.342105263158	2.5	1.6842105263157894	1.4444444444444444	2.6923076923076925	nan	nan	nan	2.6	2.888888888888889	2.695906432748538	2.3333333333333335	3.0	nan	nan	nan	3.0	2.44444444444	1.42857142857	1.13333333333	2.5625	nan	nan	nan	2.5	-0.222222222222	-0.492481203008	-0.672222222222	0.177884615385	nan	nan	nan	-0.2	0.261599210267	83	0.184444444444	265	0.235294117647	28	9	0.105882352941	7	0.175	0.114942528736	0	0
CLOUD003	CLOUD171	0	None	0.203389830508	2.3333333333333335	1.4210526315789473	1.2222222222222223	1.5384615384615385	nan	nan	3.0	2.4	2.5	2.723112128146453	2.513888888888889	2.681318681318681	nan	nan	3.0	2.5	2.25	1.2619047619	1.32	1.45	nan	nan	3.0	2.28571428571	0.0833333333333	-0.59393047837	-0.548055555556	-0.434615384615	nan	nan	1.83333333333	0.0857142857143	0.216106014271	118	0.223062381853	212	0.244444444444	33	14	0.175	8	0.222222222222	0.164705882353	0	0
CLOUD003	CLOUD172	0	None	0.344086021505	2.6666666666666665	1.4210526315789473	1.0	2.0	nan	nan	2.6666666666666665	2.8	3.0	2.8359133126934983	2.6262626262626263	2.5384615384615383	nan	nan	2.8333333333333335	2.8	2.625	1.36111111111	1.05	1.86666666667	nan	nan	2.6	2.66666666667	-0.0416666666667	-0.47170622635	-0.823737373737	-0.517948717949	nan	nan	-0.566666666667	1.46666666667	0.0843672456576	106	0.228941684665	68	0.161904761905	17	15	0.30612244898	7	0.2	0.156626506024	0	0
CLOUD003	CLOUD173	0	None	0.232142857143	2.1666666666666665	1.894736842105263	2.2222222222222223	1.9230769230769231	nan	nan	2.6666666666666665	2.2	2.6923076923076925	2.726973684210526	2.4074074074074074	2.730769230769231	nan	nan	2.8333333333333335	2.753846153846154	2.05263157895	1.77142857143	2.0	1.88888888889	nan	nan	2.6	2.22222222222	0.232118758435	0.13162593985	-0.0555555555556	0.325702075702	nan	nan	-0.0666666666667	0.368376068376	0.3328125	137	0.202962962963	426	0.202380952381	34	17	0.146551724138	9	0.183673469388	0.179487179487	0	0
CLOUD003	CLOUD174	0	None	0.206896551724	1.8333333333333333	1.6842105263157894	3.3333333333333335	1.6153846153846154	nan	nan	2.3333333333333335	2.0	2.75	2.93343653250774	3.3333333333333335	2.8725961538461537	nan	nan	2.3333333333333335	2.8214285714285716	2.11764705882	1.90566037736	3.3	1.91111111111	nan	nan	2.25	2.24242424242	0.165266106443	0.161078334015	2.24444444444	0.245245726496	nan	nan	1.08333333333	0.25670995671	0.281935846933	181	0.185831622177	501	0.22131147541	54	32	0.196319018405	11	0.157142857143	0.191082802548	0	0
CLOUD003	CLOUD175	0	None	0.328358208955	2.1666666666666665	1.5263157894736843	2.888888888888889	1.3846153846153846	nan	3.5	3.0	2.2	3.0	2.9005847953216373	3.3703703703703702	2.855769230769231	nan	3.5	3.2222222222222223	3.066666666666667	2.33333333333	1.46428571429	2.75	1.38095238095	nan	3.33333333333	3.0	2.375	0.0	-0.401211361738	0.0277777777778	-0.378663003663	nan	2.33333333333	-0.166666666667	0.00833333333333	0.2383531961	73	0.165909090909	220	0.305785123967	37	17	0.223684210526	8	0.216216216216	0.14606741573	0	0.0
CLOUD003	CLOUD176	0	None	0.195652173913	2.6666666666666665	2.5789473684210527	2.5555555555555554	nan	nan	2.0	nan	nan	2.933333333333333	3.08187134502924	3.111111111111111	nan	nan	2.6	nan	nan	2.54545454545	2.46428571429	2.41176470588	nan	nan	2.28571428571	nan	nan	0.578787878788	0.543233082707	0.356209150327	nan	nan	0.485714285714	nan	nan	0.112884834664	45	0.0868725868726	99	0.214953271028	23	16	0.307692307692	1	0.025641025641	0.0121951219512	0	0
CLOUD003	CLOUD177	0	None	0.184210526316	2.5	2.526315789473684	3.3333333333333335	2.5384615384615383	nan	nan	nan	2.6	2.5	2.9473684210526314	3.3333333333333335	2.5384615384615383	nan	nan	nan	2.6	2.42857142857	2.52380952381	3.3	2.5	nan	nan	nan	2.5	1.2619047619	0.602756892231	2.24444444444	1.61538461538	nan	nan	nan	1.3	0.18932038835	18	0.0448877805486	195	0.102564102564	12	1	0.0142857142857	1	0.025641025641	0.0444444444444	0	0
CLOUD003	CLOUD178	0	None	0.21686746988	1.6666666666666667	1.894736842105263	2.5555555555555554	1.7692307692307692	nan	2.0	2.6666666666666665	1.6	2.75	2.9239766081871346	3.111111111111111	2.7094017094017095	nan	2.6	2.6666666666666665	2.6666666666666665	1.95	1.91891891892	2.41176470588	1.72727272727	nan	2.28571428571	2.5	1.78571428571	0.0690476190476	0.220088509562	0.356209150327	0.120435120435	nan	0.485714285714	1.33333333333	-0.136507936508	0.256499133449	132	0.158844765343	296	0.24358974359	38	20	0.21978021978	9	0.15	0.286885245902	0	0
CLOUD003	CLOUD179	0	None	0.0735294117647	2.6666666666666665	1.9473684210526316	2.0	2.769230769230769	nan	2.5	2.6666666666666665	3.0	3.033333333333333	3.0150375939849625	2.5555555555555554	3.1153846153846154	nan	2.5	2.6666666666666665	3.2	2.63636363636	1.92307692308	1.81818181818	2.70588235294	nan	2.33333333333	2.5	3.0	0.769696969697	0.144881434355	-0.737373737374	0.946266968326	nan	1.33333333333	1.33333333333	0.966666666667	0.137032842582	71	0.128856624319	121	0.130434782609	12	11	0.174603174603	2	0.05	0.0666666666667	0	0.0
CLOUD003	CLOUD180	0	None	0.282051282051	2.6666666666666665	1.8421052631578947	2.4444444444444446	2.076923076923077	nan	2.0	3.0	3.6	3.2222222222222223	3.0105263157894737	3.0952380952380953	3.1538461538461537	nan	2.75	3.0	3.8	2.66666666667	1.91176470588	2.4375	2.0	nan	2.33333333333	3.0	3.57142857143	0.5	0.0907120743034	0.239087301587	0.215384615385	nan	-0.166666666667	1.33333333333	1.87142857143	0.229347826087	96	0.161344537815	211	0.313432835821	42	23	0.247311827957	6	0.146341463415	0.115384615385	0	0.0
CLOUD003	CLOUD181	0	None	0.281690140845	2.5	1.5263157894736843	1.3333333333333333	nan	nan	2.0	2.6666666666666665	nan	2.888888888888889	2.9263157894736844	2.8271604938271606	nan	nan	2.25	2.6666666666666665	nan	2.44444444444	1.31034482759	1.44444444444	nan	nan	2.0	2.5	nan	0.277777777778	-0.460707803993	-0.444444444444	nan	nan	0.0	1.33333333333	nan	0.165071770335	64	0.180790960452	138	0.343137254902	35	13	0.191176470588	6	0.181818181818	0.12987012987	0	0.0
CLOUD003	CLOUD182	0	None	0.403846153846	2.1666666666666665	2.0	nan	1.9230769230769231	nan	nan	3.0	2.2	2.611111111111111	2.736842105263158	nan	2.730769230769231	nan	nan	3.0	2.6666666666666665	2.11111111111	1.91304347826	nan	1.82352941176	nan	nan	3.0	2.125	0.277777777778	0.116990846682	nan	0.0639140271493	nan	nan	1.83333333333	0.258333333333	0.20119047619	42	0.105263157895	169	0.25	27	5	0.0892857142857	8	0.163265306122	0.165048543689	0	0
CLOUD003	CLOUD183	0	None	0.190476190476	nan	2.0526315789473686	1.8888888888888888	nan	nan	nan	nan	nan	nan	2.9789473684210526	2.9555555555555557	nan	nan	nan	nan	nan	nan	2.0	1.92857142857	nan	nan	nan	nan	nan	nan	-0.421052631579	-0.626984126984	nan	nan	nan	nan	nan	0.259825327511	68	0.139344262295	238	0.183673469388	18	8	0.145454545455	8	0.210526315789	0.238095238095	0	0
CLOUD003	CLOUD184	0	None	0.22619047619	2.3333333333333335	1.894736842105263	1.8888888888888888	2.6153846153846154	nan	2.5	2.0	2.8	3.1574074074074074	3.1854636591478696	3.1333333333333333	3.2435897435897436	nan	2.9285714285714284	2.8	3.272727272727273	2.5	2.0	2.15789473684	2.56	nan	2.77777777778	2.44444444444	2.875	0.166666666667	-0.0401002506266	-0.197660818713	0.550384615385	nan	0.420634920635	0.211111111111	0.493181818182	0.216132368149	125	0.186567164179	209	0.309523809524	39	26	0.222222222222	8	0.186046511628	0.135922330097	0	0.0
CLOUD003	CLOUD185	0	None	0.392857142857	nan	nan	nan	nan	nan	nan	nan	nan	nan	nan	nan	nan	nan	nan	nan	nan	nan	nan	nan	nan	nan	nan	nan	nan	nan	nan	nan	nan	nan	nan	nan	nan	0.0	0	0.0	0	0.0	0	0	0.0	0	0.0	0.0	0	0
CLOUD003	CLOUD186	0	None	0.208955223881	1.5	1.1578947368421053	3.0	1.0	nan	3.0	1.6666666666666667	1.6	2.7023809523809526	2.848684210526316	3.2777777777777777	2.8125	nan	3.0	2.2222222222222223	2.808333333333333	1.85294117647	1.47457627119	2.92307692308	1.42222222222	nan	3.0	1.83333333333	1.96551724138	-0.135154061625	-0.271476360393	0.367521367521	-0.290518162393	nan	2.0	-0.333333333333	-0.0886494252874	0.334645669291	191	0.186705767351	425	0.22869955157	51	30	0.206896551724	16	0.228571428571	0.213793103448	0	0.0
CLOUD003	CLOUD187	0	None	0.208333333333	2.5	1.4736842105263157	1.6666666666666667	1.5384615384615385	nan	nan	2.0	2.6	3.0625	2.871345029239766	2.5238095238095237	2.911242603550296	nan	nan	2.6	3.15	2.42857142857	1.43243243243	1.625	1.5	nan	nan	2.375	2.61538461538	0.0744047619048	-0.377509088035	-0.287698412698	-0.230769230769	nan	nan	0.308333333333	0.227884615385	0.263157894737	135	0.210280373832	265	0.244897959184	36	12	0.151898734177	8	0.173913043478	0.210526315789	0	0.0
CLOUD003	CLOUD188	0	None	0.287878787879	2.6666666666666665	2.3157894736842106	2.6666666666666665	2.6923076923076925	nan	2.5	nan	3.0	2.9583333333333335	3.0	3.25	2.8076923076923075	nan	2.8333333333333335	nan	3.0	2.5	2.18518518519	2.61538461538	2.6	nan	2.6	nan	2.83333333333	0.208333333333	0.201632553606	0.434829059829	0.715384615385	nan	0.6	nan	1.63333333333	0.0666666666667	41	0.0987951807229	54	0.247422680412	24	10	0.125	5	0.142857142857	0.0714285714286	0	0
CLOUD003	CLOUD189	0	None	0.258620689655	2.5	2.5789473684210527	2.888888888888889	3.0	nan	2.0	2.0	3.0	3.0	3.1871345029239766	3.361111111111111	3.0	nan	2.7142857142857144	2.3333333333333335	3.0	2.46153846154	2.5	2.82352941176	2.92857142857	nan	2.55555555556	2.0	3.0	0.437728937729	0.690058479532	0.892973856209	2.04395604396	nan	0.698412698413	-0.666666666667	1.8	0.196881091618	54	0.109979633401	202	0.213675213675	25	20	0.227272727273	6	0.133333333333	0.070796460177	0	0.0
CLOUD003	CLOUD190	0	None	0.216216216216	3.0	3.210526315789474	3.2222222222222223	3.230769230769231	nan	2.5	3.0	3.2	3.0	3.210526315789474	3.2222222222222223	3.230769230769231	nan	2.5	3.0	3.2	2.85714285714	3.15	3.1	3.21428571429	nan	2.33333333333	3.0	3.16666666667	1.69047619048	2.22894736842	2.04444444444	2.32967032967	nan	1.33333333333	nan	1.96666666667	0.012836970475	12	0.0352941176471	10	0.0119047619048	1	0	0.0	0	0.0	0.0	0	0
CLOUD003	CLOUD191	0	None	0.202898550725	2.1666666666666665	1.4736842105263157	3.2222222222222223	1.3076923076923077	nan	nan	3.0	2.2	2.625	2.986842105263158	3.6	2.6853146853146854	nan	nan	3.0	2.7	2.1	1.51428571429	3.07142857143	1.25	nan	nan	3.0	2.22222222222	-0.0666666666667	-0.438016917293	0.315873015873	-0.498251748252	nan	nan	nan	0.0222222222222	0.258919469929	125	0.220458553792	254	0.237037037037	32	10	0.15873015873	9	0.219512195122	0.172413793103	0	0.0
CLOUD003	CLOUD192	0	None	0.174418604651	2.6666666666666665	2.1052631578947367	1.8888888888888888	2.6923076923076925	nan	2.0	2.0	2.8	3.1785714285714284	3.195906432748538	3.0987654320987654	3.269230769230769	nan	2.8333333333333335	2.8333333333333335	3.292307692307692	2.65	2.13513513514	2.05555555556	2.55555555556	nan	2.5	2.52631578947	2.88888888889	0.340476190476	0.158526948001	-0.111111111111	0.492368742369	nan	0.166666666667	0.328399122807	0.45811965812	0.194092827004	129	0.177685950413	184	0.265486725664	30	22	0.261904761905	6	0.15	0.137931034483	0	0.0
CLOUD003	CLOUD193	0	None	0.319444444444	1.3333333333333333	1.5263157894736843	2.3333333333333335	1.3076923076923077	nan	nan	nan	1.2	2.7142857142857144	2.846052631578947	2.6666666666666665	2.8119658119658117	nan	nan	nan	2.7942857142857145	1.9512195122	1.76271186441	2.27272727273	1.73469387755	nan	nan	nan	2.075	0.055981416957	0.0791592328278	0.217171717172	0.113967381825	nan	nan	nan	0.146428571429	0.314141414141	207	0.183510638298	622	0.26171875	67	35	0.208333333333	23	0.294871794872	0.341317365269	0	0
CLOUD003	CLOUD194	0	None	0.140625	2.5	2.4210526315789473	2.3333333333333335	nan	nan	1.5	nan	nan	2.5	2.8289473684210527	2.8333333333333335	nan	nan	1.5	nan	nan	2.28571428571	2.30434782609	2.15384615385	nan	nan	1.33333333333	nan	nan	1.11904761905	0.258295194508	-0.0267094017094	nan	nan	0.333333333333	nan	nan	0.249727371865	56	0.109161793372	229	0.183673469388	18	17	0.242857142857	11	0.22	0.326923076923	0	0
CLOUD003	CLOUD195	0	None	0.267605633803	1.8333333333333333	1.9473684210526316	2.111111111111111	1.9230769230769231	nan	2.0	3.0	2.0	2.45	2.789473684210526	3.138888888888889	2.5307692307692307	nan	2.0	3.0	2.54	1.875	1.93548387097	2.15384615385	1.91304347826	nan	2.0	3.0	2.06666666667	0.158333333333	0.472764572722	0.598290598291	0.478428093645	nan	0.5	1.83333333333	0.316666666667	0.244680851064	106	0.153179190751	322	0.141104294479	23	11	0.0990990990991	4	0.0714285714286	0.169491525424	0	0.0
CLOUD003	CLOUD196	1	Decreasing	0.397435897436	1.6666666666666667	1.7894736842105263	1.8888888888888888	1.8461538461538463	nan	2.0	2.6666666666666665	1.6	2.4444444444444446	2.598684210526316	2.3333333333333335	2.5934065934065935	nan	2.0	2.6666666666666665	2.5	1.66666666667	1.7037037037	1.72727272727	1.8	nan	2.0	2.5	1.72727272727	-0.0833333333333	0.0951510721248	-0.328282828283	0.272527472527	nan	1.0	1.33333333333	-0.0560606060606	0.276576576577	92	0.171322160149	307	0.296	37	19	0.231707317073	8	0.190476190476	0.177570093458	0	0.0
CLOUD003	CLOUD197	0	None	0.27397260274	nan	nan	nan	nan	nan	nan	nan	nan	nan	nan	nan	nan	nan	nan	nan	nan	nan	nan	nan	nan	nan	nan	nan	nan	nan	nan	nan	nan	nan	nan	nan	nan	0.0	0	0.0	0	0.0	0	0	0.0	0	0.0	0.0	0	0
CLOUD003	CLOUD198	0	None	0.516129032258	2.3333333333333335	1.4736842105263157	1.4444444444444444	2.3076923076923075	nan	2.5	1.3333333333333333	2.4	3.1041666666666665	3.1151315789473686	3.126984126984127	3.237762237762238	nan	3.125	2.8333333333333335	3.2	2.35714285714	1.72549019608	2.03333333333	2.29166666667	nan	2.83333333333	2.09090909091	2.45454545455	0.190476190476	-0.195562435501	-0.0936507936508	0.316142191142	nan	0.458333333333	-0.263257575758	0.0878787878788	0.29178470255	137	0.270216962525	309	0.426470588235	58	26	0.329113924051	8	0.2	0.134020618557	0	0.0
CLOUD003	CLOUD199	1	Increasing	0.6	2.6666666666666665	1.4210526315789473	1.0	2.3076923076923075	nan	nan	1.6666666666666667	3.0	3.2083333333333335	2.9078947368421053	2.3968253968253967	3.1538461538461537	nan	nan	1.6666666666666667	3.45	2.4	1.1935483871	0.8125	2.31578947368	nan	nan	1.25	3.0	-0.266666666667	-0.852504244482	-1.24305555556	0.181174089069	nan	nan	0.0833333333333	0.3	0.368534482759	104	0.272251308901	342	0.544444444444	49	15	0.272727272727	21	0.5	0.383177570093	0	0
CLOUD003	CLOUD200	0	None	0.261538461538	2.1666666666666665	1.8421052631578947	2.7777777777777777	1.7692307692307692	nan	3.0	2.6666666666666665	2.4	3.1875	3.2997711670480547	3.5714285714285716	3.3119658119658117	nan	3.0	3.6666666666666665	3.257142857142857	2.54545454545	2.02380952381	2.8125	2.03225806452	nan	3.0	2.83333333333	2.73684210526	0.566287878788	0.254930805274	0.756944444444	0.397642679901	nan	0.5	0.666666666667	0.786842105263	0.206297502714	96	0.176146788991	190	0.264705882353	27	22	0.247191011236	8	0.222222222222	0.175824175824	0	0.0
CLOUD003	CLOUD201	0	None	0.212121212121	2.5	1.631578947368421	1.5555555555555556	2.8461538461538463	nan	nan	2.6666666666666665	2.6	2.75	2.963157894736842	2.8055555555555554	3.1025641025641026	nan	nan	2.888888888888889	2.8	2.375	1.51724137931	1.64705882353	2.75	nan	nan	2.66666666667	2.42857142857	0.208333333333	-0.153811252269	-0.408496732026	1.19871794872	nan	nan	1.0	0.228571428571	0.259842519685	75	0.208333333333	264	0.315315315315	35	13	0.158536585366	8	0.222222222222	0.142857142857	0	0.0
CLOUD003	CLOUD202	0	None	0.206349206349	3.1666666666666665	1.7894736842105263	2.888888888888889	1.6923076923076923	nan	2.5	2.3333333333333335	3.4	3.1666666666666665	2.6842105263157894	2.888888888888889	2.6666666666666665	nan	2.5	2.3333333333333335	3.4	3.0	1.44	2.8	1.26315789474	nan	2.33333333333	2.25	3.33333333333	1.83333333333	-0.147719298246	1.74444444444	-0.288124156545	nan	1.33333333333	1.08333333333	2.13333333333	0.159859976663	70	0.207100591716	137	0.2	18	6	0.0882352941176	8	0.228571428571	0.144578313253	0	0.0
CLOUD003	CLOUD203	0	None	0.205882352941	3.1666666666666665	2.5789473684210527	2.5555555555555554	3.1538461538461537	nan	3.0	2.6666666666666665	3.2	3.1666666666666665	3.1403508771929824	3.185185185185185	3.1538461538461537	nan	3.0	2.6666666666666665	3.2	3.14285714286	2.40909090909	2.33333333333	3.07142857143	nan	3.0	2.4	3.16666666667	1.97619047619	-0.011961722488	-0.222222222222	2.18681318681	nan	2.0	nan	1.96666666667	0.0866910866911	27	0.0731707317073	71	0.168421052632	16	11	0.224489795918	5	0.142857142857	0.0909090909091	0	0.0
CLOUD003	CLOUD204	0	None	0.645833333333	2.1666666666666665	2.473684210526316	nan	2.3846153846153846	nan	nan	2.0	2.2	3.1153846153846154	3.3782894736842106	nan	3.331730769230769	nan	nan	3.0	3.2	2.31578947368	2.42857142857	nan	2.41379310345	nan	nan	2.61111111111	2.44444444444	0.0337381916329	0.413768796992	nan	0.435427718833	nan	nan	0.344444444444	0.12905982906	0.232333010649	52	0.115299334812	240	0.175572519084	23	20	0.27027027027	0	0.0	0.0104166666667	0	0
CLOUD003	CLOUD205	0	None	0.536231884058	1.5	1.0526315789473684	1.0	1.6923076923076923	nan	2.0	1.6666666666666667	1.6	2.718213058419244	2.831578947368421	2.6746031746031744	2.8009516256938936	nan	2.0	2.0833333333333335	2.80625	2.06796116505	1.73880597015	1.13043478261	1.97272727273	nan	2.0	1.84210526316	2.23762376238	0.298201714877	0.21775333857	-0.710835058661	0.485019104607	nan	1.0	0.0816885964912	0.43345709571	0.281377435433	270	0.172523961661	621	0.189591078067	51	38	0.175925925926	23	0.264367816092	0.309392265193	0	0.0
CLOUD003	CLOUD206	0	None	0.275510204082	2.3333333333333335	1.7894736842105263	1.7777777777777777	2.4615384615384617	nan	2.0	2.0	2.4	2.7333333333333334	2.7526315789473683	2.6507936507936507	2.9358974358974357	nan	2.5	2.2222222222222223	2.8	2.18181818182	1.62068965517	1.5625	2.36842105263	nan	2.0	2.0	2.3	-0.0848484848485	-0.150362976407	-0.27876984127	0.31713900135	nan	0.0	-0.166666666667	0.0	0.253045923149	69	0.166666666667	270	0.2578125	33	8	0.117647058824	7	0.170731707317	0.126436781609	0	0.0
CLOUD003	CLOUD207	0	None	0.266666666667	3.1666666666666665	3.263157894736842	3.4444444444444446	3.1538461538461537	nan	3.0	nan	3.2	3.1666666666666665	3.263157894736842	3.4444444444444446	3.1538461538461537	nan	3.0	nan	3.2	3.125	3.14285714286	3.36363636364	3.07142857143	nan	3.0	nan	3.16666666667	nan	nan	nan	2.18681318681	nan	nan	nan	1.96666666667	0.0166666666667	20	0.0503778337531	13	0.0352941176471	3	1	0.0222222222222	1	0.0294117647059	0.0131578947368	0	0.0
CLOUD003	CLOUD208	0	None	0.30985915493	nan	2.789473684210526	2.6666666666666665	nan	nan	nan	nan	nan	nan	3.2736842105263158	3.185185185185185	nan	nan	nan	nan	nan	nan	2.625	2.58333333333	nan	nan	nan	nan	nan	nan	0.303947368421	0.194444444444	nan	nan	nan	nan	nan	0.070351758794	6	0.0173913043478	56	0.0619469026549	7	9	0.173076923077	0	0.0	0.0133333333333	0	0
CLOUD003	CLOUD209	1	Decreasing	0.358974358974	1.5	1.8421052631578947	2.6666666666666665	1.7692307692307692	nan	2.5	2.3333333333333335	1.6	2.6944444444444446	2.856140350877193	3.0277777777777777	2.769230769230769	nan	2.75	2.5	2.7333333333333334	1.66666666667	1.79411764706	2.46153846154	1.78260869565	nan	2.5	2.2	1.85714285714	-0.208333333333	0.106398348813	0.280982905983	0.0979933110368	nan	0.5	0.0333333333333	-0.120634920635	0.301043219076	111	0.154596100279	404	0.285714285714	42	17	0.163461538462	14	0.233333333333	0.363636363636	0	0
CLOUD003	CLOUD210	0	None	0.333333333333	nan	1.7894736842105263	1.4444444444444444	nan	nan	nan	nan	nan	nan	2.5350877192982457	2.3333333333333335	nan	nan	nan	nan	nan	nan	1.44	1.13333333333	nan	nan	nan	nan	nan	nan	-0.231052631579	-0.672222222222	nan	nan	nan	nan	nan	0.113065326633	62	0.168021680217	90	0.202127659574	19	4	0.0851063829787	7	0.184210526316	0.126582278481	0	0
CLOUD003	CLOUD211	0	None	0.311111111111	2.3333333333333335	2.473684210526316	nan	2.3846153846153846	nan	nan	3.0	2.4	2.6666666666666665	2.8815789473684212	nan	2.7884615384615383	nan	nan	3.0	2.75	2.2	2.34782608696	nan	2.23529411765	nan	nan	3.0	2.33333333333	0.283333333333	0.676773455378	nan	0.600678733032	nan	nan	1.83333333333	0.383333333333	0.255020080321	43	0.102380952381	254	0.273381294964	38	23	0.353846153846	6	0.146341463415	0.1	0	0
CLOUD003	CLOUD212	0	None	0.145161290323	2.6666666666666665	1.5789473684210527	1.3333333333333333	2.0	nan	2.5	nan	2.8	2.75	2.8157894736842106	2.6555555555555554	2.641025641025641	nan	2.5	nan	2.8	2.5	1.41935483871	1.31578947368	1.8125	nan	2.33333333333	nan	2.57142857143	0.333333333333	-0.585031126203	-0.889766081871	-0.238782051282	nan	1.33333333333	nan	0.371428571429	0.274817136886	139	0.321016166282	263	0.24	30	12	0.214285714286	10	0.25641025641	0.252873563218	0	0.0
CLOUD003	CLOUD213	0	None	0.253968253968	2.6666666666666665	1.5263157894736843	1.3333333333333333	1.9230769230769231	nan	2.5	2.3333333333333335	2.8	2.888888888888889	2.7697368421052633	2.3950617283950617	2.7846153846153845	nan	2.5	2.6666666666666665	2.8	2.44444444444	1.45714285714	1.22222222222	1.83333333333	nan	2.33333333333	2.4	2.66666666667	0.111111111111	-0.463909774436	-0.888888888889	-0.151282051282	nan	1.33333333333	0.233333333333	1.46666666667	0.321723189734	146	0.287401574803	351	0.338983050847	40	23	0.239583333333	9	0.209302325581	0.233644859813	0	0
CLOUD003	CLOUD214	0	None	0.16091954023	2.0	2.210526315789474	nan	2.1538461538461537	nan	nan	nan	2.0	2.5277777777777777	2.5701754385964914	nan	2.5384615384615383	nan	nan	nan	2.6333333333333333	2.0	2.12	nan	2.05263157895	nan	nan	nan	2.0	0.25	0.615614035088	nan	0.584682860999	nan	nan	nan	0.216666666667	0.248770894789	74	0.134057971014	253	0.125	16	5	0.0819672131148	0	0.0	0.0322580645161	0	0.0
CLOUD003	CLOUD215	0	None	0.222222222222	2.1666666666666665	2.3684210526315788	3.4444444444444446	2.3076923076923075	nan	nan	3.0	2.2	2.6875	2.824561403508772	3.4444444444444446	2.7777777777777777	nan	nan	3.0	2.725	2.07142857143	2.28571428571	3.4	2.22727272727	nan	nan	3.0	2.15384615385	0.0297619047619	0.475772765246	2.34444444444	0.453768453768	nan	nan	nan	0.0788461538462	0.212065813528	77	0.142329020333	232	0.147887323944	21	5	0.0617283950617	1	0.0243902439024	0.0449438202247	0	0.0
CLOUD003	CLOUD216	0	None	0.285714285714	nan	nan	nan	nan	nan	nan	nan	nan	nan	nan	nan	nan	nan	nan	nan	nan	nan	nan	nan	nan	nan	nan	nan	nan	nan	nan	nan	nan	nan	nan	nan	nan	0.0	0	0.0	0	0.0	0	0	0.0	0	0.0	0.0	0	0.0
CLOUD003	CLOUD217	0	None	0.323529411765	2.5	2.0526315789473686	1.8888888888888888	2.769230769230769	nan	2.0	2.6666666666666665	3.0	2.9444444444444446	2.8026315789473686	2.6222222222222222	2.769230769230769	nan	2.0	2.6666666666666665	3.0	2.44444444444	2.0	1.85714285714	2.71428571429	nan	2.0	2.5	2.83333333333	-0.222222222222	-0.0460526315789	-0.298412698413	1.82967032967	nan	1.0	1.33333333333	1.63333333333	0.133097762073	67	0.147577092511	113	0.367346938776	36	14	0.135922330097	7	0.179487179487	0.116279069767	0	0.0
CLOUD003	CLOUD218	0	None	0.25	1.6666666666666667	1.5263157894736843	2.3333333333333335	1.3846153846153846	nan	3.0	nan	1.6	2.5128205128205128	2.6353383458646618	2.888888888888889	2.5714285714285716	nan	3.0	nan	2.5538461538461537	1.84210526316	1.57575757576	2.27272727273	1.51851851852	nan	3.0	nan	1.83333333333	0.0600539811066	0.0118478013215	-0.282828282828	-0.00895400895401	nan	2.0	nan	0.0179487179487	0.300081766149	142	0.168846611177	367	0.2375	38	12	0.122448979592	11	0.174603174603	0.30303030303	0	0
CLOUD003	CLOUD219	0	None	0.287671232877	1.3333333333333333	0.8421052631578947	0.8888888888888888	1.4615384615384615	nan	1.5	1.6666666666666667	1.4	2.7338308457711444	2.852832718739524	2.793103448275862	2.798507462686567	nan	1.95	2.3333333333333335	2.8298507462686566	2.05714285714	1.72727272727	1.39473684211	1.94557823129	nan	1.83333333333	2.04545454545	2.23021582734	0.30092395167	0.201124554293	-0.436680782416	0.471410607871	nan	0.133333333333	0.247208931419	0.440663588532	0.260450160772	281	0.150106837607	648	0.192307692308	55	36	0.153846153846	29	0.308510638298	0.368421052632	0	0.0
CLOUD003	CLOUD220	0	None	0.232876712329	nan	nan	nan	nan	nan	nan	nan	nan	nan	nan	nan	nan	nan	nan	nan	nan	nan	nan	nan	nan	nan	nan	nan	nan	nan	nan	nan	nan	nan	nan	nan	nan	0.0	0	0.0	0	0.0	0	0	0.0	0	0.0	0.0	0	0
CLOUD003	CLOUD221	0	None	0.283582089552	1.5	1.0	1.0	1.8461538461538463	nan	nan	nan	1.6	2.6222222222222222	2.8802631578947366	2.6944444444444446	2.8496503496503496	nan	nan	nan	2.68	1.80952380952	1.32203389831	1.08	1.97142857143	nan	nan	nan	1.95	0.0428571428571	-0.336518733274	-0.756805555556	0.336813186813	nan	nan	nan	0.15	0.316426949281	202	0.218851570964	418	0.275510204082	54	25	0.231481481481	12	0.214285714286	0.315384615385	0	0
CLOUD003	CLOUD222	0	None	0.48	2.1666666666666665	1.631578947368421	1.5555555555555556	1.8461538461538463	nan	3.0	3.0	2.2	2.7777777777777777	2.7017543859649122	2.4166666666666665	2.7884615384615383	nan	3.0	3.3333333333333335	2.8	1.88888888889	1.4	1.38461538462	1.64705882353	nan	3.0	3.0	1.875	-0.277777777778	-0.521052631579	-0.67094017094	-0.362556561086	nan	2.0	0.333333333333	-0.325	0.175903614458	83	0.210659898477	146	0.323529411765	33	12	0.2	7	0.205882352941	0.155844155844	0	0
CLOUD003	CLOUD223	0	None	0.417910447761	2.5	2.526315789473684	3.2222222222222223	2.5384615384615383	nan	3.0	2.0	2.6	3.0476190476190474	3.0977443609022557	3.2222222222222223	3.0549450549450547	nan	3.0	2.7333333333333334	3.1142857142857143	2.53846153846	2.42307692308	3.2	2.4	nan	3.0	2.125	2.66666666667	0.300366300366	0.430595720069	2.14444444444	0.443956043956	nan	2.0	-0.141666666667	0.395238095238	0.0877403846154	36	0.0777537796976	73	0.0106382978723	1	16	0.290909090909	0	0.0	0.0	0	0
CLOUD003	CLOUD224	0	None	0.125	3.0	2.8947368421052633	3.0	3.3076923076923075	nan	nan	2.0	3.0	3.4166666666666665	3.4526315789473685	3.2777777777777777	3.6153846153846154	nan	nan	2.8333333333333335	3.5	3.0	2.83333333333	2.90909090909	3.25	nan	nan	2.2	3.0	-0.166666666667	0.412280701754	0.353535353535	0.365384615385	nan	nan	-0.466666666667	-0.2	0.173076923077	44	0.0971302428256	162	0.181818181818	22	20	0.338983050847	3	0.0857142857143	0.0864197530864	0	0
CLOUD003	CLOUD225	0	None	0.289855072464	2.1666666666666665	1.4210526315789473	2.2222222222222223	1.2307692307692308	nan	nan	2.3333333333333335	2.2	2.7916666666666665	2.7157894736842105	2.611111111111111	2.707692307692308	nan	nan	2.3333333333333335	2.9	2.2	1.24137931034	2.18181818182	1.08695652174	nan	nan	2.2	2.33333333333	0.0333333333333	-0.479673321234	-0.373737373737	-0.597658862876	nan	nan	nan	0.133333333333	0.269784172662	120	0.220183486239	300	0.221374045802	29	8	0.0963855421687	12	0.230769230769	0.277777777778	0	0
CLOUD003	CLOUD226	0	None	0.294117647059	2.1666666666666665	1.4210526315789473	1.4444444444444444	2.230769230769231	nan	2.5	2.6666666666666665	2.2	3.066666666666667	3.0526315789473686	3.1358024691358026	2.5641025641025643	nan	3.0454545454545454	2.6666666666666665	2.533333333333333	2.52380952381	1.53658536585	1.96296296296	2.125	nan	2.92307692308	2.5	2.125	0.490476190476	-0.202649083907	0.101851851852	0.240384615385	nan	1.1048951049	1.33333333333	-0.075	0.314079422383	90	0.185950413223	348	0.293333333333	44	19	0.1484375	9	0.195652173913	0.138613861386	0	0
CLOUD003	CLOUD227	0	None	0.0806451612903	2.0	2.4210526315789473	3.2222222222222223	2.3076923076923075	nan	3.0	nan	2.0	3.0	3.0631578947368423	3.2222222222222223	2.9615384615384617	nan	3.0	nan	2.95	2.09090909091	2.29166666667	3.2	2.17647058824	nan	3.0	nan	2.0	-0.175757575758	0.270614035088	2.14444444444	0.0418552036199	nan	2.0	nan	-0.45	0.169456066946	65	0.134020618557	162	0.174603174603	22	10	0.153846153846	0	0.0	0.0348837209302	0	0
CLOUD003	CLOUD228	0	None	0.261538461538	nan	nan	nan	nan	nan	nan	nan	nan	nan	nan	nan	nan	nan	nan	nan	nan	nan	nan	nan	nan	nan	nan	nan	nan	nan	nan	nan	nan	nan	nan	nan	nan	0.0	0	0.0	0	0.0	0	0	0.0	0	0.0	0.0	0	0
CLOUD003	CLOUD229	0	None	0.25	2.1666666666666665	1.631578947368421	1.4444444444444444	1.8461538461538463	nan	2.0	3.0	2.2	2.857142857142857	2.917293233082707	2.8830409356725144	2.905982905982906	nan	2.0	3.0	2.966666666666667	2.23076923077	1.70212765957	1.71428571429	1.86363636364	nan	2.0	3.0	2.27272727273	0.135531135531	-0.129639257719	-0.236006683375	-0.13209013209	nan	1.0	1.83333333333	-0.0939393939394	0.24645030426	147	0.203319502075	243	0.183544303797	29	16	0.225352112676	11	0.255813953488	0.171717171717	0	0
CLOUD003	CLOUD230	0	None	0.103448275862	2.6666666666666665	2.3684210526315788	2.3333333333333335	3.076923076923077	nan	2.0	2.3333333333333335	nan	2.75	2.7017543859649122	2.7555555555555555	3.076923076923077	nan	2.25	2.3333333333333335	nan	2.5	2.24	2.21428571429	3.0	nan	2.0	2.25	nan	0.333333333333	0.485614035088	0.35873015873	2.11538461538	nan	0.0	1.08333333333	nan	0.249045801527	67	0.121818181818	261	0.18320610687	24	11	0.154929577465	3	0.0769230769231	0.182795698925	0	0.0
CLOUD003	CLOUD231	0	None	0.268292682927	2.0	2.1578947368421053	3.0	2.1538461538461537	nan	nan	nan	2.2	2.5	3.014354066985646	3.388888888888889	2.7846153846153845	nan	nan	nan	2.6666666666666665	1.88888888889	2.03333333333	2.84615384615	2.16666666667	nan	nan	nan	2.25	-0.111111111111	0.157735247209	0.540598290598	0.382051282051	nan	nan	nan	0.216666666667	0.304518664047	52	0.106995884774	310	0.193548387097	24	23	0.291139240506	10	0.243902439024	0.318181818182	0	0
CLOUD003	CLOUD232	0	None	0.5	2.8333333333333335	1.2105263157894737	0.7777777777777778	2.076923076923077	nan	2.5	3.0	3.4	3.388888888888889	3.011842105263158	2.7509578544061304	3.3365384615384617	nan	2.75	3.0	3.65	2.66666666667	1.27118644068	1.23684210526	2.14285714286	nan	2.5	3.0	3.33333333333	-0.0833333333333	-0.649866190901	-0.69802379512	-0.116758241758	nan	0.0	1.83333333333	0.133333333333	0.395939086294	165	0.3095684803	390	0.282258064516	35	23	0.302631578947	18	0.473684210526	0.445652173913	0	0
CLOUD003	CLOUD233	0	None	0.341463414634	2.3333333333333335	2.473684210526316	2.7777777777777777	2.769230769230769	nan	2.5	nan	2.6	2.888888888888889	3.4157894736842107	3.488888888888889	3.0384615384615383	nan	2.5	nan	2.9	2.0	2.34482758621	2.71428571429	2.6	nan	2.33333333333	nan	2.28571428571	-0.666666666667	-0.126225045372	-0.0412698412698	0.215384615385	nan	1.33333333333	nan	-0.414285714286	0.0572472594397	53	0.114224137931	47	0.166666666667	17	5	0.0943396226415	0	0.0	0.012987012987	0	0
CLOUD003	CLOUD234	0	None	0.301204819277	1.3333333333333333	1.105263157894737	1.1111111111111112	1.6153846153846154	nan	1.5	2.0	1.4	2.710027100271003	2.8154024767801857	2.7134502923976607	2.7705022250476796	nan	2.05	2.3666666666666667	2.8033333333333332	2.02325581395	1.74838709677	1.32142857143	1.94029850746	nan	1.83333333333	2.0	2.208	0.263093212327	0.194981524019	-0.523600668338	0.452377337723	nan	0.283333333333	0.133333333333	0.408	0.264072847682	269	0.149527515286	638	0.204861111111	59	39	0.1875	24	0.255319148936	0.333333333333	0	0.0
CLOUD003	CLOUD235	0	None	0.246753246753	2.1666666666666665	1.8421052631578947	1.8888888888888888	2.6923076923076925	nan	2.0	2.0	2.6	3.2681159420289854	3.3242784380305603	3.3296296296296295	2.6923076923076925	nan	2.977272727272727	2.8333333333333335	2.6	2.55172413793	2.1	2.35897435897	2.64285714286	nan	2.70833333333	2.46666666667	2.5	0.36331834083	0.195076400679	0.303418803419	1.75824175824	nan	0.640151515152	0.133333333333	1.3	0.261216350947	148	0.187579214195	262	0.260869565217	36	28	0.282828282828	13	0.254901960784	0.194444444444	0	0.0
CLOUD003	CLOUD236	0	None	0.30303030303	2.6666666666666665	2.736842105263158	2.6666666666666665	nan	nan	2.5	nan	nan	2.6666666666666665	2.736842105263158	2.6666666666666665	nan	nan	2.5	nan	nan	2.57142857143	2.7	2.6	nan	nan	2.33333333333	nan	nan	1.40476190476	1.77894736842	1.54444444444	nan	nan	1.33333333333	nan	nan	0.0883084577114	12	0.0330578512397	71	0.0561797752809	5	21	0.308823529412	7	0.184210526316	0.192771084337	0	0
CLOUD003	CLOUD237	0	None	0.402597402597	1.6666666666666667	2.1052631578947367	2.6666666666666665	2.076923076923077	nan	2.5	2.0	1.8	2.6025641025641026	2.789473684210526	2.6666666666666665	2.78021978021978	nan	2.5	2.0	2.723076923076923	1.78947368421	2.0	2.6	2.07407407407	nan	2.33333333333	2.0	2.0	0.0458839406208	0.471804511278	1.54444444444	0.582315832316	nan	1.33333333333	0.833333333333	0.223076923077	0.325680272109	85	0.141430948419	383	0.132911392405	21	21	0.203883495146	14	0.304347826087	0.360824742268	0	0
CLOUD003	CLOUD238	0	None	0.349397590361	2.1666666666666665	1.9473684210526316	2.0	2.076923076923077	nan	nan	nan	2.2	2.6666666666666665	2.710526315789474	2.0	2.8205128205128207	nan	nan	nan	2.8	2.11111111111	1.86956521739	1.8	2.125	nan	nan	nan	2.375	-0.222222222222	-0.176487414188	0.744444444444	0.0737179487179	nan	nan	nan	0.00833333333333	0.196777905639	44	0.111392405063	171	0.241071428571	27	12	0.181818181818	7	0.2	0.134146341463	0	0
CLOUD003	CLOUD239	0	None	0.190476190476	2.6666666666666665	1.6842105263157894	1.6666666666666667	1.6923076923076923	nan	2.0	3.0	3.0	3.1	2.8991228070175437	2.6527777777777777	2.717948717948718	nan	2.3333333333333335	3.0	3.0	2.63636363636	1.51612903226	1.58823529412	1.31578947368	nan	2.2	3.0	3.0	0.869696969697	-0.0299235993209	-0.0298202614379	-0.318825910931	nan	0.7	1.83333333333	1.8	0.227941176471	79	0.210666666667	217	0.315315315315	35	17	0.207317073171	11	0.289473684211	0.173913043478	0	0.0
CLOUD003	CLOUD240	0	None	0.246913580247	3.1666666666666665	2.473684210526316	2.3333333333333335	nan	nan	3.0	3.0	nan	3.3333333333333335	2.9157894736842107	2.814814814814815	nan	nan	3.0	3.0	nan	3.125	2.45833333333	2.33333333333	nan	nan	3.0	3.0	nan	0.458333333333	0.337280701754	0.111111111111	nan	nan	2.0	1.83333333333	nan	0.131264916468	13	0.0344827586207	110	0.278846153846	29	16	0.20253164557	2	0.0588235294118	0.05	0	0.0
CLOUD003	CLOUD241	0	None	0.157894736842	2.1666666666666665	1.894736842105263	2.111111111111111	2.3846153846153846	nan	2.5	2.0	2.2	3.1333333333333333	3.1052631578947367	3.088888888888889	3.1794871794871793	nan	2.8333333333333335	2.8205128205128207	3.2	2.5	2.02941176471	2.21428571429	2.44	nan	2.6	2.5	2.6	0.233333333333	0.0416924664603	-0.14126984127	0.513717948718	nan	0.433333333333	0.333333333333	0.3	0.152542372881	100	0.162074554295	135	0.190909090909	21	31	0.3875	5	0.135135135135	0.0919540229885	0	0.0
CLOUD003	CLOUD242	0	None	0.188679245283	4.0	2.210526315789474	2.111111111111111	nan	nan	4.0	2.6666666666666665	nan	4.0	3.1315789473684212	3.111111111111111	nan	nan	4.0	2.6666666666666665	nan	4.0	2.2	2.33333333333	nan	nan	4.0	2.5	nan	2.83333333333	0.278947368421	0.277777777778	nan	nan	3.0	1.33333333333	nan	0.108241082411	56	0.126696832579	88	0.173913043478	16	13	0.213114754098	8	0.216216216216	0.144578313253	0	0.0
CLOUD003	CLOUD243	0	None	0.264705882353	1.5	1.368421052631579	1.7777777777777777	1.4615384615384615	nan	2.0	2.6666666666666665	1.8	2.717391304347826	2.8403508771929826	2.7936507936507935	2.8224852071005917	nan	2.5	2.9166666666666665	2.8	1.89655172414	1.57142857143	1.8125	1.74358974359	nan	2.2	2.71428571429	2.14814814815	-0.0309845077461	-0.0829573934837	-0.385912698413	0.108974358974	nan	0.0333333333333	0.297619047619	0.198148148148	0.296470588235	182	0.223039215686	504	0.240174672489	55	31	0.196202531646	13	0.25	0.313559322034	0	0.0
CLOUD003	CLOUD244	0	None	0.306666666667	2.0	1.5263157894736843	1.4444444444444444	2.0	nan	3.0	2.3333333333333335	2.0	2.8055555555555554	3.191729323308271	3.2444444444444445	3.0	nan	3.0	2.7222222222222223	2.8	2.33333333333	1.95081967213	2.20512820513	2.13043478261	nan	3.0	2.33333333333	2.3	0.5	0.101195611981	0.116239316239	0.445819397993	nan	2.0	0.166666666667	0.5	0.235632183908	158	0.201017811705	246	0.236263736264	43	19	0.186274509804	7	0.175	0.148936170213	0	0
CLOUD003	CLOUD245	0	None	0.232142857143	2.1666666666666665	1.4736842105263157	2.0	1.3076923076923077	nan	nan	nan	2.2	2.6666666666666665	2.768421052631579	2.7777777777777777	2.6153846153846154	nan	nan	nan	2.7333333333333334	2.22222222222	1.34482758621	1.92307692308	1.09523809524	nan	nan	nan	2.25	0.222222222222	-0.326225045372	-0.257478632479	-0.476877289377	nan	nan	nan	0.216666666667	0.254838709677	100	0.228310502283	237	0.301587301587	38	13	0.185714285714	8	0.205128205128	0.155555555556	0	0
CLOUD003	CLOUD246	0	None	0.285714285714	2.3333333333333335	2.4210526315789473	3.111111111111111	2.3846153846153846	nan	2.0	2.6666666666666665	2.4	2.8333333333333335	3.0894736842105264	3.4074074074074074	2.9615384615384617	nan	2.5	2.7777777777777777	2.96	2.27272727273	2.31034482759	3.0	2.36842105263	nan	2.25	2.5	2.4	0.306060606061	0.389292196007	1.11111111111	0.650472334683	nan	0.75	0.333333333333	0.4	0.17697228145	68	0.13627254509	166	0.117647058824	14	18	0.219512195122	8	0.173913043478	0.342342342342	0	0.0
CLOUD003	CLOUD247	0	None	0.225806451613	2.0	1.1578947368421053	1.3333333333333333	1.2307692307692308	nan	2.5	2.3333333333333335	2.0	2.4166666666666665	2.710526315789474	2.6555555555555554	2.4871794871794872	nan	2.5	2.3333333333333335	2.4	2.0	1.18918918919	1.31578947368	1.13636363636	nan	2.33333333333	2.25	2.0	0.25	-0.592974553501	-0.889766081871	-0.470473970474	nan	1.33333333333	1.08333333333	0.3	0.323051948052	182	0.23125794155	398	0.266666666667	40	14	0.122807017544	16	0.242424242424	0.365671641791	0	0.0
CLOUD003	CLOUD248	0	None	0.178571428571	3.1666666666666665	2.0	2.0	3.076923076923077	nan	nan	nan	3.4	3.1666666666666665	2.9157894736842107	2.7777777777777777	3.076923076923077	nan	nan	nan	3.4	3.0	1.83333333333	1.92307692308	2.92857142857	nan	nan	nan	3.33333333333	1.83333333333	-0.287719298246	-0.257478632479	2.04395604396	nan	nan	nan	2.13333333333	0.205700123916	79	0.195544554455	166	0.241758241758	22	4	0.0833333333333	7	0.184210526316	0.120481927711	0	0
CLOUD003	CLOUD249	0	None	0.230769230769	2.0	1.1578947368421053	1.2222222222222223	1.2307692307692308	nan	2.0	2.6666666666666665	2.0	2.7037037037037037	2.954087346024636	2.9326599326599325	2.6880341880341883	nan	2.5	2.6666666666666665	2.7	2.08333333333	1.48484848485	1.78571428571	1.38709677419	nan	2.36363636364	2.5	2.11764705882	0.277777777778	-0.255353082901	-0.163780663781	-0.0530741659774	nan	0.474747474747	1.33333333333	0.33431372549	0.301792114695	178	0.21760391198	421	0.214611872146	47	24	0.172661870504	9	0.166666666667	0.176991150442	0	0.0
CLOUD003	CLOUD250	0	None	0.125	2.5	2.473684210526316	2.4444444444444446	2.4615384615384617	nan	nan	nan	2.6	2.7222222222222223	3.0789473684210527	3.1703703703703705	2.8461538461538463	nan	nan	nan	2.8	2.33333333333	2.27027027027	2.33333333333	2.3125	nan	nan	nan	2.375	0.166666666667	0.293662083136	0.177777777778	0.427884615385	nan	nan	nan	0.175	0.259482758621	142	0.172121212121	301	0.2	29	22	0.21568627451	8	0.205128205128	0.151515151515	0	0
CLOUD003	CLOUD251	0	None	0.295774647887	2.1666666666666665	1.3157894736842106	1.0	2.076923076923077	nan	2.0	2.0	2.2	2.880952380952381	2.9743954480796586	2.905349794238683	3.019230769230769	nan	2.5384615384615383	2.8	2.95	2.14814814815	1.57142857143	1.58333333333	2.19047619048	nan	2.26666666667	2.38461538462	2.30769230769	0.171957671958	-0.187461897988	-0.342592592593	0.618360805861	nan	0.382051282051	0.317948717949	0.420192307692	0.321987746767	198	0.231850117096	473	0.205	41	30	0.211267605634	10	0.172413793103	0.2	0	0.0
CLOUD003	CLOUD252	0	None	0.0579710144928	nan	nan	nan	nan	nan	nan	nan	nan	nan	nan	nan	nan	nan	nan	nan	nan	nan	nan	nan	nan	nan	nan	nan	nan	nan	nan	nan	nan	nan	nan	nan	nan	0.0	0	0.0	0	0.0	0	0	0.0	0	0.0	0.0	0	0.0
CLOUD003	CLOUD253	0	None	0.254545454545	2.8333333333333335	2.8421052631578947	3.2222222222222223	2.769230769230769	nan	2.5	2.0	3.0	2.8333333333333335	3.094736842105263	3.5	2.8846153846153846	nan	2.5	2.0	3.0	2.71428571429	2.66666666667	3.09090909091	2.6	nan	2.33333333333	1.6	3.0	1.54761904762	0.545614035088	0.0353535353535	0.715384615385	nan	1.33333333333	nan	1.8	0.038036809816	35	0.0872817955112	31	0.0505050505051	5	7	0.12962962963	0	0.0	0.0246913580247	0	0.0
CLOUD003	CLOUD254	0	None	0.392156862745	2.1666666666666665	1.8421052631578947	2.111111111111111	2.076923076923077	nan	3.0	nan	2.2	2.6333333333333333	2.7969924812030076	2.7777777777777777	2.753846153846154	nan	3.0	nan	2.65	2.18181818182	1.80769230769	1.90909090909	2.05555555556	nan	3.0	nan	2.22222222222	0.315151515152	0.100925390399	-1.14646464646	0.47094017094	nan	2.0	nan	0.397222222222	0.243455497382	63	0.129098360656	279	0.240875912409	33	13	0.14606741573	3	0.0714285714286	0.112244897959	0	0
CLOUD003	CLOUD255	0	None	0.2	1.8333333333333333	2.1578947368421053	2.2222222222222223	nan	nan	1.5	2.0	nan	2.6296296296296298	2.8181818181818183	2.5185185185185186	nan	nan	2.0	2.5238095238095237	nan	1.8	2.03333333333	2.08333333333	nan	nan	1.5	2.2	nan	-0.255555555556	0.203189792663	0.0277777777778	nan	nan	-0.5	0.17619047619	nan	0.292792792793	64	0.117216117216	325	0.233576642336	32	21	0.214285714286	11	0.211538461538	0.317757009346	0	0
CLOUD003	CLOUD256	0	None	0.586206896552	1.8333333333333333	1.5789473684210527	2.888888888888889	1.6153846153846154	nan	2.5	2.6666666666666665	2.2	2.7857142857142856	3.016194331983806	3.3015873015873014	2.8974358974358974	nan	2.8	2.6666666666666665	2.933333333333333	1.92307692308	1.59375	2.75	1.57894736842	nan	2.57142857143	2.5	2.375	-0.24358974359	-0.327302631579	0.623015873016	-0.305668016194	nan	0.571428571429	1.33333333333	0.175	0.349278663629	85	0.165369649805	460	0.260563380282	37	16	0.144144144144	17	0.28813559322	0.392	0	0.0
CLOUD003	CLOUD257	0	None	0.418918918919	2.6666666666666665	1.7894736842105263	1.3333333333333333	nan	nan	2.5	nan	nan	3.0	2.9707602339181287	2.7936507936507935	nan	nan	2.75	nan	nan	2.625	1.64285714286	1.25	nan	nan	2.5	nan	nan	0.458333333333	-0.333751044277	-0.734126984127	nan	nan	0.5	nan	nan	0.229838709677	73	0.186700767263	228	0.240384615385	25	10	0.123456790123	6	0.166666666667	0.103448275862	0	0
CLOUD003	CLOUD258	0	None	0.315789473684	3.1666666666666665	2.210526315789474	2.0	2.1538461538461537	nan	nan	3.0	3.4	3.3333333333333335	2.973684210526316	2.0	3.0	nan	nan	3.0	3.5	3.0	2.12	1.8	2.11764705882	nan	nan	3.0	3.28571428571	1.33333333333	0.0322807017544	0.744444444444	0.233031674208	nan	nan	nan	1.58571428571	0.147826086957	43	0.112860892388	119	0.323529411765	33	16	0.235294117647	7	0.205882352941	0.113924050633	0	0
CLOUD003	CLOUD259	0	None	0.313725490196	nan	2.526315789473684	nan	2.5384615384615383	nan	nan	2.3333333333333335	nan	nan	2.526315789473684	nan	2.5384615384615383	nan	nan	2.3333333333333335	nan	nan	2.5	nan	2.5	nan	nan	2.25	nan	nan	1.57894736842	nan	1.61538461538	nan	nan	1.08333333333	nan	0.0335483870968	16	0.045584045584	26	0.146341463415	12	7	0.148936170213	4	0.121212121212	0.106666666667	0	0
CLOUD003	CLOUD260	0	None	0.285714285714	2.1666666666666665	2.4210526315789473	2.7777777777777777	2.5384615384615383	nan	2.5	2.6666666666666665	2.6	3.013888888888889	3.273182957393484	3.3703703703703702	3.2167832167832167	nan	2.8	2.6666666666666665	3.15	2.27777777778	2.45	2.72222222222	2.5	nan	2.57142857143	2.5	2.46153846154	0.361111111111	0.647994987469	0.444444444444	0.888111888112	nan	0.371428571429	1.33333333333	0.574038461538	0.235457063712	49	0.102083333333	255	0.189189189189	28	21	0.216494845361	5	0.116279069767	0.0816326530612	0	0
CLOUD003	CLOUD261	0	None	0.333333333333	2.6666666666666665	2.9473684210526314	3.111111111111111	nan	nan	2.5	nan	nan	2.7916666666666665	3.1789473684210527	3.2666666666666666	nan	nan	2.625	nan	nan	2.4	2.75	2.85714285714	nan	nan	2.33333333333	nan	nan	0.108333333333	0.728947368421	0.701587301587	nan	nan	0.208333333333	nan	nan	0.134872417983	16	0.0430107526882	111	0.207547169811	22	12	0.176470588235	0	0.0	0.0114942528736	0	0
CLOUD003	CLOUD262	0	None	0.426470588235	2.0	1.4736842105263157	1.3333333333333333	1.8461538461538463	nan	2.5	2.0	2.0	2.875	2.983666061705989	2.7936507936507935	2.9554655870445345	nan	2.75	2.814814814814815	2.95	2.13636363636	1.70833333333	1.25	1.96875	nan	2.5	2.41666666667	2.2380952381	0.157196969697	-0.0747882637629	-0.734126984127	0.242029352227	nan	0.5	0.25	0.225595238095	0.298947368421	161	0.242835595777	426	0.31875	51	22	0.183333333333	6	0.139534883721	0.12380952381	0	0
CLOUD003	CLOUD263	0	None	0.238095238095	3.0	2.5789473684210527	3.111111111111111	nan	nan	nan	3.0	nan	3.0	3.1842105263157894	3.111111111111111	nan	nan	nan	3.0	nan	2.85714285714	2.42857142857	3.0	nan	nan	nan	3.0	nan	1.69047619048	-0.492481203008	1.94444444444	nan	nan	nan	1.83333333333	nan	0.0809464508095	12	0.0353982300885	65	0.258823529412	22	7	0.148936170213	6	0.176470588235	0.075	0	0
CLOUD003	CLOUD264	0	None	0.404761904762	2.8333333333333335	1.736842105263158	1.5555555555555556	2.1538461538461537	nan	2.5	2.3333333333333335	3.0	3.5	2.9595141700404857	2.6666666666666665	3.1025641025641026	nan	2.5	2.7777777777777777	3.6	2.875	1.25	1.2380952381	2.0625	nan	2.33333333333	2.33333333333	3.14285714286	0.708333333333	-0.286437246964	-0.44246031746	0.0112179487179	nan	1.33333333333	0.166666666667	0.942857142857	0.174013921114	72	0.203966005666	150	0.25	21	7	0.120689655172	8	0.228571428571	0.168831168831	0	0
CLOUD003	CLOUD265	0	None	0.0149253731343	nan	2.6842105263157894	2.5555555555555554	3.4615384615384617	nan	nan	nan	nan	nan	3.1315789473684212	2.9444444444444446	3.4615384615384617	nan	nan	nan	nan	nan	2.60869565217	2.45454545455	3.42857142857	nan	nan	nan	nan	nan	0.437643020595	-0.10101010101	2.54395604396	nan	nan	nan	nan	0.053164556962	32	0.0771084337349	42	0.0679611650485	7	6	0.117647058824	0	0.0	0.0	0	0
CLOUD003	CLOUD266	0	None	0.260869565217	nan	2.6842105263157894	3.4444444444444446	2.6153846153846154	nan	nan	nan	nan	nan	3.026315789473684	3.4444444444444446	2.6153846153846154	nan	nan	nan	nan	nan	2.66666666667	3.4	2.57142857143	nan	nan	nan	nan	nan	0.745614035088	2.34444444444	1.68681318681	nan	nan	nan	nan	0.0992907801418	17	0.0480225988701	84	0.168316831683	17	2	0.037037037037	1	0.0263157894737	0.0833333333333	0	0.0
CLOUD003	CLOUD267	0	None	0.423076923077	2.6666666666666665	2.9473684210526314	3.111111111111111	3.076923076923077	nan	2.5	2.3333333333333335	3.0	3.5	3.6240601503759398	3.5555555555555554	3.6153846153846154	nan	3.1	3.2222222222222223	3.56	2.76923076923	2.88461538462	3.0	3.0	nan	2.71428571429	2.77777777778	3.0	0.959706959707	1.32070561018	1.24444444444	1.61538461538	nan	1.01428571429	1.11111111111	1.3	0.118119266055	18	0.0490463215259	103	0.142857142857	14	10	0.169491525424	0	0.0	0.0126582278481	0	0
CLOUD004	CLOUD005	0	None	0.354166666667	2.6666666666666665	1.8	2.0	2.7142857142857144	2.6666666666666665	2.0	2.6666666666666665	2.6666666666666665	3.0	3.07	2.933333333333333	3.142857142857143	2.933333333333333	2.5	2.933333333333333	3.0	2.77777777778	2.0	2.27272727273	2.58333333333	2.75	2.33333333333	2.75	2.75	0.861111111111	0.35	0.172727272727	0.997619047619	0.75	0.333333333333	0.75	0.95	0.229083665339	52	0.163009404389	115	0.305084745763	18	15	0.3	8	0.571428571429	0.34375	1	0.5
CLOUD004	CLOUD006	0	None	0.186046511628	0.0	0.5	0.8	0.14285714285714285	0.0	0.0	0.0	0.0	2.638095238095238	2.944186046511628	3.0875	2.9035714285714285	2.6481481481481484	2.25	2.65	2.6565656565656566	2.07894736842	1.66037735849	1.71428571429	1.70212765957	1.71428571429	2.07692307692	1.78260869565	2.08333333333	0.221804511278	0.0347959631417	-0.479464285714	0.0789133738602	-0.34126984127	0.99358974359	-0.217391304348	0.204545454545	0.207687538748	148	0.18901660281	335	0.172413793103	35	22	0.158273381295	11	0.2	0.139705882353	0	0.0
CLOUD004	CLOUD007	0	None	0.125	3.0	1.7	1.8	nan	3.0	3.0	3.0	nan	3.1666666666666665	2.575	2.466666666666667	nan	3.0	3.0	3.0	nan	3.0	1.57142857143	1.75	nan	3.0	3.0	3.0	nan	0.5	-0.353571428571	-0.516666666667	nan	2.0	3.0	2.0	nan	0.227941176471	78	0.319672131148	93	0.446808510638	21	11	0.44	8	0.571428571429	0.41935483871	0	0.0
CLOUD004	CLOUD008	0	None	0.181818181818	2.6666666666666665	1.8	2.2	3.142857142857143	nan	nan	2.6666666666666665	2.6666666666666665	2.6666666666666665	2.86	2.6666666666666665	3.142857142857143	nan	nan	2.888888888888889	2.6666666666666665	2.5	1.8	2.25	3.0	nan	nan	2.66666666667	2.5	1.5	0.0	-0.0166666666667	2.21428571429	nan	nan	0.666666666667	1.5	0.288640595903	34	0.158139534884	155	0.45652173913	21	7	0.21875	7	0.538461538462	0.346153846154	0	0.0
CLOUD004	CLOUD009	0	None	0.260869565217	2.0	1.1	2.2	1.0	nan	nan	3.0	2.0	2.0	2.63	2.96	2.4285714285714284	nan	nan	3.0	2.0	2.0	1.3	2.4	1.0	nan	nan	3.0	2.0	1.0	-0.35	0.3	-0.619047619048	nan	nan	2.0	1.0	0.266075388027	74	0.256944444444	120	0.372881355932	22	6	0.089552238806	8	0.666666666667	0.521739130435	0	0.0
CLOUD004	CLOUD010	0	None	0.276595744681	3.0	1.9	2.2	2.857142857142857	nan	4.0	nan	3.0	3.4444444444444446	3.1	3.4	2.9285714285714284	nan	4.0	nan	3.0	3.16666666667	1.92857142857	2.42857142857	2.66666666667	nan	4.0	nan	3.0	1.0	0.00357142857143	-1.17142857143	0.880952380952	nan	4.0	nan	1.0	0.187853107345	38	0.145038167939	133	0.333333333333	24	8	0.173913043478	8	0.533333333333	0.344827586207	0	0.0
CLOUD004	CLOUD011	0	None	0.340425531915	0.6666666666666666	2.0	2.0	2.5714285714285716	2.3333333333333335	0.0	2.3333333333333335	2.3333333333333335	2.688888888888889	3.263157894736842	3.25	3.0285714285714285	2.6666666666666665	2.2857142857142856	2.6666666666666665	2.7333333333333334	1.94444444444	2.1724137931	2.19047619048	2.41666666667	2.33333333333	2.13333333333	2.33333333333	2.375	0.0777777777778	0.503992740472	0.246726190476	0.730952380952	0.666666666667	1.3119047619	0.666666666667	0.475	0.298932384342	71	0.248251748252	252	0.285714285714	22	18	0.276923076923	2	0.166666666667	0.15625	1	0.333333333333
CLOUD004	CLOUD012	0	None	0.125	2.0	2.3	3.0	2.2857142857142856	2.0	2.0	2.0	2.0	2.7777777777777777	3.2357142857142858	3.3142857142857145	3.0779220779220777	2.6666666666666665	2.6	2.6666666666666665	2.6363636363636362	2.33333333333	2.375	2.83333333333	2.27777777778	2.11111111111	2.5	2.11111111111	2.21428571429	0.25	0.503571428571	0.447619047619	0.492063492063	0.111111111111	1.3	0.111111111111	0.214285714286	0.24699599466	54	0.115631691649	185	0.139130434783	16	20	0.27397260274	5	0.121951219512	0.0857142857143	1	0.5
CLOUD004	CLOUD013	0	None	0.260869565217	0.3333333333333333	0.8	0.8	4.0	2.3333333333333335	0.0	2.3333333333333335	3.6666666666666665	2.6315789473684212	3.05	3.0454545454545454	4.0	2.888888888888889	2.3157894736842106	2.888888888888889	3.6666666666666665	1.90909090909	1.4375	1.74074074074	3.875	2.33333333333	2.2	2.33333333333	3.5	0.0406698564593	-0.248863636364	-0.245622895623	3.08928571429	-0.333333333333	1.33157894737	-0.333333333333	2.5	0.334371754933	116	0.354740061162	322	0.5	35	20	0.27027027027	10	0.555555555556	0.425	1	0.333333333333
CLOUD004	CLOUD014	0	None	0.175675675676	3.0	3.0	3.0	nan	nan	3.0	nan	nan	3.0	3.2	3.2	nan	nan	3.0	nan	nan	3.0	3.0	3.0	nan	nan	3.0	nan	nan	0.5	0.7	0.4	nan	nan	1.5	nan	nan	0.0357142857143	10	0.05	13	0.0847457627119	5	11	0.314285714286	2	0.181818181818	0.136363636364	0	0.0
CLOUD004	CLOUD015	0	None	0.277777777778	3.0	1.3	1.4	2.0	nan	nan	nan	3.0	3.0	2.9727272727272727	2.6666666666666665	3.142857142857143	nan	nan	nan	3.0	3.0	1.52380952381	1.45454545455	2.14285714286	nan	nan	nan	3.0	0.5	-0.412554112554	-0.645454545455	0.0714285714286	nan	nan	nan	0.5	0.329211746522	108	0.283464566929	213	0.317073170732	26	17	0.269841269841	9	0.692307692308	0.371428571429	0	0.0
CLOUD004	CLOUD016	0	None	0.257575757576	2.0	1.1	1.2	2.5714285714285716	2.6666666666666665	2.0	2.6666666666666665	2.6666666666666665	2.9444444444444446	2.875	2.6555555555555554	3.126984126984127	3.0952380952380953	2.5714285714285716	3.111111111111111	2.9444444444444446	2.6	1.71052631579	1.65217391304	2.5625	2.9	2.5	2.91666666667	2.66666666667	0.766666666667	0.0890977443609	-0.170048309179	0.832341269841	0.828571428571	1.92857142857	0.805555555556	0.583333333333	0.260162601626	98	0.15986949429	224	0.175324675325	27	14	0.186666666667	7	0.233333333333	0.194029850746	0	0.0
CLOUD004	CLOUD017	0	None	0.326086956522	2.0	1.8	2.6	1.7142857142857142	2.6666666666666665	2.0	2.6666666666666665	2.0	2.8333333333333335	3.265217391304348	3.357142857142857	3.0	2.8333333333333335	3.0	2.933333333333333	2.6666666666666665	2.46666666667	2.33333333333	2.78947368421	1.93333333333	2.57142857143	2.88888888889	2.625	2.22222222222	0.758333333333	0.576811594203	0.725187969925	-0.039880952381	0.0714285714286	2.20138888889	0.125	0.0555555555556	0.237684729064	71	0.130275229358	193	0.201550387597	26	16	0.148148148148	8	0.190476190476	0.166666666667	0	0.0
CLOUD004	CLOUD018	0	None	0.213114754098	1.6666666666666667	1.6	1.6	2.4285714285714284	1.6666666666666667	2.0	1.6666666666666667	1.6666666666666667	2.4166666666666665	2.82	2.6666666666666665	2.892857142857143	2.0	2.5	2.0	2.4166666666666665	1.71428571429	1.46666666667	1.5	2.09090909091	1.4	2.33333333333	1.4	1.71428571429	-0.285714285714	-0.433333333333	-0.766666666667	0.305194805195	-0.6	1.33333333333	-0.6	-0.285714285714	0.277108433735	32	0.158415841584	138	0.375	18	22	0.5	4	0.307692307692	0.28125	0	0.0
CLOUD004	CLOUD019	0	None	0.259259259259	2.6666666666666665	1.1	1.4	1.1428571428571428	nan	2.0	3.0	nan	2.6666666666666665	2.7375	2.75	2.642857142857143	nan	2.0	3.0	nan	2.5	1.34615384615	1.82352941176	1.13333333333	nan	2.0	3.0	nan	1.5	-0.422596153846	-0.234803921569	-0.527380952381	nan	2.0	2.0	nan	0.333333333333	86	0.284768211921	155	0.351351351351	26	14	0.368421052632	8	0.666666666667	0.5	0	0.0
CLOUD004	CLOUD020	0	None	0.241379310345	2.3333333333333335	0.9	1.0	1.7142857142857142	nan	nan	3.3333333333333335	2.3333333333333335	2.7777777777777777	2.6538461538461537	2.4444444444444446	3.0357142857142856	nan	nan	3.533333333333333	2.7777777777777777	2.5	1.17391304348	1.28571428571	2.06666666667	nan	nan	3.25	2.5	0.833333333333	-0.318394648829	-0.480952380952	0.530952380952	nan	nan	1.45	0.833333333333	0.298872180451	117	0.354545454545	159	0.391304347826	27	10	0.222222222222	10	0.555555555556	0.454545454545	0	0.0
CLOUD004	CLOUD021	0	None	0.196428571429	3.0	2.7	2.6	3.2857142857142856	nan	3.0	nan	3.0	3.0	3.35	3.3333333333333335	3.2857142857142856	nan	3.0	nan	3.0	3.0	2.72222222222	2.63636363636	3.25	nan	3.0	nan	3.0	0.5	0.547222222222	0.20303030303	2.46428571429	nan	1.5	nan	2.0	0.0771084337349	33	0.104100946372	32	0.0144927536232	1	7	0.162790697674	1	0.0666666666667	0.0769230769231	0	0.0
CLOUD004	CLOUD022	0	None	0.116666666667	2.6666666666666665	3.3	3.2	nan	nan	2.0	nan	nan	2.6666666666666665	3.3	3.2	nan	nan	2.0	nan	nan	2.5	3.18181818182	3.0	nan	nan	2.0	nan	nan	1.5	2.38181818182	1.9	nan	nan	2.0	nan	nan	0.0844686648501	2	0.0106382978723	31	0.136363636364	6	11	0.34375	2	0.166666666667	0.0833333333333	0	0.0
CLOUD004	CLOUD023	0	None	0.162790697674	0.6666666666666666	0.7	1.2	1.5714285714285714	2.3333333333333335	2.0	2.0	0.6666666666666666	2.7676767676767677	3.075862068965517	3.07741935483871	2.9904761904761905	2.7916666666666665	2.909090909090909	2.7666666666666666	2.6790123456790123	2.36111111111	2.08823529412	2.27777777778	2.16216216216	2.45454545455	2.83333333333	2.38461538462	2.2	0.542929292929	0.460649087221	0.306810035842	0.559781209781	0.704545454545	1.9696969697	0.634615384615	0.385185185185	0.206919060052	142	0.157427937916	317	0.177664974619	35	21	0.132075471698	10	0.204081632653	0.163461538462	1	0.333333333333
CLOUD004	CLOUD024	0	None	0.283018867925	1.6666666666666667	0.9	1.2	1.8571428571428572	2.3333333333333335	2.0	2.3333333333333335	1.6666666666666667	2.5833333333333335	2.704878048780488	2.2545454545454544	2.802348336594912	2.6666666666666665	2.0	2.7142857142857144	2.5833333333333335	2.23943661972	1.82608695652	1.25	2.2	2.4	2.0	2.47058823529	2.23943661972	0.658554266777	0.428525980912	-0.440909090909	0.818395303327	0.691666666667	1.5	0.68487394958	0.658554266777	0.168481742473	142	0.109230769231	263	0.159340659341	29	20	0.16	9	0.134328358209	0.105633802817	0	0.0
CLOUD004	CLOUD025	0	None	0.240740740741	1.6666666666666667	1.0	1.6	1.0	2.3333333333333335	2.0	2.3333333333333335	2.0	2.7011494252873565	2.931578947368421	3.0	2.8714285714285714	3.0	2.5	2.9523809523809526	2.7083333333333335	2.4375	1.91666666667	2.07142857143	1.91891891892	2.625	2.42857142857	2.6	2.48148148148	0.696120689655	0.314035087719	-0.0285714285714	0.316537966538	0.625	1.5119047619	0.6	0.710648148148	0.194371727749	115	0.134660421546	297	0.161137440758	34	20	0.12987012987	11	0.134146341463	0.109826589595	0	0.0
CLOUD004	CLOUD026	0	None	0.35	2.3333333333333335	1.7	2.0	2.4285714285714284	2.3333333333333335	2.0	2.3333333333333335	2.3333333333333335	2.3333333333333335	2.7857142857142856	2.5	2.8214285714285716	2.3333333333333335	2.0	2.3333333333333335	2.3333333333333335	2.2	1.88235294118	2.0	2.36363636364	2.2	2.0	2.2	2.2	0.2	-0.131932773109	-0.6	0.327922077922	nan	2.0	nan	0.2	0.308008213552	39	0.151750972763	150	0.212765957447	20	14	0.269230769231	7	0.5	0.3	0	0.0
CLOUD004	CLOUD027	0	None	0.16393442623	2.3333333333333335	1.6	1.6	nan	2.6666666666666665	2.0	2.6666666666666665	nan	2.6666666666666665	2.5875	2.5714285714285716	nan	2.6666666666666665	2.3333333333333335	2.6666666666666665	nan	2.33333333333	1.61111111111	1.75	nan	2.5	2.25	2.5	nan	0.666666666667	0.123611111111	-0.0642857142857	nan	1.5	1.58333333333	1.5	nan	0.257206208426	72	0.207492795389	116	0.365079365079	23	5	0.104166666667	8	0.533333333333	0.407407407407	0	0.0
CLOUD004	CLOUD028	0	None	0.344262295082	2.6666666666666665	2.8	2.6	3.2857142857142856	2.6666666666666665	2.0	2.6666666666666665	3.0	2.8333333333333335	3.1333333333333333	2.95	3.357142857142857	2.6666666666666665	2.0	2.6666666666666665	3.0	2.6	2.5625	2.33333333333	3.22222222222	2.5	2.0	2.5	3.0	0.6	0.7625	0.108333333333	0.936507936508	1.5	2.0	1.5	2.0	0.189368770764	19	0.0826086956522	114	0.185714285714	13	15	0.340909090909	3	0.214285714286	0.157894736842	1	0.25
CLOUD004	CLOUD029	0	None	0.145833333333	2.0	1.7	3.0	1.8571428571428572	2.0	2.0	2.0	2.0	2.8055555555555554	3.1923076923076925	3.066666666666667	3.1538461538461537	2.7666666666666666	2.0	2.878787878787879	2.8055555555555554	2.26666666667	1.95652173913	2.625	2.1	2.23076923077	2.0	2.35714285714	2.26666666667	0.1	-0.0357859531773	0.525	0.121978021978	0.130769230769	1.0	0.220779220779	0.1	0.279494382022	41	0.149090909091	199	0.333333333333	26	16	0.181818181818	3	0.230769230769	0.171428571429	1	0.5
CLOUD004	CLOUD030	0	None	0.151515151515	nan	3.3	3.2	3.2857142857142856	nan	nan	3.3333333333333335	nan	nan	3.45	3.4	3.357142857142857	nan	nan	3.3333333333333335	nan	nan	3.25	3.14285714286	3.22222222222	nan	nan	3.2	nan	nan	1.95	1.54285714286	1.93650793651	nan	nan	1.7	nan	0.0911528150134	18	0.0684410646388	34	0.119047619048	5	1	0.0344827586207	2	0.125	0.103448275862	0	0.0
CLOUD004	CLOUD031	0	None	0.318181818182	2.0	1.3	1.4	2.0	nan	nan	3.0	2.0	2.761904761904762	2.9027777777777777	3.0	2.8095238095238093	nan	nan	3.0	2.761904761904762	2.52941176471	1.95652173913	2.12	2.18181818182	nan	nan	3.0	2.52941176471	0.886554621849	0.337077294686	0.045	0.729437229437	nan	nan	2.0	0.886554621849	0.181536074476	105	0.111940298507	234	0.152631578947	29	20	0.183486238532	7	0.122807017544	0.111111111111	0	0.0
CLOUD004	CLOUD032	0	None	0.2	2.0	1.7	2.0	2.7142857142857144	2.6666666666666665	2.0	2.6666666666666665	2.6666666666666665	3.0	3.194736842105263	3.0545454545454547	3.2467532467532467	3.0	2.857142857142857	3.0	3.074074074074074	2.66666666667	2.20689655172	2.4375	2.66666666667	2.66666666667	2.75	2.66666666667	2.83333333333	0.916666666667	0.564791288566	0.473863636364	1.15367965368	1.16666666667	2.03571428571	1.16666666667	1.16666666667	0.221991701245	55	0.166163141994	214	0.223076923077	29	16	0.183908045977	8	0.380952380952	0.255319148936	0	0.0
CLOUD004	CLOUD033	0	None	0.135593220339	3.0	0.7	0.6	nan	3.0	nan	2.3333333333333335	nan	3.0	2.655	2.475	nan	3.0	nan	2.6666666666666665	nan	3.0	1.1	1.2380952381	nan	3.0	nan	2.4	nan	2.0	-0.575	-0.674404761905	nan	2.0	nan	-0.1	nan	0.375968992248	151	0.476340694006	194	0.297872340426	28	20	0.363636363636	8	0.615384615385	0.5	0	0.0
CLOUD004	CLOUD034	0	None	0.196428571429	nan	3.3	3.2	nan	nan	nan	nan	nan	nan	3.45	3.4	nan	nan	nan	nan	nan	nan	3.25	3.14285714286	nan	nan	nan	nan	nan	nan	1.95	1.54285714286	nan	nan	nan	nan	nan	0.0911528150134	18	0.0684410646388	34	0.119047619048	5	1	0.0344827586207	2	0.125	0.103448275862	0	0.0
CLOUD004	CLOUD035	0	None	0.138888888889	2.6666666666666665	2.6	2.6	2.857142857142857	nan	3.0	3.0	nan	3.0	3.1	3.15	2.857142857142857	nan	3.1666666666666665	3.0	nan	2.66666666667	2.55555555556	2.69230769231	2.75	nan	3.14285714286	3.0	nan	0.166666666667	0.630555555556	0.467307692308	1.96428571429	nan	1.64285714286	2.0	nan	0.156316916488	24	0.0752351097179	73	0.101265822785	8	15	0.227272727273	2	0.1	0.113636363636	0	0.0
CLOUD004	CLOUD036	0	None	0.263157894737	nan	1.0	1.0	2.4285714285714284	nan	nan	nan	nan	nan	2.275	2.3	2.4285714285714284	nan	nan	nan	nan	nan	0.777777777778	1.07692307692	2.125	nan	nan	nan	nan	nan	-0.772222222222	-0.773076923077	1.33928571429	nan	nan	nan	nan	0.254320987654	102	0.379182156134	103	0.34	17	9	0.375	8	0.615384615385	0.590909090909	0	0.0
CLOUD004	CLOUD037	0	None	0.25641025641	0.6666666666666666	0.6	1.2	0.42857142857142855	0.6666666666666666	3.0	0.6666666666666666	0.6666666666666666	2.641025641025641	2.9076923076923076	2.610526315789474	2.976833976833977	2.611111111111111	3.0	2.7450980392156863	2.6266666666666665	2.06896551724	1.61290322581	1.625	1.79545454545	1.73333333333	3.0	2.05	2.03571428571	0.184350132626	0.00521091811414	-0.132894736842	0.0773078273078	-0.391666666667	3.0	-0.0676470588235	0.135714285714	0.260111022998	146	0.150360453141	328	0.176767676768	35	21	0.138157894737	10	0.166666666667	0.133858267717	0	0.0
CLOUD004	CLOUD038	0	None	0.174603174603	2.3333333333333335	1.5	2.0	2.5714285714285716	2.3333333333333335	2.0	2.3333333333333335	2.3333333333333335	2.7333333333333334	2.7	2.76	2.857142857142857	2.4166666666666665	2.5	2.5925925925925926	2.6666666666666665	2.5	1.64705882353	2.2	2.54545454545	2.18181818182	2.4	2.33333333333	2.42857142857	0.6	-0.081512605042	0.3	1.00974025974	0.681818181818	1.65	0.722222222222	0.678571428571	0.375241779497	55	0.230125523013	194	0.280487804878	23	17	0.274193548387	8	0.533333333333	0.428571428571	1	0.5
CLOUD004	CLOUD039	0	None	0.206349206349	4.333333333333333	2.9	3.0	nan	nan	4.0	nan	nan	4.333333333333333	3.5	3.7333333333333334	nan	nan	4.0	nan	nan	4.25	2.8125	3.125	nan	nan	4.0	nan	nan	3.25	0.0125	0.025	nan	nan	4.0	nan	nan	0.0175438596491	22	0.095652173913	7	0.107692307692	7	6	0.176470588235	1	0.0833333333333	0.0833333333333	0	0.0
CLOUD004	CLOUD040	0	None	0.222222222222	2.0	1.0	2.8	0.8571428571428571	3.0	2.0	3.0	2.0	2.8	2.6818181818181817	3.3333333333333335	2.3469387755102042	3.0	3.0	3.0	2.3333333333333335	2.25	1.14285714286	2.625	0.785714285714	3.0	2.66666666667	3.0	2.0	-0.05	-0.611688311688	-0.141666666667	-0.714285714286	2.0	0.666666666667	2.0	0.0	0.322580645161	74	0.234920634921	150	0.247058823529	21	13	0.25	8	0.571428571429	0.444444444444	0	0.0
CLOUD004	CLOUD041	0	None	0.0357142857143	2.0	1.0	2.2	0.8571428571428571	3.0	nan	3.0	2.0	2.6666666666666665	2.7214285714285715	3.1333333333333333	2.375	3.0	nan	3.0	2.5555555555555554	2.28571428571	1.33333333333	2.45454545455	0.866666666667	3.0	nan	3.0	2.16666666667	0.660714285714	-0.145238095238	0.437878787879	-0.481547619048	2.0	nan	2.0	0.666666666667	0.264957264957	94	0.200854700855	186	0.329545454545	29	14	0.28	8	0.380952380952	0.265306122449	0	0.0
CLOUD004	CLOUD042	0	None	0.122448979592	2.0	1.7	3.0	2.4285714285714284	2.0	2.0	2.0	2.0	2.7777777777777777	3.085714285714286	3.24	3.142857142857143	2.7777777777777777	2.4	2.9523809523809526	2.7777777777777777	2.22222222222	1.82352941176	2.7	2.38461538462	2.22222222222	2.33333333333	2.4	2.22222222222	0.138888888889	-0.119327731092	0.6	0.515567765568	0.138888888889	1.33333333333	0.257142857143	0.138888888889	0.176020408163	29	0.125	69	0.313725490196	16	16	0.363636363636	3	0.25	0.214285714286	0	0.0
CLOUD004	CLOUD043	0	None	0.0980392156863	2.0	1.7	2.0	2.0	2.6666666666666665	2.0	2.6666666666666665	2.0	2.740740740740741	2.753846153846154	2.6	2.7857142857142856	2.6666666666666665	2.3333333333333335	2.6666666666666665	2.75	2.33333333333	1.82608695652	2.0	2.06666666667	2.5	2.25	2.5	2.36363636364	0.666666666667	0.256856187291	0.0428571428571	0.593452380952	1.5	1.75	1.5	0.676136363636	0.168115942029	72	0.139264990329	174	0.234234234234	26	14	0.2	8	0.266666666667	0.179104477612	0	0.0
CLOUD004	CLOUD044	0	None	0.260869565217	1.3333333333333333	0.6	0.8	0.8571428571428571	2.0	2.0	2.0	2.0	2.7523809523809524	3.0455882352941175	3.0232558139534884	3.0408163265306123	2.888888888888889	2.619047619047619	2.9166666666666665	2.8	2.31578947368	1.89743589744	2.08333333333	1.97619047619	2.33333333333	2.59090909091	2.45454545455	2.4347826087	0.287218045113	0.200377073906	0.0531007751938	0.204761904762	0.0833333333333	1.59090909091	0.267045454545	0.284782608696	0.227056962025	140	0.188172043011	287	0.165829145729	33	23	0.17037037037	11	0.282051282051	0.174311926606	0	0.0
CLOUD004	CLOUD045	0	None	0.316666666667	2.3333333333333335	1.6	2.8	1.4285714285714286	2.6666666666666665	2.0	2.6666666666666665	2.3333333333333335	3.0185185185185186	3.145	3.25	3.1353383458646618	3.074074074074074	2.75	3.074074074074074	3.0392156862745097	2.7619047619	2.06666666667	2.77777777778	2.07692307692	2.83333333333	2.6	2.83333333333	2.8	1.0119047619	0.491666666667	0.552777777778	0.528050896472	0.777777777778	1.475	0.777777777778	1.06470588235	0.241258741259	61	0.132321041215	207	0.271604938272	22	16	0.253968253968	7	0.304347826087	0.179104477612	1	0.5
CLOUD004	CLOUD046	0	None	0.102040816327	2.0	2.3	2.6	2.2857142857142856	nan	nan	nan	2.0	2.757575757575758	2.876923076923077	3.0	2.844155844155844	nan	nan	nan	2.757575757575758	2.42857142857	2.30434782609	2.57142857143	2.33333333333	nan	nan	nan	2.42857142857	0.519480519481	0.542809364548	-0.0285714285714	0.638528138528	nan	nan	nan	0.519480519481	0.145654834761	40	0.0798403193613	119	0.131147540984	16	6	0.103448275862	2	0.0454545454545	0.0566037735849	0	0.0
CLOUD004	CLOUD047	0	None	0.195652173913	1.3333333333333333	0.7	1.0	2.142857142857143	1.3333333333333333	3.0	1.3333333333333333	1.3333333333333333	2.6944444444444446	3.0205882352941176	2.3555555555555556	3.15	2.5925925925925926	3.0	2.803921568627451	2.6666666666666665	2.06666666667	1.75	1.28571428571	2.33333333333	1.83333333333	3.0	2.2	2.0	0.15	-0.0352941176471	-0.869841269841	0.572619047619	-0.222222222222	3.0	0.0823529411765	0.0909090909091	0.407542579075	146	0.266910420475	335	0.239726027397	35	17	0.239436619718	11	0.407407407407	0.333333333333	0	0.0
CLOUD004	CLOUD048	0	None	0.142857142857	2.3333333333333335	2.4	nan	2.4285714285714284	3.0	nan	3.0	2.3333333333333335	2.8484848484848486	2.9	nan	2.909090909090909	3.0	nan	3.0	2.8333333333333335	2.57142857143	2.31818181818	nan	2.38888888889	3.0	nan	3.0	2.53846153846	0.798701298701	0.726515151515	nan	0.784992784993	2.0	nan	2.0	0.738461538462	0.167	48	0.0981595092025	167	0.240740740741	26	17	0.246376811594	3	0.15	0.0952380952381	0	0.0
CLOUD004	CLOUD049	0	None	0.20253164557	0.0	0.9	1.2	2.0	nan	0.0	3.0	2.0	2.486111111111111	2.852777777777778	2.9304347826086956	2.8181818181818183	nan	2.2	3.0	2.6296296296296298	1.85185185185	1.52173913043	1.82142857143	2.11111111111	nan	2.0625	3.0	2.33333333333	0.101851851852	-0.056038647343	-0.0611801242236	0.55266955267	nan	1.29583333333	2.0	0.611111111111	0.237341772152	135	0.216	300	0.2125	34	20	0.188679245283	9	0.209302325581	0.158415841584	0	0.0
CLOUD004	CLOUD050	0	None	0.189189189189	2.6666666666666665	2.7	3.0	2.7142857142857144	3.0	3.0	3.0	2.6666666666666665	2.9166666666666665	3.15	3.35	2.7142857142857144	3.0	3.0	3.0	2.6666666666666665	2.71428571429	2.6875	3.0	2.625	3.0	3.0	3.0	2.5	0.589285714286	0.6375	0.65	1.83928571429	2.0	2.0	2.0	1.5	0.132673267327	35	0.0985915492958	67	0.0289855072464	2	12	0.193548387097	0	0.0	0.0344827586207	0	0.0
CLOUD004	CLOUD051	0	None	0.122448979592	2.0	0.8	1.4	1.0	2.3333333333333335	2.0	2.3333333333333335	2.0	2.769230769230769	3.0274509803921568	3.1032258064516127	2.7687074829931975	2.8333333333333335	2.6666666666666665	2.8333333333333335	2.75	2.5	1.96721311475	2.38888888889	1.71428571429	2.57142857143	2.5	2.55555555556	2.46666666667	0.846153846154	0.275056252009	0.337275985663	0.119047619048	0.821428571429	2.0	0.805555555556	0.8	0.212404418012	151	0.191867852605	250	0.162162162162	30	18	0.169811320755	11	0.282051282051	0.223529411765	0	0.0
CLOUD004	CLOUD052	0	None	0.348837209302	2.0	1.3	1.2	1.2857142857142858	2.3333333333333335	2.0	2.3333333333333335	2.0	2.740740740740741	2.8583333333333334	2.76	2.81203007518797	2.3333333333333335	2.0	2.6666666666666665	2.7916666666666665	2.42857142857	1.82352941176	1.4	1.88461538462	2.25	2.0	2.4	2.47368421053	0.623015873016	0.169362745098	-1.0	0.283111625217	1.25	2.0	-0.1	0.692434210526	0.215736040609	132	0.178619756428	255	0.170454545455	30	21	0.185840707965	8	0.166666666667	0.130841121495	1	0.25
CLOUD004	CLOUD053	0	None	0.184615384615	2.0	0.8	1.2	1.0	2.3333333333333335	2.0	2.3333333333333335	2.0	2.7777777777777777	2.8507462686567164	2.881081081081081	2.84	2.7916666666666665	2.6	2.7916666666666665	2.7962962962962963	2.44444444444	1.83116883117	2.2380952381	1.75	2.45454545455	2.5	2.45454545455	2.42857142857	0.798611111111	0.262512114751	0.300257400257	0.184285714286	0.579545454545	1.8	0.579545454545	0.650793650794	0.169976635514	143	0.107843137255	291	0.144186046512	31	24	0.139534883721	10	0.142857142857	0.123376623377	0	0.0
CLOUD004	CLOUD054	0	None	0.444444444444	2.0	1.8	1.8	1.7142857142857142	3.0	3.0	3.0	2.0	2.8229166666666665	2.84	2.8	2.816326530612245	3.0	3.0	3.0	2.782051282051282	2.62857142857	2.11111111111	1.81818181818	2.11428571429	3.0	3.0	3.0	2.55172413793	0.987946428571	0.653968253968	-0.115151515152	0.667857142857	1.0	2.5	1.0	0.897877984085	0.156230234029	114	0.10775047259	247	0.133004926108	27	23	0.171641791045	6	0.103448275862	0.0916666666667	0	0.0
CLOUD004	CLOUD055	0	None	0.18	2.3333333333333335	1.5	1.6	nan	nan	2.0	nan	nan	2.5	2.88	2.84	nan	nan	2.0	nan	nan	2.2	1.46666666667	1.7	nan	nan	2.0	nan	nan	0.2	-0.433333333333	-0.5	nan	nan	1.0	nan	nan	0.249336870027	44	0.194690265487	94	0.384615384615	20	16	0.484848484848	8	0.666666666667	0.428571428571	1	0.333333333333
CLOUD004	CLOUD056	0	None	0.141025641026	2.0	2.4	2.4	2.4285714285714284	nan	2.0	3.0	2.0	2.7948717948717947	3.2696969696969695	3.5142857142857142	3.1160714285714284	nan	2.0	3.0	2.7948717948717947	2.4375	2.58139534884	2.89473684211	2.52173913043	nan	2.0	3.0	2.4375	0.399038461538	0.70563777308	0.544736842105	0.70477484472	nan	2.0	2.0	0.399038461538	0.225352112676	95	0.131578947368	176	0.121951219512	15	18	0.204545454545	2	0.1	0.137254901961	0	0.0
CLOUD004	CLOUD057	0	None	0.25	2.0	1.0	2.2	0.8571428571428571	3.0	3.0	3.0	2.0	2.611111111111111	2.7576923076923077	3.0444444444444443	2.5047619047619047	3.0	3.0	3.0	2.533333333333333	2.4	1.55555555556	2.5	1.27272727273	3.0	3.0	3.0	2.30769230769	0.9	0.0247863247863	0.233333333333	-0.0796536796537	2.0	3.0	2.0	0.757692307692	0.222110552764	92	0.115869017632	221	0.18125	29	11	0.119565217391	8	0.177777777778	0.125	0	0.0
CLOUD004	CLOUD058	0	None	0.174603174603	2.0	1.5	1.6	1.5714285714285714	2.0	2.0	2.0	2.0	2.739130434782609	2.975	2.783333333333333	2.938775510204082	2.7777777777777777	2.5	2.909090909090909	2.761904761904762	2.46153846154	2.04347826087	2.05882352941	2.11428571429	2.33333333333	2.42857142857	2.5	2.45833333333	0.613712374582	0.326811594203	0.125490196078	0.417857142857	0.444444444444	1.67857142857	0.545454545455	0.60119047619	0.1953125	106	0.156573116691	275	0.171875	33	22	0.147651006711	10	0.192307692308	0.131782945736	1	1.0
CLOUD004	CLOUD059	0	None	0.233333333333	2.0	1.0	1.6	0.8571428571428571	2.3333333333333335	2.0	2.3333333333333335	2.0	2.7753623188405796	2.8524590163934427	2.8545454545454545	2.8492063492063493	2.888888888888889	2.75	3.0833333333333335	2.772727272727273	2.5306122449	1.87323943662	2.0625	1.96721311475	2.5	2.6	2.57142857143	2.53191489362	0.834960070985	0.401108289079	0.00795454545455	0.487054384595	0.0	1.1	0.0714285714286	0.850096711799	0.156562994201	146	0.11102661597	297	0.118577075099	30	22	0.130177514793	11	0.154929577465	0.119047619048	0	0.0
CLOUD004	CLOUD060	0	None	0.246153846154	2.0	2.5	2.8	2.5714285714285716	2.0	3.0	2.0	2.3333333333333335	3.0277777777777777	3.208695652173913	3.3777777777777778	3.261904761904762	3.090909090909091	3.0	3.111111111111111	3.090909090909091	2.6	2.51515151515	2.78571428571	2.63157894737	2.57142857143	3.0	2.6	2.71428571429	0.683333333333	0.823847167325	0.685714285714	1.01253132832	0.798701298701	2.25	0.891666666667	0.805194805195	0.261808367072	66	0.168797953964	194	0.155339805825	16	16	0.216216216216	4	0.210526315789	0.15	1	0.5
CLOUD004	CLOUD061	0	None	0.3	2.6666666666666665	1.9	2.2	2.857142857142857	2.6666666666666665	nan	2.6666666666666665	2.6666666666666665	2.7777777777777777	3.0090909090909093	3.0	3.107142857142857	2.7777777777777777	nan	2.8333333333333335	2.7777777777777777	2.5	2.04761904762	2.4	2.72727272727	2.5	nan	2.57142857143	2.5	0.333333333333	0.247619047619	0.2	1.19155844156	0.333333333333	nan	0.821428571429	0.333333333333	0.154022988506	48	0.16	67	0.313432835821	21	10	0.208333333333	7	0.583333333333	0.416666666667	0	0.0
CLOUD004	CLOUD062	0	None	0.15	1.3333333333333333	0.7	1.2	0.5714285714285714	1.3333333333333333	nan	1.3333333333333333	1.3333333333333333	2.776255707762557	2.914772727272727	2.3142857142857145	2.9118165784832453	2.6666666666666665	nan	2.719298245614035	2.7824074074074074	2.5	1.98979591837	1.25	2.11363636364	2.15789473684	nan	2.22727272727	2.50666666667	0.815068493151	0.485250463822	-0.707142857143	0.630391213725	0.189144736842	nan	0.253588516746	0.819166666667	0.15055187638	168	0.111037673496	341	0.112179487179	35	24	0.107623318386	11	0.108910891089	0.0990099009901	0	0.0
CLOUD004	CLOUD063	0	None	0.169491525424	2.0	1.3	1.6	1.2857142857142858	2.0	2.0	2.0	2.0	2.7248677248677247	2.9089887640449437	2.78	2.909456740442656	2.533333333333333	2.0	2.6666666666666665	2.7444444444444445	2.45454545455	2.12121212121	2.06666666667	2.28205128205	2.07692307692	2.0	2.25	2.47619047619	0.795815295815	0.635818862785	-0.0833333333333	0.770984883661	0.376923076923	2.0	0.480769230769	0.77619047619	0.143703703704	153	0.102822580645	291	0.0942249240122	31	24	0.117073170732	11	0.107843137255	0.0954773869347	0	0.0
CLOUD004	CLOUD064	0	None	0.153846153846	0.6666666666666666	0.2	0.4	0.42857142857142855	0.6666666666666666	2.0	0.6666666666666666	0.6666666666666666	2.6822916666666665	2.9444444444444446	2.76	2.954990215264188	2.4313725490196076	2.3333333333333335	2.5166666666666666	2.7126436781609193	2.29850746269	1.87288135593	1.86666666667	2.025	1.75	2.3	1.91304347826	2.29508196721	0.571944962687	0.299733207784	-0.00833333333333	0.458463796477	0.0147058823529	1.68888888889	0.138043478261	0.527840587903	0.181392931393	179	0.135811836115	349	0.123674911661	35	24	0.125	11	0.120879120879	0.10989010989	0	0.0
CLOUD004	CLOUD065	0	None	0.218181818182	2.6666666666666665	1.8	2.0	2.857142857142857	2.6666666666666665	nan	2.6666666666666665	2.6666666666666665	2.8333333333333335	3.022222222222222	2.9	3.0952380952380953	2.8333333333333335	nan	2.888888888888889	2.8333333333333335	2.6	2.05263157895	2.27272727273	2.8	2.6	nan	2.66666666667	2.6	0.6	0.141520467836	0.00606060606061	1.01428571429	0.6	nan	0.666666666667	0.6	0.143920595533	46	0.160278745645	58	0.276923076923	18	10	0.227272727273	6	0.5	0.32	0	0.0
CLOUD004	CLOUD066	0	None	0.157894736842	2.3333333333333335	1.8	2.2	2.4285714285714284	nan	nan	3.3333333333333335	2.3333333333333335	2.857142857142857	3.075	3.2142857142857144	2.9183673469387754	nan	nan	3.3333333333333335	2.857142857142857	2.5	2.14705882353	2.57894736842	2.35714285714	nan	nan	3.25	2.5	0.642857142857	0.409558823529	0.514661654135	0.714285714286	nan	nan	2.25	0.642857142857	0.248062015504	90	0.169811320755	192	0.157232704403	25	15	0.197368421053	9	0.333333333333	0.25	0	0.0
CLOUD004	CLOUD067	0	None	0.194444444444	2.6666666666666665	1.1	1.2	nan	nan	2.0	nan	nan	2.888888888888889	2.68	2.6666666666666665	nan	nan	2.6666666666666665	nan	nan	2.66666666667	1.32	1.75	nan	nan	2.5	nan	nan	0.166666666667	-0.313333333333	-0.183333333333	nan	nan	1.0	nan	nan	0.371848739496	84	0.305454545455	177	0.380281690141	27	16	0.32	10	0.833333333333	0.583333333333	1	0.333333333333
CLOUD004	CLOUD068	0	None	0.261538461538	0.0	0.9	1.2	1.0	0.0	0.0	0.0	0.0	2.72972972972973	3.074074074074074	3.0090909090909093	3.1029900332225915	2.5873015873015874	2.3125	2.6231884057971016	2.740740740740741	2.1	1.90625	1.85185185185	2.04	1.79166666667	2.17647058824	1.88461538462	2.10256410256	0.208108108108	0.208101851852	-0.111784511785	0.358936877076	-0.136904761905	1.30147058824	-0.0501672240803	0.213675213675	0.270053475936	126	0.211409395973	303	0.186440677966	33	20	0.176991150442	9	0.391304347826	0.211267605634	1	0.333333333333
CLOUD004	CLOUD069	0	None	0.246575342466	0.0	1.1	1.6	0.7142857142857143	0.0	0.0	0.0	0.0	2.5555555555555554	2.9806451612903224	2.914285714285714	2.9130434782608696	2.3333333333333335	2.0	2.4358974358974357	2.5	1.79166666667	1.73170731707	1.83333333333	1.6	1.28571428571	1.6	1.4375	1.73913043478	-0.0892857142857	0.0123524783635	-0.266666666667	-0.142236024845	-0.714285714286	0.85	-0.5625	-0.210869565217	0.312292358804	107	0.280839895013	282	0.307692307692	32	18	0.24	9	0.529411764706	0.348837209302	0	0.0
CLOUD004	CLOUD070	0	None	0.25	2.3333333333333335	1.8	2.2	2.4285714285714284	nan	nan	3.0	2.3333333333333335	2.6666666666666665	2.6	2.533333333333333	2.6666666666666665	nan	nan	3.0	2.6666666666666665	2.4	1.75	2.125	2.3	nan	nan	2.75	2.4	0.9	0.116666666667	-0.141666666667	0.847619047619	nan	nan	1.75	0.9	0.21119133574	57	0.147668393782	117	0.224489795918	22	11	0.21568627451	7	0.5	0.391304347826	0	0.0
CLOUD004	CLOUD071	0	None	0.31746031746	2.0	1.6	2.0	1.7142857142857142	2.0	2.0	2.0	2.0	2.7446540880503143	2.8942446043165466	2.88	2.876792352628784	2.574074074074074	2.875	2.6166666666666667	2.7446540880503143	2.51865671642	2.19791666667	2.15	2.32608695652	2.2380952381	2.77777777778	2.30434782609	2.51865671642	0.952618980569	0.825974220624	0.316666666667	0.971599436607	0.68253968254	2.15277777778	0.704347826087	0.952618980569	0.107271418287	161	0.073482428115	298	0.0780780780781	26	24	0.0824742268041	8	0.0816326530612	0.0772946859903	0	0.0
CLOUD004	CLOUD072	0	None	0.150943396226	2.0	1.7	2.2	2.0	2.0	2.0	2.0	2.0	2.7301587301587302	2.983783783783784	3.24	2.770186335403727	2.619047619047619	2.8333333333333335	2.7916666666666665	2.683333333333333	2.45833333333	2.25531914894	2.65	2.2	2.3	2.71428571429	2.45454545455	2.4347826087	0.839285714286	0.671535365152	0.716666666667	0.740372670807	0.8	1.88095238095	0.892045454545	0.834782608696	0.169993117688	105	0.125448028674	247	0.153005464481	28	18	0.181818181818	7	0.127272727273	0.1	0	0.0
CLOUD004	CLOUD073	0	None	0.244186046512	2.3333333333333335	0.8	0.8	1.5714285714285714	2.3333333333333335	2.0	2.3333333333333335	2.3333333333333335	2.912280701754386	2.9342105263157894	2.5555555555555554	3.137142857142857	2.9393939393939394	2.0	2.9761904761904763	2.912280701754386	2.63636363636	1.64583333333	1.39130434783	2.28125	2.64285714286	2.0	2.70588235294	2.63636363636	0.662679425837	-0.0094298245614	-0.514251207729	0.515535714286	0.551948051948	1.0	0.670168067227	0.662679425837	0.382513661202	145	0.250431778929	280	0.272727272727	30	22	0.25	11	0.647058823529	0.435897435897	0	0.0
CLOUD004	CLOUD074	0	None	0.305555555556	2.3333333333333335	1.6	nan	1.4285714285714286	2.3333333333333335	nan	2.3333333333333335	2.3333333333333335	2.8333333333333335	2.7714285714285714	nan	2.6666666666666665	2.6666666666666665	nan	2.888888888888889	2.8333333333333335	2.57142857143	1.64705882353	nan	1.46153846154	2.4	nan	2.5	2.57142857143	0.571428571429	-0.224369747899	nan	-0.324175824176	0.4	nan	0.333333333333	0.571428571429	0.330472103004	75	0.244299674267	154	0.396825396825	25	5	0.151515151515	10	0.5	0.378378378378	0	0.0
CLOUD004	CLOUD075	0	None	0.163636363636	3.0	2.8	3.0	nan	3.0	3.0	3.0	nan	3.111111111111111	3.32	3.5	nan	3.1666666666666665	3.0	3.0833333333333335	nan	3.0	2.73333333333	3.0	nan	3.0	3.0	3.0	nan	0.833333333333	0.833333333333	0.65	nan	1.0	1.83333333333	1.0	nan	0.0413436692506	10	0.0411522633745	16	0.0	0	4	0.114285714286	0	0.0	0.04	0	0.0
CLOUD004	CLOUD076	0	None	0.140845070423	2.0	1.5	1.4	2.2857142857142856	2.3333333333333335	nan	2.3333333333333335	2.0	2.5416666666666665	2.7416666666666667	2.6	2.767857142857143	2.3333333333333335	nan	2.7777777777777777	2.5714285714285716	2.27272727273	1.68181818182	1.44444444444	2.26666666667	2.25	nan	2.5	2.3	0.585227272727	0.0901515151515	-0.905555555556	0.793452380952	1.25	nan	0.0	0.657142857143	0.223044397463	79	0.147113594041	211	0.237288135593	28	14	0.181818181818	8	0.19512195122	0.134146341463	0	0.0
CLOUD004	CLOUD077	0	None	0.16393442623	2.0	1.7	2.2	2.0	nan	nan	3.0	2.0	2.6923076923076925	2.893617021276596	2.9714285714285715	2.8803088803088803	nan	nan	3.0	2.6923076923076925	2.44827586207	2.12280701754	2.41666666667	2.27272727273	nan	nan	3.0	2.44827586207	0.794429708223	0.652594251586	0.245238095238	0.838364338364	nan	nan	nan	0.794429708223	0.166966966967	128	0.105004101723	278	0.125	28	22	0.146666666667	7	0.10447761194	0.0961538461538	0	0.0
CLOUD004	CLOUD078	0	None	0.246153846154	2.0	1.3	1.8	2.2857142857142856	nan	nan	nan	2.0	2.6	2.9105263157894736	2.9272727272727272	2.8333333333333335	nan	nan	nan	2.6	2.25	1.72413793103	2.1875	2.23076923077	nan	nan	nan	2.25	0.45	0.0557168784029	0.178409090909	0.611721611722	nan	nan	nan	0.45	0.269544924154	84	0.157894736842	231	0.258620689655	30	19	0.202127659574	9	0.142857142857	0.115384615385	0	0.0
CLOUD004	CLOUD079	0	None	0.428571428571	2.0	2.5	3.0	2.4285714285714284	2.3333333333333335	2.0	2.3333333333333335	2.0	2.7666666666666666	3.1	3.0	3.0595238095238093	2.7333333333333334	2.0	2.8333333333333335	2.7666666666666666	2.46153846154	2.45454545455	2.83333333333	2.47368421053	2.375	2.0	2.44444444444	2.46153846154	0.461538461538	0.571212121212	1.73333333333	0.604636591479	0.175	2.0	0.194444444444	0.461538461538	0.281350482315	33	0.0714285714286	175	0.226666666667	17	14	0.184210526316	2	0.125	0.0975609756098	0	0.0
CLOUD004	CLOUD080	0	None	0.216216216216	2.0	2.0	2.6	2.0	3.0	2.0	3.0	2.0	2.8333333333333335	2.9	2.9	2.8979591836734695	3.0	2.8333333333333335	3.0	2.7777777777777777	2.66666666667	2.33333333333	2.53846153846	2.42857142857	3.0	2.71428571429	3.0	2.6	1.0	0.794202898551	0.813461538462	0.857142857143	2.0	2.21428571429	2.0	0.85	0.169712793734	90	0.103092783505	195	0.137362637363	25	15	0.123966942149	3	0.0714285714286	0.0879120879121	0	0.0
CLOUD004	CLOUD081	0	None	0.184615384615	3.0	1.2	1.8	1.1428571428571428	nan	3.0	nan	3.0	3.0	2.5166666666666666	2.533333333333333	2.380952380952381	nan	3.0	nan	3.0	3.0	1.13636363636	1.90909090909	0.846153846154	nan	3.0	nan	3.0	1.0	-0.580303030303	-0.357575757576	-0.606227106227	nan	3.0	nan	2.0	0.203225806452	82	0.309433962264	126	0.295081967213	18	6	0.142857142857	8	0.533333333333	0.444444444444	0	0.0
CLOUD004	CLOUD082	0	None	0.232558139535	1.0	1.6	1.4	1.7142857142857142	1.6666666666666667	1.0	1.6666666666666667	1.0	2.3703703703703702	2.78	2.6444444444444444	2.7346938775510203	2.533333333333333	2.2857142857142856	2.533333333333333	2.3333333333333335	1.95238095238	1.7	1.64285714286	1.7619047619	2.0	2.125	2.0	1.82352941176	0.313492063492	0.225	-0.179365079365	0.261904761905	0.2	1.48214285714	0.2	0.109243697479	0.211358734723	105	0.180102915952	294	0.271186440678	32	21	0.15671641791	7	0.1	0.0921052631579	0	0.0
CLOUD004	CLOUD083	0	None	0.16393442623	2.0	1.0	1.6	1.0	2.3333333333333335	nan	2.3333333333333335	2.0	2.696969696969697	2.8016129032258066	2.1	2.806451612903226	2.3333333333333335	nan	2.3333333333333335	2.696969696969697	2.53448275862	1.95833333333	1.28571428571	2.08695652174	2.25	nan	2.25	2.53448275862	0.852664576803	0.472849462366	-0.814285714286	0.615758365057	1.25	nan	1.25	0.852664576803	0.135273972603	150	0.106609808102	316	0.117647058824	32	22	0.102325581395	11	0.115789473684	0.0935960591133	0	0.0
CLOUD004	CLOUD084	0	None	0.215384615385	0.3333333333333333	1.0	1.2	1.2857142857142858	1.6666666666666667	0.0	1.6666666666666667	0.3333333333333333	2.7254901960784315	3.0451612903225804	3.094736842105263	3.0209059233449476	2.784313725490196	2.5	2.807017543859649	2.719298245614035	2.25925925926	1.91666666667	2.04651162791	2.14583333333	2.35	2.42424242424	2.40909090909	2.24390243902	0.484749455338	0.318279569892	0.0780905752754	0.56743612079	0.379411764706	1.54924242424	0.435406698565	0.467586649551	0.231851851852	131	0.169689119171	313	0.186440677966	33	22	0.183333333333	9	0.243243243243	0.174418604651	1	0.333333333333
CLOUD004	CLOUD085	0	None	0.486486486486	nan	1.4	1.6	3.142857142857143	nan	nan	3.0	nan	nan	2.46	2.48	3.142857142857143	nan	nan	3.0	nan	nan	1.2	1.5	3.125	nan	nan	3.0	nan	nan	-0.6	-0.6	2.33928571429	nan	nan	nan	nan	0.25	50	0.246305418719	98	0.488372093023	21	3	0.125	8	0.533333333333	0.565217391304	0	0.0
CLOUD004	CLOUD086	0	None	0.234567901235	2.0	1.5	1.6	2.0	nan	2.0	nan	2.0	2.6666666666666665	2.642105263157895	2.2	2.826530612244898	nan	2.0	nan	2.761904761904762	2.42105263158	1.75862068966	1.6	2.19047619048	nan	2.0	nan	2.47058823529	0.764802631579	0.248094373866	-0.5	0.690476190476	nan	1.0	nan	0.756302521008	0.196886446886	95	0.151515151515	215	0.183006535948	28	19	0.175925925926	8	0.363636363636	0.245283018868	0	0.0
CLOUD004	CLOUD087	0	None	0.377777777778	2.0	1.3	1.6	1.7142857142857142	2.0	2.0	2.0	2.0	2.7333333333333334	2.7384615384615385	2.25	2.8285714285714287	2.5	2.0	2.5	2.7777777777777777	2.47826086957	1.72222222222	1.55555555556	2.03703703704	2.2	2.0	2.2	2.52380952381	0.753260869565	0.133760683761	-0.294444444444	0.451322751323	0.2	1.5	0.2	0.77380952381	0.2232	118	0.155672823219	279	0.159090909091	28	13	0.147727272727	8	0.123076923077	0.0985915492958	0	0.0
CLOUD004	CLOUD088	0	None	0.148936170213	2.0	1.0	2.0	0.8571428571428571	2.0	2.0	2.0	2.0	2.7471264367816093	2.9163636363636365	2.98	2.8636363636363638	2.3333333333333335	2.5	2.5555555555555554	2.7471264367816093	2.5625	2.04615384615	2.4	1.98039215686	2.125	2.33333333333	2.33333333333	2.5625	0.769396551724	0.391608391608	0.25	0.38785968933	0.425	1.33333333333	0.5	0.769396551724	0.184837092732	142	0.134597156398	295	0.12109375	31	20	0.166666666667	11	0.157142857143	0.123287671233	0	0.0
CLOUD004	CLOUD089	0	None	0.230769230769	2.0	1.0	2.4	0.8571428571428571	4.0	nan	2.6666666666666665	2.0	2.7916666666666665	3.025	3.210810810810811	2.8947368421052633	4.0	nan	3.2083333333333335	2.7916666666666665	2.51851851852	2.06976744186	2.61904761905	1.97777777778	4.0	nan	2.81818181818	2.51851851852	0.893518518519	0.434241126071	0.492020592021	0.481537176274	3.0	nan	0.443181818182	0.893518518519	0.169594594595	131	0.109623430962	251	0.135514018692	29	19	0.147286821705	8	0.131147540984	0.09375	0	0.0
CLOUD004	CLOUD090	0	None	0.239436619718	2.6666666666666665	2.7	3.0	2.7142857142857144	nan	nan	3.0	2.6666666666666665	2.8333333333333335	3.0	3.0	3.0	nan	nan	3.0	2.8333333333333335	2.6	2.53846153846	2.83333333333	2.6	nan	nan	3.0	2.6	0.1	1.07179487179	1.73333333333	1.14761904762	nan	nan	2.0	0.1	0.11135371179	11	0.0448979591837	51	0.171875	11	6	0.0983606557377	0	0.0	0.0	0	0.0
CLOUD004	CLOUD091	0	None	0.324324324324	2.0	1.3	1.8	1.2857142857142858	2.0	nan	2.0	2.0	2.761904761904762	2.9806451612903224	3.08	2.9220779220779223	2.7333333333333334	nan	2.962962962962963	2.7777777777777777	2.41176470588	2.0	2.1	1.96551724138	2.125	nan	2.5	2.46666666667	0.518907563025	0.216129032258	-0.3	0.270712046574	0.025	nan	0.5	0.591666666667	0.22061482821	119	0.183076923077	244	0.171428571429	30	22	0.160583941606	10	0.25	0.153846153846	0	0.0
CLOUD004	CLOUD092	0	None	0.230769230769	2.0	0.8	1.2	1.0	2.0	4.0	2.0	2.0	2.873873873873874	2.861111111111111	2.683333333333333	2.948717948717949	3.3	4.0	3.2564102564102564	2.888888888888889	2.575	1.859375	1.58823529412	2.04347826087	2.69230769231	4.0	2.75	2.58333333333	0.899324324324	0.346412037037	-0.511764705882	0.539815257207	1.04230769231	4.0	1.01923076923	0.886363636364	0.198012775018	144	0.134957825679	279	0.115079365079	29	22	0.148648648649	11	0.150684931507	0.11377245509	1	0.5
CLOUD004	CLOUD093	0	None	0.28	2.6666666666666665	2.7	2.6	2.857142857142857	2.6666666666666665	2.0	2.6666666666666665	nan	2.6666666666666665	2.9857142857142858	2.95	3.0714285714285716	2.6666666666666665	2.0	2.6666666666666665	nan	2.5	2.41176470588	2.33333333333	2.77777777778	2.5	2.0	2.5	nan	1.5	0.540336134454	0.108333333333	0.492063492063	1.5	2.0	1.5	nan	0.154989384289	19	0.076	73	0.202898550725	14	6	0.136363636364	3	0.230769230769	0.193548387097	1	0.25
CLOUD004	CLOUD094	0	None	0.276595744681	nan	3.0	3.0	nan	nan	nan	nan	nan	nan	3.1333333333333333	3.1333333333333333	nan	nan	nan	nan	nan	nan	2.84615384615	2.75	nan	nan	nan	nan	nan	nan	0.546153846154	0.15	nan	nan	nan	nan	nan	0.210526315789	19	0.0618892508143	80	0.177777777778	8	7	0.175	1	0.0909090909091	0.125	0	0.0
CLOUD004	CLOUD095	0	None	0.269230769231	3.0	3.0	3.0	3.0	3.0	3.0	3.0	3.0	3.1666666666666665	3.375	3.4	3.1904761904761907	3.0	3.0	3.0	3.0	3.0	3.0	3.0	3.0	3.0	3.0	3.0	3.0	0.75	0.95	0.4	1.04761904762	nan	1.5	nan	0.833333333333	0.178794178794	16	0.0689655172414	86	0.142857142857	10	8	0.228571428571	3	0.2	0.133333333333	0	0.0
CLOUD004	CLOUD096	0	None	0.214285714286	2.3333333333333335	1.8	1.6	2.7142857142857144	3.0	2.0	3.0	2.3333333333333335	2.9166666666666665	2.966666666666667	2.8	3.142857142857143	3.0	2.5	3.0	2.9166666666666665	2.57142857143	1.8125	1.66666666667	2.63636363636	3.0	2.33333333333	3.0	2.57142857143	0.321428571429	-0.154166666667	-0.683333333333	0.600649350649	2.0	0.833333333333	2.0	0.321428571429	0.240243902439	42	0.167330677291	197	0.352112676056	25	15	0.217391304348	3	0.1875	0.181818181818	0	0.0
CLOUD004	CLOUD097	0	None	0.295454545455	2.3333333333333335	2.7	3.4	2.7142857142857144	3.0	3.0	2.6666666666666665	2.3333333333333335	2.9166666666666665	3.1166666666666667	3.4	3.0	3.0	3.0	2.888888888888889	2.6666666666666665	2.57142857143	2.6875	3.33333333333	2.7	3.0	3.0	2.66666666667	2.4	0.446428571429	0.804166666667	2.23333333333	0.747619047619	2.0	3.0	0.5	0.4	0.13488372093	26	0.0909090909091	58	0.147058823529	10	8	0.190476190476	1	0.0833333333333	0.04	0	0.0
CLOUD004	CLOUD098	0	None	0.285714285714	3.0	3.2	3.2	nan	nan	3.0	nan	nan	3.5	3.7	3.7	nan	nan	3.5	nan	nan	3.14285714286	3.21428571429	3.22222222222	nan	nan	3.4	nan	nan	1.51785714286	1.78928571429	1.49722222222	nan	nan	2.775	nan	nan	0.136460554371	10	0.0507614213198	64	0.140350877193	8	8	0.205128205128	2	0.181818181818	0.136363636364	0	0.0
CLOUD004	CLOUD099	0	None	0.238095238095	nan	2.1	3.2	2.142857142857143	nan	nan	nan	nan	nan	3.22	3.466666666666667	2.9285714285714284	nan	nan	nan	nan	nan	2.2	3.125	2.0	nan	nan	nan	nan	nan	-0.1	0.525	-0.785714285714	nan	nan	nan	nan	0.25	55	0.154494382022	131	0.272727272727	15	4	0.108108108108	8	0.444444444444	0.352941176471	0	0.0
CLOUD004	CLOUD100	0	None	0.233333333333	2.6666666666666665	1.8	2.0	nan	2.6666666666666665	2.0	2.6666666666666665	nan	2.8333333333333335	2.811111111111111	2.88	nan	2.6666666666666665	2.5	2.6666666666666665	nan	2.6	1.78947368421	2.3	nan	2.4	2.33333333333	2.4	nan	0.6	-0.343859649123	0.0	nan	nan	1.33333333333	nan	nan	0.251585623679	42	0.174273858921	119	0.4	20	7	0.269230769231	9	0.692307692308	0.44	1	0.5
CLOUD004	CLOUD101	1	Decreasing	0.150943396226	2.0	2.0	2.0	2.0	2.0	2.0	2.0	2.0	2.746031746031746	2.889130434782609	2.7714285714285714	2.867109634551495	2.466666666666667	2.5	2.5555555555555554	2.7333333333333334	2.51111111111	2.21428571429	2.25	2.26	2.125	2.42857142857	2.22222222222	2.48837209302	0.892063492063	0.77298136646	0.507142857143	0.834750830565	0.425	1.84523809524	0.472222222222	0.863372093023	0.159376872379	115	0.100700525394	266	0.125581395349	27	22	0.19298245614	3	0.041095890411	0.0445859872611	0	0.0
CLOUD004	CLOUD102	1	Decreasing	0.457142857143	2.0	1.0	2.6	0.8571428571428571	nan	3.0	nan	2.0	2.8055555555555554	2.94375	3.2333333333333334	2.738095238095238	nan	3.0	nan	2.787878787878788	2.4	1.78571428571	2.70588235294	1.44	nan	3.0	nan	2.35714285714	0.566666666667	0.0638392857143	0.480882352941	-0.123492063492	nan	3.0	nan	0.538961038961	0.207122774133	123	0.146428571429	221	0.184931506849	27	10	0.121951219512	8	0.150943396226	0.111111111111	0	0.0
CLOUD004	CLOUD103	0	None	0.153846153846	nan	1.4	1.8	nan	nan	nan	nan	nan	nan	2.48	2.5	nan	nan	nan	nan	nan	nan	1.1	1.73333333333	nan	nan	nan	nan	nan	nan	-0.45	-0.116666666667	nan	nan	nan	nan	nan	0.157142857143	63	0.301435406699	55	0.428571428571	15	4	0.166666666667	7	0.636363636364	0.5	0	0.0
CLOUD004	CLOUD104	0	None	0.259259259259	3.0	1.4	1.8	2.7142857142857144	nan	nan	2.6666666666666665	3.0	3.0	2.719047619047619	2.6941176470588237	3.0714285714285716	nan	nan	2.6666666666666665	3.0	2.75	1.45161290323	1.95454545455	2.55555555556	nan	nan	2.5	2.75	1.75	-0.181720430108	0.0898395721925	0.269841269841	nan	nan	1.5	1.75	0.272851296044	86	0.231805929919	200	0.240963855422	20	8	0.2	7	0.241379310345	0.166666666667	0	0.0
CLOUD004	CLOUD105	0	None	0.368421052632	2.0	0.9	2.2	0.8571428571428571	nan	3.0	3.3333333333333335	2.0	2.8095238095238093	2.707692307692308	2.8666666666666667	2.675324675324675	nan	3.0	3.3333333333333335	2.8	2.5	1.26086956522	2.375	1.33333333333	nan	3.0	3.25	2.5	0.5	-0.423745819398	0.108333333333	-0.316017316017	nan	2.0	2.25	0.5	0.285178236398	82	0.189814814815	152	0.3375	27	14	0.191780821918	8	0.363636363636	0.279069767442	0	0.0
CLOUD004	CLOUD106	0	None	0.1	2.0	1.7	2.0	2.2857142857142856	2.0	2.0	2.0	2.0	2.642857142857143	2.747826086956522	2.7142857142857144	2.8877551020408165	2.6666666666666665	2.0	2.7	2.7222222222222223	2.29411764706	1.90909090909	2.25	2.28571428571	2.33333333333	2.0	2.38461538462	2.33333333333	0.544117647059	0.261264822134	0.00714285714286	0.607142857143	0.722222222222	2.0	0.734615384615	0.458333333333	0.187357197258	100	0.133511348465	246	0.173611111111	25	22	0.203703703704	7	0.148936170213	0.101851851852	1	1.0
CLOUD004	CLOUD107	0	None	0.22	2.3333333333333335	1.3	1.6	2.4285714285714284	2.3333333333333335	2.0	2.3333333333333335	2.3333333333333335	2.5	2.42	2.4	2.7142857142857144	2.4166666666666665	2.0	2.4166666666666665	2.5	2.2	1.13333333333	1.6	2.33333333333	2.14285714286	2.0	2.14285714286	2.2	0.7	-0.466666666667	-0.3	1.04761904762	0.642857142857	1.5	0.642857142857	0.7	0.383033419023	47	0.251336898396	149	0.555555555556	20	6	0.230769230769	9	0.818181818182	0.619047619048	0	0.0
CLOUD004	CLOUD108	0	None	0.269230769231	nan	1.9	2.2	3.2857142857142856	nan	nan	3.0	nan	nan	2.6	2.8	3.2857142857142856	nan	nan	3.0	nan	nan	1.83333333333	2.28571428571	3.25	nan	nan	3.0	nan	nan	-0.466666666667	-0.314285714286	2.46428571429	nan	nan	2.0	nan	0.223277909739	33	0.165	94	0.242857142857	17	8	0.296296296296	6	0.4	0.333333333333	0	0.0
CLOUD004	CLOUD109	0	None	0.233333333333	0.0	0.9	1.2	0.7142857142857143	0.0	0.0	0.0	0.0	2.5793650793650795	3.0018867924528303	3.1259259259259258	2.9571428571428573	2.6140350877192984	2.227272727272727	2.681159420289855	2.6262626262626263	2.02222222222	1.8253968254	1.96875	1.89361702128	1.77272727273	2.13043478261	1.96153846154	2.08333333333	0.224603174603	0.195208146152	-0.0756944444444	0.232902735562	-0.227272727273	1.22134387352	-0.0384615384615	0.234848484848	0.219280380177	136	0.16	323	0.174358974359	34	20	0.147058823529	9	0.1875	0.140625	0	0.0
CLOUD004	CLOUD110	0	None	0.294117647059	0.0	0.4	2.6	0.0	0.0	2.0	0.0	0.0	1.9583333333333333	2.82	3.0	2.676190476190476	1.7777777777777777	2.25	1.7777777777777777	1.8095238095238095	0.909090909091	1.03333333333	2.45454545455	0.772727272727	0.555555555556	2.2	0.555555555556	0.7	-0.903409090909	-0.641666666667	0.521212121212	-0.84632034632	-1.19444444444	1.45	-1.19444444444	-1.08571428571	0.515679442509	121	0.410169491525	296	0.402298850575	35	20	0.27027027027	11	0.846153846154	0.666666666667	1	0.333333333333
CLOUD004	CLOUD111	0	None	0.153846153846	3.0	1.4	1.8	3.2857142857142856	nan	nan	nan	3.0	3.0	2.5545454545454547	2.5	3.2857142857142856	nan	nan	nan	3.0	3.0	1.19047619048	1.73333333333	3.25	nan	nan	nan	3.0	2.0	-0.427705627706	-0.116666666667	2.46428571429	nan	nan	nan	2.0	0.179836512262	67	0.308755760369	66	0.288461538462	15	5	0.172413793103	8	0.727272727273	0.571428571429	0	0.0
CLOUD004	CLOUD112	0	None	0.134615384615	2.0	1.7	2.4	1.5714285714285714	2.0	2.0	2.0	2.0	2.63265306122449	2.746	2.76	2.7485714285714287	2.6984126984126986	2.8	2.6984126984126986	2.63265306122449	2.40384615385	2.01666666667	2.2	2.0701754386	2.45833333333	2.66666666667	2.45833333333	2.40384615385	0.832417582418	0.636666666667	0.4	0.704461152882	0.910714285714	1.96666666667	0.910714285714	0.832417582418	0.154875717017	119	0.10447761194	243	0.128571428571	27	20	0.144927536232	7	0.122807017544	0.0708661417323	0	0.0
CLOUD004	CLOUD113	0	None	0.25	2.0	1.1	1.0	1.5714285714285714	2.3333333333333335	nan	2.3333333333333335	2.0	2.6944444444444446	2.7125	2.5	2.7346938775510203	2.6666666666666665	nan	2.6666666666666665	2.727272727272727	2.26666666667	1.52941176471	1.46666666667	1.85714285714	2.14285714286	nan	2.11111111111	2.28571428571	0.516666666667	-0.124754901961	-0.633333333333	0.214285714286	0.0178571428571	nan	0.0277777777778	0.467532467532	0.237335834897	141	0.250444049734	253	0.203125	26	21	0.28	9	0.272727272727	0.212121212121	0	0.0
CLOUD004	CLOUD114	0	None	0.333333333333	2.0	1.0	1.2	2.142857142857143	2.0	2.0	2.0	2.0	2.795698924731183	2.938	2.76875	2.9523809523809526	2.9375	2.6666666666666665	2.9473684210526314	2.781609195402299	2.55384615385	2.09090909091	1.94594594595	2.45205479452	2.57894736842	2.6	2.63636363636	2.52459016393	0.908684863524	0.620909090909	0.189695945946	0.984522326988	0.735197368421	1.98888888889	0.794258373206	0.869417750141	0.151101783841	148	0.102706453851	288	0.129707112971	31	20	0.115606936416	11	0.142857142857	0.111801242236	0	0.0
CLOUD004	CLOUD115	0	None	0.25	2.0	2.2	2.6	2.142857142857143	2.3333333333333335	2.0	2.3333333333333335	2.0	2.6559139784946235	2.8	2.8	2.78125	2.6666666666666665	2.0	2.6666666666666665	2.6551724137931036	2.44117647059	2.2	2.42857142857	2.23076923077	2.4	2.0	2.4	2.4375	0.84440227704	0.771428571429	0.328571428571	0.820054945055	0.9	2.0	0.9	0.834051724138	0.14715500327	100	0.0912408759124	225	0.135869565217	25	15	0.123966942149	4	0.08	0.0550458715596	0	0.0
CLOUD004	CLOUD116	0	None	0.2	2.6666666666666665	1.7	1.8	2.857142857142857	nan	3.0	3.0	3.0	3.4166666666666665	3.395	3.442105263157895	3.0952380952380953	nan	3.466666666666667	3.0	3.0	3.05263157895	2.36666666667	2.66666666667	2.8	nan	3.4375	3.0	3.0	1.30263157895	0.791666666667	0.80350877193	0.847619047619	nan	2.7375	1.0	2.0	0.263339070568	78	0.211956521739	153	0.320512820513	25	14	0.245614035088	8	0.666666666667	0.44	0	0.0
CLOUD004	CLOUD117	1	Decreasing	0.243243243243	1.3333333333333333	1.5	2.0	2.142857142857143	1.3333333333333333	3.0	1.3333333333333333	1.3333333333333333	2.7142857142857144	3.0941176470588236	3.023529411764706	3.126984126984127	2.4444444444444446	3.0	2.7777777777777777	2.6	1.9	2.15909090909	2.40909090909	2.3125	1.5	3.0	2.0	1.625	-0.242857142857	0.373796791444	0.309090909091	0.415674603175	-1.0	2.0	-0.5	-0.475	0.28432563791	106	0.1696	234	0.231343283582	31	19	0.24358974359	8	0.242424242424	0.161764705882	0	0.0
CLOUD004	CLOUD118	0	None	0.25	3.6666666666666665	2.9	3.0	nan	3.6666666666666665	3.0	3.6666666666666665	nan	3.6666666666666665	3.18	3.3333333333333335	nan	3.6666666666666665	3.0	3.6666666666666665	nan	3.5	2.73333333333	3.0	nan	3.5	3.0	3.5	nan	2.5	0.333333333333	0.233333333333	nan	2.5	3.0	2.5	nan	0.115	17	0.0671936758893	46	0.134615384615	7	3	0.0967741935484	2	0.166666666667	0.125	1	0.333333333333
CLOUD004	CLOUD119	0	None	0.157142857143	2.0	1.6	2.0	1.5714285714285714	2.0	3.0	2.0	2.0	2.814814814814815	2.8642857142857143	2.8	2.8214285714285716	2.6666666666666665	3.0	2.6666666666666665	2.814814814814815	2.5	1.89473684211	2.25	2.0	2.25	3.0	2.22222222222	2.5	0.833333333333	0.273308270677	0.15	0.464285714286	0.55	3.0	0.472222222222	0.833333333333	0.204646017699	77	0.147792706334	185	0.188976377953	24	17	0.195402298851	7	0.205882352941	0.120481927711	0	0.0
CLOUD004	CLOUD120	0	None	0.290322580645	nan	3.2	3.2	nan	nan	nan	nan	nan	nan	3.2	3.2	nan	nan	nan	nan	nan	nan	3.16666666667	3.16666666667	nan	nan	nan	nan	nan	nan	nan	2.06666666667	nan	nan	nan	nan	nan	0.0269541778976	4	0.0180995475113	10	0.0	0	6	0.2	0	0.0	0.0	0	0.0
CLOUD004	CLOUD121	0	None	0.288461538462	1.3333333333333333	0.6	0.6	2.142857142857143	2.6666666666666665	2.0	2.6666666666666665	1.3333333333333333	2.466666666666667	2.6875	2.533333333333333	2.816326530612245	2.6666666666666665	2.5	2.6666666666666665	2.4444444444444446	1.92307692308	1.29411764706	1.4	2.14285714286	2.5	2.4	2.5	1.88888888889	0.123076923077	-0.297549019608	-0.5	0.5	1.5	1.4	1.5	0.0555555555556	0.240034662045	129	0.201877934272	277	0.22131147541	27	19	0.208791208791	8	0.137931034483	0.10071942446	0	0.0
CLOUD004	CLOUD122	0	None	0.216666666667	1.6666666666666667	1.1	2.6	1.0	2.0	3.0	2.0	1.6666666666666667	2.880952380952381	3.0256410256410255	3.24	3.0216450216450217	2.9444444444444446	3.3333333333333335	3.033333333333333	2.878787878787879	2.61016949153	2.15909090909	2.73333333333	2.21917808219	2.33333333333	3.25	2.53846153846	2.60344827586	0.886955205811	0.59627039627	0.433333333333	0.691039554053	0.0833333333333	1.75	0.488461538462	0.876175548589	0.158943965517	136	0.112769485904	295	0.130612244898	32	22	0.104761904762	9	0.15	0.0985915492958	0	0.0
CLOUD004	CLOUD123	0	None	0.109090909091	2.6666666666666665	2.6	2.4	nan	2.6666666666666665	2.0	2.6666666666666665	nan	2.6666666666666665	2.95	2.9	nan	2.6666666666666665	2.0	2.6666666666666665	nan	2.5	2.5	2.28571428571	nan	2.5	2.0	2.5	nan	1.5	0.2	-0.314285714286	nan	1.5	2.0	1.5	nan	0.0783783783784	5	0.0230414746544	29	0.0204081632653	1	0	0.0	1	0.0909090909091	0.136363636364	0	0.0
CLOUD004	CLOUD124	0	None	0.166666666667	1.6666666666666667	2.3	2.2	2.142857142857143	1.6666666666666667	1.0	1.6666666666666667	1.6666666666666667	2.3333333333333335	2.914285714285714	2.8	2.8214285714285716	2.111111111111111	1.5	2.111111111111111	2.3333333333333335	1.85714285714	2.17647058824	2.125	2.09090909091	1.5	1.33333333333	1.5	1.85714285714	-0.0178571428571	0.447899159664	0.025	0.430194805195	-1.0	0.333333333333	-1.0	-0.0178571428571	0.204502814259	31	0.105442176871	109	0.310344827586	18	12	0.307692307692	2	0.133333333333	0.2	1	0.5
CLOUD004	CLOUD125	0	None	0.368421052632	0.0	1.9	2.8	2.142857142857143	nan	0.0	nan	1.3333333333333333	2.3333333333333335	3.1875	3.433333333333333	2.5238095238095237	nan	2.1666666666666665	nan	1.7777777777777777	1.09090909091	1.72222222222	2.45454545455	1.8	nan	1.85714285714	nan	1.16666666667	-0.909090909091	-0.0777777777778	0.104545454545	0.514285714286	nan	0.607142857143	nan	-0.333333333333	0.483870967742	63	0.278761061947	225	0.542857142857	19	15	0.483870967742	3	0.272727272727	0.260869565217	0	0.0
CLOUD004	CLOUD126	0	None	0.253968253968	1.3333333333333333	1.3	2.0	2.142857142857143	1.3333333333333333	2.0	1.3333333333333333	1.3333333333333333	2.6666666666666665	2.958823529411765	2.85	3.0714285714285716	2.4814814814814814	2.5	2.6333333333333333	2.6666666666666665	2.11764705882	1.59259259259	2.11111111111	2.14285714286	1.83333333333	2.33333333333	2.0	2.11764705882	0.0819327731092	-0.236819172113	-0.488888888889	0.321428571429	-0.166666666667	0.833333333333	-0.1	0.0819327731092	0.337182448037	102	0.249388753056	292	0.428571428571	33	17	0.274193548387	8	0.666666666667	0.342857142857	1	0.25
CLOUD004	CLOUD127	0	None	0.181818181818	2.6666666666666665	3.0	2.8	nan	nan	2.0	nan	nan	3.1666666666666665	3.3333333333333335	3.3333333333333335	nan	nan	3.0	nan	nan	2.6	2.84615384615	2.625	nan	nan	2.66666666667	nan	nan	-0.4	0.379487179487	-0.141666666667	nan	nan	0.666666666667	nan	nan	0.214457831325	9	0.034749034749	89	0.0909090909091	6	8	0.216216216216	1	0.0769230769231	0.0769230769231	0	0.0
CLOUD004	CLOUD128	0	None	0.304347826087	nan	1.0	1.0	2.7142857142857144	nan	nan	2.6666666666666665	nan	nan	2.275	2.3	2.7142857142857144	nan	nan	2.6666666666666665	nan	nan	0.777777777778	1.07692307692	2.625	nan	nan	2.5	nan	nan	-0.772222222222	-0.773076923077	1.83928571429	nan	nan	1.5	nan	0.254320987654	102	0.379182156134	103	0.34	17	9	0.375	8	0.615384615385	0.590909090909	0	0.0
CLOUD004	CLOUD129	0	None	0.244897959184	2.3333333333333335	1.6	1.6	2.5714285714285716	nan	2.0	3.0	2.6666666666666665	2.933333333333333	2.8266666666666667	2.7555555555555555	3.0357142857142856	nan	2.5	3.0	3.0	2.5	1.76	2.0	2.45454545455	nan	2.33333333333	3.0	2.66666666667	0.0	-0.0733333333333	-0.155555555556	0.418831168831	nan	0.833333333333	2.0	0.166666666667	0.240300375469	73	0.19109947644	192	0.252427184466	26	12	0.171428571429	9	0.36	0.213114754098	0	0.0
CLOUD004	CLOUD130	0	None	0.145454545455	2.0	1.5	1.8	2.0	nan	nan	nan	2.0	2.5	2.2857142857142856	2.1333333333333333	2.5	nan	nan	nan	2.5	2.28571428571	1.35294117647	1.625	2.0	nan	nan	nan	2.28571428571	0.785714285714	-0.161344537815	-0.475	0.714285714286	nan	nan	nan	0.785714285714	0.216802168022	77	0.16313559322	160	0.272727272727	27	14	0.297872340426	6	0.230769230769	0.135135135135	0	0.0
CLOUD004	CLOUD131	0	None	0.224137931034	nan	nan	nan	nan	nan	nan	nan	nan	nan	nan	nan	nan	nan	nan	nan	nan	nan	nan	nan	nan	nan	nan	nan	nan	nan	nan	nan	nan	nan	nan	nan	nan	0.0	0	0.0	0	0.0	0	0	0.0	0	0.0	0.0	0	0.0
CLOUD004	CLOUD132	0	None	0.242424242424	2.0	1.0	2.2	0.8571428571428571	3.0	nan	3.0	2.0	2.7777777777777777	2.533333333333333	2.8	2.517857142857143	3.0	nan	3.0	2.7777777777777777	2.16666666667	0.947368421053	2.28571428571	0.866666666667	3.0	nan	3.0	2.16666666667	-4.4408920985e-16	-0.685964912281	0.185714285714	-0.731547619048	2.0	nan	2.0	-4.4408920985e-16	0.24861878453	83	0.269480519481	180	0.338028169014	24	11	0.174603174603	9	0.346153846154	0.224137931034	0	0.0
CLOUD004	CLOUD133	0	None	0.181818181818	0.0	0.6	1.0	0.8571428571428571	0.0	0.0	0.0	0.0	2.4133333333333336	2.9625	2.94	2.8392857142857144	1.9259259259259258	1.9	1.9259259259259258	2.4393939393939394	1.78571428571	1.72	1.84	1.67741935484	0.916666666667	1.72727272727	0.916666666667	1.8	0.0457142857143	0.1075	-0.035	0.0792050691244	-0.972222222222	1.07727272727	-0.972222222222	0.0272727272727	0.20245398773	138	0.178525226391	330	0.193370165746	35	22	0.154929577465	11	0.2	0.131944444444	1	0.142857142857
CLOUD004	CLOUD134	0	None	0.269841269841	0.0	0.9	1.2	1.5714285714285714	0.0	0.0	0.0	0.0	2.5238095238095237	3.0652173913043477	3.0615384615384613	3.10989010989011	2.466666666666667	2.1666666666666665	2.515151515151515	2.5555555555555554	1.58823529412	1.60606060606	1.94444444444	1.85	1.30769230769	1.85714285714	1.42857142857	1.53333333333	-0.518907563025	-0.237417654809	-0.27094017094	-0.128021978022	-0.842307692308	0.607142857143	-0.753246753247	-0.633333333333	0.318681318681	111	0.292875989446	290	0.333333333333	33	19	0.19587628866	9	0.642857142857	0.394736842105	0	0.0
CLOUD004	CLOUD135	0	None	0.161764705882	nan	2.9	3.2	2.857142857142857	nan	nan	nan	nan	nan	3.12	3.4	2.857142857142857	nan	nan	nan	nan	nan	2.73333333333	3.14285714286	2.75	nan	nan	nan	nan	nan	0.833333333333	1.54285714286	1.96428571429	nan	nan	nan	nan	0.0888324873096	27	0.0903010033445	35	0.0961538461538	5	1	0.0333333333333	2	0.117647058824	0.125	0	0.0
CLOUD004	CLOUD136	0	None	0.183333333333	2.0	1.1	1.4	2.0	3.0	3.0	3.0	2.0	2.8666666666666667	2.7555555555555555	2.6363636363636362	2.8035714285714284	3.0	3.0	3.0	2.8333333333333335	2.46153846154	1.5	1.625	2.13333333333	3.0	3.0	3.0	2.36363636364	0.761538461538	-0.133333333333	-0.384090909091	0.597619047619	2.0	2.33333333333	2.0	0.613636363636	0.248568155785	119	0.226235741445	217	0.310344827586	27	14	0.21875	8	0.470588235294	0.325	0	0.0
CLOUD004	CLOUD137	0	None	0.238095238095	4.333333333333333	1.9	4.4	1.8571428571428572	nan	4.0	nan	nan	4.333333333333333	3.2	4.4	1.8571428571428572	nan	4.0	nan	nan	4.25	1.91666666667	4.33333333333	1.625	nan	4.0	nan	nan	3.25	-0.883333333333	3.23333333333	0.839285714286	nan	4.0	nan	nan	0.123626373626	26	0.140540540541	45	0.34	17	8	0.242424242424	7	0.636363636364	0.45	0	0.0
CLOUD004	CLOUD138	0	None	0.235294117647	2.6666666666666665	3.1	3.2	3.142857142857143	nan	nan	3.0	2.6666666666666665	2.6666666666666665	3.2	3.2	3.2142857142857144	nan	nan	3.0	2.6666666666666665	2.5	2.91666666667	3.0	3.0	nan	nan	3.0	2.5	1.5	1.11666666667	1.9	1.21428571429	nan	nan	nan	1.5	0.212765957447	8	0.034632034632	130	0.195652173913	9	6	0.146341463415	1	0.0769230769231	0.0434782608696	0	0.0
CLOUD004	CLOUD139	0	None	0.184615384615	2.0	1.7	2.0	2.0	nan	2.0	nan	2.0	2.6666666666666665	2.92	3.031578947368421	2.7142857142857144	nan	2.5	nan	2.6666666666666665	2.38888888889	2.05	2.45833333333	2.0625	nan	2.42857142857	nan	2.33333333333	0.755555555556	0.45	0.279385964912	0.610119047619	nan	1.42857142857	nan	0.666666666667	0.172440944882	107	0.1276849642	219	0.175675675676	26	18	0.185567010309	8	0.156862745098	0.103448275862	0	0.0
CLOUD004	CLOUD140	0	None	0.214285714286	nan	2.8	2.8	nan	nan	nan	nan	nan	nan	2.8	2.8	nan	nan	nan	nan	nan	nan	2.66666666667	2.66666666667	nan	nan	nan	nan	nan	nan	nan	1.56666666667	nan	nan	nan	nan	nan	0.0867469879518	3	0.0132743362832	36	0.0606060606061	4	12	0.25	0	0.0	0.117647058824	0	0.0
CLOUD004	CLOUD141	0	None	0.306451612903	2.0	0.8	0.8	0.8571428571428571	2.3333333333333335	2.0	2.3333333333333335	2.0	2.8484848484848486	2.8105263157894735	2.552380952380952	2.8796992481203008	2.3333333333333335	2.0	2.9444444444444446	2.8484848484848486	2.56	1.65671641791	1.57692307692	1.88888888889	2.16666666667	2.0	2.55555555556	2.56	0.673636363636	0.084786593349	-0.308791208791	0.353174603175	0.166666666667	2.0	0.555555555556	0.673636363636	0.202230483271	151	0.143127962085	272	0.136363636364	30	20	0.15037593985	9	0.272727272727	0.2125	0	0.0
CLOUD004	CLOUD142	0	None	0.21568627451	2.0	0.9	1.4	0.8571428571428571	3.0	3.0	3.0	2.0	2.8333333333333335	2.8133333333333335	2.6363636363636362	2.772727272727273	3.0	3.0	3.0	2.8222222222222224	2.57894736842	1.6	1.625	1.68965517241	3.0	3.0	3.0	2.55555555556	0.891447368421	0.0166666666667	-0.384090909091	0.176668159427	0.5	2.33333333333	0.5	0.855555555556	0.225609756098	143	0.209677419355	259	0.20979020979	30	21	0.23595505618	11	0.34375	0.253333333333	0	0.0
CLOUD004	CLOUD143	0	None	0.352941176471	2.0	1.3	1.2	1.7142857142857142	nan	2.0	nan	2.0	2.735632183908046	2.754054054054054	2.36	2.8306878306878307	nan	2.0	nan	2.7866666666666666	2.5	1.72340425532	1.26666666667	2.02941176471	nan	2.0	nan	2.57142857143	0.793103448276	0.153133985049	-0.683333333333	0.502956738251	nan	1.375	nan	0.851428571429	0.191780821918	134	0.134808853119	280	0.145	29	22	0.154929577465	9	0.160714285714	0.12	0	0.0
CLOUD004	CLOUD144	0	None	0.382978723404	2.0	1.0	2.0	0.8571428571428571	nan	nan	2.6666666666666665	2.0	2.75	2.605	2.6444444444444444	2.5	nan	nan	2.6666666666666665	2.75	2.42857142857	1.26666666667	2.0	1.0	nan	nan	2.5	2.42857142857	0.428571428571	-0.408333333333	-0.0444444444444	-0.585714285714	nan	nan	1.5	0.428571428571	0.195652173913	94	0.189516129032	153	0.303370786517	27	10	0.161290322581	8	0.32	0.302325581395	0	0.0
[truncated: 34,576 more rows]
[truncated: 21 more columns]
