# Supplementary material for: Mapping the perturbome network of cellular perturbations
Source: Nat Commun. 2019 Nov 13;10:5140. doi: 10.1038/s41467-019-13058-9 (PMC6853941; doi:10.1038/s41467-019-13058-9)
Supplement: Supplementary file 16 — Supplementary Data 14 [file 41467_2019_13058_MOESM16_ESM.csv]

Perturbation	Mean_Cytoskeleton_AreaShape_Eccentricity	Mean_Cytoskeleton_AreaShape_MaximumRadius	Mean_Cytoskeleton_AreaShape_Zernike_3_1	Mean_Cytoskeleton_AreaShape_Zernike_4_2	Mean_Cytoskeleton_Granularity_4_BetaTubulin	Mean_Cytoskeleton_Granularity_5_BetaTubulin	Mean_Cytoskeleton_Granularity_6_BetaTubulin	Mean_Cytoskeleton_Granularity_8_BetaTubulin	Mean_Cytoskeleton_Intensity_IntegratedIntensity_Mitotracker	Mean_Cytoskeleton_Intensity_LowerQuartileIntensity_Mitotracker	Mean_Cytoskeleton_Intensity_MassDisplacement_BetaTubulin	Mean_Cytoskeleton_Neighbors_AngleBetweenNeighbors_Adjacent	Mean_Cytoskeleton_Neighbors_NumberOfNeighbors_Adjacent	Mean_Cytoskeleton_Neighbors_SecondClosestDistance_Adjacent	Mean_Cytoskeleton_RadialDistribution_FracAtD_BetaTubulin_2of4	Mean_Cytoskeleton_RadialDistribution_FracAtD_Mitotracker_4of4	Mean_Cytoskeleton_RadialDistribution_RadialCV_Mitotracker_3of4	Mean_Cytoskeleton_RadialDistribution_ZernikeMagnitud_Mttrckr_7_7	Mean_Cytoskeleton_RadialDistribution_ZernikeMagnitud_Mttrckr_8_0	Mean_Cytoskeleton_Texture_AngularSecondMoment_Mitotracker_3_02	Mean_Cytoskeleton_Texture_Contrast_BetaTubulin_3_02	Mean_Cytoskeleton_Texture_Contrast_Mitotracker_3_01	Mean_Cytoskeleton_Texture_Correlation_Mitotracker_3_01	Mean_Cytoskeleton_Texture_Entropy_Mitotracker_3_01	Mean_Cytoskeleton_Texture_InfoMeas1_Mitotracker_3_01	Mean_Mitochondria_AreaShape_Perimeter	Mean_Mitochondria_AreaShape_Solidity	Mean_Mitochondria_AreaShape_Zernike_2_0	Mean_Mitochondria_AreaShape_Zernike_3_1	Mean_Mitochondria_Granularity_1_Mitotracker	Mean_Mitochondria_RadialDistribution_FracAtD_BetaTubulin_1of4	Mean_Mitochondria_RadialDistribution_FracAtD_BetaTubulin_3of4	Mean_Mitochondria_RadialDistribution_MeanFrac_BetaTubulin_1of4	Mean_Mitochondria_RadialDistribution_MeanFrac_Mitotracker_1of4	Mean_Mitochondria_RadialDistribution_RadialCV_Mitotracker_4of4	Mean_Mitochondria_RadialDistribution_ZernikeMagnitud_Mttrckr_9_9	Mean_Mitochondria_RadialDistribution_ZernikePhase_BetaTubuln_4_0	Mean_Nuclei_AreaShape_Extent	Mean_Nuclei_AreaShape_MaxFeretDiameter	Mean_Nuclei_AreaShape_MinFeretDiameter	Mean_Nuclei_AreaShape_Zernike_2_2	Mean_Nuclei_AreaShape_Zernike_8_4	Mean_Nuclei_AreaShape_Zernike_8_6	Mean_Nuclei_AreaShape_Zernike_8_8	Mean_Nuclei_Granularity_2_DAPI	Mean_Nuclei_Granularity_3_DAPI	Mean_Nuclei_Intensity_MassDisplacement_DAPI	Mean_Nuclei_Intensity_MinIntensity_DAPI	Mean_Nuclei_Intensity_StdIntensityEdge_DAPI
120693|0.02_G13_1829017	0.06341115687315169	-0.04924854408569451	0.04425504493835708	0.015242580934404226	0.09759130761027252	0.14525848046430873	0.037608749343277764	0.07487448532137086	-0.0018574293045838797	0.015712297734384706	0.06128684400427625	-0.0035885002849480596	-0.14150856070698592	0.02701681379147175	-0.04616384764836287	-0.021396314790822935	0.028680772188976883	0.08522140067786921	0.06097703199437465	-0.055831617059246885	0.01947050169749104	0.031205025916296703	0.016952774058415054	0.06393813177453747	-0.011396256394887061	-0.012554101422477038	0.0629765525324128	-0.11310355799570737	0.08676095090323654	-0.035840885562201996	-0.05563351250406967	0.036656320229446315	-0.06952385209067535	-0.013265036561376065	0.007705921832884988	0.04388105922405228	0.07812741521726974	-0.05589781160175472	0.06852517046053697	-0.06373864628021492	0.09635148752571265	-0.029755961368430506	-0.08012799315856206	0.19542358808805682	0.23304669882435325	0.11122816269803926	0.01082812424716556	-0.04451386433463364	0.07286363147874131
120693|0.2_B06_1829017	0.05078560324129555	-0.07957143268437744	-0.016637852726875013	-0.019027946068989388	0.10436243484497659	0.12735407528200654	0.14360450693309443	0.3201054674221698	-0.02238951438327716	0.0015369752112520951	0.021047963591153795	-0.06293256162272487	-0.0775279547674157	0.02761741522979108	0.0036489984674474563	-0.03714033410683182	0.06974877710523833	0.08135972048151413	0.08003837755223459	-0.02851414222150206	0.024705140568710926	0.005643163157040054	0.026160108773894186	0.031483791055518906	-0.011857403531533972	-0.0462549498901334	0.05428173956489751	-0.025618399657513558	0.09170887225629343	-0.058939854449888474	-0.012875879719921435	0.01819233728137093	0.05564738567870908	-0.0025504404157382643	0.008646660366368741	0.06129000391812628	-0.012032072551558248	-0.12211437481883097	-0.021437310740219262	-0.050040548514575456	0.009689062794249859	-0.0560553623529344	0.016851349767600055	0.03863561200061416	0.05624266057293348	0.08102320775722416	-0.014734701421481311	-0.04525289638465002	0.1353461083095493
120693|0.2_L04_1829001	-0.022871851608847638	-0.018703155967980556	-0.023069917376653315	-0.006471083174387604	-0.009667952811884373	-0.005219354005615989	-0.007478783072770334	-0.011004852732632187	-0.09938228788238573	-0.17126715527234104	-0.05205117670959286	0.049281308505635946	0.06127529548763455	-0.019655334541207936	0.0019536767964334623	0.04839129087249039	0.05308029585364904	-0.10316822021495145	-0.15978750439878472	0.000835958668108927	-0.007770809789619804	-0.1641132123172418	-0.03385234616163252	-0.03745871792539962	0.050087847273508346	-0.015059819951460718	-0.046737780871701856	0.030106649194867385	-0.08197882437849113	0.028877521044420318	-0.020080084580627766	-0.12565678914386688	0.00270303505616154	-0.16471699420433916	-0.014251496585043821	0.09269648110685019	-0.020023978730620007	-0.0025957207925492165	0.013735192117027895	0.08624302719779081	-0.03694391637552352	-0.03719370124176469	-0.016180354186340784	-0.013884009981061318	-0.0725776443542106	-0.05405546914199666	0.022848337058344215	0.058464727392197546	0.017875355151549033
120693|2.0_D23_1829001	-0.06544470533167013	-0.015356109914469507	0.08734203663146578	-0.014086831527104993	-0.04012526218763518	-0.08130090748961566	-0.07329008275700558	-0.07723626084620516	0.164137861435326	0.38412714127432823	-0.08322974842438674	0.06239923692261651	0.12128089432439804	-0.030604841922875575	0.006865849284208081	0.05114451288087207	-0.10652777491825938	0.2726291764381582	-0.0395640072615841	-0.015221312493457706	-0.05820460820546898	0.07240590458203144	-0.002805927130597907	0.04801437294058283	-0.013406182969607494	-0.0011602834407515306	-0.02370713855018064	0.05470886622830917	0.02646734349180746	-0.008497730607936127	-0.04932404417194697	-0.01646213600085611	-0.041948874714514695	0.12038278783949397	-0.15207890608174535	0.2639340490275259	-0.010943765362912306	-0.006529450956755889	0.012186247811120321	-0.02946987009026697	0.0383213730044466	0.12831143831861858	0.04739336746163636	0.014734290921748383	0.21347489580752765	0.02324626321576112	-0.05004157927027664	-0.1372657527205003	-0.11835948026689577
120693|2.0_M03_1829017	-0.06992485555900463	0.05209253881171633	0.19387614379045193	-0.04938202503858968	-0.03898303606906196	-0.043669857326429806	-0.15700942204274085	-0.11557455222578325	-0.00030562761362290525	-0.013555539421961527	-0.019237740894061217	0.024625167877872722	0.11677370654542263	-0.0357562719754686	0.026399563524549585	-0.009725444870329003	-0.04453312719154659	-0.02744431544962206	-0.08897713881416752	0.06432568969327446	-0.018429125756285275	-0.03550829287231724	0.02066151968873331	-0.05512773496576642	-0.08815258016822147	-0.010541539724033211	-0.011398837900464975	0.038485505569111456	0.0888457464456276	0.025485478462671685	0.00457488863433414	0.06250995419485356	0.07600280634312462	0.04542612006993063	0.010808232415365548	-0.10714411025484447	-0.08909838751199861	0.16036558224853087	-0.011025050481148213	0.021602232444122738	0.014817076228594406	-0.013499521153346183	-0.0030178615712280754	-0.09888431607691861	-0.00097972162764004	-0.08011430921537332	-0.006962563600546423	0.0059403391798026894	-0.020755362142088674
120693|20.0_C07_1829001	0.02184954160824759	-0.05936973490989339	-0.033831117960210766	-0.01180531978026056	0.0006264861234539509	-0.0005230045491774471	-0.0026128405652846576	0.012730143356804058	-0.008282426490568262	0.09700569356223049	-0.01685915048860709	-0.01626181505753177	-0.12465694015771345	0.0030459438132982297	-0.002675403634715051	0.0031662019795524188	-0.009650733975172465	0.19413814713280697	0.09476455123417815	-0.007793942431834733	0.005548421643748622	0.05985592638945464	0.022839349729448066	0.041888960376530254	-0.0010882198611990024	0.022725839244352786	0.016349207400946142	-0.11643357676119681	0.04183153307906651	-0.05892360192621848	-0.04739420665249844	-0.04338668891930081	0.10664569858474038	0.11512916374947918	0.01610097688975831	-0.008810585725799791	0.092243202509536	-0.11229883807636387	0.028826404544300965	-0.1620250469379742	0.14204893679167518	0.273940795395443	0.03275363239771256	0.15550280780380854	0.10479872573518184	0.16216053569118793	-0.007008089311728083	0.010029791897379903	-0.008575446663534825
120693|20.0_E13_1829017	0.033734535644537766	-0.018476043264433195	-0.03912047964512466	0.030700676042809794	0.035226928275835734	0.022831625941970413	0.05303914547181002	0.1355219012911234	0.09743595996304971	0.2576384577884704	0.05222813739302423	0.0037104952321870277	-0.026630544866850236	0.023246998497696153	-0.0022637978853785046	0.015346248626760817	-0.15996245536011894	0.18366983912546353	0.10218272647331206	-0.12570966503205072	0.00993729633685217	0.004613424494073315	0.13737623174329477	0.10431505961365509	-0.1676010531170803	-0.04954503993206888	0.1344224662965891	0.05953100771188469	-0.051996836531138846	0.1633625677637649	0.0168492916849714	0.007602790447688135	-0.035340745807986296	-0.03602038117178208	-0.06235339143213492	0.1376042264315417	-0.0012288095648308461	-0.03504904610924203	0.0011212443465135058	-0.04911468022741561	-0.013584116730589568	0.0330672859614628	0.016580551773044738	0.07871540836707192	0.014776381194037735	0.03358532548142601	0.010813718732258726	-0.010192670557922223	-0.031036094641839068
144509|0.02_D06_1829018	0.03546309543606618	0.05100133236817189	-0.0355854490239359	0.05622893376983229	0.018553116531808966	0.009505231587715768	-0.0011583079451494838	0.016618010733786215	0.0018126860794686617	-0.020704985344527	0.06891727366318712	-0.005391203570645264	0.038034470818701815	0.009091008928686889	0.002139556331475889	-0.0013585292500409851	0.03783931249367234	-0.008607236597061252	0.0006586440381136094	-0.012268321376593616	0.007082269378412345	0.0004796109014673644	-0.02338899468720107	0.011464868848473808	0.023098105521067724	0.006935895245533619	-0.03159269715382726	-0.042666729390333114	-0.008407723161773517	-0.01475850117630284	-0.04582171820850944	0.031058790664185487	0.001089415546139505	0.023555793355580557	0.02514542822696475	-0.03973928846865754	0.045487903865225277	0.023115477804550033	-0.029627222921976504	-0.06895416491586498	0.004656669811374359	0.07493020216713131	0.008998954489093713	0.018009344931523064	-0.04346828521995566	0.10471758138491027	0.012725092051786069	-0.018672970479461787	0.013646359560411464
144509|0.02_E10_1829001	-0.0534375184376259	-0.09779373212187187	-0.08529609132736204	-0.00652449964534485	0.002123058398102895	-0.004304069938085853	-0.016877770059600894	-0.06248540003793274	-0.11500023505443552	0.0036238783132452324	-0.056211272470329365	0.07135209995172265	-0.006040358296940607	-0.011711107940728771	-0.03321508935623693	0.12142499998411294	-0.0714923854080424	0.01770105131722355	-0.09938612292889398	0.01572132275025806	-0.0019457966986949488	-0.15975158514846577	-0.07026195732741347	-0.06297660911459643	0.07660184333956577	-0.017516325687263523	-0.028169509468270015	-0.013732741887590105	-0.01107748912084694	0.10125135345709868	0.027047491454977257	-0.004107882862674828	0.0037977013451172548	-0.017051935083723768	-0.06230502283990688	-0.04221019011939314	-0.01899619214365933	-0.012913399284041172	0.055167916740312406	0.051482506144121865	0.00882819960412995	0.0068599651464514855	0.006130635536193085	-0.0120685859185512	0.022325147091591002	-0.0705851656117657	-0.013924039017264245	-0.10588616779470751	-0.05193988365104843
144509|0.2_A20_1829018	-0.02010541884063588	0.07764126615665695	0.002736552450581353	0.07835946920952586	-0.055669451170319184	-0.0287924627849232	-0.02007313117509113	-0.07295211316320688	0.01818567424247919	0.03364100802250175	-0.028891002804697696	0.07404287987364166	0.26573920660204675	-0.018763001578432553	0.0030267284938211847	0.008830299947972797	-0.07781240168952738	-0.0033634146837016043	-0.03420042469124268	0.0500607914916219	-0.036631896156590266	-0.009567006382814047	0.049009535180103425	-0.03541526708520226	-0.10653669855209558	-0.0020842227206782082	-0.014053340248740609	0.012435511603949068	0.01998083907222381	0.09487075407334444	0.014049542356704636	0.02737895359022935	0.030630135173934758	0.00503327259994979	-0.07887132130329283	-0.00045214099516760475	-0.04221682548638672	0.03113092670682882	0.015995900823734366	0.08411576909091723	-0.060214069888331334	0.004429271368049825	-0.03684387011250212	-0.04377173741950813	-0.19322002070811564	-0.10422795666783674	-0.008797251089602942	0.02422241544453138	-0.10069814319545906
144509|0.2_D11_1829001	0.007912009807342857	-0.003933564695845326	-0.008130625913949974	-0.038070750489203276	0.012934081771643957	0.033498269221278965	0.004158704146299097	-0.00445577714955897	0.05376918084222898	-0.058179827264844886	0.03894686298883837	0.02392492880158581	-0.08952756928234762	0.005154705015008559	0.0067599006332184075	-0.006603219638259716	0.045755260632736494	0.028531737382371636	0.10010260973367063	-0.016173249583974814	0.0035116679673929674	0.0763362820575581	0.02771876563719755	0.049212915495321724	-0.04555861909766268	0.014945878943998181	-0.03160120443052539	-0.02661546327172848	-0.03619406806540548	-0.008397349784487806	-0.03603853226070797	-0.01582446390659531	0.02905555120164316	0.03626205099455937	0.019409951601081332	-0.029717673067871653	0.01009764453657025	-0.056577273025163355	-0.028743723918089548	-0.058115177916366334	-0.021625555422641995	0.09727289575491671	-0.07682098307974577	0.019919847095239862	0.1205988233901154	0.05133932121258744	0.01338314506490812	0.02346483042956024	0.005318943062535775
144509|2.0_G02_1829018	0.0035298529750603658	-0.04622800826396439	-0.04032001483428671	0.062300032312249454	-0.020420255045096508	-0.008144379151598907	-0.006229929421344704	-0.03413646236111423	0.04452538216224183	0.10521962975430155	-0.04330075840070691	0.03322638204429529	0.0801107129164027	-0.013088297979685554	0.008101417949296058	0.005444935785646643	-0.060124188085345254	0.0394894754657093	0.02930265043148844	-0.1085254988205816	-0.0025263507917624717	0.012953916550475453	0.16080527720594684	0.08836809708383242	-0.1488533782648438	-0.0020509635724859643	0.02391291063821288	0.004876598878998495	-0.001475023020799493	-0.013756695917495176	-0.005759902279999174	0.013020941652875317	-0.007588951832464108	0.06271368125750915	-0.053138294463454416	0.10816452104253638	-0.033828125531657594	0.015362643477642102	-0.005759024268928936	0.023219609973373856	0.008420689757644095	-0.00408444051128154	0.039797781529117504	-0.03790887930206244	-0.07694425527858972	-0.030862912324377323	0.06315212490714461	0.019599076756189687	0.04497597991467092
144509|20.0_D08_1829018	-0.032514091065250716	-0.013027511632807687	0.000303956020673235	-0.006834571215990737	-0.01179611786539303	-0.00803541068287389	-0.005944980492039009	-0.03539872310686998	-0.0026917297986278066	-0.01331662824242491	0.0280590225983684	-0.043759146036923324	-0.012072404620894095	0.002233195920507275	-0.033534239939526006	0.024157075194401467	0.043915088858923756	0.014294480551790445	-0.00858050525011178	0.012515143036867626	0.01174412125583335	0.00047137525885082576	0.01729043247047307	-0.009470294509372701	-0.01907466354196663	-0.010394837089690412	-0.026329910976039816	-0.09577435653582911	0.043478314908459326	-0.05051716139477014	-0.0733965173330774	-0.027281200383763582	0.003709776024994005	-0.03490474616837519	0.0302159252743347	0.020836356036441406	-0.023220128460521905	0.02626589074901825	-0.016156878429387733	0.0002250818783828823	-0.04304152523892735	0.008891171879037651	-0.05646545626593952	0.04784449864829032	-0.05655235772256678	0.03570254304412901	-0.015831018618719217	0.02751102742738007	0.02016091529978123
144509|20.0_L22_1829001	0.007027173741584347	0.02967112816045825	0.08140504912720581	-0.013814258631312915	0.03524774825370819	0.04023572702406314	0.031365977967521774	0.009401689892063358	-0.021339172119285044	-0.001782990357251213	0.007971692276042941	0.04221443016975113	0.03978197587258281	-0.005054051997343489	0.01925833873169891	-0.0702975664836134	-0.023439107485684757	-0.1619847086277299	0.04522800197128546	0.0028086474853303844	0.06460453424720823	-0.04525133296535261	0.035224671816936226	-0.016383091423513935	-0.026541365524937466	0.004337537936242697	0.0005469014333912003	-0.071685565253227	-0.11554865716679896	-0.0700551946971949	-0.03596559702970675	0.02012934521510401	-0.049042657164324766	0.048460366383972775	-0.021391329431325934	-0.03602685874713796	0.003761500995680289	0.04061043302007272	-0.04007908083563616	-0.0682920673049926	0.08827288489835838	0.06550197424716464	0.12550557494691317	-0.015096840502126452	0.07962179027614263	0.15550142801713118	-0.013180857670980206	-0.07966306115463884	-0.002588849982273156
194336|0.02_E06_1829002	0.05925584707437226	0.08400903974959029	0.054456648069998725	-0.012918212491220271	-0.009140900194471363	-0.00038613971924439383	0.0011554728752034005	0.004119429627139515	0.1274894748292142	-0.01621266548915043	0.13158868247399474	-0.02466142862683718	-0.017716442567617507	0.01699246932015333	-0.08526165873557146	-0.02062008907328794	-0.014335763694602377	0.11968040049833362	0.06938495795129551	-0.011748693728480197	0.01723105233116573	-0.016759094069071834	0.10539096931574005	0.022850875112024327	-0.13962049369524765	0.06561002297374924	-0.023028210430560858	-0.07241329578929001	0.06095760238638526	-0.08981946307530864	-0.10980186058491118	-0.022995057179480305	-0.00610568003496792	0.10452012064548716	0.017286297250739713	0.0394259454931053	0.030069449140093574	-0.15009612196078032	0.09199351368969699	-0.00476435681757692	0.09027078544793476	0.15699543281655404	0.07819947206346922	0.08291793328173191	0.015086936318285227	-0.005764887929746554	0.024397775722504567	-0.02541194318565987	-0.016027239330464987
194336|0.02_I04_1829019	-0.01812493156096151	0.052604157624085546	0.03291778758143593	0.04785785931197717	-0.018725608125009063	-0.029557605317328622	-0.017884209552094743	-0.045961005197965976	0.05746333835698819	0.08826567425155146	-0.018427743194120882	-0.005124936787401779	0.16184190526736753	-0.0052101647887868585	-0.028346731368581846	0.005825365849059572	-0.07590096136242597	0.045793605715045926	0.008187165503605265	-0.11080225520372533	-0.0077465924366924704	0.027165244233011365	0.1273170540064693	0.08950254321582157	-0.1312606145069818	0.002604556304668937	0.04423542152217219	0.09300879930123696	-0.055063928012478724	0.025227001006126737	0.051828883703950945	0.01384849987580622	0.02200835219574837	0.024312751761702778	-0.03888007920028297	0.09489338292990518	-0.004023764220765114	0.026601690172291248	0.0211086571347896	0.08678748050057428	-0.028947449169126394	-0.05671574178173444	-0.034682373751827034	-0.014963214720048579	-0.029209582071502038	-0.03868846762305994	-0.004178017646896681	-0.03328787064292629	-0.03154287023811572
194336|0.2_O02_1829002	-0.0656929340042891	0.015542855409407308	-0.10487859618017159	0.002669418865769213	-0.0500077678828901	-0.06310909467017489	-0.06223753711324215	-0.07445330768576014	-0.04268139748211186	0.05705248425143239	-0.12313678343684334	0.05536751829353559	0.19946052357119448	-0.036588028449336604	-0.07697516125735457	0.1535352749618104	-0.10393218020720785	-0.05238652388174153	-0.24478131728636676	0.007046466272676799	-0.019224527749839848	-0.27385759162803686	-0.02928188640214363	-0.0832263959535495	0.042235423156368634	0.011379664823060798	-0.06756039452329768	0.03892385296090306	-0.03816511645469656	0.15164092752699565	0.012136213991409961	-0.010847405733313886	-0.02834342985425864	-0.08691080993815051	-0.1149218410590615	-0.08805998734243353	-0.03234395666549672	-0.01211854465252904	0.12448159058756958	0.19477711639550677	-0.08075540552509264	0.041068074141241695	-0.08409088932997733	-0.007185416573064152	-0.016997966162744793	-0.20026125907162445	0.06235062867312263	-0.12288173266167392	-0.05722223849183672
194336|0.2_O06_1829019	0.0008725176140240709	0.15422738379330403	0.046795363089216835	-0.03257847505621314	-0.022490504529675492	-0.025283721110460844	-0.007059158170928781	0.0005998494049894165	0.04224283606352802	0.003578628630890035	-0.009456009060470616	0.022270069113675572	0.05490119941953431	0.0055814162794755595	0.030872759385883825	-0.03820826038697134	-0.009077093589209717	-0.007335979705641482	-0.00021585533956819392	-0.026400257026735208	0.0018580252198407143	0.0034837853896942383	0.03181004775272184	0.022912890639418593	-0.01083897219180785	0.015394921326830402	0.05254368921419911	0.04290249319942019	-0.01644893506682643	-0.023223662873027684	0.007860433671333489	0.04026580021244969	-0.0002344364442684599	0.03574494393530714	-0.04661662161620503	-0.00512184055059306	-0.01174513978851277	0.06468415690442608	0.05009489009731849	0.03177357761367566	0.10940099776503509	0.016891352317436104	0.06554393619492593	-0.05237278647006183	-0.03202037138714847	-0.03715565926410158	0.01812852746058402	-0.0010386913248174867	-0.019562353440244068
194336|2.0_E01_1829019	0.09816137903392541	-0.09292418124882496	-0.10173517030780632	-0.02864595716079743	0.20000196228870448	0.17071360692099824	0.27171394564625695	0.20240998493094142	-0.0017310056061203283	-0.040385880259213275	0.17746680839555307	-0.2781205126520465	-0.2984335482488062	0.10806241171303654	-0.03489576200033695	-0.13676165016231157	0.010725779948478176	-0.024556409767201137	0.11209659451541104	-0.1606733825868314	0.3034723493139255	0.030251539641795666	0.08208875678432775	0.13252824483012476	-0.02988790577814926	0.023686600184553486	-0.07255857672149146	-0.3059461702138349	0.032050938313641364	-0.17062978083852254	-0.044842111754455405	0.011084952556047634	-0.007673229750214561	0.15164490004739817	0.10306901628902082	0.03762140615439058	0.08738800853759365	0.04774208577421735	-0.1383877666328988	-0.21495929080434342	0.09547778587840394	0.09093412414351565	0.24412044456606463	-0.09686312173782652	0.14473194350846774	0.2860237403366708	-0.005996476965572872	0.09939079411454066	0.03445861634240818
194336|2.0_N14_1829002	0.016411984449691164	-0.024520834109688472	0.008403609316363414	-0.01908288960117721	0.0028312720278162173	0.02192683544407001	0.01737708266973409	0.009706960328081216	0.025919688670360763	0.12297361122581196	0.002005830314463497	0.03030032483766032	-0.01769513707962611	0.001646795715020466	-0.048413013534804705	0.03495715615819828	-0.035660267701038556	0.06902617619062612	0.05815567690448176	-0.01730691477407087	-0.0058744234152880576	-0.006399493552821822	0.04201934595359452	0.04593111077562706	-0.027228906807942765	0.014063970747689558	0.01747979825263629	0.03388850730589221	-0.04016559847219714	-0.09982066622177554	-0.0006318978247262796	-0.0007149872739627416	0.06289687587466686	0.024781617693350688	-0.0335208155181444	0.01625377493427327	0.02429025729240286	-0.06322861319380374	-0.01521415374624091	-0.0013495771456493166	0.01969197569033676	0.02309044466733967	0.04477385018294655	-0.011048500078031931	0.029040146750833162	0.0026282564392908214	0.0364179425934234	-0.0026737282841373666	0.0028742380552053137
194336|20.0_D02_1829019	-0.07296539768880528	-0.0008307486546288989	0.008373940293787574	-0.04076032660895923	-0.031603607068940276	-0.014676573138473814	-0.05389504595608549	-0.04077622061942343	-0.01962137219502813	0.002752188509283049	-0.09383872674170846	0.07897497303059375	0.14020125261585115	-0.008375766134016915	0.01570528098469301	0.04594484628425255	-0.012797138828772425	-0.028953468076201694	-0.05446060777451134	0.07961577796499719	-0.02296119011072606	-0.015674415498837774	-0.06055446417197469	-0.06537539433907757	0.04506864049468717	-0.02264959374404013	0.013450817621666444	0.03302958260913036	-0.0431528296327236	0.17591248780260038	0.01421429494773635	-0.034923647547331904	-0.029580995819015632	-0.09127502700247034	-0.055790613199977274	-0.003062499707182753	-0.10475039823026278	-0.004801327831947977	-0.003940056606715481	0.06094326976237174	0.008077450717652535	-0.08209395737642833	0.053917412960374334	-0.03245842282290312	0.016203177415622605	-0.12464051482571042	0.04298835495879416	0.00917461662121144	0.002539088342804058
194336|20.0_M12_1829002	-0.017668614227168256	0.044855201429093994	-0.01592877378018498	-0.06150425124994985	-0.003716626380030591	-0.010272718671566428	-0.017910726299776303	5.956777201737706e-05	0.01783495268809243	-0.012838235507472207	-0.0004211526964496004	0.0001885306871329817	-0.020243892360382598	0.0018124735104607104	-0.012307216105330365	-0.00866250139335134	-0.0008565389808715129	-0.013778016717822472	0.025860085154655432	0.0002111037654701775	0.0017764750282578678	0.0807086902779785	0.008657771992096774	-0.0007652488853622519	-0.006852395698820568	-0.02111835704024284	0.01903938594150656	0.06527708124288545	0.015593830940733966	-0.02356405258616323	0.038344655853219334	0.016651803729007375	0.0031769072856911995	0.01373852601204889	-0.0129211535424269	-0.002131766336757712	-0.00994625634947044	-0.022894237087027258	0.023505512096365644	0.008640589009487665	0.02380453255909354	0.0380558851826418	0.03296385990456829	0.05071244803445574	0.011197850475335391	-0.009007964814781666	0.07847066067308078	-0.05127590133743462	0.007039897146543184
211672|0.02_I05_1829002	-0.002279881491173419	0.010984258037056605	0.12573573434689211	-0.10809408214370075	0.006313926855495117	0.008420922796881808	0.021200652146593724	0.004960490371113124	0.10113517517071646	0.029056248229034964	0.05418373621441397	-0.019510765368755623	-0.06919426180143295	0.01519364051196731	-0.03524948125192648	0.016009076616574802	-0.00560323734069379	0.17721353540470952	0.10413808551610276	-0.0038214421858717706	-0.0032353510282217973	0.25260452713714837	0.050780221975549045	0.040228840489430484	-0.041291630689377135	0.029243875143578568	-0.031045689588474368	-0.03322424971333593	0.03919086286997531	-0.07334668366824915	0.05573461037972688	0.023704521704603132	0.07263474151541571	0.04617462488121027	0.02386059515881811	0.08996663967751195	0.023710622938345916	-0.032013696547672665	-0.005185107991841242	-0.03102683232150999	-0.013667269928782533	0.002685766969958703	-0.0010787796606724909	-0.03028214848987887	0.0377699951670592	0.03973803139751381	0.050723048295430784	-0.008660639494120242	-0.02862558707611179
211672|0.02_P14_1829019	-0.004377082579421487	0.016080830184368566	-0.04345595465427343	-0.04465690577513726	0.013867150788767824	0.026715688702068086	0.012104432035820845	0.06278206525357721	-0.008321646941363725	-0.02774901315843717	0.0542297164787508	-0.023175319841350017	0.01843931448972591	0.009792192761733515	0.04073857280232454	-0.006891448143140799	0.025108530397661033	0.003029633426892442	0.011848089798689232	-0.008015851292456078	0.005162088077406174	0.0015472534286619655	-0.019886804702457406	-0.004045539536501747	0.049895748105385884	0.011041640514552087	-0.006238762955950494	-0.026924042132184356	0.059241205935444574	-0.013416830112487399	0.01615538832738933	-0.01199527683366891	0.02046561108546241	0.01501116681493031	0.011990183975839064	0.0031005759348982642	-0.03848808995909059	-0.008305269052476805	-0.04433103633742663	-0.07213831155767186	0.025191723257405596	0.014696639368264264	-0.04045515936688521	0.021030760374807778	0.11505213451486412	0.05898488645021882	-0.014422799784320428	-0.019983931246208814	0.03415815925100732
211672|0.2_A02_1829019	0.13353944701943232	0.0951254635030287	-0.29951967802260904	0.06076403322578716	0.058083401347227864	0.0036711281131916462	0.26101524608743065	0.0835558652152576	0.19323836024996027	0.04062062035374292	0.24457515658383422	-0.08130774289568399	0.020308413318573137	0.15592401823629026	-0.21314154355219145	-0.013381812128539283	-0.0024542411897844896	0.29845795924786744	0.1762312784487075	-0.11111068057603513	0.16014729138163147	0.05305734857437738	0.3111112382197783	0.1728468771049823	-0.40002407866783	0.14221400109818283	-0.07870812767096763	-0.3332416476703934	-0.1575175426538198	-0.19341547373480728	-0.20458635943649708	-0.19062044566108	-0.08206935006492921	0.17140065748097377	0.04811507573829116	0.34806394387915934	0.08127127942709078	-0.023446983905088536	0.0949075356603648	-0.03217934464463468	0.052918683638865205	0.013427058317868057	-0.16420514964899924	0.096848174469511	0.1937573850845239	0.021523771708363615	-0.009430925604546225	0.008741733055615597	0.020247437468565638
211672|0.2_A03_1829002	0.06980316068283676	0.133651720356174	-0.08690074933541181	0.07176852477271844	0.04048466386494298	0.05854761323676985	0.04194785559095465	0.019889502703013484	0.11486944498543539	-0.226020013694935	0.10939973838215628	-0.08420464258287996	-0.13446459631027985	0.035187737401219776	0.030466826213515902	-0.12676113468696693	0.027976260630799832	-0.21821254178620125	0.22690811455762216	-1.6125376457454266e-05	0.0340085463563819	0.04916421320844466	0.11798574420971147	0.03005619296900125	-0.15479776333936812	-0.01216948808549484	0.1479376138651699	0.004874789602310026	0.2287321510849396	-0.05202228211458415	0.028165437390113568	0.1821120676121265	0.03584911168565552	0.16830551581414016	-0.005838549655546255	-0.173343174240985	0.050504974471654474	0.058115060726152024	-0.0743518633047432	-0.14317965670685112	0.031268334373147466	0.12487854533286025	0.04812255365352669	-0.0008274896421839317	-0.03910932434915615	0.21411738052763646	-0.011575964737420175	0.043702489635184055	-0.01726536687461272
211672|2.0_I23_1829019	0.012057474601483764	0.04790454935195326	-0.021476520086009532	0.10567967241639797	-0.024630147359667343	-0.0036832374129693313	-0.0016160407988538017	-0.013889643021303799	0.010792811192950114	0.0012422160224187517	0.013543011832361895	-0.00012469585926333515	0.053759084676619384	0.0012126527107045593	-0.03267082329493276	-0.003777713713931652	-0.015643023052232696	0.037060846028889816	0.0020430185521392308	-0.020495690882750717	-0.00557010215745081	0.0015690178051564474	0.011274964988115255	0.017721291462976074	-0.010826786385508047	0.01830369410626953	0.023853911275391104	0.023073474951463058	0.07282168694769353	-0.0004464178605724234	-0.0012178479097655348	-0.004340595148974724	0.02412339874188807	-0.016753301770343065	0.004340467261697012	0.03881533723203945	0.010999972160789961	-0.04786843058163326	0.04835919360699559	0.07305305802117823	-0.011629681310268203	0.10607995520720381	-0.02442135394789824	0.028782140032237336	0.022120036556408762	-0.05334250409085095	-0.0032386049384362514	-0.060140151579795936	-0.023064939784918803
211672|2.0_P03_1829002	-0.07042514759219964	-0.09635945013519659	-0.2871169012902298	-0.22135152785278533	-0.04946818002090703	-0.047638800200899334	-0.0662930611560085	-0.055275425656750865	-0.13395735540889014	0.05137911304016968	-0.04999274355182104	0.05494871584110239	-0.13177459551330417	-0.04033261958549114	0.15711597426938398	-0.06251676934363615	-0.17248397613552013	-0.30618560403880674	-0.10328291767925635	0.052409161797225434	-0.01764689581620453	-0.14625808225582326	-0.14387389096247846	-0.12139441250387555	0.07499047185745544	-0.0011376377295124196	0.014424016475657053	0.035410324943066285	0.04356187179518678	0.1220574508072052	-0.06193661871663719	-0.006747729747078157	-0.06543192957730382	-0.10762459978603395	-0.04613737000358187	0.045756830652900315	0.012397301980637487	-0.022754285482415204	0.03358570558558971	0.019702731807600016	0.046687676189677285	0.05247675273722319	0.009486510620040356	-0.02401763183252159	0.00512128179940724	-0.058860492034759127	-0.02291735708584486	-0.0026770771852110686	-0.009973661729373973
211672|20.0_C14_1829019	0.08484080775215519	-0.004171830307848845	0.03840133577271643	-0.014166003242510938	0.03648338472767371	0.041942007049621866	0.054799068609528656	0.043259433145583226	0.035645013621114274	0.003931785094130613	0.17127086627570087	-0.13080306994251223	-0.09966548191319913	0.025203328191085228	-0.04460324036944735	-0.03879578606329703	0.028837703982434182	0.03144264504603733	0.08990921755266762	-0.12319463484673632	0.004989063281348405	0.05856102640717942	0.09771769641416167	0.09780000859035709	-0.07318302665042486	0.03383046718569216	0.03237045781989556	-0.128929687666822	0.02924260868846218	-0.21540757378567532	-0.049918012704373405	0.005828432334816003	0.032059518787195596	0.1912451271621457	0.10311392286754317	0.00193698396571107	0.03552105789718463	-0.03897229364385024	-0.06433160957224293	-0.1556658499180441	0.0742049374569912	0.06924177906313411	0.04621255131535296	0.08062002560559667	0.14317040328734698	0.112017337419415	-0.052783402781075406	0.011795577474432911	0.031387022606630594
211672|20.0_J17_1829002	0.013041002126089385	0.011291967104191003	0.025025040276787425	-0.010783222394913805	0.0027097491381322947	-0.026622742849946646	-0.002383159436474047	-0.05617063908899289	0.05655378546593215	0.10414117914339527	-0.03373883302182046	0.06274319403419126	-0.02227256454018467	-6.187884136246713e-05	-0.040915317470273965	0.022092194021155143	-0.07427628355068402	0.06696416392118482	-0.009655216223735608	0.003226237055905412	0.0006942499347256242	-0.040979507591012765	0.028084732372725907	-0.019902004318632704	-0.07792732249947076	0.028224446985325946	0.06585581189601136	-0.0033980542609710618	0.07018088591150373	-0.02542104902221376	-0.03759538959517694	0.04071907184113244	0.009907162275319292	0.06765638807400937	-0.04513415754939984	-0.043095657422813516	-0.011013595788385233	-0.08568890242665916	0.04266433522836066	-0.039334374907163294	0.015416157404045117	0.08776958756697806	0.019142647062051155	0.052905308398635276	-0.008237706486068808	0.0328662453560033	0.017116511007567392	-0.01205667769571514	-0.005250070554621511
218359|0.02_K05_1829030	0.09190157586181891	-0.06144659123112989	-0.00845428226176681	-0.02108091853910299	0.10248992973553345	0.05818650626564631	0.07008115442481572	0.013630516710748886	0.0012876319146988835	0.010697803079403712	0.07312580645214467	-0.07139941301115349	-0.08015253432485303	0.02133920910073761	-0.13220215092122908	0.05180941158451047	0.011388174694344194	0.026890828346146423	0.04175329293151614	-0.048086331135118954	0.02845002623313654	0.00014155731866116739	-0.07952611852257829	0.028076397972666117	-0.02895234497560195	0.026459906196512062	-0.065601935507868	-0.1807716441867221	0.12829164249638558	-0.052681687435638724	-0.14486857304801834	-0.0881708758498762	-0.022410953123707777	0.07096260246059416	0.08310649574953705	0.03279225184209911	0.04225358260249845	-0.11081752746444884	-0.002707678863918206	-0.07663770508340051	0.05500655298643953	0.050763703919962766	-0.09987774375330671	0.07527988785405837	-0.06762339405011619	0.03740548119490106	-0.07627251532408857	0.021065412604618805	-0.0041661934853231
218359|0.02_O17_1829013	0.08456289461817301	-0.0028105526993363328	-0.06910199874150025	-0.0794147656500589	0.09962556659944397	-0.008401699877836455	0.05760141571489219	-0.07168718812148545	0.00045711145348664717	-0.060182118517378536	-0.010846389666236134	-0.06468336669323282	-0.07535351153617098	0.03237913288087929	-0.07663748162005293	0.029619151780748587	0.06158261963655448	0.05455184634986293	0.05551476603558375	-0.034293650522595254	0.003027408187435479	-0.024590055963240626	0.05365019947721855	0.01919855302479051	-0.06852765560290985	0.043477519315540725	0.04245541300655731	-0.12284298445108888	-0.10613989709377258	-0.017145743339540664	-0.07640613506619298	-0.03990260183877292	0.0011440016269314013	0.08745899813246227	0.07803642685281542	0.0037543469784476202	0.0364579825155007	-0.15437752908587887	0.02934273429532641	-0.10002499820291288	0.12956919846723802	0.08100208611915871	-0.10566519466091923	0.008744971855171868	0.012004784812680691	0.04155348804779546	0.0012280584386229476	-0.0076977750018712154	-0.04416040277226671
218359|0.2_E21_1829030	-0.029973156631960096	0.0011611175867826673	0.03960087153256575	-0.045732728140687295	0.010852639065609876	-0.004412778311848747	-0.04214407241338672	0.03363878139140403	-0.009868304583051962	-0.020251574870868927	-0.009530444823449336	0.01189392754668328	0.11217604041741303	-0.022701569336360528	-0.006861832688837222	0.02309078970061118	0.01118828187964857	-0.011841643789899436	-0.032811855982932236	0.017634592578586794	-0.008992013634749163	-0.0051971498883166545	0.23341589888519165	-0.01128436371639771	0.039295032660396245	-0.004927032465121162	0.007267547349482206	-0.0488239037930166	0.18797554609711142	-0.017058050165008054	-0.0321404875867517	-0.05567825281738481	0.020380821199298294	0.015630024438443135	0.0021639005261884225	-0.006137852454959181	0.04612395076834275	-0.10521034134585938	-0.030317757685246915	-0.03401622033647406	0.030890641106426586	-0.0812524951839414	0.029684268513099576	0.009989660803269573	-0.008268534988498666	-0.02559544412122733	-0.002169936912056303	0.002733777524824038	0.016739343051002054
218359|0.2_O14_1829013	0.03239720884365971	-0.02003599825534863	-0.01978255531998796	0.0758920953084069	0.008066751478301326	0.07699556635198926	-0.03479879414199197	0.06612581347821272	0.02856468356725883	0.007803793385961877	0.02394391224518988	-0.01119583048160211	-0.00783748616611657	0.0008674502640940163	-0.020122340226954916	-0.020959066617187383	0.013735459967614605	0.03446348505289715	0.044100772301243096	-0.05956612467082345	0.01016142305047972	0.004578925093406905	0.06666058092212684	0.06424173884565751	-0.09312554077748281	-0.021246225426622745	0.054824106426507535	0.03327508022097225	-0.09584411345806054	-0.06629410563775984	0.0021320492006968172	0.041280647972583906	0.04529666191055215	0.12508741983767435	0.12144259143013997	0.01143458742151604	0.015691879700925337	-0.07211034999470328	-0.006781296615864463	-0.008076565739307429	-0.03512015966777571	-0.0466326688863824	0.026454899085989414	0.0036198510287874797	0.012703483864583365	0.002787013208393363	-0.048147187544249015	-0.06847151884243655	-0.03910470898047502
218359|2.0_H21_1829013	-0.011552478871108662	-0.021052616993447737	-0.1172513554776029	-0.01918117205196801	0.009403096609577943	0.01734697412448777	0.023760177337928845	-0.10978389295317764	0.005585473485563042	0.02501822974882295	0.06039284137190315	-0.05221710336541974	0.05972383011683613	-0.0076582504025229925	-0.013608122890159363	0.058796723081138036	-0.005055154140906015	0.051170366525390865	-0.0018614563217333457	-0.010310344784847603	0.012767484642039584	0.010507984379939661	0.007351420856578972	0.00524196146902145	-0.006879316238121991	-0.006620846126464797	0.04064268921527775	0.007003781094124362	-0.03831924965757738	0.04362997543418645	0.03157794065127023	-0.021438158044336852	0.03763092269054291	0.023097443551324925	0.04696525522553702	0.018297409396099196	-0.0618174113725124	-0.05844063030585478	0.05110300977992499	-0.0030448215574189197	-0.05344986459760592	-0.16042985896659345	-0.21562827982373306	0.06676648022350462	0.0014420176349037583	0.006336408614119937	0.08301615067601681	-0.036817516805033146	0.0770140766208047
218359|2.0_P22_1829030	-0.0453487560728566	-0.1364814306004768	-0.1404171781334982	-0.13110403169443807	0.25944251672886864	-0.03364329410896799	-0.21586579029049124	0.008235346225496987	-0.021525678731364406	0.036941879768693175	0.0706070074200551	-0.012854437618101344	-0.1405287510280001	0.1903060141403801	0.024360929132064446	0.004270107732483486	-0.023826457075813046	0.004053129650088527	0.024162012542238098	-0.027705151790373805	0.21845188781912322	0.0007006440225016952	-0.07091001378431921	0.018238997584052064	-0.04148731557681262	0.06355661623272457	0.008014277217431587	-0.42792474207797826	0.056437799492562446	0.007683720162685814	-0.2055024909899789	-0.2821645312656663	-0.02984730761324339	0.10182220288599775	0.22382318668831663	0.08029764575360343	0.0786630707713446	0.05584609075624464	-0.02351086520399648	-0.12011615714771862	-0.30887605173001215	-0.321384228181511	-0.43708687834284576	0.35455034966734833	0.0487431508793395	0.14976288426925255	0.45042242340555694	0.7219083663942846	0.4771453393292591
218359|20.0_B09_1829013	0.009488053998778834	-0.08122564038938251	0.00789110795936765	-0.03965114881684206	0.11237451695706177	0.16116427563227978	0.06530143913491215	-0.026104442485532675	0.005411444121941111	0.04585291397626384	0.09211612309130807	-0.009920061173464112	-0.12104996063673856	0.032987424457773196	-0.00036611283325313493	-0.022703288351562545	0.06099636294737326	0.06905354318077023	0.10049057487129104	-0.1429000061681992	0.03568109464000403	0.08359035907220352	0.048640267324691955	0.1468829708857893	-0.033487129587553066	-0.04383950381137236	0.04819275187824529	-0.09144103753977684	-9.605780585475454e-05	-0.07066732034487222	0.015183261096947287	-0.015144966136973692	-0.043540278312711456	-0.00791876853081619	0.09866113799022508	0.12768925092664934	-0.043471206278509866	-0.14926475628734004	0.014601414031359283	0.08494830708501533	-0.1220048510927616	-0.3015932895153783	-0.0395307840285784	0.03715547283816001	0.12100176510808125	0.05393994503046318	0.2514148525108422	-0.05595642224432634	0.09291836101196341
218359|20.0_C13_1829030	-0.025073001750415158	0.01882167466474155	0.037199555580087695	0.022407018096009423	-0.028679508823016175	-0.07241330701055038	0.0012409705612448918	-0.01172094827531206	0.00852844302274064	0.002849851584864116	-0.03582128665183765	-0.05889677291841977	0.04196067420494165	-0.009069046413401394	-0.031554026632343024	0.01319115748634625	-0.009050108067052115	-0.02896107250672969	-0.009472812961729693	0.004451219197257217	-0.042554632649643986	-0.007850166141104176	0.014084300746193712	-0.002310146601633062	-0.026672488034822472	0.023441852355365778	0.01195552717658227	-0.0007324820437136781	-0.05993191926791264	-0.06725494261834797	-0.04643594866324657	-0.04207745247876232	0.005358438558839329	0.03202283845510234	0.003312605911008293	0.0014626483191753636	-0.039390513691598183	0.01985399161870316	-0.029031892487909272	-0.03848978332820535	-0.021806504334673904	-0.04476033785772737	-0.10035849518922318	0.060370029432095795	-0.00846543479222056	0.0012328638938363667	0.12447478693007341	0.05491253476624927	-0.051948632469960315
246379|0.02_C02_1829003	0.016340627265841845	0.023481009890728766	0.03008538695758811	-0.007173188782248818	0.03066114877464618	0.013789276272330259	0.010943893271862126	0.040132442487737674	0.20473441530700737	0.1529123548760553	0.07837500822515775	-0.0484571853146929	-0.06459761457111879	0.03443684733852029	0.03544246999479911	-0.05526106627065153	0.015007958433341295	0.11151071895296288	0.14577798527193703	-0.020368548935428055	0.007848400225155969	0.23697056153190907	0.054642222370713756	0.0939140048301684	-0.019966443966375924	0.0272256566010311	0.045279177624981015	0.08930522923508932	-0.006907560076558239	-0.08553250134840529	0.05374064161253911	0.04060632754762755	-0.011611554807379076	0.1146998130797025	0.06029507618870528	0.13985065451894663	0.001158833839035478	0.05038239398558375	0.012305060559518965	0.013460159066261135	0.008320801881635753	-0.023291053561022124	0.03560205610421685	0.008518230325000542	-0.007111955822031335	0.0057709879142466836	-0.10904322547011752	0.007272821801017348	-0.00047197283022459846
246379|0.02_P15_1829020	0.0440177211265812	-0.02497803713582858	-0.12583767192408746	-0.012398535158522295	0.04431338813022742	0.02040505912646043	0.05033285808363008	-0.01097185767321146	0.013293581021420253	-0.008184937488751654	0.05974129553773655	-0.08686534288941927	-0.09911645652130885	0.02222395161150459	-0.03840894487049673	0.03702181086383993	0.017134550730358078	0.01912149202125013	0.032410415008790106	-0.034680657437611284	0.02045888771561169	0.006806784630338458	0.051654589865829215	0.0180011621966861	-0.06295882069703318	0.049012485117805815	-0.05713055572289316	-0.08343454753122082	0.02620532216822491	-0.0589593756054575	-0.0600712988642354	-0.017755077518014306	0.024604421348771166	0.08055881652260621	0.019518276509173205	-0.0003885344691211823	-0.03626184901502072	0.025754374101516653	0.012021759028511103	-0.03790356093384928	0.03174756300707804	0.011386788315432939	0.06780434541759117	-0.003770574135420257	-0.03268372014442761	0.05103653237002381	0.0497626254417739	0.007380872439618019	0.009023536277219052
246379|0.2_C23_1829020	0.0324797518830644	0.03333826641664123	0.003969504311370997	0.02277695355996523	-0.005722241135699774	0.032516717956459606	0.019878048209137078	-0.06683786796709013	0.02350455324804618	-0.010553861087814476	0.05753618639095964	-0.001386266619496368	-0.06022207723641548	0.010922210717216857	0.005121238588922078	-0.028755519596414647	-0.049997670709614306	0.010017218100890124	0.01629814881517272	-0.05680051021008148	0.00016816252460673253	0.08876780848975707	0.007866156275083858	0.0372645062283854	-0.016571909444988542	-0.006960909214698385	0.004229834921136988	0.014820396871610964	0.04451012553615008	-0.06370661987311554	0.004890635703374169	0.057374327884607335	0.03109878000313704	0.09215474273979385	-0.002681580565367492	-0.004017191429219358	0.023948724591020265	-0.02244462609660436	-0.009353229363181281	-0.0484144467140778	0.03966721698283815	0.02707189262523635	0.060994867969959565	0.0013949600750444713	0.01647552824656212	0.03554034949888313	-0.09602076029087397	-0.007988501922052832	-0.02405763664915947
246379|0.2_D17_1829003	0.0031850356967785265	0.012672877239509717	0.04588430003721289	0.021019693578717802	0.045699938547303726	0.027779910825741966	-0.024415471140424305	0.0035668882450859973	-0.00503735920552148	-0.033635509031871264	-0.0019075418763099816	-0.06823638611964	0.008678453747690051	0.005663160424295349	0.02557756117115967	-0.06620717913800545	0.019382064895291318	-0.06915837377352418	0.01228821212987602	-0.0024356262906791715	0.0014408812358773782	0.022099977918290797	0.07291821911436708	0.00899059188749568	-0.09911455207340747	-0.02410559039190563	0.08523811248668572	0.028464961210171724	-0.03125249700032706	-0.06807146871368774	0.004194432990349273	0.034822195003519296	0.022027675019563153	0.034612332693438996	0.0690728453627783	-0.11048723790109463	0.0337192007739231	0.005859957119342785	-0.04908504949363113	-0.11449351010885717	0.11607459348439086	0.13874348312010742	0.09226809191669383	-0.011860772250821494	0.08057876075276871	0.13132531228219774	-0.09263398223690328	0.018218675989588873	0.006183548552050111
246379|2.0_G08_1829003	-0.04394567730785881	0.04411408354055513	0.03002923895411924	0.016989339405794834	0.04158629019618651	0.000900097568150432	0.02563088774326283	0.011829460430474226	0.07578915120742846	-0.055750350126038434	0.018596226390329262	0.0749978618514523	0.01515702800382146	0.006650546726504641	0.012884388059960478	-0.033693379545437385	0.012086672650303443	-0.08119013596406699	0.01210235715020841	-0.002378513285736239	0.002198404270385021	0.08553117338833152	0.053498446509562814	-0.0019552988891238243	-0.12367814135676847	0.03794026510113835	-0.010317104425546175	-0.025614769610350807	0.08533770919875105	-0.0032736716183230374	0.003720539219906338	0.0010721025363926162	-0.008100697384065159	0.031145571728034116	0.0018573825554089596	-0.005252831234086819	-0.026140164793168386	-0.0417365706440207	-0.003768988076832458	0.00994337217613106	0.025381649118394245	0.014343625499272372	0.08541826843800993	-0.08817449970130575	0.00694033114018533	-0.05492310569180858	-0.11177250398326449	-0.00954358812898995	-0.07169760815473253
246379|2.0_H04_1829020	0.04651038874479152	0.004029568619262847	0.04623783335462173	0.015261611727383828	0.03361899579710573	0.07122448109432514	0.0711999608659648	0.019563811373245754	-0.0009250685175710982	-0.02900331026698949	0.07518398473761395	-0.03125373793957753	-0.04555368240838353	0.011252253527212708	0.028776915600969205	-0.10446250280999392	0.02175932499725891	-0.02906572455976819	-0.0007290597429759904	-0.020571434027062407	0.005104836110584779	-0.001073840126212755	-0.04970467786612648	0.012988454755566425	0.01595150195881423	0.0008898445173897152	-0.018307569378535005	-0.0674488764124006	0.05333511452888706	-0.19494620992038092	0.05266525491974422	0.07810468525841702	0.07673638758434298	0.08800334082363648	0.014187878464441861	-0.04086764422725947	0.07537972868098464	-0.03280963012307636	-0.030233564794035495	-0.16119839598609176	0.05047153906222657	0.07323284369779404	0.03925480321586028	0.035118354689546605	0.048108694257014084	0.10647988285075477	0.002612821042480118	0.07434334417553004	-0.009491676224271994
246379|20.0_C24_1829020	-0.009744072022729311	-0.03348895298972032	-0.08192728444773589	0.0012750664978560255	0.003170724739938985	-0.027242139984292868	0.019547994935487423	-0.009903982960728919	-0.02157033108423914	-0.040229097596801544	0.014657065781475243	-0.003780172580493346	-0.033611827372662884	0.00020558700379202932	0.016428730510051975	0.00354544038275606	0.016048261182467605	-0.025493434895418166	0.014090321768104985	0.022304501661572163	0.006045815800285459	-0.006118363883858946	-0.038973701399235394	-0.012291203881812152	0.028505198967883505	0.004460984995932282	0.0250470886620201	0.06402734158093015	0.016329719122379016	0.00037772219054643674	-0.01550294403885133	0.019326436615267395	0.021015600561636316	-0.03817870790731337	0.07170347816539385	-0.04515964122282268	0.019915385656241735	0.042204584050544114	-0.02285748303574464	-0.05022737981175196	0.002860992415896213	-0.09672242108285067	-0.025445954774062973	-0.024095799914725657	-0.06057017607432519	0.028975457794448323	-0.05566741841983941	-0.009748383661720122	-0.015046205784133598
246379|20.0_N02_1829003	0.0033802496378988467	-0.03728151280238673	0.03227679214964929	-0.006681835045236562	0.016892904586075036	0.007398313490281583	0.01681771104873392	0.06852638572472153	-0.10437472076248391	-0.05894865881001504	0.013786535596611249	-0.08924119235454231	0.018757838391887494	0.0010113683914226845	0.010200669979279486	-0.03373527627782169	0.034742057705724305	0.002605517812044378	-0.08868501924237351	0.0037071302752915702	0.0474911898314177	-0.07774963307823818	-0.00649321059723218	-0.017311278071159453	0.01736955420921682	-0.029564233299932963	0.0037414518455233248	-0.0790999487659294	0.0432093526020898	-0.024909555846518328	-0.003732475050390316	0.008025499824945437	-0.04093801755864779	-0.035608056578899094	0.05466176888696228	-0.032116094328414724	-0.004939904704672871	-0.06049523793250844	-0.08184653472428727	-0.10864344008160853	-0.0180428941724996	0.05417645550963379	-0.04183190957506455	0.06437247033476767	0.06770052893800838	0.07661999071873099	0.08232707885831347	0.06969889840807161	0.06949041011384327
246557|0.02_K05_1829020	0.003632412157560161	-0.10939737743347855	-0.04074037675643927	-0.07863341456940964	0.005008140127753469	0.030361673879500894	7.372372949365769e-05	0.005094544173865012	-0.017468487428432794	0.011561760713520053	0.01097087484960424	0.004857164426997573	-0.1981847755912356	-0.002494139326959688	0.062165752108395894	-0.023684366725161055	-0.023640809987869243	0.0078505347709244	0.00648046450154921	-0.04423184798173174	-0.0020781674965713592	0.00432326702203889	0.012572873350964853	0.03292450367914701	-0.016573324992870453	-0.01914996265648833	0.01728344555425282	-0.009655159499820654	0.081303541290353	0.04977976369780068	-0.026196325514138086	-0.0018349567542832457	-0.015810309958126045	0.03267178191106784	0.04871065562364624	0.027618669792005168	-0.032401384114312815	-0.06069058361809143	-0.056879547223407156	-0.09687105226237042	0.008777233855561728	-0.03252743087466947	0.022384432528087195	0.037441027837115226	0.03283730023817877	0.0448624348595541	0.026288450693018828	0.03646972487240946	0.10865315028988445
246557|0.02_O17_1829003	0.04242947870553215	-0.05457295095600373	-0.059264339939181565	0.008501948161685702	0.029042882321500235	0.03501622902864618	0.027404839608127896	0.03766081274583677	0.014879439072631895	0.010167453478425348	0.01601251002019516	-0.0032606888735930983	-0.049946812675076835	0.0194221515973676	0.0011354783993509365	-0.0327530980776044	-0.024139706334089878	0.021862967932691546	0.17880200518873113	-0.012780346131574638	0.020652377709656555	0.14792071744933957	0.013512600572661015	0.0715143020464741	-0.04437423316839617	-0.0040098052541238105	0.06906152407334831	-0.052787966705893696	0.0728121495212054	0.0006178481399714553	0.05019074693590664	-0.011256062972379799	0.06223469859435937	0.06343134764661867	0.047229705798208954	0.0060703007252417285	0.030905967868850026	-0.044263542713994075	-0.002082314704253241	-0.06922692974865835	0.06464443441373435	0.14267054894831077	-0.062366908879275484	0.09944590591047076	0.0029246076865435677	0.12346606704754243	-0.0481930152314633	0.034738374240314424	0.04250252041439534
246557|0.2_E21_1829020	-0.006826136271774863	0.0066722992042551055	0.0787089715673438	-0.012997071977202235	0.007458142964943709	0.0027296225752620473	-0.0002946981314231878	0.016899904691917322	-0.00464871557219898	-0.03566568291709968	-0.02811945094220869	0.03839990817696781	-0.0037340638392109327	0.002350325762706801	-0.0040735267844439205	0.02650769982359591	0.018395287667744287	-0.013123222477993635	0.007213899256314493	0.04629613766980456	0.0008012195818642986	-0.004606426203205172	-0.04738839401591782	-0.030248164793527016	0.042367980764305924	0.002882377033024741	-0.008007611944572723	-0.03528026253994454	-0.0085029848277266	-0.027820243835093406	0.002417238519037135	-0.016259815845055092	0.00922569741229895	-0.051521565799407226	0.014675857026053452	-0.008237109275560262	0.007019398383418696	-0.05038223351876436	-0.0061547756543460785	0.04136513286445642	-0.03886323535138647	0.007038363634156997	0.003796992206545724	-0.0006187191191715513	-0.010175960171951937	-0.022897222870825962	0.0370709125818009	0.003967617372639509	-0.025013711016984658
246557|0.2_O14_1829003	0.001176603291182854	0.000500481982829315	-0.05448782559564991	0.057439582244860565	0.002167535061337711	0.004392553377751601	0.0023680048037449386	0.036397860554858885	0.03719857657028247	0.024587597064378575	0.07080704647936037	-0.06594611180544441	0.03494632626731575	-0.0027447987649923677	-0.022721914193565645	0.007362175609924471	0.008482281808134207	0.08405864746286101	0.10975299831175028	0.0009016687476086638	0.0019954201348632017	-0.01723793845100552	0.08800856850298688	0.0009521408823223998	-0.12960436667566633	0.006923969245844097	-0.0177707907449417	-0.045154456948994115	-0.05537424212302522	-0.05878266184731984	0.0006385691226402646	0.011587215053509459	0.0056308711004131595	0.0016328329295054456	0.11015991029243405	-0.032943191354081136	0.0020042018348451762	-0.0861501605325104	0.04975091808070575	0.015855037177012254	0.005875851339600557	0.049436816304383124	-0.07032222107501379	0.08556511639649067	0.006210471442311349	-0.028090171179302348	0.009723851917677495	0.0010371831166655632	-0.019478173060227144
246557|2.0_H21_1829003	0.031733387978188365	0.03774478075111093	-0.050218225336510325	-0.024872346822714775	0.003989205531462814	0.033671803601283995	0.10770119109992221	0.14166964381514502	0.11929180617520407	-0.04532634291970214	0.12110497806390952	-0.004007690174731127	-0.12095494577464427	0.04059919136302423	-0.030995973970146334	-0.005073255641379171	0.08271289770069412	0.06889200165333015	0.1426324035225674	-0.002638710707810743	0.02080503143251064	0.015483477335631574	0.08075031001706767	0.012609438957864594	-0.08322676738424584	0.08824786543902713	-0.015194077271860007	-0.03455630178788238	-0.0017634864580654552	-0.05620182273216945	-0.0656320563207472	0.04081768392744872	0.05416768378280623	0.07558847231903093	0.07850643982921118	-0.04336453248568317	0.004977945508635395	-0.07089530187794307	0.04414130050165277	0.05827817876507618	0.05866223602633569	0.11525027683169542	0.06691101563735824	-0.04986128826251224	-0.11851705186644856	-0.10968264669133171	0.18972420765149423	-0.09563254390362562	-0.024983703676123986
246557|2.0_P22_1829020	0.058627401484275476	-0.03724881301094013	-0.18631995533019763	-0.027941345747457103	0.1493699467265625	0.07298454744399199	0.08300835037259413	0.13275921608274532	-0.01634940673100918	-0.04858760333518128	0.21339961006336572	-0.020099052336942314	-0.18070998437575803	0.07278649977789436	0.0013364839981303278	-0.041870116924659584	0.06853261142705896	0.02602040492958818	0.09584444492845995	-0.059441766577134736	0.07383083424122397	0.006404574151135323	0.038833870716835306	0.044782239466429036	-0.06439865109405751	-0.02838153954833067	0.052125173154587645	-0.14645950950756859	-0.013266609658752482	-0.09755108993139494	-0.06282960157613199	0.03581591810692902	-0.05333524130788314	0.07168528109615885	0.01693191824534912	-0.027480977774526627	-0.015914109632321205	-0.11061938473643479	-0.048778300131479324	-0.14243790390136063	0.15395177387655712	0.08090159559836707	0.12495972188782778	-0.02784482982963521	0.07320607787637767	0.10042576160356459	-0.02772013857933564	-0.0393084995920403	0.028806042953922556
246557|20.0_B09_1829003	0.029202816319756186	-0.04545011671440202	0.00042656247654793145	0.027538217820956334	0.012960157569385372	0.06680050208016466	0.051765227471189446	0.10397748190738604	0.07282857191437841	0.05397318346510921	0.06495417091598155	-0.005563571851020965	-0.06411079375697792	0.03517951006021289	-0.05341528906136264	-0.0005358499456938892	0.0796238192776671	0.1468789079968299	0.27883253737865477	-0.01657423243742484	0.10769144064921979	0.17026350405775045	0.08924300862420603	0.08514318565642512	-0.06184366606825886	-0.008165559406716594	0.03308528487720158	-0.11455368081780004	-0.08344605208738398	-0.03985504045302579	-0.03750537633334422	-0.0032236240176125586	-0.05512688657287734	0.14494644779866428	0.11174287545119382	0.14776932962101413	0.005060924926342469	0.005706317509206915	-0.007074017729409299	-0.10033902342231465	0.08339802613388503	0.06865948068457128	0.039006008893117006	0.009553788383352635	0.07062363736953103	0.09030100388167323	0.009100252108423745	0.015602305191417587	0.06567977159617011
246557|20.0_C13_1829020	-0.007532652130852413	-0.01204382775998225	0.024626878640091943	-0.045396140804606855	0.024238666387237845	0.015283792981584499	0.01764822420440615	0.0034661357428047435	-0.0069680799967912765	-0.01457174591692717	0.05439937215386631	-0.09841553378376222	-0.07467777280872567	0.004146593628590045	0.028331193746990974	-0.02073842103148249	0.08898343693617733	-0.005468873526041362	0.00898621696473656	-0.033547869757307724	0.003103824309598782	-0.003108502132685209	0.07339540659150795	0.017942905418235955	-0.07935903588223736	0.005033232790842446	0.06740686633984355	-0.0226534394426543	0.03601860244511257	-0.05945337726488498	0.008160004109070806	0.03437820524997903	-0.0035437198565462236	0.06262844905679532	0.07657006337188477	-0.01804364956591581	-0.014770080993269374	0.0056308946604703425	-0.057132715433118486	-0.05920769834572043	-0.005459546039276453	-0.05076055233864896	0.0398541876665951	0.015516471936258491	0.11286707198701185	0.07871932915918872	0.03666831062342785	0.016151756258017097	0.0011140290734895641
265128|0.02_C21_1829021	-0.03399290535120181	-0.05571463258940251	0.03724328051707915	-0.015240202264132252	0.022879957068619672	-0.000908767343466399	0.0062361061087302105	-0.005762390110965965	-0.02189627313786141	0.0024391494600767283	-0.11244202748146853	0.08098056974878176	-0.10597839559931865	-0.011493416222293107	0.08361965676785588	0.020193918257501497	-0.010520970023985138	-0.00972612156767444	-0.01074920396210749	0.049904974305919225	-0.00017870570429455446	-0.017037687140016633	-0.08822743421152662	-0.030331934878355032	0.06593790268075794	-0.027170841903280674	0.024930035531099737	0.07361461304680339	-0.0006167523657337748	0.10075353770368978	0.04918521195250958	0.021801519858614338	0.011294380414446081	-0.014080554554030011	-0.04356504260691546	-0.02768397716625609	-0.0062504229567733605	0.08143613861915233	-0.020184805818466045	-0.0012797491214365797	0.03854205444287029	-0.05153927195785013	0.001454692327857221	-0.05828457976753787	-0.02698708488994095	-0.0026445316136178287	-0.08429296264452552	0.006342457274296304	-0.011782020390035619
265128|0.02_H16_1829004	0.02642424132035659	0.028497803550734224	0.0016811593905997624	0.04237925523638697	-0.015220363037685453	0.0034602127558334694	0.01275414506169259	-0.005994534562387299	-0.04312609497498615	-0.03571559760258994	-0.014359749796057253	-0.045383381187597105	0.0005175054056861805	-0.004160962028335352	-0.010022900505661292	0.011430430476615627	-0.03386590077396956	-0.08738093136223607	-0.06916203853900155	0.008292007463030049	0.0033661650436812712	-0.07071450496231313	-0.006067097230690155	-0.03860848346741741	-0.005944979957470564	0.006759040607774491	-0.000414466602230823	0.07443728150487394	-0.06447427278816542	-0.012166931675975157	0.015424859854023643	-0.018669331509279685	0.011204809598473808	-0.025551007595303266	0.0017581604382427285	-0.0991284706984907	-0.003389349592052837	0.015087451707913091	0.006573236985885633	0.004975841952480242	-0.015412255739997938	-0.049960841629182795	-0.08395137728632257	-0.046201193303806676	-0.06233538721569615	0.008809090791618401	0.023253341148244122	-0.03504454540206217	-0.029710700957604086
265128|0.2_D04_1829004	-0.09813315754973018	-0.13303028199246084	-0.21368504764433516	-0.21220030443678017	0.009444772802562118	0.0042200469423979425	0.006449151071967529	-0.029367907090217193	-0.21897263790752727	-0.05723094000055323	-0.07582273527473421	0.0010244547067214116	-0.2644151895324483	-0.01257027016627757	0.17982589624349493	-0.05271668934710394	-0.08459695790297325	-0.09710164084206188	-0.12930838927015828	0.06674875237668332	-0.012683012713676195	-0.019991721580221528	-0.15539190593852442	-0.14042415492461274	0.11791974660430349	-0.013834055039585347	0.021706538833452138	0.015216756664017894	0.007068015469242517	-0.008320778933256334	0.046164840853707645	0.009288682002461579	-0.005969274832559712	-0.14453619386098976	-0.005144059708592552	0.004704105523286262	-0.05469182061516309	0.0016828778116216303	-0.007657190974106887	-0.022838697048612355	0.012361836970172235	-0.023495540933193282	9.296088241672607e-05	0.0038593206349442077	0.01284567856647828	0.012397589993730418	-0.060386944719696634	0.009983196267367073	-0.022304735611009707
265128|0.2_O04_1829021	0.0019265292868514416	0.0032702701906650034	-0.02718665654316732	0.04362299999815755	-0.02920404245293784	-0.05282241622497724	-0.028776918548903685	-0.05220659058408622	0.03376013825410401	0.05257357583819622	-0.03868005222025983	0.010770712072322497	0.2953832803819686	-0.01625546804853431	-0.11200065599220295	0.07136324182720244	-0.022349659697635443	0.07054545553810371	0.0075758619447350295	-0.0471842246888492	-0.016080501076971232	0.005596425342943967	0.041758953934625254	0.023656326968024277	-0.04716322313612342	0.0037841233661351503	-0.004203313839164391	0.03372978331270071	0.05152131561683648	0.08481895102119763	-0.01869836333746766	0.007885496270990056	-0.03157491837011006	0.0020275064517096264	-0.034877709868082	0.02961826436682463	-0.06927265467966393	0.003988374456311616	0.06397992262213581	0.00671224728103248	0.0239926176320574	-0.01552332425620373	-0.039669473644165065	0.015669799006172935	0.04590518937511534	-0.024900891671919945	0.04935473962664888	-0.048259055064921674	0.0009932646775829557
265128|2.0_E19_1829021	-0.04984279982073192	-0.031165985266193186	-0.002798081859373136	-0.03073828429411063	0.007971558840846438	0.005767251999347911	0.017154739148941167	0.015525855776084452	-0.01272924271226919	-0.008733144126517017	-0.0042510010873020865	0.05161864386351489	0.05235711969699497	-0.00022283005244577714	0.0035951121428532407	0.034072288618669955	0.09437855310263907	0.013852399832363416	-0.00566491384387835	-0.04573489709125389	0.003743608594917666	0.0021176533808571207	-0.006602081396514969	0.022662480845218574	-0.009999549185909395	-0.025916736998204237	0.05188299347151748	0.02443539062377431	0.023970708798886187	0.09367770451181778	-0.011714814385529015	0.005649737157707835	-0.0044812386290356	-0.00996808626916501	0.09798739350954266	0.0005917245561779527	-0.051599535131081065	0.03758200670995654	-0.06428487449599884	-0.039711767421954536	-0.04392554553267314	-0.039416023121955024	-0.015440624745197473	0.01019024643973021	-0.0328285724254862	0.12559749430428419	-0.048040790015623225	-0.016155800217467625	0.05512959280623714
265128|2.0_I24_1829004	0.03070831760756898	0.1209053263521308	0.025037367649332176	0.04695694339992651	-0.00700796134183046	-7.797776901519171e-06	-0.004972939933198861	-0.023367236956173654	0.1464624148179517	-0.15052611781695846	0.10843825337031354	-0.05608238327155024	-0.0016678670275248608	0.038057442742895575	-0.0439632110962517	0.006817500657345321	0.0626443324752336	-0.20824020618952466	0.0004173048700941706	0.0031701997451466513	0.02259247499284471	-0.03857763995005692	0.0385098892723143	-0.001940624880213182	-0.09088162517640719	0.0426705822395021	-0.05994519268766005	-0.026531220140574963	-0.006461173596166603	-0.02386079925314677	-0.05278617305311789	-0.02252837529634638	-0.0022040184480223157	-0.01816498572585956	0.04454797011688455	0.013743237232331285	0.030196186591832208	0.015419903283109104	0.07826392905775881	0.06258406559579266	0.06056521565356765	0.008000127918852518	0.09224321980957695	0.02674774890447884	-0.12177197216910313	0.10161757707605229	-0.04028833230043033	0.00011047626650864673	-0.018119266787298166
265128|20.0_F19_1829021	0.011424266172398112	0.004407038357568505	0.10377229567102386	0.020695750118782885	0.0014254373984678992	-0.0009308575188017032	-0.011768511724943975	-0.03986329975419178	-0.009433786587611237	-0.02055025382266451	-0.024969538417777437	0.055531280899660196	0.03511731140724239	-0.008916362070958056	-0.0028772040648877284	0.021435168591910747	-0.008092794612490517	-0.005023505154714003	0.006294938498486946	0.039337345965429704	-0.00017507675581932003	-0.001397361839791167	-0.038682757185972805	-0.017255643549840882	0.0066097324369697175	-0.027579159998566638	0.009415021537691415	0.08676139456629917	-0.01928988147054511	-0.006477650730651319	0.016946526667343975	0.033635717730108594	0.008009486482157824	0.006668947456197505	-0.024610920909980627	-0.004325263049098027	0.0009673043716478258	0.07209561177214607	-0.0408455705155526	-0.007312992654058215	-0.026375543451904737	-0.0723859746054023	-0.010478909285708382	-0.03184464234259632	0.006049536179920267	-0.012549691702665955	-0.10640507859711196	0.0038166971110002446	-0.050829751911260046
265128|20.0_H09_1829004	0.04473571322562908	0.00386801863595726	0.10599125691286782	0.013198305699393953	0.001311293702970645	0.027767323404645383	0.023013838879635595	0.027929515681465455	0.03930855203482975	0.007581952208515319	-0.010157009454330734	-0.061361664846695474	-0.00013633152308678564	0.002555993386569033	-0.024444220507683467	-0.014306015377473225	-0.026933508376830645	0.04490238572067712	0.00431438749159041	-0.0030103911535143135	0.013638295268770653	0.07358770059852537	-0.002158162964052135	0.02609955913822537	0.009050063977274148	-0.005482850474884282	-0.015430985135214098	-0.005599076864247654	0.07052814061432033	0.027722010559747656	0.019982241709100734	0.006894260535655283	-0.01078052226704107	-0.01649753435868878	-0.01118657841169507	0.1566394745050968	-0.02566891600767529	0.04743165641621694	0.03295828339898732	-0.0027899196008366878	0.0397290054902425	0.02435615902475685	0.04389273192321408	0.00589041881307506	-0.003272968179960478	0.037171511220816356	0.02543754221062311	-0.011277434263230579	0.07115617716837219
291552|0.02_C01_1829001	-0.14598660315936995	-0.17330298114998	-0.35643526684748617	-0.2939839358955889	0.005379020157415898	0.0014470730071417526	0.01654697996116411	0.02176076371294733	-0.04542594780725959	0.5763390432154307	-0.04842451849025664	0.03773792642067475	-0.26731305813515044	0.006039296307940423	0.2516657398248933	-0.2011116320668761	-0.12337856164178052	0.1317589426958823	0.09358051471025403	0.011411386140483648	0.0077368137087823335	0.22284845051410873	-0.023297312556545713	0.018421613500988365	0.013575161837704353	-0.009504034375122483	0.0030026691157362673	0.01632684996336331	-0.15841253055093696	-0.04150342439235666	0.009004087841903985	0.08174163986784261	-0.02280525394181132	0.13919642372938767	-0.0660456955374949	0.20166551502134739	-0.0018846921399567895	-0.016969699630556057	0.022897985366154505	-0.05707808641378015	0.06794180871784827	0.1404631865364292	0.007037813110275959	0.1054869002171529	0.15932138805474316	0.1803990420998135	0.05287074166908318	0.06493616668443064	0.02686953863125613
291552|0.02_C09_1829017	0.03540484552067502	-0.08105699179688175	-0.10777116211963467	0.07363530354421177	0.12999035037552692	0.04294186803547681	0.02526799539665278	0.0697448347632067	-0.02817880580093221	0.011176450639869495	-0.054345150916495666	-0.03336947418007086	-0.07624531022323822	0.01180227373056425	0.005735312324466724	-0.015148250056365442	0.05994803506403437	0.03759709260365435	0.04576277479425567	-0.01083242279590313	0.018354253080075225	0.015111922323676918	-0.015956523905740427	0.023156675081554307	0.08203173068220804	-0.040662838065092355	0.042149420129852344	-0.018646082884169468	-0.00016867827109967592	-0.026065653175891046	-0.0523584380279134	0.02936098125223452	-0.08201129883440861	-0.02923659081801927	-0.03027373917653492	0.0371077906913021	0.00856631120387108	-0.0011729296346323914	-0.03444099150089863	0.006069925211273031	-0.07139951041659232	-0.08459314251971717	-0.0721106929014701	0.053493634696356596	0.11375045568882225	0.17207808165898242	-0.04800012965127959	-0.06056448723109392	0.1442211567890117
291552|0.2_K10_1829001	-0.05586278814761836	0.06986636112783634	-0.05532062036182006	-0.09311644646076722	0.0019667596936845944	-0.00725333005131773	-0.013322990928252232	0.005941150215823143	-0.022118995739302927	0.002171552679112898	-0.03481282182167322	0.022089319548193487	0.005567247552116128	-0.0010389738123636194	0.05248823324716517	-0.02319825912728979	-0.011501392950275857	-0.05494905193027305	-0.06307862456189106	0.004482546902693119	0.0021706175691864754	-0.03124942069103709	-0.0072255774805317086	-0.0077806743477567	0.013731877325087183	-0.002794308429900416	0.035949393602036306	0.03347562532017334	-0.022758303450442274	-0.02953570193428512	0.04920491083955564	0.03239344345656636	-0.01241350370223493	0.04722524659691618	-0.02895552482787883	-0.04151677762866485	-0.021611966375932545	0.033218429638873226	0.008833150247243848	-0.012919955358143886	0.024563871817911864	-0.031893942282785526	-0.03671615344073642	0.026647631608656352	0.0497935109307272	-0.0027755105097257426	-0.017246727058071232	0.027964883807835073	0.01036651515206266
291552|0.2_L01_1829017	0.12365574145374514	-0.08916008912095846	-0.06932834995680359	-0.0018743731405987951	0.7309937576134198	0.12965763615613274	-0.05637164631949601	-0.04497265353228197	0.002666709505479925	0.01930883020677493	0.14059712371331268	-0.01559929440417196	-0.16276451449599427	-0.012434668961452039	-0.05441777801764114	-0.018210213973853362	-0.005972426635325989	-0.0020056166608329873	0.2882673869506245	-0.11900530165478918	0.5796025327260499	-0.0013405376308286976	0.15213863239904968	0.10541038840609748	-0.23390539516917264	-0.016934793009542704	0.0050068073322762086	-0.200123799893955	-0.3534221118498248	-0.09843215941852368	-0.1061664436770251	-0.04157169408771516	-0.038479130786733484	0.1925765937017362	0.009979318639454116	-0.12875523057804267	0.11500402414463562	0.061151429873806784	-0.12629298455720467	-0.033188680808666327	-0.06081439369456476	-0.2201688735565892	0.3948605772608905	-0.24685367795605878	0.012570497938178826	0.2114303287937348	-0.3003664965847771	-0.07776262883173518	0.1302994171601733
291552|2.0_D15_1829001	-0.0246498578058576	0.004392026956640982	0.003466472562991263	-0.04370084254369022	-0.023510026068519874	-0.03078222226909519	-0.018095142452700275	-0.05458986767744112	0.04965213293842735	0.0034293941185745136	-0.0751597773437509	0.0019878265837914855	-0.00653962777338879	-0.003517020313785729	-0.007208834943015968	-0.0036048572149347535	-0.06369530816728375	-0.005840126475942564	-0.008977370124023332	0.002820403186292064	-0.022725563933624793	-0.032307557622286154	-0.009262917463558729	-0.01414688080863552	0.01352618663284122	0.0056840484265545665	-0.025254691381338124	0.005607674179468947	-0.03160041332100161	-0.017547392260632955	0.021673549950114668	-0.04938577406680944	0.027870740501540148	0.03830697963102947	-0.0845166841612601	0.030986251041600188	0.002904930484448287	-0.05232951683020709	0.00047673108321188984	-0.01837639961832005	0.024804159409750004	0.050694088579994356	0.04726355481503719	0.03750994986718159	0.07443404095737949	0.008983404268728068	0.0012924925046686742	-0.04144630990774412	-0.08850664714917675
291552|2.0_K13_1829017	0.029194238397101557	0.00047690114407566986	-0.014724742072920738	0.004928501937640273	-0.012332572295168681	-0.023144802700058364	0.020933448976352603	-0.013773308515109106	0.007034995054180759	0.012437868039228417	0.01391529591997176	0.09288559746784986	-0.03983070813936118	0.010806216212677355	0.008162552824267366	-0.0161352895297594	-0.029261625555831366	0.006055055745217808	0.034334649109180826	-0.014637547246728166	-0.005431369118150425	-0.010718503538834606	0.016807765181602652	0.020071768788951394	0.008825906947994788	0.010887108307351567	0.016429219116714078	-0.010226964225651392	0.003911739378624768	-0.04340457054512603	-0.0022290948600733884	0.004684582507125501	0.05058736125833019	-0.0024355018297653186	0.013386494720779019	-0.009196062564701846	0.05006027449366002	-0.05825184744296702	0.0265274906896944	-0.007083253114994692	0.07933979286963233	0.14152026708526044	0.07164187805046685	-0.0018593565708252546	-0.023077219494350598	0.03638331978029885	-0.016335497939917287	-0.01791213666836028	0.04151174748405434
291552|20.0_A05_1829017	-0.07108808735220185	-0.020363136282783245	-0.17746897551249818	-0.05299955076942253	-0.0003926621977849154	-0.01925593586512045	0.07143928578678169	0.2534324057102391	0.020525315171880776	0.11730838796720716	0.06116586083811776	0.12617800712504212	-0.022340086509410884	0.009067188104926738	0.061634830708883814	-0.037108964378429365	0.09442719137219321	-0.00056182764235152	0.017269485419132757	-0.09158580008148809	-0.004224867236249638	0.0008301825209025004	0.17733887341149868	0.09405586601457652	-0.13739788271471398	-0.04466539599433944	0.07335353554012669	0.10522778679564548	-0.0069107319784202925	-0.15356290514491844	-0.016429590958938034	0.10902861330262115	-0.1391679400068917	-0.037737204868950325	0.13285629692267775	-0.04505271404268896	-0.0864067176520058	0.10357656486220507	-0.12288701851202155	0.08613055592234109	-0.08887591019569097	-0.2035352089392004	0.19694438236205436	-0.22517257956130693	-0.14951352064368761	0.03332655648648736	0.004770882556193956	0.029661804333647457	0.2348311470284829
291552|20.0_O11_1829001	-0.055963447888652484	-0.0467738975563895	0.02542682674912089	-0.022612675699281604	0.0010742536445184359	-0.0027627173674290573	-0.015628117117885865	-0.038507401978801425	-0.0016263468612454646	0.09334320303798965	-0.08945385435387176	-0.034486299463294845	0.04089052820487815	-0.011294577319928889	0.006733024162023149	0.05057214154647949	0.020211957835972905	-0.01910564144701149	-0.04081138392771022	-0.011965387731394883	-0.005368348799032377	0.10311990556076545	-0.007208642554372369	0.03111056602456244	0.023470875916884015	-0.031145443777818582	0.00645280548179078	0.01981869623434518	0.013412836673103223	0.014919775600041985	0.03124514732901401	-0.020047998445314852	0.023548857378259624	-0.0757121301970739	0.014736808774349075	0.08492818855629164	-0.05848560219240062	0.04654910939113932	-0.05013551452889076	-0.010547099566990736	0.009379456964449528	-0.02882937725368151	0.05494341431419314	-0.08875990177206994	0.018562896621773628	0.03279187842850684	-0.07769858648721512	0.05672878711918866	-0.023721297495701593
861804|0.02_G13_1829001	0.08146129602644969	0.05045528067704014	0.004777856855879947	0.04702822891776537	-0.009940852767578667	-0.00286769027681244	-0.0028953429064882963	-0.02969890780905482	0.0366587421664728	-0.06936529901777241	-0.018954732283733455	0.012931398293324459	0.02314789887145241	0.010144038845164904	-0.06322523987721482	0.00889055411864026	-0.016773127626609485	-0.016631052677392844	0.06822014220928208	0.00575911943660512	-0.005749221776931157	-0.01581311356924392	0.03716594067286355	-0.014588051884910025	-0.028305661183989028	0.040614940168939906	-0.0038906613821570457	-0.0754066193765991	-0.03650851732685545	0.01053475350736821	0.027007993439138345	-0.008707208568254854	0.10227855441407785	0.06045531907049295	-0.012190609204917102	-0.10682344322037701	0.04519238263389613	0.006498650668821659	-0.004379349826295065	-0.03578910335225777	0.004460024086085257	0.057974096560554855	0.01790942251181671	0.06334482066402769	-0.003152114686649554	0.03449868482038121	-0.003934322275196911	0.06951940064835593	0.03279393977753825
861804|0.02_O16_1829018	0.003980917216537594	0.0839518319543317	0.009290782593392999	0.020089419344566317	0.003252880487687182	-0.02308291189088127	-0.0019274936888013516	-0.006640003799185834	0.009405768267145453	0.0012457850830810413	0.02475702452426287	0.0011923967687964554	0.04710235801765261	0.0012127752918144885	0.0504523995326871	-0.0497241928586718	-0.08331063071217393	-0.007201957106504675	-0.010077738408038883	0.05317787395820528	-0.00520098865430596	0.0008100221420810905	0.056678309397618476	-0.045105404745213545	-0.11474247043475139	0.006096370705457932	0.10367224393834756	0.06967912147023791	0.0013262150757771263	-0.027876090803060083	0.013737252098664388	0.0824914742544528	0.03900400099726098	0.04856734225443987	-0.05354942528089357	-0.029550782475043502	0.06220316597947395	0.01994556242136758	-0.002165379703181869	-0.002310462920569467	0.05485089367329654	-0.015086811722749616	0.2302920541187099	-0.04797738058963963	-0.11227793389614105	-0.018362413122919585	-0.008852048622488395	0.016672761031423483	-0.13870919191026773
861804|0.2_B06_1829001	-0.03262126659744469	-0.0017223735228089065	-0.06886474617963112	-0.013567800763976345	0.000375521006608287	-0.019692956674278145	-0.03980982461006241	-0.054359863666229025	-0.0716138346961751	-0.168635677034844	-0.02308203723376062	0.016909454815980274	0.04360776934538335	-0.013818741586707317	0.011031167150716226	-0.004743980566868311	0.007538949503887393	-0.18510110157240078	-0.1542347594770326	0.00976557727062255	-0.0080508256739944	-0.2657006536519503	-0.03345583163135246	-0.08143963979699506	0.04921192702252586	-0.012949482058945472	-0.01593333187831658	0.05477461057881505	-0.07998217726544143	-0.004622402710250717	0.009748548189552342	-0.03270714961239607	-0.011038513579268883	-0.11742175876257716	-0.03717472270527564	-0.10243021846920225	0.0016703525418015897	0.03336545831275173	0.014534339361986115	0.038233042150906615	-0.03429919888786315	0.025228268355518835	-0.0716383029817918	-0.0071359738374731085	-0.01985600057084952	-0.08348859124225011	-0.0477127071485946	0.016982910540566054	-0.021490305962974354
861804|0.2_G01_1829018	-0.047104617848273356	0.012710246557341265	0.07809886993433324	-0.015911686653968804	-0.021427826310521286	-0.008111509036779208	-0.029873983297025758	-0.04019110319809621	0.008818268612718061	0.04694723243286497	0.032792133524626454	-0.009934629649206994	-0.006525229771136454	-0.016340716219923945	0.059624358473995276	-0.011802396103424595	0.023974887705950187	-0.022126786078980276	-0.0057686947222713725	-0.04134945724129502	0.00022348070287218913	0.0007502571926245039	0.08631942391408598	0.030634390767344366	-0.09337270648362062	-0.0259060398730811	0.08308768095849983	0.16862631594495936	-0.02204240159550619	0.006178189109296239	0.04046301051774104	0.0403162757496906	0.006753562980769678	-0.0699977510586712	0.029790526533710893	0.00048124222689471807	0.01716156518765577	0.0921534818056271	-0.005970416588343519	0.06569356774931034	-0.11141754936483583	0.018599318441183788	-0.07831407392376222	-0.01064962927899582	-0.046607614398869956	0.037338274586799836	-0.03669845592981341	-0.03079998347572316	0.00448405211604061
861804|2.0_I01_1829018	-0.007423957013887317	-0.06531234904540578	0.03198977787742108	-0.026218556603425314	0.03205483266475406	0.031152289201604927	0.08035987882637774	0.005370271335576604	-0.02122000007875116	0.0014275360106836832	0.021519029839393855	-0.007959517691124574	-0.054590338322676346	0.013444938979564613	0.058790065984301976	-0.03764696598169359	0.06570611238033414	-0.0007876492783847056	0.030466798829763275	-0.021303759557109392	0.11160842001025974	0.018878740336359945	0.0612593251806029	0.035363138028520424	-0.08437931754529349	-0.010131768192258639	0.04291857513527231	0.010216350490117487	-0.005063828365836409	-0.024688213693921934	-0.029627424550113413	0.012892095042617902	0.03479528578256763	0.047924104460422445	0.10272861738268696	0.022551141874512515	0.03883022204289488	-0.1991385929148048	-0.09325636885696709	-0.14491439447039606	-0.012933955107110373	-0.023673331537119924	-0.08168464322179658	0.01231201617784694	0.07679007910026026	0.049684049415349985	0.005529822879804858	0.009330302921072842	0.03759000854583558
861804|2.0_M03_1829001	-0.0036397548479272235	-0.05631581806837921	-0.0516568409522522	-0.033669460252788275	0.00573136921189471	-0.014363129716998935	-0.021800063122542845	-0.011037403978418403	0.09513504289798785	0.40102428715945904	0.011515805011877045	0.0281159651606413	-0.08558883298302489	-0.003714120892747891	-0.014496323286212032	0.0626505494605335	-0.09810054234055604	0.44162425583082143	-0.011800263701744751	-0.00900953183512554	-0.0035770227044054637	-0.12887950610666307	0.03932109682988194	-0.008601447717686034	-0.02698839295703681	0.025698932061263946	-0.030267063269405925	-0.05409637861657124	0.0012723618914813883	-0.020478383414046952	-0.038389240480969755	-0.03609102015190846	0.04459563112201126	0.12337054057892471	-0.048787458145321094	0.04715626030631759	0.021976897514046856	-0.02510730448546261	0.038759137078931416	-0.013645204470879524	0.035672954773069754	0.06876966371632931	0.003112928039936791	0.05373440488488124	0.029570989532030745	0.003748501178170327	0.08022481933387421	-0.1535628346237214	-0.07182540236558194
861804|20.0_E13_1829001	0.005864627753941032	-0.1586960014196027	-0.13204442511240821	-0.044349150279990424	0.0032934339460870266	-0.0023550368076102335	-0.009619730319848419	-0.061526216990453964	-0.14229494843069285	0.003419849071310821	-0.06675396218581936	-0.08214128302129797	-0.29655411029369244	0.0033406603075621655	0.025057617966729007	-0.007406404540266753	-0.06945363627394674	-0.04238615795636519	0.00016295882717337618	0.03699548457600532	0.00169993554064575	-0.05883770867097754	-0.10584622704762511	-0.0844661064712523	0.031322269935886826	0.015028980645010126	0.060646989792387695	0.0021719328834111096	-0.002737285953696267	0.010032705669715591	-0.007238991481905488	0.018162655480709722	0.014067593103602727	0.10662912863244645	0.02285522511850585	-0.2261477712897081	0.06378908793800941	-0.008945662317495329	0.004778988813721408	-0.053871029244510205	0.055463039124292846	0.04288927061921277	0.01591116705335982	-0.012486196415356088	-0.10629511665748803	0.027574340024871025	-0.09654117845177113	0.019906619999378733	-0.005909431627461104
861804|20.0_P12_1829018	0.02134971257140439	-0.034589602737778724	-0.13052052804902325	-0.09339632024732625	0.0175171873620886	0.06411982779777262	0.10657923163432564	0.21289785327203625	-0.0016019437316275864	0.005097694123762431	0.09779436497783767	-0.141777317524158	-0.16101388469441802	0.034181940905598784	0.020319699472742425	-0.038026974232238664	0.0465963648149722	0.09279071327744787	0.08643269193509318	-0.12554500230690202	0.07140600428065498	0.023183733796173556	0.05870213706232014	0.09801962796006392	-0.03935935775980082	-0.05051721069535492	0.11368761042090825	-0.007871353248039337	0.007873744471999289	-0.02249818213590904	-0.007625022591882635	0.022837578436101957	-0.01822788159147093	0.0648591375710234	0.14828185422861878	0.043320168820060845	-0.027778465330437596	0.005727715871195083	-0.02626081259292401	-0.1506407081846723	0.09097747963853331	0.08050189767272042	0.052493012998399924	0.08678810746978582	0.0045187542607328934	0.21177721254567905	-0.007270381090240141	0.07659032488661321	0.13044805269153067
A013|0.02_A14_1829020	0.03238085603354257	0.010414952534432143	0.050993958792789784	0.02589508782740013	-0.006962910082659979	0.008526491068411995	-0.02854632065671725	-0.05881664459498187	0.008452056132298325	-0.014509477983606578	0.03256227863391903	0.000607723340768862	0.06269338535738589	-0.008832659817740174	-0.017025106888057334	0.017433960752628153	-0.005273405932162439	0.004408556447890621	-0.015538402411218233	-0.022162083577732083	-0.03414517637600968	0.010218974893216604	-0.02422385567303581	0.016165632657157175	0.015526760039098031	0.01201941979523452	-0.08863594827833515	-0.048093894624430256	-0.04910822470437659	-0.04410280772512443	-0.033779945779500886	0.03311624390587137	0.0021619004811441744	0.03392736576028593	0.020062429490037947	-0.0105229774573668	-0.03207088185601259	0.04239400560674006	-0.008057401346165949	-0.0005132235866697199	-0.00945935916921159	0.00939736651836487	0.020503060657943606	-0.011628015893845656	0.09219182259438818	0.030419723330340986	0.06282791636106783	-0.03361743528457262	0.012830402382296796
A013|0.02_K21_1829003	0.017688549624397032	-0.1777562331588985	0.01560381756257223	-0.03572612653746754	0.0022614803658440874	-0.006862487765422004	0.015697109615037508	0.09513062672613559	-0.04442888738901782	0.1439998438780054	-0.013088623632540597	-0.015419876401238874	-0.12622376692714454	0.0033490765576444093	-0.017552788544900166	0.08826816160435869	0.05934016990347529	0.15376673812138492	0.11559719668405138	-0.002164257599952535	0.0005037334351068734	0.09798096404854859	-0.011036804187843197	0.038108336736427634	0.04146755769337651	0.003926602189717521	0.013289704705906291	-0.035493597759529094	0.02534546553528494	-0.015220885595986666	0.007008256355301057	-0.02235673924604925	0.04091092146982678	0.014046670186194987	0.007496879876848939	0.019746064719902867	0.00481518516556767	-0.02010215166267182	-0.07208475251097468	-0.09717595829976167	-0.015930191462491416	0.014099750870584904	0.03062948230341289	0.00022639051004091915	0.018380773311447995	0.019113101839990543	-0.01430103603575017	0.036266747185787096	-0.03146279906640265
A013|0.2_G10_1829003	0.035250565001308076	-0.0068070681283549095	0.06002877315454569	-0.015141060519798355	-0.015180461011702368	0.011550002527576625	0.003590333511424293	-0.035676092346199006	0.016328925411636053	0.00934634625296732	-0.04321153176698328	0.002839827790055094	-0.021351307433856048	0.0005439414117356656	-0.03188317990981718	0.013080812839223577	0.003024547260158661	-0.07540574258839225	0.006579022395923284	-0.0068965362612734005	-0.0002251523032417574	0.03737904585467125	-0.006401677247077298	0.009553350782801229	-0.0057076987946563795	0.009044457794914973	-0.05895562086647482	-0.054773234766015144	-0.139387155794636	-0.0025358208606067745	-0.015512041452374614	-0.018544052265465627	0.053298243513011934	0.03449073143103831	-0.031088959331680377	0.10603331876047184	0.028250562905952736	-0.08994237256060456	-0.011902847438165498	-0.038448468919630385	0.007479313145571931	-0.0030812654677421225	-0.07133630141411479	0.03564319590776699	0.027339845617834202	-0.007337845164826273	0.06728442397607431	0.009722009109471713	0.16428321030939985
A013|0.2_L10_1829020	0.015310073126497126	-0.024701633903219	-0.011741540961819785	-0.06996147428499133	0.036537342834735975	0.028830935316034284	0.02785448355168063	0.034597610184411265	-0.007438108546108685	0.0007709666780180702	0.05539206733570479	-0.02180890473070274	-0.08682959467851914	0.0033810783819193113	0.0320364035498262	-0.0386418160327443	0.02608457930743885	0.004476760154896675	0.04137332827625456	-0.0697198365884576	0.01219706285645794	0.00622673389036954	0.04152718748527351	0.037456519588884185	-0.029495850439113402	-0.03135681536436652	0.06638924584463163	-0.019772837326261894	0.07228928129190959	-0.1121406243427292	0.013890428574614422	0.021774832157315016	-0.01321555026552268	0.0294269090832861	0.06465678818853654	0.015808527811399298	0.01044612653027932	-0.062166128586581826	-0.028219091543571384	-0.0902692953823479	0.05716251002601147	0.02825305141715795	0.030095579495896474	0.009552692292427722	0.11935924699445355	0.06243742092227428	0.08427720180022102	0.041698198640840095	0.0006890942049632143
A013|2.0_F03_1829020	0.02452561912182616	0.0017666826548270453	0.03363562305021661	-0.024535666809735956	0.049735702909188356	0.04807052684283755	0.07850025143917894	0.12647730907025934	-0.017697342134124272	-0.04486812297326545	0.05037410478088694	-0.09204657951331963	-0.1683765167159974	0.016747366676058778	0.06910339257100642	-0.0965266676358959	0.021139578797234104	-0.049963870861327975	-0.00714165125859445	0.001176537122073773	0.02208623999729814	-0.003949882874092092	-0.07064282764050789	-0.0032149106911961156	0.047231464922425914	-0.013487932777611733	0.01895092029522827	-0.016162842748263406	-0.041353528893052216	-0.09181709687409434	0.0513164164471811	0.1118038889272962	0.021849173598239235	0.079592919715821	0.0024858724507307306	-0.07158545431013941	0.017231725152301425	-0.021703671791885593	-0.05866832973122571	-0.1168661209404111	0.05486510676824474	0.024887865376644225	0.04849964407293772	-0.04055693681433459	0.04099646852348465	0.06789855834386466	-0.028542891268455328	0.10653760636620843	0.06525912840539858
A013|2.0_N15_1829003	-0.054682420124206654	-0.04123377023679914	0.0001521269693148808	-0.0050141288566334374	-0.0213691616563704	-0.010759858589998533	-0.06165602465159789	-0.0554870911699516	-0.013467431989912626	0.1847339690920889	-0.06698366611630152	0.057618883208049754	-0.04712014103368478	-0.01546102255259213	0.009708038851480888	0.08234979054875324	-0.02317087034979526	0.04379878608625326	-0.0482914251214836	0.0015002386693976355	-0.023410741957581513	0.02303922815928547	-0.04187761183930849	-0.0002665299479936989	0.033347261334480516	-0.005656801156131375	0.009774814358129602	0.029326932611178025	0.04498467534028827	0.06468297717249194	0.07712464632102428	0.006797375660645921	0.03705349924072354	-0.03600017353980611	-0.04056116886706804	0.10053372759580209	-0.044588978961801695	-0.004183953323092626	-0.0006418835637199694	0.03512174931936801	-0.007492637159459581	0.007366970443398846	-0.0778594468481274	-0.009004823373486848	0.0682408923152868	-0.031281485841055334	0.05075944726271042	0.011062390462306199	-0.03996715882703844
A013|20.0_D09_1829020	0.10163675752759116	0.005644899901131095	-0.0037667169352495478	0.03276893451552554	0.04381470425570605	0.050671137642494396	0.07514498122055124	0.005049054962519561	0.006067311839741407	-0.02437437582254695	0.09139955841686292	-0.03917299219556103	-0.07384779722300983	0.010379618959216325	-0.006678185643746198	-0.055722928288637785	0.08147573914719086	-0.001697274598902121	0.03951767975633491	-0.08382653219179115	0.005432240530928306	0.008909571955168616	0.05587891767471015	0.06364262180709804	-0.06596604904793868	0.032272743858290154	-0.05339757087014091	-0.13038319818402333	0.01625896536764293	-0.11792160852069233	-0.0134815609276695	0.01545493221105343	0.040922420149987704	0.08890622430344697	0.05600766749158553	-0.01662572318080041	0.03255666595026574	-0.0514877934428678	-0.03430594091908312	-0.12860910715901447	0.085439967159334	0.08906575872812772	0.009850572534659263	0.0340587923141592	0.04904043383896267	0.08696533561425707	0.018945862850733075	0.09920212716951979	0.007628329108153614
A013|20.0_E11_1829003	0.00411021244288079	0.0058531317870216815	0.03805710399872397	-0.0491196304114111	-0.014780186325219269	-0.01684972242851296	0.019630949854125557	-0.020042287787349677	0.020045716205668196	0.0018853522110318377	-0.06956440934508279	-0.050226724061057326	-0.015886014574892582	0.001526148066895161	-0.018514730244632294	0.04779667685886391	-0.05743312388585964	0.08622485698857196	0.06405316343796724	-0.000564369050457314	-0.014649072020509649	-0.005470609094222811	-0.02892681812114306	-0.003964424047603388	0.058265585251195406	0.03299747979795309	-0.03678335754195877	-0.03898128126075051	0.02021488011717798	-0.01238413797082527	0.022916987214659568	-0.02417624053906192	0.02291694657312804	0.009553882343613707	-0.02463067118711293	-0.046895307413927	0.04043529550310787	-0.009561785237469866	0.052034939196722196	0.04139308491667559	0.005884560531753569	0.11586940019852343	0.008375866450867187	0.043974486564291815	0.060986090401755566	-0.03246722666010643	0.04295308504534939	0.004478440264585881	-0.022873351406472925
A0152|0.02_D06_1829002	-0.050244026778292206	-0.04119233924471455	-0.07123449484738642	0.008535907663638653	0.009530412714637337	0.018815619527086963	-0.00344553022832228	-0.020175879380728345	-0.1549970107183739	-0.08007021019989358	-0.029129350225077177	0.04126203351767144	-0.023519510465814464	-0.012248459994996297	0.0144640279094779	0.036671171333260144	-0.008009398359335507	-0.12156713654837742	-0.08136921313705561	0.017070084028596444	-0.01593209615950822	-0.16077053855970375	-0.023550885082773032	-0.07766390151608155	0.01979220469782139	-0.0018036723004483113	0.007782134875270519	0.017124162444545732	0.0485999279128605	0.05035882144780324	0.04897589010722592	-0.018048343974813752	0.07957794569525078	-0.05184431418998414	-0.018663946600098014	-0.18100768692783253	-0.01846998839407099	0.0619348266226718	-0.03861294516301461	0.0667364030562898	-0.11203675738603591	-0.12480353093250973	-0.10311288135359864	-0.08020788495858377	-0.048719899235868724	-0.009351730088347221	0.0018826630395230026	0.05146453391569514	0.002594786940733562
A0152|0.02_M08_1829019	0.018715487291595	0.007990281369378849	0.020480289263593354	0.05298396496250135	-0.006503608758546525	-0.0013169194096468162	-0.020650570930324408	-0.02217788615679467	0.007535817260600486	0.01931736153266611	-0.012107619259161373	-0.006488203189167319	0.13488895858212824	-0.006154600718664749	-0.034272829200658717	0.03458526443111842	-0.03747466268741553	0.0009774844889303136	0.012901409462485192	-0.0017816853270721245	-0.002641938789779155	0.007238100664465119	0.008248490337052994	0.008095595233931524	-0.009227513323486258	0.0018701048926665909	0.01270558369747099	-0.009198984677070032	0.029560287802469887	0.012752635934938916	-0.03279995064407576	-0.0496566272033635	-0.0003776588501943623	0.023695689499660055	0.03433813351140319	0.022530436508727603	-0.01856411802146707	0.021928248810401174	-0.0029811619463222527	0.08160257426188344	-0.04224923630355992	-0.07834223315846445	0.01427331239609797	-0.038634704516727236	-0.033121619173536954	-0.0703678098554254	-0.04866129311534445	0.012615917706452179	0.010940698059200255
A0152|0.2_A20_1829002	-0.0027967035073718227	-0.03596937621798546	-0.012001086343401135	0.0423032836551418	-0.02141363418297773	-0.04039444299350256	-0.036785484695827514	-0.10860931356003548	-0.057501078473239126	0.001480341536735874	-0.014328722072540823	0.000878099604317284	0.01918254294580457	-0.016558088287423223	-0.09374756253432451	0.16432365975066876	-0.009736832089803804	0.130300329266841	-0.08960904769907982	0.004213946711246197	-0.04470550426253381	-0.012104447275864405	-0.0896619093507201	-0.007324325710660967	0.07198152822783699	0.002345595339754314	-0.006622885052035121	0.002843458741026872	-0.04189876616969268	0.016286995506313073	0.01131494760094176	-0.05111558129807248	0.03200103563937562	0.010317052964699647	-0.0203685073157876	-0.0022594076387384976	-0.03482963273772832	-0.0054182464464299085	0.01629588981054131	0.02526747291228576	0.014885495347137012	0.017781218258090092	0.10726456676902496	0.015480665993751974	-0.0028956612299944617	-0.0038359033251041397	-0.006134222185900207	-0.10404671739200602	0.00683474215706642
A0152|0.2_C05_1829019	-0.005433085835454099	0.14672911489242924	0.04477055120407003	0.007226608018103153	-0.004412998033031024	-0.015759573466346183	-0.0023198276483666347	0.004084982785510283	0.015494470045400666	-0.026861912056695608	0.04262609666233408	-0.006488140139484289	0.07977510973635915	0.0049438196088918696	0.031866832421495545	-0.0568397918572866	0.006612346165437322	-0.03465668033509545	-0.00291315450807611	0.010252110562812056	0.008273357384242105	-0.005444266859040703	-0.021010449406680842	-0.0012608835879360514	0.007995567031095496	0.026623120555600233	-0.02301865113216195	0.0005530741769714798	0.04389733895049441	-0.046123525155586154	0.010912962807065107	0.02001867476972885	0.007644768742593899	-0.0010417264008887317	-0.04582327012336751	-0.02751921034179472	0.009405431275101406	-0.014338422093647774	0.029572808112855897	0.032446488048901434	0.002731841430113846	0.008262613239339744	-0.029745367541200385	-0.037658565955848156	0.015285299785670448	-0.009630651038181282	-0.02212135904103807	0.021417642272295534	0.009630416895716448
A0152|2.0_G02_1829002	0.03785817052904572	-0.015943471873667292	0.10012851277548962	-0.027931234046113085	0.04294842137696653	0.04141888563311655	0.04238492747797962	0.04603613397331535	-0.042925998691143524	0.03495273015322392	0.08246127916019369	0.013838048689214122	-0.1610596152004824	0.01481775186003606	-0.04510662708947616	0.03394171213870034	-0.005209276388884687	0.13244332896393873	0.283078500051018	-0.027689901691605345	0.03447232114755719	0.30799488569955197	-0.007616879562322376	0.08394142247744812	0.01828637728165039	0.007526602675793692	0.005404721373745536	0.0023672768828667534	-0.0006196792923235384	-0.09041175240022192	-0.043414604690765635	0.057629246126573275	0.023886144974371915	0.1694268813510867	0.0851447625292805	-0.01745537724126245	0.014445329560139775	-0.012055582666055553	0.00586257294233572	-0.06641936784561125	0.07149187996781914	0.11554040969276358	0.02135069647736687	0.025000041310592525	0.18201154848470635	0.006070516110282087	-0.0013034993727018551	0.09988768839562304	0.09134384258611489
A0152|2.0_I20_1829019	0.016576804426277403	-0.04392930125108552	-0.036629664922249505	0.00810493311015037	-0.043851769035562704	-0.021141912721886036	-0.04302457988841868	-0.06032242809621008	-0.018983143955605353	0.020324677039441186	-0.07048778047181942	0.015393746933160646	0.11230998491108168	-0.020282687827731016	-0.02074495005011337	0.08552082010278295	-0.050705714361100634	0.02355562218338797	-0.0046939241151069955	0.0376719460890097	-0.014778470002279137	0.005489286998402343	-0.013932794140258886	-0.021658670805841246	-0.01095634368758136	-0.03944924551904144	0.04160543245168269	0.0842024248170975	-0.05691722467821181	0.1364311417730789	0.0031984508408958723	-0.0056071999260593475	-0.011264278636163083	-0.09045973577573471	-0.03598273981267083	0.00571392239990981	0.009035392575452605	0.012210984419380122	-0.006189902716067119	-0.008530176434599579	0.013960825720981784	0.017143607781936465	0.031229525981257056	0.012165432087431371	0.009344606259875987	-0.005347076290013075	-0.05162577111101785	0.009352305329341809	0.008297044341239929
A0152|20.0_N04_1829019	0.0647294265926367	-0.02092176028511883	-0.006863257099777198	0.07787409691669833	0.003137795876921756	-0.011432062963549816	0.021408363232941596	-0.014204219692646847	-0.006231989761962126	-0.0132296311713139	0.012339767033969273	-0.008892154544773767	0.009276489061854742	-0.0008364439510162303	-0.0041558376905491135	-0.0084005846627635	-0.01677944841397372	-0.007962233362834248	0.02017797448044395	0.010859097127794426	0.014493957417877568	-0.005806216220293259	0.006512926916362072	-0.001553514027405417	-0.010979965401507918	-0.0014074270526502897	0.014424995604365942	-0.04646335814751823	-0.08241935658914457	-0.030228541971924816	-0.056339364478573795	0.021768867652208646	-0.011017965417051578	0.031449948620985935	0.00907145008850907	0.007469558544440313	0.0463024544639461	-0.07110315808412282	-0.0013879830895114909	-0.08432273757447373	0.08954773739750055	0.1909511377036548	-0.010037083338621522	0.08154295396605804	0.012589767609282154	0.09971384290691387	0.03726124091575922	0.03048558423853756	0.042448558029721445
A022|0.02_B01_1829004	-0.00965302219171682	-0.10881710776177173	0.026862273369594902	0.005493165315211268	-0.06232131623952249	-0.04058257004574434	-0.11298300748704743	-0.0034808555755241333	-0.07372424303004901	0.0327961555113373	-0.1343289802402087	0.05490817763209732	0.20217642941652414	-0.027677321339378835	-0.025313800114621893	0.05736679189813121	-0.026777339155881624	0.02065875034623188	-0.06336872074969901	-0.00327512198801172	-0.020371776836245636	-0.016003538261913225	-0.040514922024529	-0.019418838673534472	0.03486787244414291	-0.07416368167148657	-0.013929903595338688	0.008065980157523689	0.025095221872393436	0.017659841227586792	0.02387071746160041	-0.004997459195401455	-0.016665074752359677	-0.1375276881598362	-0.06068303328772942	-0.008751982834429184	0.007629684314125806	0.011049794406838065	-0.0411001656421045	-0.02495185602577793	-0.0033430476447818824	-0.0061798115333063786	0.07653191926002234	-0.05482047533570433	-0.022040157944171357	-0.03177751243915394	-0.06493733824365505	0.08119630957481588	0.11430676243501536
A022|0.02_N07_1829020	0.0757941946202354	-0.03689289113963201	0.03312643403280635	0.05627215696873478	0.007614072331864591	0.015264523706169209	0.020810033585699828	-0.015370171902274465	0.0022718174883692988	0.016374633749289713	0.01699761967474772	-0.01126724428625403	-0.01693070686239606	-0.001961709678716922	-0.028308128266876037	0.030274092720173118	-0.014121620131035961	0.03428473865384757	0.03725285289412478	-0.051986147770554325	-0.009684482083407123	0.003605984924136274	0.017378769471595	0.04010486873295599	-0.04742869801086602	0.0019188981974292973	-0.004580534745906473	-0.04860581407132458	-0.0318776079148938	-0.06434209402690338	-0.04641987634129513	0.04449493293526763	0.003464992138232481	0.031275705815063615	-0.003965575500447682	0.004443648798706623	0.014178530502406028	-0.06459208825688517	-0.010940147522825794	-0.044646723112165276	0.04270026606193178	0.013970853426910068	0.059857530059522435	-0.01736073184059439	0.014591846958883103	0.030405843916956443	0.023199387205338984	0.07712554639486677	0.03768131922153198
A022|0.2_F08_1829004	0.013107058526815152	0.020460674377329346	0.02030210090801976	0.025441481582095804	0.019018354810370508	0.039750025249299714	0.045430754988610156	-0.012839615194650544	0.0002576895370929866	-0.04870406628741028	0.000190142646069702	-0.004708160467377209	-0.004623574352667914	0.0008882989671807062	0.02509447268912468	-0.011304927455209723	-0.0021123387338528588	-0.10201125225228694	0.0009664621432318721	-0.006986894086545514	0.02108606607539175	0.047522061087843626	0.0362894471045071	0.02825428434305738	-0.0738002224698161	-0.016238122755080797	0.06808726328187015	0.008427259901999218	-0.0017850627063493718	-0.03825001989124144	0.007401310345524104	0.054393450708152435	0.021967543017335722	0.022864334943986153	0.041265519886268975	-0.05646854868536272	0.023354706832607985	0.054360658761973046	-0.031578647346500066	-0.009036085832523966	0.010297684087516967	-0.004686209606745151	0.0007225141822867487	-0.011821277135842245	0.0688582598054282	0.03532914822915906	-0.029151108028393102	0.04498944129905255	0.0009154866535261985
A022|0.2_G24_1829020	0.035278148653166364	0.08671851406324949	-0.07058324353601997	0.05047144703911177	0.02685597272477397	0.07805366324029137	0.05376167388963066	0.009306824017920823	0.05122977607332452	0.00493227550867803	0.190091775309423	-0.09017697824573612	-0.1300002888085664	0.038442257398922375	0.011388357331695992	-0.10033616489914798	0.005869811619039433	0.022554006897464285	0.039695898245876826	-0.13604090534076008	0.022648193360546826	0.017103077227479113	0.0694270044234433	0.10550202482190554	-0.06383746569153781	0.041100605026445636	0.04050641594704962	-0.04445357441481579	0.00826072536582978	-0.11160213812099196	-0.020839981964380194	0.03632093798711428	0.022655060597383203	0.2271967959174941	0.050229078177106035	0.0742964923181606	0.06532028993172256	-0.06752195666505739	0.05636104202106007	-0.04620504891154931	0.08466402708671705	0.04600836301755884	-0.09738169412582759	0.0478740674326944	0.07561848054189435	0.09108091256548306	0.015508220695661767	0.01784327480290801	0.0116842575226567
A022|2.0_H19_1829004	0.007010573220216254	0.10734314602771527	0.050527298649326036	0.046643704163120026	-0.012350194693186295	-0.02659308178321859	-0.02802925671940204	-0.052161432760827076	-0.006709390785181124	-0.0793081392428319	-0.02888226927496368	0.0670037692352159	0.0325365696263098	-0.0021699605684110113	0.010278342457122502	-0.011802908234211151	-0.012360279439951882	-0.09800485756664784	-0.012486975503141706	0.010196137032044694	-0.011154501613279605	-0.12466849176610131	0.020400029169810152	-0.06382459026091039	-0.050025995262884426	0.015525108244679342	0.0021316517885441866	-0.013901833617373405	-0.04823069759983567	0.04004488847052845	0.011665778598875742	-0.016936815029243824	-0.042146875844273235	-0.014003314887923668	-0.06768379797058707	-0.07736813228057876	-0.05869431395732394	0.08464053432962965	0.02151754163589381	0.0785759021598158	-0.03650215913499699	-0.13677068650959512	0.06658475543818032	-0.09388852904368583	-0.18805780981053202	-0.05218910976312391	0.07062261689662874	-0.0533110456243471	-0.04701098352619762
A022|2.0_P23_1829020	0.06670080477803642	-0.01846932187309691	0.018810515558677743	0.03754151176495557	0.007559389844289444	0.02954827505097271	0.028190463001140864	0.026027678773551055	0.017402588089790783	0.013314597642992088	0.026953752217321325	0.028677744431964802	-0.10681985244324999	0.021233381792197276	-0.03776329588917368	0.04388369921518387	0.07528795481746425	0.06090262355735232	0.03185785066392943	-0.08859203514064729	0.007291584917177685	0.007702290923516486	0.030055497221359972	0.055345530307052	-0.039516370168040105	0.028083276425097725	0.019424186939751675	-0.11295379737871292	0.07873274639243799	0.09850517672400794	-0.08406326961269256	-0.019460873454933525	-0.08533004276633516	0.01138638506891465	0.06131234229763849	0.0589008292553897	0.03257911383718537	0.04809786154677392	0.007900657350551676	0.0017006813425916034	0.023672519982252282	0.011398475571160471	-0.008311204784174908	-0.03873134216509633	0.005747907091496363	0.011840273401116264	-0.04353551432894076	0.02941354366494281	0.0028815296794346412
A022|20.0_G17_1829020	0.005872609068878321	-0.05476706759751787	0.004591382369492081	0.014324970606008458	-0.0172254487311094	-0.005868940000128164	-0.0104949335841244	-0.026593539831582913	-0.00939492361564856	0.0035469284896259556	-0.01138469496644079	0.0031158159501097904	-0.012704969413870892	-0.002222573712361231	-0.019817887887609298	0.07399053117796695	0.05139937662669397	0.006972570554535207	0.008488561124230298	-0.02452799207986145	-0.005521780145237201	-0.00013110360986523517	0.0257609987224639	0.016606394708492234	-0.018813762057809158	-0.02440763307703353	-0.03784850556275571	0.021005820949076548	-0.05011838027008941	-0.054100520717019984	-0.04411907357842548	0.008904806734186255	-0.007758774113421074	0.004655046860115364	0.022656816475248198	0.004543936115610825	0.0007795674227329963	-0.023659746486666966	-0.034595978288550655	-0.044927164767193106	-0.06566101034860161	-0.0401805734166375	-0.05354453464957015	0.0021747975203251224	-0.03524322122659801	0.034791375591469	0.03438548200100783	-0.00249043418897138	0.015105143624374068
A022|20.0_J07_1829004	-0.05419879663339422	-0.0084632284216275	-0.06442343436745057	-0.0023976315994572728	-0.03481684382165948	-0.04961302585862562	-0.03750160249957171	-0.05702633073196289	0.003145481492861757	0.18105967102494042	-0.1172192903518029	0.04833918654754754	0.09407242045634345	-0.023216496574048145	0.010742424775451814	0.052350043323420525	-0.01785370531828659	0.0123515528214313	-0.029054005508942715	-0.004859858063013034	-0.02658984772647119	0.0032011513393317426	-0.022721434208180458	0.008910735024177885	0.03388017621319961	-0.02736931205769022	-0.01567407388773956	0.0385903049426124	0.022769762642068203	0.006667488274903044	0.038264553365633724	0.010549584579308824	0.011942897063790814	-0.01973749782884049	-0.004929352193159542	-0.01010363978301565	-0.0758499114257033	0.015087395817523774	0.04079470392039242	-0.0006858960804859704	0.04311575026838865	0.04748544884803374	0.06243207252312255	-0.002761462384851643	0.04294725835916219	-0.03445987356960484	0.09303775782472296	-5.161773887712995e-05	-0.010273196171106752
A0232|0.02_B22_1829020	0.008874904274237982	0.004331493490430327	0.003776394673707717	0.045870675282638884	0.008628478125965344	0.01176813097858212	-0.005307977514311724	-0.017334567791981836	-0.013445480387875353	-0.04278411631522133	-0.009240989938524014	-0.00738461965450643	0.032593932932858505	0.005678128948783834	0.0316734367558785	-0.010151283665591593	0.001815508911944208	-0.03385803866916165	-0.015074333374744675	0.054508059200191084	0.005118179780672916	-0.006022139045697761	-0.11214165741371929	-0.03340836915183598	0.09781489267785048	-0.009364463030665071	-0.0024203674873036762	-0.015016777121025782	5.546707491044245e-05	-0.034261804456974354	0.011898109512640753	0.04044956232039326	-0.0009349839727825771	-0.03514650589656587	0.01919124042023196	-0.037460284151049295	0.0029192730061826655	0.07922828246224184	0.0016063540088144812	-0.03673543744316399	0.048636932526834986	0.04208439901683181	0.0069400533772692174	0.01857749665140629	-0.01781496501046781	0.04892415263174427	0.033684449886458634	-0.008029614980075261	-0.042832684331370496
A0232|0.02_C12_1829003	-0.011667408336983764	-0.08973819801084049	-0.028783125809914045	0.016016870355657464	-0.009533229780553099	-0.006159591973813522	-0.008165123392512741	0.006834031289422227	-0.037416814544306065	0.07488523106845363	-0.022059214425819262	-0.004622041956762302	0.06996104831431282	-0.014884241467729625	-0.0257645454543233	0.0716687244120855	-0.005067043827503698	0.03845691509033139	0.05022411315552239	-0.000841389324357511	0.0028270361734027	0.029815025380620114	-0.028844723422118912	0.00788414314617833	0.06062955447778262	-0.02124538431445333	0.0098138465431859	-0.0007533123347358561	-0.004373290994393542	0.02546056944212327	-0.03567884479629385	-0.03417381162100053	-0.034394105663086316	-0.06569296540583558	-0.017703422082678055	0.030754538818862698	0.0008849092803314695	-0.021874518032847845	-0.050622628865647834	-0.03909797266247811	-0.01391353233225423	-0.08484041857528746	0.0476710672949906	-0.004967876154917894	0.010039124272173627	-0.007392528554035993	-0.05079260633321597	0.030009262366455097	0.008930973683151322
A0232|0.2_E20_1829020	-0.12212837501955354	-0.21053796039100836	-0.36822915562580383	-0.31942756269897177	-0.019000294783654725	0.009400471291917428	-0.0038855307323858446	-0.046110596057761244	-0.04639621824740095	0.020486154310172366	-0.07415711971236577	-0.05582354267812273	-0.24470666713876454	-0.0005215400524982428	0.20042819166580275	-0.03426134727399055	-0.12724568433871486	-0.004961559384685288	-0.04512441575747317	0.08109093052196259	0.0021489701175821246	-0.0054974476915372605	0.04049781829231924	-0.05174788397761357	0.0836874903920215	0.004458870003452409	-0.03557387257635253	-0.022703041863010975	-0.026592218546929836	0.0693953188068035	0.014750062460282432	-0.0492279710251326	-0.013638940171778358	-0.014735765819012037	0.004033650153545065	0.01541103523794779	-0.0722156769427722	-0.008438408284741794	0.037028280595060026	0.14463876963180733	-0.04143964800875377	-0.13861995752060607	0.0469329091751749	-0.03752441762209646	-0.04402784913789626	-0.09755459987976334	0.04510657444284838	-0.003718786705712379	-0.0002773771845013817
A0232|0.2_F05_1829003	0.0010901560225398121	0.007685187215961786	0.06381447908432081	0.030938850799276163	-0.051247299848537264	-0.07143799633299805	-0.0651493955703227	-0.06980034243228345	-0.018671604780987255	0.014439452493426985	-0.09004979067389979	-0.025544743205049403	0.08956540359553733	-0.011548611965896655	0.017199152216086977	0.03471716104878653	0.014264730971675521	-0.002269567126394645	-0.040659197712495876	0.013945046944424444	-0.017781842315328603	-0.1733811712594288	0.01562690825992974	-0.06668024635523312	-0.014503215525655921	0.013287007909205117	-0.01663715002921362	0.041874305238653986	0.004772293991910037	0.0954094057143079	-0.004457808938797103	0.0002475259809002761	0.04600060052256294	-0.023853235079056845	-0.06405116659845447	-0.04872770614736621	-0.005094386061013756	0.030351512788614143	0.042120763262930794	0.11613836190491311	-0.06711123969779753	-0.06033390711024966	0.0607693148380507	-0.003290936127169908	-0.09975902338413795	-0.07527836376765595	-0.07974808392907434	-0.007027744440396999	0.006143113026730096
A0232|2.0_J03_1829020	-0.02814717032645242	-0.2068236503477705	-0.08410134771500943	-0.057669309022549076	-0.020542360266843	-0.018753855743223774	-0.026480367897214446	-0.010790232297569147	-0.041899304913247504	0.02831960121070609	-0.04653569029444998	0.053800920540746366	-0.23995144328936246	-0.013711794291728835	0.058635255093808264	0.10175205832868461	-0.10989472816552648	0.01873644324274959	-0.01015388275804091	-0.0028255257817497714	-0.009772331929926284	-0.009238689287879964	0.039346989685761	-0.0034470320899311346	-0.0189209681773147	-0.01452712730352368	-0.031719110584843946	-0.019483932245393354	-0.018402834567104787	0.029325931558613405	0.024350918479216166	-0.024031875691569615	-0.0014556717902119987	-0.10824347744899726	-0.005656674831211295	0.017628406390797324	-0.05389458549139792	-0.03270194912640201	-0.031953694279167943	-0.02814282360427367	0.024614782365147803	-0.06216370418191408	0.04912321984479029	-0.08080204591163975	-0.062255976126029344	-0.016080354884626724	0.0033026119789510977	-0.012895493846475592	-0.038698224197911246
A0232|2.0_O18_1829003	-0.05412150830223317	0.09110764406952376	0.007598135488717683	-0.01179349018867104	-0.016142186010286497	-0.01478501523843942	-0.05491608752592092	-0.03908186495371019	0.024615733005764195	-0.09349598646215823	-0.048424138060124744	-0.028606727091347373	0.10468990313513604	-0.005058808363662515	0.02909624266528993	-0.025006128815825535	0.017687936836492724	0.0083937710884332	-0.008785654238706364	-0.003415078681126893	-0.004474028657387177	-0.0035351366600230305	-0.010317632820937839	0.007635862714088282	-0.02504744648767787	-0.002935870093376869	0.012799476614745786	0.062316739514844954	0.02624581262386405	0.014081652736692707	-0.0021162364584482174	-0.022820198381865997	0.02378083922316543	0.01408311884079988	-0.007677864966156578	-0.07353678241161238	-0.01778716005148595	0.00284009779319655	0.005663018164081213	0.01807760492588606	0.014531766115485123	0.005133422581935609	0.009600883371311597	-0.08354203471026478	-0.03356178021320311	-0.03010343998306403	-0.07281663812721412	-0.03545463711735827	0.003183504839201934
A0232|20.0_D10_1829020	0.03521707917466843	-0.01163189476639176	0.10305331986678146	-0.03252202327864995	0.01001247247808637	0.03395833718785199	0.03934552280050385	0.014995649238432773	-0.007296643824947824	-0.020771893635958855	0.04073731510834233	-0.03164513958144166	-0.04004325429976108	0.006021000228952189	0.006328345293592275	0.006015008195336291	0.03318323171177656	0.007453374060876261	0.014619095058747977	-0.05509369873215164	0.0038902467983777944	0.00637360746430482	-0.018562731672570276	0.03812979962950219	-0.006859284615017391	-0.00543393687200755	-0.009228341794986217	-0.032031550609500914	-0.04962830987794353	0.03151618916579568	-0.01948106138144884	0.03686097073875533	-0.013463212017385429	-0.0005010911234091808	0.05755265678522481	-0.0220781868247662	-0.023391954565691653	0.013323094613975184	-0.05612962687360745	-0.024899253451930004	-0.07308568962127615	-0.11064219556567256	-0.06096056816495288	0.05237701369556613	-0.02433663296074623	0.06804374628120108	-0.010426554097658747	-0.012833053104220143	0.018390408272089903
A0232|20.0_I22_1829003	-0.04445479807411978	0.06678732441686064	0.12234834987390952	0.003625785647812685	-0.03395586628976943	0.00483938647536894	-0.009678100749697993	-0.03587322865328513	0.016739554763240683	-0.04129321094195462	0.0005892463535097647	-0.011696613046373816	0.11529372207343258	-0.004913788774430272	0.014279555626738494	-0.013739101567075584	0.04391224617498579	0.010067450166096892	-0.07092829106851897	0.007089910814063738	-0.001547378408334396	-0.10931035672692813	0.07473507129770268	-0.03105851557854805	-0.1203594122311582	0.005461719626220662	0.012864637966761294	0.09417783754742715	-0.11936876065209101	0.015722683522008896	0.025717407223443955	0.010371325747812854	-0.014077256826269258	-0.031805935045898015	0.006250297048578712	-0.02049242175399868	-0.015142748871976752	-0.02021186523502072	0.027620982630290336	0.11418492569824557	-0.002257556152591378	-0.0754693132091574	-0.004661029558036822	-0.038979699232140175	-0.0906013614388908	-0.05005695742728872	0.05475916954584542	-0.02176405078022145	-0.03908825475227007
A0233|0.02_F13_1829028	-0.06214008996295517	0.013243331125866509	-0.04046530035112228	-0.015933047632918473	-0.07408627256143806	-0.07474978046267089	-0.032778455721301725	-0.15064291072718142	0.002553339304099622	0.0036963784381276454	-0.038452280471792	0.07412781765267284	0.10189271444787018	-0.01542899195259645	-0.01232046841296136	0.049750820755146474	-0.05630298748972584	-0.003594402562876131	-0.013567377295822969	0.06470296659945118	0.03662303894825539	-0.004037723130843107	0.1240092705349734	-0.0375319213297029	0.03669655267585192	-0.06329992920474808	0.043232762585853624	0.11309358666942582	-0.12302515210642817	0.18369301850400743	0.06763533177187164	-0.10885621994503719	-0.0818685213764524	-0.23532144129958293	-0.231694757255469	0.023425904422256283	-0.10569352883006189	0.02305020298921545	-0.05232681608331491	0.04913433661155153	-0.03323676762134331	-0.04080132471740161	0.09938688410184027	-0.09865520729046828	-0.13216625987123043	-0.10782450943946609	-0.0873806471706578	0.1879370546904914	0.12327584314740364
A0233|0.02_O21_1829011	-0.03918236445393919	-0.01485184390166705	-0.07006011474398044	-0.041491639800012026	0.01145655952482555	0.04119680048721619	0.07175083795900855	-0.029124233639518105	-0.0021236613317573427	0.013100028480703296	0.08621561800433197	-0.025853728050285962	0.011624126477180585	-0.019671833412439416	0.03054865231906409	-0.03490055308533846	-0.06167320336082824	0.1332800817274702	-6.970068223643988e-05	-0.040308210819276935	0.003581422030765488	-0.007678957141415754	0.11973008466717983	0.028532480400860843	-0.16753198159599092	-0.03277924803707355	0.06066513982592159	0.12176662002260386	0.04643309403143203	-0.01594462481995873	0.024700002332339932	0.028466727269986114	0.02033992120092687	0.054784222253424275	0.035615716394743785	-0.0004777604493340637	-0.09012866407561948	0.08635331978430871	-0.08875815188906722	0.03588898361541476	-0.1564503229462093	-0.14861454035804456	0.0042252848638952845	-0.13133849094331895	-0.03425581795088328	0.06500281835347493	-0.028791635679797145	-0.030626257361450776	0.062436262388558456
A0233|0.2_C03_1829028	0.021373488973321142	0.039031751469207454	0.016356413097690536	-0.017593492394582855	0.03976172405463313	0.03759289384736511	0.12403849830619285	0.09972982782780171	-0.00040910752720507704	-0.025629682643011742	0.09578823650974044	-0.0005523649780931894	-0.0635957569539477	0.03351514905543343	0.04161694741318245	-0.06897718241668649	0.027871456021790697	-0.01646304552832445	0.001509858226365568	-0.02133549125186529	0.023751455799437965	0.0021966935644078256	0.0010386945513857215	0.005377122164540282	0.031080939378968164	-0.02642704506286009	-0.0019395082547356557	0.007818100406255746	0.12200590646172793	-0.056683772628559836	0.05144042048014408	0.08127210267294932	-0.024528142132541952	0.09803388038696043	-0.021891440092813796	-0.008944602457140571	-0.019726885496940905	0.22857193484110871	-0.01306847704038372	0.0024398936126160398	-0.011267002419540484	-0.027203446317914937	-0.09566110137914896	-0.012680394931071204	0.18996264944172925	0.011382246761889536	-0.12180583976447135	-0.059129044123371416	-0.018481219149552197
A0233|0.2_E12_1829011	-0.02127935098802103	-0.03151363931275397	-0.04284145282520202	-0.02000025378730208	0.07913636729862775	0.019907755759877438	0.00856386806609405	0.09352398880824025	-0.015514680475416792	-0.015077365670824933	0.10087300691237833	-0.08711890464198757	-0.08498239879185632	0.019453937443099534	0.0008959688906963192	0.0011483559930863807	0.097408718733142	0.02154272469895885	0.043318568661955714	-0.016848847294288927	0.008804144799787111	-0.005453299957625668	0.060473025805082736	0.02777043380099603	-0.046743046319069226	0.012512206506489931	-0.012805737977175519	-0.07724857011863817	-0.001366174514682461	-0.011674691818731042	0.010970764092997243	-0.003799860615204431	0.04189764306674537	0.11025589047722834	0.13831841694344818	0.06816216724084945	0.03958273296817738	0.0014289922784610498	-0.0666728574250981	0.022485775462997515	-0.15995395293420966	-0.14091358132102172	-0.04708216366038703	-0.016065660906644408	0.11005762138325165	0.06478802281459123	0.17013488980684915	-0.0896557175496085	0.06308311552848636
A0233|2.0_H07_1829011	-0.020584936207773796	9.262265096537936e-05	-0.005514436657845789	-0.014648920571105895	-0.0020968294872187876	0.03655709014819916	-0.021852752561512423	-0.00625397105303549	0.021146456270272007	0.020354795470013176	-0.006710035902896927	-0.022311772547611963	-0.049446262189119516	0.009749933574471042	0.006759309371360017	-0.021110328870240447	0.049843678872979746	0.05949249454444289	-0.0027075674358933988	-0.05039972061581166	0.0019722823876003187	-0.0030727411421831996	0.030385509708078462	0.05209343332576033	0.006257942470936473	0.0014269009839272262	-0.011100950133215631	0.012433092748290298	-0.15282701449171276	-0.023945822063618727	0.04843849823841839	0.06524924577290103	-0.008642931785019958	0.036623035900178846	0.05586060359631698	-0.02111334802524084	-0.020192070180320987	0.012283353853587586	-0.009964836325697113	0.0216269110552339	-0.00875396982155996	0.008993996771967439	-0.02499272896344218	-0.0028254732233281565	-0.012793038969532267	-0.008107066029637677	0.0016682892843311037	-0.003891524939207802	0.004641735433189242
A0233|2.0_O20_1829028	-0.004082769863680946	-0.03263127786347353	0.09935038975744226	-0.01667678755605584	0.036679499004680816	0.18617229149677142	0.05013769341147234	0.1126428651691409	0.005358343742365046	0.008759147270467671	0.008033053182666006	-0.14259951011184746	-0.11367699743209803	0.08079200417168059	0.059175959487412	-0.10680841686399345	0.0035542457718736875	0.02285324629302432	0.03185803687418548	-0.18132508668693126	0.04467329048271987	0.012795634156513525	0.005519923920991265	0.10785595753727714	-0.05963853605153169	-0.007651777772158752	0.05124002313836462	-0.07908581142700788	-0.03343915767596595	-0.11239361630561917	0.06207867508362197	0.057158998353498525	0.09224694932579469	0.08474573422188175	0.08993873920979611	0.03943247026491886	0.02755142746224104	-0.1965662727325204	0.02264491984135586	-0.03001728836980777	0.11599337525325881	0.07656363249006781	0.007459861853743588	0.07482666673770288	-0.059905651229686274	0.03474584581689283	-0.09268017118079552	0.0003060379341313091	0.010136079232711814
A0233|20.0_B16_1829011	0.04415411611504272	-0.09019558082092805	-0.09689954304364956	0.04051627914773548	0.10236618746139212	0.1654212788545431	0.16404087949814355	0.1570353680477306	-0.0019995358593959955	0.0513699868845906	-0.02422723274370192	-0.08310581439621345	-0.14186582226467492	0.011516252042318209	0.09461155803221297	-0.05955572609592941	0.02116056296072888	0.01572637025089907	0.024810097448506208	-0.1520635344812975	0.03487099789230541	0.02400656148616437	0.015271960775619153	0.12961214610876992	0.002821072077509368	-0.018689078461108732	0.09012801987084929	-0.051398399024208175	-0.06542035051273831	-0.1312609347167013	0.02773578524875353	0.08870335040242944	-0.0029242206737096765	0.015716790043117546	0.21255211756553374	0.09917301383698707	0.08415245757769085	-0.0025926477652260527	0.0167883952124267	-0.0028721488780799054	-0.0758356394160169	-0.02583318906554688	-0.00895501771556273	0.01343791590978971	-0.003478653269484877	0.1370198359877159	-0.07176151474947756	-0.026365733833799948	0.09367733359670202
A0233|20.0_J13_1829028	0.09383847258969213	-0.13131570113033947	-0.0740134905744525	0.004451753253080781	0.38020446064984875	0.3721640085207256	0.13557075820857822	0.10163719177136082	-0.005229170169039399	0.019848334091490893	0.21612894328590337	-0.08440949211016302	-0.2554191961480123	0.08547334675400595	-0.07074966471793098	0.0024146327514569244	-0.022501764878041675	0.015091041119267623	0.07360098345133287	-0.07008158833296108	0.1323351698770489	0.006050672627618381	-0.24935024831674185	0.044711235209120265	-0.00046844107234778054	-0.054249832079459326	0.05839461963841175	-0.17371307898204225	-0.22772117725184404	-0.08420400155934471	-0.07994124303111266	0.06282477795980801	-0.08983522919850517	-0.09950942069390917	0.10783617739214563	0.05517070001065155	0.06625208647585712	-0.13307352571362946	0.11908092429699013	-0.08863621881558481	0.006086767046904806	-0.03836014358354256	-0.2819849178930132	0.258852291498893	0.07531238096885545	0.29227200333324926	-0.1379895959498837	-0.04895668478617965	0.11810017573522041
A0257|0.02_G05_1829002	0.0413295455388748	-0.03230374585322471	-0.041250032179228846	-0.019082423805310778	0.025121087116656504	0.019143226132600666	0.07253473875059374	0.10738108424159576	0.005951829830068089	0.019381502109030058	0.06282962707188305	-0.03145829629521557	-0.24000719902862133	0.017962499947035915	0.01684375645546657	0.0162069237857696	-0.007619245473469316	0.17390871532265012	0.1424198391513231	-0.013232422745525385	0.012873432046909605	0.23731543891633272	0.007425965984688476	0.06651283977428069	-0.011637288768084675	-0.0025516175380783657	0.01262719287882419	0.02628714723901282	-0.03367953270818147	-0.04233342635297932	-0.003336047840561296	0.037222484195294836	0.0068480256660065075	0.021114967768154358	0.04874893578487782	0.1635816112556231	0.014401395364826541	-0.008555696572011995	-0.05021223111302753	-0.08612179116670615	0.008528290719524878	0.015831486970645847	-0.012135085270187473	-0.010852916978545735	0.06941192031828841	0.07864250244413912	0.026782306574188786	0.027085626327450235	0.09755986715077536
A0257|0.02_G07_1829019	0.012188842945427991	-1.1983866528564313e-06	-0.019938353060593106	0.0027860677084359242	0.003941159278548989	0.001358119839329125	0.005723141008811994	-0.012901519358157643	-0.004361924400070827	-0.0011137667512955973	-0.0007156060805347253	-0.009457272515068338	0.06197875663170305	-0.0008240150250190259	-0.03537500218515369	0.06699156826895902	-0.0034381551938202914	0.02051429187365239	0.004565099854404342	-0.045250267274615785	-0.0007025179770285411	0.0028104479824058726	-0.013070073112854852	0.03343490589344769	-0.009640504510500247	0.001567502781521013	0.013432064576424263	0.015658334739744095	-0.007840160245096817	-0.019002019396739955	-0.023763720828682555	-0.006764636115322131	0.009970011204498808	-0.0030171668938481777	0.009144369116270978	0.006800864037061705	0.017762600250093574	-0.026799823777635623	0.02677725403614084	-0.022004184921754488	0.07564607570744408	0.03982878301425141	0.016944801458406156	0.035873043857448494	0.04263281828014126	0.05321494243767544	-0.0012035498389601496	0.05394784415234577	0.03449257284397758
A0257|0.2_M17_1829019	0.03297861967196758	0.04883350943703374	-0.04829708081506612	0.01592611741937333	-0.015357845094036593	-0.014124922160161257	0.024662642124784917	-0.00026235612480729475	0.017578337823838164	0.008007728037026818	0.02408892989153366	0.023320651675318937	0.03909538683274005	0.004285584742039078	-0.02348986028222036	0.0050885766867396764	-0.03482740069243401	0.0157019762815378	0.005093249606183958	-0.004235495844426174	0.01356425169820133	0.0031737226362437143	0.010869852331859442	0.005613404745723888	-0.01428770757056419	0.009659261814923714	0.013713722536613182	-0.007655846943168898	-0.00018602594663097438	-0.015509530815542183	-0.0352511680003853	-0.006872394967799178	-0.027301255224789878	-0.04906092141144747	7.682982934281712e-05	0.023244886784521468	0.08997817783577744	-0.05530539582108823	0.04840472600756984	-0.00018825393626942244	0.030221157738704596	0.091490327489127	-0.010147218899657418	0.013266687673177513	-0.002704662326357521	-0.0021408710839996847	0.06824217266007976	0.018685927255878032	0.04100404651353837
A0257|0.2_N20_1829002	0.012605372755522426	0.06300137552952745	0.000440233815502733	-0.0823482634005811	0.028993539606986835	0.054749528457882085	0.08106061689885063	0.06991167175238233	0.09414942268814258	-0.0032064454056059954	0.14911647803659972	-0.04998727775885181	-0.032956366259557335	0.02121380195586589	0.03849928231717356	-0.050524307596750084	-0.005428977080808972	0.009018274608812826	0.17606159608338234	-0.007766031614907853	0.060478173809371844	0.0045640653353917204	0.08651526437323687	0.019943601359785318	-0.1328727235390017	0.022519779573206777	0.05611372938383208	0.0066298439825250854	-0.06918645262746115	-0.037404390168259694	-0.002624815940294678	0.10222809172788416	0.023612466713461733	0.12715086780191465	0.03913642189228206	-0.026815682973630406	0.0577656145162867	-0.0990037416578744	-0.054845010313759546	-0.0062360965420385495	-0.06073069660263519	-0.00378283671494406	-0.0870543614234977	0.02555024147733398	0.0003069519195089132	-0.006968793733350687	-0.022742663746398162	0.024503975358363767	0.12003710341691415
A0257|2.0_H13_1829002	0.024525739456825457	0.06118449287954136	0.06610731164797934	-0.05783604756581229	-0.009664179624195385	-0.008387166878902008	0.022422746077960132	-0.0001874407247433596	0.1779361402608331	0.10757918536562128	0.058226088334015935	-0.04812786980805772	-0.0732414287449823	0.018952724798412285	-0.0071716646812384766	-0.025841865186450375	-0.01635826253528022	0.09832665757505848	0.10966304298591989	-0.0034006428720362303	-0.0011858922382477488	-0.0016284782879488757	0.07947766319238758	0.021037833157666552	-0.10588643843460821	0.041610500099780956	0.0564912406793035	-0.0018501206181816832	0.0011044409305388525	-0.04115210600244201	0.014865348231901387	-0.04045488824547211	0.00047277176981175284	0.05855948406139305	0.04854945648174358	0.09556934234173481	0.004115784563604397	-0.012658312890377832	0.04973908047859732	0.03336843268184597	0.007002753557222352	0.00010074845057217452	-0.03506240031806612	0.02233183470392963	0.09567837378406924	-0.06726053837226181	0.04953527453125761	0.06381985371912527	-0.00045291389891749523
A0257|2.0_P24_1829019	-0.07908238937431133	-0.07709386747346725	-0.02562861216465151	-0.02546504106091252	-0.018383055634178747	-0.005401049446694645	-0.04126527431655905	-0.08756084519692658	-0.034472066688696346	0.0027238226770774365	-0.08527777561676364	0.047359690769653184	0.0080162996576163	-0.0008365854834712083	-0.005925648303248154	0.06650916938648499	-0.05543391136738032	-0.007515676744172195	-0.018669081318778313	0.07206603076872653	0.008527141965786994	-0.008294160647032034	-0.0482892248326417	-0.05928693141312166	0.0865860404615465	-0.015856503567958702	0.08952181010116256	0.1570606342078228	-0.1263250708198651	0.12393191997004527	-0.013832170944062194	-0.018621510472198843	-0.095335823960365	-0.1398529922342532	-0.025904702394922097	-0.0598801368236247	0.005076800979471607	0.07027817063286956	0.03723886230061557	0.03057813037149537	0.007574270365969915	0.041589279518340905	0.018356255741228233	0.01214592009332871	0.01930243086447736	0.022482595969583186	0.11697325755245169	-0.005108400234993871	0.04302231265640025
A0257|20.0_N11_1829019	-0.009159488434674512	0.01592499828377486	0.005333542538715874	0.00817705712680128	-0.03347873070099752	-0.024445545952217013	-0.03750218316640122	-0.04488916269865295	0.0040751329537001	-0.0002525259394353663	-0.08328516375806594	0.06346510905837588	0.06113615580812093	-0.005210638018358693	-0.037325110816376184	0.06295471763038063	0.010574973999881054	-0.006803294885649458	0.0013417962481537815	0.0027304558959161396	-0.023484274378900716	0.0018025895518806734	-0.02272464517201317	0.00013786012736277664	0.015305124453100838	0.005827762926981062	0.035545464129732474	0.06813240329420489	0.013009123652133248	0.09242664755946661	0.014876462771203192	-0.013179488526538885	-0.0011962505374127907	-0.06455475820134654	0.0022560210621921928	-0.007374560197181801	0.00973678804078415	0.0031809528749419114	0.04989431429867297	0.08854016900957395	0.016929877906196267	0.015775326726140237	-0.02968319599052538	0.005238371293146082	-0.03976662781788198	0.011334849016446602	0.07213611145045473	-0.056990762065627504	0.001311880424769457
A0257|20.0_P21_1829002	-0.05196606849187513	-0.15260211649727518	-0.2677320440149756	-0.1818544538516319	0.026595221282914083	0.01649297040289971	0.02368308079151099	-0.01472752509290659	-0.08072579284314663	0.6813200997355144	-0.05925773170905407	0.0033324383188861884	-0.22547614430751728	0.014233302436554518	0.15857088371215036	-0.04929019364319498	-0.20714814397584358	0.05179942788608255	-0.198096927996204	0.00095994815779743	0.016096152071574554	-0.15199719736982986	-0.08120043949200867	-0.053733571506728334	0.06394357430447406	0.06238344772770832	-0.012421084078037992	0.00013201931579265302	0.04870715394189862	-0.011362421180394877	-0.02611345421654837	0.0158321723944837	0.0231610416439314	0.23575298737968792	-0.08441631131010899	0.05700436840068507	6.516068487683047e-05	-0.12682552144887843	0.05839689288259631	-0.008674018201834888	0.03556316420585637	0.08867479334236805	-0.012166852554548413	0.10656070918418348	0.06739969979757537	-0.03724208726691508	0.10694229145005862	-0.07420847183290435	-0.04056482744139833
A0382|0.02_G14_1829020	0.05649004128391	0.0348630292017898	-0.03479866136836096	0.06425503825699952	0.009561546109189967	0.02671510884576822	0.01247926467442978	0.030881605995686512	0.019299630405086643	-0.009104145957145038	0.08157691311734694	-0.02814880343307391	-0.03771237312571474	0.018343112504294073	-0.0248612878649333	-0.015215856598612354	-0.010629418194874646	-0.005901243369117182	0.0304365278212394	-0.045254574369173906	0.010276235783286056	0.0018447976977633562	0.025231105484882388	0.030169803947861756	-0.045418325346479604	-0.005904824798624753	-0.006202226340997652	-0.028412185921377286	0.005710710558559651	-0.06365840486187802	-0.00031245125034645715	0.01477947103796895	-0.022548283460579244	0.0643782703312501	-0.0077026860613287895	-0.0038671367082623864	0.04462349845954683	-0.04367861561739961	0.02138965994261044	-0.07265017920759648	0.06081667264723378	0.10110345008649424	0.030978381066502525	0.015060687519156124	-0.035710095993378765	0.046998131036156965	0.010837606892241058	-0.011647734317132369	0.03133962154168954
A0382|0.02_I04_1829003	0.0005918375689155653	0.013225991018564254	0.0008618764497778653	0.04063030551618463	-0.0012388723721937778	-0.00464834743513276	0.0006404360656060981	0.012626704673335432	0.006631499735478691	-0.03446600871074487	-0.003761342124013689	-0.05625749536811109	0.022061405706917836	0.0004708372767587288	0.0019400251663330148	0.00029282089632298725	-0.028471091299265172	-0.011805161920750373	0.009280724474899693	-0.0018701033357350072	0.010962395250217818	-0.07504135800130782	-0.03222026081225593	-0.005459886226378663	-0.002353748331955119	-0.0027666692436026374	0.0327879060112769	-0.0002653162707400014	0.008897081327367662	0.0013435483989614472	0.004095156375472642	0.036448864118610036	0.04490524994371947	0.013540821891919852	0.005313401175326915	0.046789432603211	0.0029258057844908647	0.023984553697172895	-0.03589881003347495	-0.03922069218860774	0.0072821719619393654	0.051820593480464194	-0.04075528626618319	0.011798090422765473	0.017973077006914917	0.0006011457966489941	-0.005987226517791433	-0.009004514545706943	-0.006272456215242833
A0382|0.2_H06_1829020	0.024887770955810185	-0.005595250111134431	0.012209411121882896	-0.03351368273821498	0.011000801530850923	0.008005257394979648	0.019803713466737594	-0.008640452894214723	0.006049758443140707	-0.008602304293539753	0.03423680295630688	-0.022227947229016665	-0.03727069447408693	0.004511051072632388	-0.0008241642569552232	0.0005599426690339193	0.0023524681983130846	0.009894544649511283	0.00821978326087519	0.0524499095920824	0.008253524794406067	0.033781766300627625	-0.0411195203928047	-0.030688897440072083	0.029216437370255144	0.022503436988865366	-0.01848344285653336	-0.022259593654563314	-0.028144968355897748	-0.0245621424070801	-0.009012203192352963	0.020607037295384045	-0.002826229492581045	-0.016690204423063293	-0.03156708934804961	-0.021521813555616276	0.010919061325684098	-0.05057828990479751	0.043016376241005294	0.03454863570158906	0.026017662581883316	0.0074278552454981606	-0.02934499166795701	0.01880059439696269	-0.13575175147316168	-0.017265068489082436	0.008890269033488163	-0.023907992367802916	-0.012409649799604988
A0382|0.2_O06_1829003	0.010698547573033568	0.011273328512926617	0.0678346784282442	-0.056014201781666495	-0.019286428324073485	-0.006338429577584237	-0.036708462089273614	-0.06391060132868809	0.016389255066640518	0.012825684968372164	-0.0018899413796750753	0.03642013507539321	0.04482957655853148	-0.008494916468802127	-0.024744951818326533	0.027845222604271913	-0.013698766094051934	0.027065050260541457	0.07120084234295909	0.0032355030004908025	-0.013355113067541627	0.030660776040096566	-0.051036467134801033	0.008772277041647514	0.0013795357706655187	0.005954739739993664	0.0017420322757664697	0.00349176093228587	-0.07589618313319502	-0.03088576966331591	0.003069128363849205	-0.007680878218427278	0.025249642634688874	0.03712519483198784	-0.08043651595072177	-0.07576014318674723	0.018756056458566372	-0.04647076241339371	0.03625084024720382	0.016736649198778042	0.05573985209573651	0.03529906467487598	-0.007210162840894152	0.011737069819760748	-0.0060886458662084975	-0.027653905740594176	-0.03096685397358212	-0.0693321579937887	-0.04298234320627156
A0382|2.0_E01_1829003	-0.05901501435333334	0.0028111962864687534	-0.08696986359325698	0.030412917286841923	-0.01879152329031819	0.001721921849446667	-0.037924113286047556	0.14083863468012425	0.009042344240336703	0.13403387569456748	-0.00272383420959027	0.008453010183035126	0.013379621896904892	-0.0031713130154647495	0.05366042089557288	-0.01635302221480328	0.011573229565182974	0.08517271755955741	0.001085573944252849	-0.00834341381671122	-0.006041618951491953	0.1255957146357433	0.002475278726603247	0.0285414013934866	0.0351568150207644	-0.004630546012226511	0.03901759275292621	0.10019935155746651	-0.03537704088499283	-0.06387230012569656	0.03779365238772753	0.05870722796968009	0.03308747083716157	0.07663438558977487	-0.005548166718285286	0.02495883245355196	-0.008555553397176618	-0.021639619763816675	-0.016099308321809946	-0.010049655432641746	0.016308225118075614	0.05831568519268315	-0.006862759820791542	0.08559535410169516	-0.016606100600533635	0.01228660883048488	-0.0004330262628772785	-0.04328880771546162	-0.07819756212830584
A0382|2.0_L05_1829020	-0.006695507560498415	0.03717325812847866	0.011362667159634965	0.005056573085271188	0.0028421932912814085	0.008198993112790182	-0.00016742538988084865	-0.0012852115378279017	0.0047390807467410645	-0.014644107784722471	0.026942770226291768	6.39190806706047e-06	-0.0033696776452492028	-0.003116835225339537	0.005111268362127802	-0.0483570485104271	0.04104195100811764	-0.015268745823100671	0.01689270464019421	-0.010086205524147629	-0.004323347326615656	0.0014596812970323891	0.02601749715979179	0.009917734997112737	-0.01959150039239932	-0.027406216457120602	0.06322380821010443	0.06570943717532063	-0.023637279722398263	-0.05938268419833592	-0.004769239265556835	0.030547042344344855	0.02497109228184813	-0.0024699541888360543	0.043215835430699845	-0.0033482180507494186	-0.009968644950167693	-0.006474334280701155	-0.01723156023790884	-0.024153483978735457	-0.006380410794966318	-0.030329579720627997	-0.02014946215397484	-0.004579427566076322	0.0013872842463757418	-0.009603768521072142	0.01316436991838954	0.00820514537745845	0.012707561329159484
A0382|20.0_D02_1829003	0.0015777624258368483	0.04665633207171921	0.016214518077605322	0.0036746842576808048	-0.004285685482499663	-0.0017122532142684332	-0.00773267262976135	-0.033284416368673464	0.12210660612899837	-0.043062706906269205	0.0065670016084233285	0.015147442394941368	0.067277971572963	0.0006672241920306632	0.0057879500356358415	-0.0011867162655461172	0.06479485558940451	0.027845207337619693	-0.01962546149030092	-0.011461347081341944	-0.0008135988213392037	0.10621052623473917	0.049753031072060416	0.04453090677666591	-0.05302396236975959	0.022414994915804343	-0.027551205201114037	-0.04185740482610112	-0.00642944957691538	-0.06829261206968917	-0.00408664821587057	-0.01957388217613898	0.07105135540360086	0.0020527832398828383	0.09639725414652672	0.034717353486654445	-0.027189737210845277	-0.009964285119703375	-0.004484600545334283	-0.09802898977942764	0.08082672184810347	0.08857279930863804	-0.06474096476066965	0.06533602753424128	0.19356033946509998	0.048028696057626996	0.06565385019302145	0.020976838521011648	0.005916817042033284
A0382|20.0_H02_1829020	0.026254776810604508	-0.0032418959013565396	0.06601427501075796	0.0014259907461154908	-0.008944929016757225	0.0019020115033761553	-0.0037753912786895327	-0.012030594444283005	0.02619558926452309	0.015889496761503807	-0.015140843536679882	-0.009785944669745139	-0.03774981330921734	-0.003058652744403395	0.025364600232679807	0.008977430920201868	-0.011921272053865756	0.34243530853705345	-0.008503668735847014	0.01180458386298222	-0.01538673107944187	0.03591869707741985	0.009553430002762153	-0.006044065076546812	-0.04124530051639097	-0.15956492728485103	0.2028170016747579	0.15120015628284766	-0.2403040695997815	-0.041543121247105685	0.31197658300394493	0.1096638788099743	0.006454968846162368	0.09427633186276213	0.02178481264074067	0.021294472971904344	-0.19745735181658197	0.01914424767930123	0.0059130084275608175	-0.01864945041600974	-0.015537229268288821	-0.05374076857494159	0.009952118835061419	-0.010253980022042697	-0.0514802809713345	0.028907980063208882	-0.015963166602805334	-0.12443035641069781	-0.06775037273235063
A0384|0.02_K01_1829020	0.06019487419377101	0.005230240203512815	0.003690177267900774	0.08092468864539959	-0.0029181093380343803	0.01432790059346592	0.0015776519858753946	0.036288792682687365	0.0035215977911711716	-0.008570050483105385	0.005264576409393484	-0.031006917063799322	-0.02087760726859511	0.003660876212594949	-0.027413937173033504	-0.003894705252672548	0.03779637041611683	0.0030403395545678946	0.0003925542497899559	-0.08399925587755719	-0.01939401759768214	0.005028966331210305	0.02855812706842975	0.04738071152867476	-0.019653288106164846	0.0064366290457031905	0.015316277107506715	0.03953399785333411	0.011221286634469085	-0.05436907711861916	-0.009256672999956195	0.030708582891590674	0.004351879325646735	0.05807488794022503	0.05863351383760723	-0.030638908402358334	0.019946686227202748	0.025417263068557017	-0.016203419267362573	-0.06126487310762635	0.04128217023932568	0.08758425025177585	0.05214039798697434	-0.011624754464088838	0.011046715826843634	0.11641697222794162	0.00916426576375129	-0.039347898526697456	0.06804573394907606
A0384|0.02_P14_1829003	-0.0008253485354402512	-0.012266308939358539	0.008685426315586109	-0.021131120866201836	0.017359265097860288	0.03433836399672177	0.0278814908315817	-0.08263999233189306	-0.08829393371996636	-0.09799153430251883	-0.013510661106871658	-0.013341109661621053	-0.03206535493320983	0.004379856658290077	0.0016617966623052594	-0.03582042771702776	0.02627593173438514	-0.08329055771197158	0.011497768968916744	0.0033455494570170385	-0.00022409425634892233	-0.11973649190676003	0.030460522684146007	-0.033005515019644216	-0.024658376980598473	-0.0034015289905567347	-0.009232121132569993	-0.09508439649381739	0.06944032284195967	-0.0016766903694903634	0.04314412989327515	0.03455023713458988	0.021829512604313983	-0.018799218799325668	-0.01530295133600773	-0.15460369899371898	-0.0266041476404828	0.006394683829113179	-0.04538231628403688	-0.017629684634411447	-0.11788109705743788	-0.10029257116065915	-0.11423387543154045	0.039295448319334625	0.03350432506149814	0.02986640447356742	-0.004706741385254898	0.04306455686667249	-0.029541195257183933
A0384|0.2_F06_1829020	0.06297853028113864	-0.022632401381420142	-0.032415216082301024	0.018843953211608477	0.015104352093152973	0.02140720314858982	0.039055925816071424	0.031422559116299265	0.008137130421751126	-0.0008396789548316685	0.048878533771277266	-0.12248620111028319	-0.10042032129207756	0.016176193583989973	-0.020775779512350878	-0.02358150161290573	0.023046476254974024	0.024101885138730128	0.018836740892383963	-0.04194742875749724	0.0034762823339508503	0.003794747297673151	0.09556282154605272	0.029090566676749197	-0.08534030589187114	0.03970668962331736	-0.16135398642433119	-0.1787529762975899	0.0769128600089759	-0.1471121936496278	-0.07850935564527367	-0.001081071354684049	0.03427706283327159	0.12529079623460349	0.03542788753951204	0.043278465909289965	0.05258505360145249	-0.12324476266617851	0.0023927450214618062	-0.04617768055248339	0.007581128818696881	0.10486092191594365	-0.06690691282213923	0.04043020265661801	0.02735677967954392	0.042088644462800695	0.03273286629679517	0.01790279377368889	0.01379730291191475
A0384|2.0_I23_1829003	0.0031825848380436783	0.05050729792148345	0.014019862273723316	-0.00212750600737599	-0.02974062765874244	-0.004862865974255309	0.0009256465540697922	-0.025574899835459852	0.0784236536375883	-0.053965516252482776	0.08237360752740436	0.00130857428631026	0.08999671980070756	0.0050574507125978885	-0.0763008567411611	0.021132586285522947	0.017568362808515814	-0.044133222209381984	0.027736634991249398	-0.001207210720579166	-0.0013589623813662077	-0.04722076722480517	0.03606799029628743	0.006121433160919232	-0.025273506296721537	0.056151800136897745	-0.0530820062238446	-0.04739771486562172	-0.007307343750807771	-0.039129113273404736	-0.016024207562851944	-0.039784513231881646	0.04020622143989505	-0.04373271312616489	-0.035958235333234695	0.10169514084933096	0.03672339285552817	-0.020129314260284192	0.01836779515885567	-0.010189258391054556	0.011368631363227966	0.07535970996991725	-0.09276686831131292	0.05056102938206963	0.005874731919316034	-0.0028137703755495846	0.08851357908875329	0.013861036885089245	-0.07286629103063563
A0384|2.0_L06_1829020	0.024533994053751784	0.023381476713449367	0.0354240153077362	-0.008252455913383527	0.024702165100182416	0.05793419479843395	0.04659990504978839	0.032792910883466364	-0.007644642173609051	-0.03401454735261589	0.06522958947590318	-0.023702533228512124	-0.17787609578925734	0.027753906871551798	0.070028227883452	-0.10742146169963829	0.07742588418295848	-0.00020642397447101501	0.008079965002921352	-0.02452799030527808	0.015766303358454747	0.00808948046654201	0.003938128273603736	0.019727644215590062	0.018699926095425035	-0.006302554085686862	0.0013846761549172193	-0.07523872255584496	-0.013668090042567194	-0.08863266988470575	0.05193737150612493	0.02824608556656949	0.026114031566006557	0.05676365971994779	0.03815119952464735	-0.003772029947527178	0.026927965738602677	-0.07048742912220302	-0.025258887631331217	-0.054716433579297785	0.032842190282891925	0.12739168666165113	0.03874483622587355	0.0557775686966987	0.055506941250875796	0.03314537979089577	-0.04687049296531609	0.028584133019714353	-0.002978985498053144
A0384|20.0_C14_1829003	0.006285191071220497	-0.007519607007795415	-0.018434033402032868	0.023112928927401688	-0.01127375414219342	-0.0038411269293310846	-0.009923346584132853	0.036909639637977	0.047798604958973145	0.07000587751299636	-0.0002937392130773486	0.024916714836782372	0.03719490338417808	0.002829343533338441	-0.03320829075325535	0.013006473526022577	0.016480654012008322	0.10379839544914449	0.016571067661566463	-0.006218104220416021	0.0026237152919278	0.046839596774630426	0.04270733878098526	0.008013651810896083	-0.028157393225945904	0.015814301631395078	-0.0064224117922468404	0.0024985271926841746	-0.0011891416979392666	-0.015739293240247254	-0.012494645912688673	0.00015420961963358293	0.014393737077718072	0.024933023918119357	0.004513758478431884	0.08868526744379257	0.010006575164691833	-0.008375873254718835	0.03817335573697955	-0.023984911724655833	0.03754676007805946	0.034112380342096404	0.02694870454075904	0.023607425803723547	-0.01942212509908825	-0.054479267954311184	0.08798217615517046	0.015596945531053702	-0.001542283918253784
A0384|20.0_J23_1829020	-0.015800333341288386	0.042284567735669853	0.017558054161294634	-0.034281248043027124	-0.023023964823643744	-0.00966357809579721	-0.011920366903207025	-0.00025147001758862864	0.01806629042933494	-0.007856389246187756	0.007296493656180791	-0.023665676471327224	0.016192335689820148	0.003635378291396013	0.014722501391451731	0.0215202406562075	0.043595623480628065	0.013948482169692022	0.01863832254960307	-0.04799205113977767	0.00611151068876728	0.002962320551170461	0.010221637329873134	0.024868736469918495	-0.03623131825006365	0.004458883388712198	0.018591863510300732	0.10328260149412472	0.019322942689160683	0.025997714381528536	0.0016221702663437032	0.039011145540547965	-0.008125855591505582	-0.02335291845307702	0.032062816505869784	-0.0020982147745005064	-0.024125780095738625	-0.015170887775315889	0.04864816419901796	0.12140100191569936	-0.015512378951807348	0.032795546392744734	0.028475592970797936	-0.04138819063682386	-0.09515601703745441	-0.08886416852131596	0.04048355097510958	-0.06391448729341564	0.01341028322288998
A0430|0.02_K02_1829021	0.02170498198261417	0.05999344070008239	0.010918670201002234	0.0336491979169149	-0.014526561032991742	-0.00024315187228549084	-0.005897528489076542	0.01638944764825845	0.041588017697737234	0.020901584878006585	0.009912978947270279	0.02117586606001376	0.18372672468059437	0.0002237466699289148	-0.023972167859772214	-0.016830191814547923	0.022820092366545003	0.0837834314353686	0.030002670074400828	-0.06229222991805006	0.005225175179727856	0.08582227859899583	0.06913108721106687	0.04791975001169127	-0.1257205810182822	0.03140001176056573	-0.005693643757679112	-0.012419678853637817	0.07938829306593631	-0.008848745779450051	-0.004688363898223469	0.015022012323789802	-0.012376402818576437	0.05530386742342247	0.0025670101245857113	-0.0032404918426576224	-0.01444642354630854	0.03658761354899531	0.04133328963153582	0.005574594288792811	0.0291985931001999	0.012080309781924314	-0.0887512107378734	0.005041435234724667	-0.03984663856958942	0.07970690301953948	0.0010385021898872693	-0.06761688761675089	-0.036412183547071875
A0430|0.02_P15_1829004	-0.01743236599584952	-0.059564997270021625	-0.019273833846127686	-0.019225917059550235	0.015122966319932929	0.024999726676708994	-0.01832857061994919	0.0017586124253246016	-0.03327211523177223	0.054173684817558854	-0.043197344174507324	0.01470103233579223	-0.002963634855236874	-0.02838704814692336	0.017252615889474743	0.016285191142205835	-0.031183444471940075	0.09623126524212094	0.07635632995632591	-0.013809785148387599	-0.023898431018800154	0.011737849007778689	-0.026404893160891896	0.020409654071666894	0.02920797290880972	-0.03565578229544969	0.017042429867355435	0.043740914063208125	0.020690498769445398	-0.00046558104251614996	0.05400492170725363	0.01250495890828196	0.04574992377007825	-0.002303220051209476	-0.007477615839301788	0.1653934484755598	-0.0065798811844132166	0.002760750504375631	-0.01123579472431313	-0.01640999246199404	-0.005181476723809975	0.056350992112273124	0.003776397198991699	0.015220526157963432	0.0034693501937174687	0.05856074421348173	0.11576605181090638	0.011358969580954309	0.020427747078853586
A0430|0.2_C23_1829004	0.024204412612491177	0.030704783184318685	0.005088455709062467	-0.052792802634446856	0.054167935261770966	0.15692375222671862	0.03328235201228896	0.10791595790188452	0.11315251874228904	-0.03337070787756086	0.11497038487621847	-0.03408094031642406	-0.15757777773942816	0.041357384842667794	-0.04003570068707793	-0.009688587283735228	0.04104954014408502	-0.005422655994512748	0.13051018217829746	-0.00291118006729274	0.007850015725388501	0.1456157405190901	0.031304022844589496	0.0353548116151956	-0.0194715591139899	0.06122566955323233	0.0330724427992089	-0.08954938406745039	0.009287747826767223	-0.012193795931175977	0.008399069552560312	0.013629106003805735	0.011080879126407761	0.0369220930201673	0.06752488414612795	0.004855198634665492	-0.002080359979314217	-0.040197484453683985	0.014628908194439738	-0.004964602804944596	-0.005086477153829816	0.06565005635874133	-0.0021193359479513285	0.021229527663768177	-0.015879474694222462	0.046669581403343374	-0.012881461781901193	0.07518303361114681	0.005909975768316644
A0430|0.2_D20_1829021	0.004281469228991863	0.02462774571780385	-0.04620149035299648	0.01149151448462471	-0.021982880460481358	-0.014659860548806969	-0.0016451111975189225	-0.02032245369653851	0.018032215633780713	0.001969331528470286	-0.036982807146231866	0.03317278278391278	0.09266304141500303	-0.0014376996763060812	-0.006796196963047341	-0.004924418383690732	-0.007218922525587562	-0.011550411208820888	0.0009864529852994242	-0.018077114392586524	-0.005244115954441866	0.001080982470796521	-0.0143020121606377	0.011273897750162243	0.005595177550744124	0.00457909157988684	-0.032239269789438085	0.03720357034892663	0.016180231105789034	-0.002617648533821515	-0.007590098324456285	-0.012180535970766015	0.04678854825574075	-0.033128122818706085	-0.031878030909968796	0.01664294043797654	0.0040888839923196585	-0.042766795559176785	0.01370795242369971	-0.011433290438548793	-0.0032629373750944213	0.07148180505615254	-0.03091979253970467	0.06808721507552673	-0.04856479592662638	-0.031059605996562212	0.012795707302118708	3.100153095475511e-05	0.02552680275394259
A0430|2.0_H04_1829004	0.0557487948979728	-0.04192013189716404	0.009248244527360283	0.050065327402158966	0.01707555313115619	-0.006679646888939156	0.01940217664954952	-0.003128810348055011	-0.08799296961838565	-0.15192272276992252	0.013946909594198198	0.03818247886094184	-0.12484405806351961	0.010568782722496756	0.006635997116737846	-0.012954830222999814	0.007187530566336697	-0.08196371026516255	0.05551411193060435	-0.0013659605296575394	-0.0018763940297849002	0.022767806624793274	-0.03793870474470984	0.0033194094288048204	0.0258217454092603	-0.01530346292182988	0.08577778024345373	0.006824575235606201	0.05564347898645783	-0.00437754412345126	0.012190547205242042	0.0017474377293454912	0.014062418082001149	0.035706980672961464	0.022492790563534593	-0.12863158086502133	0.05220316530881808	0.03519373396148978	-0.05429353613945964	-0.11799332701382309	0.0658598925421604	0.0463921977773456	0.03657983513399865	-0.012557663763450688	0.07778547198329744	0.053641050729846984	-0.11884835450979353	0.07824459005402684	0.03610448639824709
A0430|2.0_L03_1829021	-0.009962632162151097	-0.07492885714918462	0.00877979928250927	-0.13142866319731417	0.050500870510632456	0.05742793666766696	0.13634106146946956	0.028693632971435457	0.008738259444555696	0.02579728399554143	0.027360497596435773	-0.12612622840571996	-0.20933046519311355	0.01504502182397724	0.015262322013849805	-0.004335961654729159	0.10016729942750521	0.02533167176321721	0.05748883323829085	-0.10894870427107828	0.02706244615183194	0.07314273195481452	0.0628649557151843	0.08001807459416402	-0.05206050332901735	-0.048626479065230876	0.024965202335539505	-0.0338016685087531	-0.11569014923513044	-0.05019423543849377	0.10451720620030197	0.004972860807563428	0.02158745799525097	0.009807848224761218	0.08504245901121171	0.035508380295840636	-0.043286828802338584	-0.006395771379901993	-0.07627881666664693	-0.06294023356157447	-0.0368403532459195	-0.013131558852737868	-0.08903929912316494	0.051597965289280956	0.07853015880216019	0.052770266228038876	0.01321484615641011	0.027441188477889594	0.049645418316783874
A0430|20.0_C24_1829004	0.05693433889925992	0.0774885429948865	0.0196963673070647	0.04856500868702507	0.047054265919004634	0.004257151619376898	-0.00012058965592881554	0.06485880390273918	0.03637813928950845	-0.08631786007055894	-0.021533910367281694	0.0027987168522136674	0.0825506819335231	-0.015412842183045533	0.01199171225103865	-0.06525918021149824	0.05864507241057143	-0.005921263326896964	0.05211011744623634	-0.011976733981842957	0.012755065065275017	0.06843783036142881	0.054496128118309894	0.013206977241979029	-0.10428993406269049	-0.006002529065219364	0.046814005968077166	0.005291413505656206	-0.06099187036388609	-0.026198547515005055	0.006257178266389329	0.02612760376085621	-0.04997730613682583	-0.04270534369187867	0.019947524822745533	0.022048834508480886	0.03780019799251111	0.005655601066873017	-0.024494198909928544	-0.03226609564295235	0.06325514605696114	0.020509613735946397	0.08882090538509635	0.055812904917235784	0.014313985387238881	0.017286476287649788	0.0381510570846576	0.058106634711663	0.028910198388471864
A0430|20.0_I09_1829021	-0.0011047341362544483	0.006267095513529386	0.015860203416582785	0.0676853032185013	-0.013519062343494648	-0.03413939914357983	-0.007832407419272658	-0.004433410311049324	0.018683042092476176	0.009519977826107973	-0.07433178462531165	0.021605233557314585	-0.028501909748334442	-0.006367531298160561	-0.009296598466269623	0.05361759851408432	-0.007349240160719667	-0.008519947971068698	-0.0010632051502887374	-0.018969671965358814	-0.01831305830793134	0.00473357821399728	-0.021391835401023518	0.013335643974120154	-0.013385164970371788	0.025094492542809765	0.0120116156739965	0.13900171145652263	-0.031180406045556386	0.11002160450299303	0.04519841344727876	-0.03506291643595949	0.059625229262367685	0.010270337655960304	0.0008429321193962891	-0.003260292101937068	0.009807657354849453	-0.017070544098754525	0.06618612689919567	0.0704318909708484	0.05553129543022317	0.04856702634017729	0.016288326351686755	-0.023476556319572683	0.018686462456955988	-0.05724121041020758	0.023373040337326345	-0.02843097463759839	0.014730976517227823
A0487|0.02_E16_1829003	-0.013347721761714948	0.011092902810060201	0.013285423343618707	0.06422646089388084	-0.00039005546787651557	-0.012654129238708067	0.0328651639774008	0.03436697971045383	0.05754065173879308	-0.02012797594803062	0.04186007961195248	-0.015260033784606497	0.09266480382300712	0.006546516092084842	-0.02067810195435646	-0.01142105770190982	0.06789988722846213	0.015845649591171795	-0.013475635941190611	-0.0034182395553707945	0.0008821616479379735	0.05011360896252723	0.015501735660128968	0.03177698173863017	-0.0032357594583722893	0.005467364175035905	-0.023110143334626687	-0.05734842271866836	0.04040730073164733	-0.0007332414459485515	-0.03256845028196487	-0.018261890466528485	-0.03734621295327789	0.008814187363293369	0.04098565646669816	0.010734153951318715	-0.0026616993633331587	0.12055801005519173	-0.004591714874178643	-0.008854467672643862	0.03379279656330214	0.00024669628614326644	0.09387923987525504	-0.015830615459423103	-0.012274973975874737	0.07839585812905753	0.05870117738337188	-0.0033069670813880014	-0.005730452824307175
A0487|0.02_O23_1829020	0.10317080556073899	0.004867356633735109	-0.023725044320675792	-0.004040403763707401	0.010642749047017758	0.002187004923548702	0.07099220887033347	0.033271064881833956	-0.001611855100994819	-0.045292646883990095	0.06512277038032838	-0.03116616861613475	-0.17838131347455288	0.023630924301222073	-0.014436645846119506	-0.016378407535741046	0.02018381677932024	-0.013793024121553588	0.032662176382372676	-0.008808078616764137	-0.011573828062888245	-0.004269280934915798	-0.04629546405849555	0.003567036210004093	0.01054863396765704	0.029355734018635893	-0.04719454485969565	-0.13413032757827292	0.019053931769315913	-0.07702906264473519	-0.01319875191617409	-0.032956703942041365	0.014087589126017153	0.0394075953776013	0.020727006320356067	-0.014674291399694062	0.08265226725331243	-0.022662705427400898	-0.042366647347607755	-0.10713921205501814	0.09519289375793749	0.010184918005612498	0.10128962947627329	0.0280775997892726	0.0196753362688063	0.043573606843145596	0.018145232579966863	0.013250865723967609	0.013815694579375232
A0487|0.2_E04_1829003	-0.019096296521180167	-0.043859409575591535	0.045831068640332595	-0.03274693306149634	-0.03159599579429789	-0.04181508310377208	-0.02387349067498068	0.009962147873142757	0.041666028272559386	0.2266182379702476	-0.07137198912081066	0.05064509062411815	0.07803321235706329	-0.021657001787678404	0.005388999142026091	0.1013124173180675	-0.03614646891331452	0.18324013069671263	0.01094271837697447	-0.008424532745227808	-0.008773650247092216	0.056668526596229535	-0.041231131230438034	0.021981867851244202	0.07160887897277846	-0.025209133042165266	-0.007996014303347343	0.02818690694764303	0.012438776531225826	0.036096702387133806	0.04056374954540787	0.0011071031195582504	0.048764792014429625	-0.019059622021161182	-0.0206430700278597	0.13500569973696075	-0.012426624082102378	0.019765454093302992	0.010096736041952603	0.08055191962644426	-0.046487527462940825	0.007451618181828379	-0.05149875549370436	0.015160338104861282	-0.008572643628703636	-0.10332762384185445	0.010335130824349448	0.041767339495048156	0.06550301469264053
A0487|0.2_M04_1829020	-0.014545405941386869	0.031416477042158164	0.0025325866804714048	-0.049563383305176734	0.0004549708515268758	-0.007344066948453243	-0.011089966948493457	-0.020593783644951125	0.022161529483073816	-0.007851416548460943	0.019519411894234506	-0.025368076741152823	0.026458695688715395	0.00805192585651654	-0.007469459343289603	-0.03307971676229804	-0.009906048872292739	0.003992914045274187	0.012473740043121073	-0.024397270391429804	0.021421653863586992	0.010789033657828018	-0.013385008240938356	0.016590360787834352	0.00448403382828233	0.04699717739436782	-0.04901037575013659	-0.04219855183943022	0.005664925831746936	-0.023837931656808475	-0.014335926233163543	0.007192592289524347	-0.002859943975651924	0.024046835875045525	-0.0007112932744856582	-0.006592919589080037	-0.030516238738084622	0.021469624498530626	-0.011899316935272908	0.028517418896478297	-0.09904820716305296	-0.08970543304913636	-0.0037744834865997	-0.027967397768961733	-0.045366761320938254	-0.016043842118037444	-0.06637004072362024	-0.016352493004420127	-0.05036590760922749
A0487|2.0_I08_1829020	0.024384514203220853	0.004339977393345629	0.04483105638223128	-0.015264498549023231	-0.0018249997085289793	0.007719083628235396	0.01971954830143552	-0.025229637373204328	0.017091977006954417	-0.008684575929561067	-0.01581905519188853	-0.006393022737307574	-0.04465423466727969	0.005389864780796921	0.008596216687250968	-0.019845281815715876	0.03896284828206986	0.0012194542302736422	0.006952884223872857	-0.05265818166699565	-0.005701638755981495	0.00863950957455778	-0.0005812131059950709	0.03500695237691859	-0.028477299151589253	-0.009803303657918316	0.03745171412244486	0.004369988105954459	0.061078391224126505	-0.10410418501614438	0.02004477691776374	0.02932521540216526	-0.0026455857169195296	0.008938178791525309	0.05006371630466633	-0.007742035424740834	-0.014916488614020174	0.07817531403900452	-0.023027162141490587	-0.03547369574788056	0.0066835752305566265	-0.10067871714923948	0.009372893576887531	-0.0029772876802187653	-0.0034907804613222293	0.022708986565928124	0.009927611321642715	0.017896877472564104	-0.012350400118596783
A0487|2.0_P10_1829003	-0.013100588708379934	0.05455028067295081	0.009817891063633621	0.10569366979611639	-0.0018823376340111608	-0.03466267811160431	0.0011809339023810539	0.00025885963794564093	0.0113250530630159	-0.07413801445903914	-0.0038117789091767773	0.017446688278552447	0.03847169484267332	0.009515959921945677	0.002161000682787323	-0.06310464091230339	0.029763540212830175	0.12312845796527178	-0.09054157119920545	-0.009129095587923186	-0.011123961080913625	0.1196449521501137	0.09143555028598199	0.018185175944455734	-0.11085384811358778	0.004931839409423822	-0.044209179805062726	-0.00786732721339889	0.07415275910427521	-0.10776887322164563	-0.05320713674783484	0.03538440912731994	0.008491360152812266	0.05076202578811223	0.023467815760433608	0.03640723791397815	0.007554202706376301	-0.01933344123946623	-0.009014627477554882	-0.03523825617959847	0.023380119897363882	-0.0028511430056094023	-0.008916575810036576	0.02966691465178828	0.06081938817998356	-0.03889952528649143	-0.06691710014907742	-0.0010853141866666305	-0.011427595735813478
A0487|20.0_H10_1829020	0.09224128311013347	0.009519624982781694	-0.030544710995586866	-0.00750673101189836	0.024800139973274155	0.033168843360083966	0.06557690591457188	0.03324679220775906	0.006630107823164977	-0.020000418107953	0.09066999024564076	-0.100199821913459	-0.04721871653446297	0.01819893794359395	-0.0004957177131638679	-0.0641372920658404	0.05810962490024907	0.00716736505788601	0.01463939190261443	-0.027251479463223593	0.01713791985914137	0.0023602658013017197	-0.014849519040211256	0.01869567515864909	-0.010906649459278106	0.011655362832766358	-0.019332492400344126	-0.11584282106380961	-0.0014803064941315558	-0.1141276658460425	-0.035728475276823546	0.05935208952979165	0.0028423705087819995	0.08558049578754745	0.07108985215252106	-0.0326614436131199	0.0774848543596991	-0.07005484131012563	-0.007401545565874912	-0.10961951694523986	0.061270220032350386	0.0905320351220773	0.009072009162080508	0.01689777377369972	0.035966357192075915	0.0918137170097702	-0.01532605432683637	0.03847344281896581	0.006217417367842315
A0487|20.0_J19_1829003	-0.01622229782528828	-0.06284961105417614	-0.08469981481303268	0.024857392503684572	-0.02206682115441813	-0.009366311416071749	-0.044600730102112074	-0.009430132243182898	-0.05488329591208507	0.11027300112936378	-0.10474291603405234	0.022753578707482736	0.06893016545388997	-0.024450172573523665	-0.013963548026046158	0.049171317070606624	0.005543738543344279	0.005936289318499932	0.03845460762366526	-0.0012074502358060402	-0.014482410846891489	-0.021090782349546172	0.012758332645871395	-0.0206948440259051	-0.021360570641677734	-0.03990469409568259	-0.027355221999623563	0.010554838622367835	-0.053374615228450106	0.033967880308190423	0.051635134360080215	-0.06344118235368923	0.009622843755620614	-0.015187827978158874	-0.0293734150311602	0.010911690060052104	-0.023298672868525494	-0.017631135319514935	-0.0281600767637481	0.012923474078740116	-0.03845560737564524	-0.04689334487278174	-0.01080457675977553	0.019913521427095127	0.01812870910378228	-0.026369134278330097	0.044389453962339454	-0.037249770532390036	0.002985392389632746
A0500|0.02_B01_1829001	-0.0036014709135233636	-0.01713427779235388	-0.012901289086283296	-0.004262499434276812	-0.014528191909197713	-0.0567664121794656	-0.004074988197735274	-0.00702897753813847	0.09408819536331747	0.003455427007446943	-0.0450563282422638	0.031069832379100992	0.14689362123918048	-0.01006244747896709	-0.07974868597813778	0.040654119955913504	0.05138649097850756	-0.03330041026949171	-0.007159706101941166	-0.01574959296439682	0.02272898927278756	0.31847512642137477	-0.03383296790962975	0.053957004924382684	0.03628051685523381	0.005622196796150725	-0.005172241456010251	0.03586295599481437	-0.024249968373322273	-0.013566560349947188	-0.06537389653368891	-0.0470933947331878	-0.03251503967549729	-0.1314793040564636	0.04384690006018954	-0.007670297987804164	0.03800873727386633	0.0019680474990571017	0.09847587451967776	0.13166435060019793	0.011519234185279226	-0.00824531305827092	-0.09087398913065758	-0.03105184627131663	-0.02034113614065275	-0.06865055143489457	0.15685909153836952	0.22205575454384058	0.12581525052069525
A0500|0.02_N07_1829017	-0.042231655714223715	0.012133783311455315	0.027094329112252846	-0.011123766174206295	-0.022094468712842652	0.01129555643950897	-0.018254609378316716	-0.0017953496549326653	0.003730886289949331	-0.01032185141677927	0.043484837327777304	0.002688811087186993	0.002062900553733038	0.0026219093969672425	-0.0023738358525942083	0.011449363183441919	0.04705766639735534	-0.00046329747764484175	-0.039073154837540924	0.013718056866447004	-0.0035524478616698746	-0.026603324775142073	-0.0026672393643936143	0.003213549388248138	-0.009834338242952656	0.02370604005244853	-0.029285796192670493	-0.010180044021587897	-0.023166119160104248	0.04918341284244232	-0.012777218697054504	0.019138639117582734	-0.004758304907409583	-0.013524281616794143	0.014796608659149724	-0.04238549918671353	0.05045958000838291	0.02047073327991089	-0.017312547999063232	0.010136646065936727	-0.07306127954885355	0.03719335391956913	-0.008208860512591842	0.0023121051013610394	0.12912946605806858	0.023673689953507493	0.023975831128367653	-0.01938475493225328	-0.06716504484252583
A0500|0.2_F08_1829001	0.024756159025774438	-0.01218149734129681	0.011656641736992213	-0.005080503942353709	0.005993220624562812	0.013233877586750153	-0.0016437046502665864	0.0770426224593791	-0.07147672525449134	-0.06523993070131032	0.04490734068095875	0.005450221458911719	-0.0017477233106915069	0.005762393140244154	0.0021639710101400977	-0.028640448979303734	0.022394018139044625	-0.011693755720539989	-0.006244697913570019	-0.00424329464858042	0.017130103569834035	0.005334014290388767	0.001546995921747174	0.002533103892761346	-0.014429186518688075	-0.027991731222376415	0.06826345250526877	-0.03392951358198926	-0.04481850959537692	-0.0027823922880900742	-0.0002708078091246402	0.04154236669443562	-0.022548864377281985	0.004151046017906945	0.04647121464123116	-0.05096221822488706	0.06325141410918667	-0.0054477000506727435	-0.02935693849953047	-0.07851677618427139	0.04831853601305358	0.10472694155836204	0.012539519406380317	0.014180849248616845	-0.022534856269655623	0.1170819710657659	-0.0880387305565768	0.01572207590660185	-0.003878879395750323
A0500|0.2_G24_1829017	0.031793016203488955	-0.05492643788752588	-0.042663812408528456	0.08636700865414315	0.14622429170603068	-0.011082649623013863	0.019212543607623617	0.2969497956341122	0.04599550093646115	0.0026275893922165505	0.08823596019731389	0.1780596844983735	-0.13423381916006127	0.007910100393325514	0.03751016244418581	-0.015509866306806286	0.04014218837794467	0.044813842334358533	0.26131249919482424	-0.00023104206265822658	-0.0183837124514466	0.2727844889468979	-0.03186005171313455	-0.026577028030816352	0.002101606160107461	-0.11902044109455201	0.23441251764604953	0.16692238215340804	-0.24701107438411152	-0.06980394547441282	0.14368831057304127	0.011434235625641997	0.023688624872372332	-0.10178093806286831	-0.045566347368189986	-0.02034642674056919	-0.011758797221651296	0.2083948302239586	0.0089788030791631	0.05023640247868216	-0.11369936004798631	-0.15013545803331474	0.11481391848523559	-0.029678134185329386	0.0003717954307329019	0.02533135962953975	0.061051023904553026	-0.05289723951036476	-0.03644496497137864
A0500|2.0_H19_1829001	-0.03192706251265309	0.028920043104842197	0.017376981464473973	-0.022941689393777165	-0.0024622486743138827	-0.0024047488551545426	-0.03753780145007621	-0.08366098015164919	-0.002065772904824459	0.005264850095035745	-0.07411230510455541	0.02137961653565712	0.051247421353254	-0.006494867481171923	0.006814906402040161	0.002071266201732258	-0.07465995411142895	0.010132211493029342	-0.08661546047516291	-0.00016026341876973493	-0.023011070421234694	-0.1126269273254148	-0.007115932286472004	-0.028055434559244363	-0.005610618738685402	0.002352830525377103	0.008152248302316534	0.002888746707483958	0.0018067810639237347	0.009506313528002575	-0.0056797125075177535	0.005486348161025667	0.05063081878927023	0.10801040189470773	-0.06165058625236161	-0.15075282846143712	-0.002464959688412094	-0.09289108981629218	0.0025679101631791434	-0.020611548501640042	0.05740934696262334	0.0829180034813427	0.038797810247063746	-0.008985495111882846	0.06919771432724481	0.014915022700438985	-0.007833157701237048	-0.02414763625663155	-0.04253986387229783
A0500|2.0_P23_1829017	0.030893884739480182	-0.018761662773930543	-0.3325451399128402	-0.05628596740989522	0.053772702041109705	0.3368010138471872	0.011960238092932257	0.06620031945625793	0.04608707704129161	-0.061929290502960005	0.3259351581291753	-0.30773660497955996	-0.1746818448828733	0.3099996281344618	-0.11684111968292615	0.06237208674807326	0.11247984600365032	0.2985500397514319	-0.022749307929457174	-0.0135603780837259	0.06250011392837032	0.007078036715193192	0.04136893108929279	0.029763415535580623	-0.09622573495587272	0.07801920111418209	-0.09777584998041722	-0.4693191071872834	-0.12327234634822148	-0.022973365690038827	-0.15982585398485635	-0.339149845682152	-0.07733410083091752	0.08243603063186483	0.0019754563918739643	0.265589457717793	-0.03977271737377841	-0.09722385913514492	0.04308875005000745	-0.06846763208297801	-0.022741252196508466	-0.08177132914224594	-0.20550846675961343	0.16065676530364958	-0.12719195445543716	0.20930150158946248	0.010818062875411427	-0.023911055531578435	0.024049094540888494
A0500|20.0_G17_1829017	-0.004127423412069509	0.01919588781081155	0.003470025140061672	-0.050879651384336144	-0.008133735872206033	0.016649453253086838	-8.647912073350694e-05	0.07133090309918971	0.003955705299439338	0.005236638492553791	-0.019380418069941174	-0.018685661061912273	-0.018653813901269523	0.01082466385553979	-0.005119113482411203	-0.005231369441050848	-0.05114568004463946	0.014824124278613904	-0.018981833745685517	0.04285247749326193	-0.0012268127363116582	-0.01961229104561532	0.008707748543065663	-0.022528144353053337	-0.04694202995196728	0.033657275047932866	-0.03301040122978077	-0.007857407487440238	0.016644060200609267	-0.01882374401596998	-0.04468701657700164	0.0030142715924798003	-0.03919737753773511	-0.009033577337207777	-0.024473672342301744	0.00024320490724177857	0.033326388887732206	-0.0011691262799333746	-0.042287133257813525	-0.02138521969844659	-0.004993408429865842	-0.006136646148347302	0.1317575762939298	0.0027469353654479	-0.024417966198144125	-0.010631397851490143	0.011893374926859268	0.0922109677530974	-0.050266842847337984
A0500|20.0_J07_1829001	-0.0020619450049194077	0.015748842270010333	-0.021631163345733895	-0.0391240182102045	0.006782907091061358	0.00895515593016552	0.024058777971282863	0.011963020042858652	0.024476010745598298	-0.033078708841263516	0.03555845380226408	-0.024553231129212816	0.005862610806980917	-0.0029378333162845827	0.04414722660508169	-0.04659404889255925	-0.0008421816173516117	0.008367058546452477	-0.01140552197723127	-0.01092640039146453	0.01492240761415485	-0.030396132069505533	0.02237124283137637	0.03611629033675254	0.009830899974232254	0.006271614725671337	0.012438181677549287	0.047042012566749	-0.07380462437217783	-0.05841351846761267	-0.007188598866683105	0.028161635723468748	-0.008965635253609605	0.03180454975159036	0.00917570987834293	-0.036158402544604396	0.0029076534711398594	-0.02339339195608997	0.027270182070639915	-0.00967462733889074	0.07727760453601507	0.029690242200375305	0.10732133786201992	0.007021684460622457	0.02394240045972401	0.0006138528073189597	0.03233448260785243	0.04712756694046616	0.007123907455361234
A0606|0.02_C21_1829027	0.04407758612979551	0.021812885293577944	0.015668554548933455	0.06048228818304935	0.045603391764152706	-0.01105348515962562	-0.014110459575627232	-0.07296944194153662	-0.002978755393175103	-0.025984950283506447	0.027927647558540047	-0.08896976187024086	-0.014749725607092867	0.005445700059419856	-0.052605880406232985	0.053632104380974654	0.011076847105694565	-0.003737503621085214	-0.005262895814539981	0.0547592101535318	-0.004442806391643198	-0.007797224413876425	0.012216659633000282	-0.03047267388090233	0.01694914180922813	0.02796518639711082	-0.04966660975865103	-0.012244349069181593	-0.031545518788670956	-0.023181810219228494	-0.04103444188585553	-0.1168521085636473	-0.030232866478634213	-0.0051053738017132755	-0.027892613817792983	-0.0025328770608246676	-0.01892290859840573	-0.029946783066222782	-0.004165375234976398	-0.03534299612584446	-0.009846388763946723	-0.003954244108072658	0.03137337860958023	0.07817316825626164	-0.017782859027591136	-0.023354490853742804	0.04823299984793805	0.03984216176065575	-0.14427156494321552
A0606|0.02_H16_1829010	0.03037646061383925	-0.0028005205646238207	0.0872915222798506	-0.0031528659616553156	-0.02836222463075419	0.029809231850521728	-0.0016345134637967829	0.10096990213948104	0.01942000400716637	-0.015622639692174312	-0.0058074083729319215	-0.08867132749664597	-0.018137946396740934	0.012377454929053927	-0.02913392535428516	0.043136291252123926	-0.06916051538830217	-0.005062263125348521	-0.009811499215479025	0.03307408693085667	0.00035650427779941596	-0.006061499893668304	-0.008413924487222002	-0.05290198735392865	0.04339062915094383	0.03946481035250543	-0.06176852557150489	-0.12574439250727543	-0.027935663771768815	0.046492674785065136	-0.08611492414232533	-0.07803758313143178	-0.024954410996559373	-0.06176052545150823	-0.020437673718351063	0.014574223746715076	0.0005163494648050548	0.03304742493698509	0.04570353370752733	0.06618183097929375	-0.034253853603030904	-0.035555112798121735	-0.04098051950397413	-0.004452314408147751	0.0647078339941039	0.03923037528222306	-0.029687380792275342	0.0012597099138585977	0.012155511194632346
A0606|0.2_D04_1829010	0.07509148576795299	-0.04312508266864035	-0.14315541511305274	0.05479046066340909	0.06928918342029608	0.0806465962486031	0.08118494770798562	0.3263372141568344	0.022887536483561732	0.021869001905129776	0.14126101688150705	-0.19913434094252325	-0.03482271297148998	0.04162580856824616	-0.03339818101062314	-0.025820193091148802	0.1826669338303764	0.0846611566726641	0.13010137570552188	-0.13164888850284096	0.054228964406178026	0.03025318420295131	0.10458613077119222	0.14978284600926114	-0.05984337738711509	0.0014149581878067918	0.0029197603430902164	-0.14279443298843025	-0.04292077982753073	-0.1381004200776057	-0.09493372497533364	0.021570013880403638	-0.1066131295026187	-0.01225467512380024	0.1897558288359248	0.15281447464241166	0.05991617443050501	0.04186578273686098	-0.0052770793928715864	-0.05141563573459146	0.07677980073933732	0.10211511753999836	0.0028360264143058034	0.022710626921612742	0.05536527979246958	0.11791508622984681	0.009012569349604094	-0.06465508709050133	0.18708015876932352
A0606|0.2_O04_1829027	0.08836351564863232	-0.05028907734098165	-0.16090994578405082	0.051475744663057266	0.12607552371875294	0.0713892622894482	-0.15854128241292822	0.38026979330618577	0.0059202989334373735	0.04315180986917516	0.07512354846667324	-0.01242757141020856	-0.09406518072165382	0.0945536497080903	-0.0028694122521340792	-0.025387508195277686	0.1745354614793393	-0.0005345863840224285	0.03648381534273398	-0.15301034672744274	0.023755365989582944	0.024488679710649996	0.11907233434879916	0.12526621206275898	-0.0956061207735206	-0.01688493579295325	-0.003656192893679855	-0.17962851939960284	0.03766655006919928	-0.13044606853252105	-0.09440048326214245	0.08643454426806124	-0.13418895784373353	0.02751768337133209	0.12931214959691872	0.11396530986046993	0.07313183413717728	-0.07099129751108008	0.03862350603101006	-0.14671410699499687	0.1024827610690272	0.2181403521865941	-0.2344441343133446	0.35579403420276745	0.03536133056725166	0.25361105033252496	-0.03536541514282937	-0.017882989213419992	0.01923584930948638
A0606|2.0_E19_1829027	-0.48780994973039254	0.19465549199441468	-0.3956805687384578	-0.5190888676635637	0.22416739594100274	0.15317570027139704	-0.0002157501221033975	0.30694195125193674	0.009594553874898715	-0.04744595873909668	-0.24642883836037333	-0.014301312542238653	-0.48965274418184435	0.06790273265680435	0.525241498880856	-0.5288278335016585	0.7669564277943834	-0.09007667671076289	-0.010455159174176887	-0.36152853640409355	0.006206917320984953	0.07048147074453087	0.5863571625802957	0.32223347396324353	-0.5750783830532302	-0.20188451457943174	0.37285695294208054	0.32105982900809904	-0.2749368603129887	-0.25408625621092806	0.04383421635800222	0.4861977852396981	-0.46546839311045995	-0.18367245282156566	0.2538470249130671	-0.04336977662199093	-0.23348621168243244	0.35715713382845315	-0.4701270230930974	-0.19752962692053758	-0.021796694931003557	-0.37129103701860255	0.46787622674889207	-0.48304554298850133	0.16002248483707554	0.4895146378670261	-0.4160512651101929	0.13235043888970832	0.09328926552764213
A0606|2.0_I24_1829010	-0.42120045276200146	0.15886014535446719	0.05626780645607676	-0.6065251945810345	0.39288414256736387	0.21745016865715172	0.11771380506475704	0.28697920877331423	0.03773288741100833	-0.13534795998008892	-0.18465437239679347	-0.006534842878489822	-0.49588170265823006	0.16038952921083505	0.4051424058999994	-0.6408835293499492	0.7527793374486426	-0.10171990071831738	0.37794732176973234	-0.0960983875924385	0.13008551404545987	0.3581484681607279	0.6412079859320821	0.33988212210119184	-0.6956186734527345	-0.3003640114827475	0.30827910857726726	0.31843863417033536	-0.28179612257458064	-0.3256982284331896	0.017707593115288245	0.5261035235148462	-0.6466719411413127	-0.327145091575107	0.5097232235762831	0.010961895080357276	-0.34520581557802776	0.5672208841420198	-0.5589618413208931	-0.08827635246484533	-0.2357690673772751	-0.45797801529254795	0.4795041728361932	-0.6454033920465493	0.06990969427242699	0.5128531825537659	-0.3983948527310514	0.10136405224057815	0.11604068281209615
A0606|20.0_F19_1829027	-0.45853544806802915	0.004810811901006629	0.048511470111287536	-0.49813568373235767	0.4069987788290277	0.18768119185484305	0.05328150787166258	0.016233147802678816	0.00629709020814867	0.021332383527640164	-0.048128046499000376	-0.01704443381391396	-0.6284138858990761	0.09214045418194197	0.3622028156765854	-0.5686053550870702	0.7669564277943834	-0.10079318060804618	0.36066740884786436	-0.4012014424125613	0.0878952276662344	0.28849166874994103	0.6699226949266263	0.5013650231624429	-0.7482524031483446	-0.3516951999481057	0.42968350721124315	0.18949650447578226	-0.2530512888735077	-0.20760203327826698	-0.010366686710830852	0.5521353170243122	-0.6707452302309597	-0.33500611173678285	0.7489115528972682	0.028749284947040488	-0.3434591522684426	0.45883454747458496	-0.5326888391249446	-0.1806636716946382	-0.12365433147969884	-0.49903106950850995	0.31277950961475853	-0.5582813126275555	0.288603952900966	0.40257756729863514	-0.4160512651101929	0.23494676699452127	0.016556195660408585
A0606|20.0_H09_1829010	-0.4480752301739717	-0.13207533993445963	-0.10101913343804403	-0.5519205631983516	0.7281201079436741	0.45100752922154236	0.216494387193566	0.18905539213548078	0.0005984614027538804	0.06764676922319754	-0.13662061474241943	-0.04721048747280221	-0.7257179670099851	0.21360423430383646	0.3862200111423091	-0.7396139924990567	0.7527793374486426	-0.1275114257019767	0.6892739871248834	-0.19988181285177575	0.12874446301854592	0.7487439176177048	0.6701116100770783	0.5332166195616633	-0.7620349421988373	-0.36504601575763723	0.5723404714950449	0.22207184100614885	-0.43251417934753555	-0.37984441177847583	-0.006063330336430028	0.594554583856767	-0.6466719411413127	-0.327145091575107	0.7362038337784039	0.15989369083085936	-0.43168460048082125	0.3898586142377023	-0.62955300394977	-0.2654380308162709	-0.16307720929017655	-0.40815375950453936	0.4231215008904967	-0.5028699469322028	0.3676847794493397	0.5128531825537659	-0.3983948527310514	0.2466923393559205	0.37567357536886614
A0760|0.02_C09_1829001	-0.006578770800880096	-0.06453184250431526	-0.010748214225332897	-0.02941300048594986	0.016341841273441654	-0.002746717566800283	-0.001221938763398489	-0.02523604861611395	-0.20077351450804556	-0.1067790432402195	-0.012269367017833543	-0.0008772436844235454	-0.08694491611524535	-0.01441944104328291	0.01202541389510453	0.006552207051395809	-0.021528213908206195	-0.0034828531221748338	-0.08331346140861326	0.00311980510216614	-0.0017299213312372413	-0.08959985553330813	-0.04217160788100188	-0.040597672768672155	0.06253505556342187	-0.004295472446162074	-0.0317725785385744	-0.04983670638340354	-0.05694893037253013	-0.003458156561063741	0.003848483153625848	-0.019134785865959236	-0.007601902225323753	-0.034142136634776554	0.016965907026646687	-0.1281700504666231	-0.010348219274411208	-0.03960068410037776	-0.05949860465999446	-0.12737227347266405	-0.025451691662051967	0.06459339746416992	-0.008027335140259773	0.0220006142091127	0.08110031030642795	0.06634377282949044	0.02998818294070965	-0.06933771895562912	-0.058850302141464805
A0760|0.02_L19_1829018	0.006555960086209733	0.08106065594527506	-0.006142018751182254	0.06559934747480767	0.0001972215646362241	0.0015721162810446443	0.00835279973550973	0.0035198467690494284	0.011735964998680404	0.002053954439521888	0.005074811219150488	-0.035086328936111855	0.05911704255172523	-0.003232183209289363	0.042122423472175374	-0.0218657119357889	-0.00671675926542975	-0.011589654316696174	-0.008281475204577449	-0.00034297135043392935	0.006383195503570749	-0.0005574340219425822	0.015736222193861393	0.0036160969977534207	-0.01597703432391495	0.01218065605657831	-0.008752612211282484	0.03620530573456193	-0.025075806368319853	0.04900010489442297	-0.005832359758146222	-0.01608782402792508	-0.016548814396788902	-0.0377872126059301	0.0014777865376166543	-1.6570543343141786e-05	-0.02211605432915631	0.017997877045500377	0.06035094516872008	0.0934403954549915	-0.007048834553982863	-0.028077327961263165	-0.047201623841983176	-0.00935282946550886	0.010508945895080168	-0.046473485861114106	0.018203928606641107	-0.05553043594827889	-0.0010341700614779625
A0760|0.2_L01_1829001	-0.0038556202645162463	0.1758172707619753	0.08940170240841783	0.01608013595963531	-0.01335988006149974	0.017184090635612798	-0.001540736514745955	-0.021966373655956717	-0.02327611112982586	-0.24587985655395725	-0.014734771668519886	0.007824853079135274	0.029101572493668515	0.028128856144454956	0.07143512831724297	-0.06325300766625686	-0.013875963053310958	-0.32486222259130126	-0.17406453832528287	0.037529785318157316	-0.04164843131972579	-0.29517760914479674	0.12456878813324951	-0.15453441693681708	-0.26238532207290505	0.08114859489196663	0.032669027268696305	0.05151757959928871	-0.07005029656063122	-0.0029502585998243402	0.11497091491804134	-0.029452284632583814	0.23828764698366778	0.17723575218448379	-0.013387971091459172	-0.3688151021214973	0.08031099749781534	0.0030986558826713306	-0.01372828990273156	-0.02585082807936606	0.00012495212444318948	-0.006512603016633367	-0.10900094606786698	0.020636257554829784	-0.0923074657795307	0.07988606488484318	-0.11812270337293429	-0.048033152625490155	-0.1093457197962075
A0760|0.2_L20_1829018	0.07387594544374565	0.058896271773046294	0.057954307466356325	-0.002299922887366468	0.011829288124975329	0.028069561109615976	0.0128893762880119	-0.02413088184963258	0.030840415347666073	-0.014047768931656518	0.10446820110716548	-0.028440826635560246	-0.057596732084892244	0.014820865478130524	-0.03473180269270268	-0.017545315586374954	-0.01847505893368731	0.02501812337025	-0.000963364180943338	-0.030765006718893484	0.004658423788458418	0.004590652823164398	0.022487770466166568	0.023059903413267024	-0.02829645462496566	0.04993041064061937	-0.07478098899164312	-0.09470829687152948	0.002594293176364393	-0.016937308525711514	-0.044552708553096176	0.007404480272041769	-0.014684581312954248	0.04093542918777199	-0.03643376135300716	0.043688000074227074	0.051201681946802746	0.011312338024647539	0.054929066315736574	0.05740387054356749	0.008540661274323291	0.07562053842381988	0.04012873946912743	-0.03336664669841927	-0.000845699966476654	0.012146896634973592	-0.021832473515372097	-0.0722218251033643	-0.04176166218991137
A0760|2.0_J11_1829018	0.006738997101188193	0.05731393065427248	0.011625335937547221	0.030001812665678695	-0.007504730098440521	-0.021354589693146492	-0.004222978498528263	0.038258239985259124	0.004137801362868732	0.0020609339125257087	0.005611891838737393	-0.009178688533346357	0.09129522707523885	-0.002840528235704548	0.014348846381158853	-0.03374388646892268	0.020726794059283682	0.015487562740878147	0.01491199679080657	-0.008962228974786157	0.0035002501918418444	0.029552780940456325	0.010236414429047602	0.005542110395926864	-0.013099172361027644	0.010630032981543469	0.031085046872363686	0.04265174576929853	0.09433438954007878	0.017948611263356673	-0.017889812461546473	0.00150529586689635	-0.013008946193873272	-0.0005563998955269156	0.027409282172184413	0.009064104299574938	0.02316070527740166	0.02679225686825215	-0.0030365754438257397	-0.0006880742136304296	0.011421784343433883	0.052466230522403845	0.040605971936146346	-0.08270100886563891	-0.00077113662057543	-0.003908675055046329	-0.02801354974349346	-0.006416669150111076	0.005195377614721025
A0760|2.0_K13_1829001	0.005207348400570133	0.032615380105497305	0.02486249081701497	-0.019073932842977537	0.007554902630431876	-0.003232579655302076	0.0018136958353610622	-0.00728513227397054	-0.0276416523740102	-0.09671702013646849	0.029859644549919295	-0.03334024474919006	-0.0007937044037887864	-0.00027913374819865666	0.018778225670941312	-0.03665777954313454	0.016953880651641773	-0.08576665691675772	-0.03651825755551491	-0.0028578117002999726	0.00510659393074224	0.02875034898047929	-0.015861011900357935	-0.00575200936291026	0.012694374883062132	-0.0015479429939628253	0.007683222251964883	0.008417464465491853	-0.03415685600434881	-0.0035295111061192097	0.006477200790841076	0.0018933140431116047	0.00802339919681494	0.019493597244689187	0.03951470362079107	-0.03278532602458328	0.024916588354317093	-0.020566731790688686	-0.032712433217649606	-0.06681260655805904	0.010885234170640135	0.06899050160026121	0.05622685800964622	0.03970979483395165	0.05638231005281874	0.07647340232789424	-0.021400763231139486	0.07613417424442953	0.05241448983807068
A0760|20.0_A05_1829001	0.016637092859778657	-0.11981995157393704	-0.1449863999097052	-0.04534062367730218	-0.004628992057134018	-0.0020842799376175614	-0.0006686580953181864	0.06807630093487499	-0.02915998711303419	0.30346256382076753	-0.014786309000111075	0.0012609398193955679	-0.020694422790238032	0.01891848678812666	-0.05294764087598228	0.0181763580848745	-0.014902255199995107	0.42373964536166775	0.26720479177582446	0.0023410533390669785	0.0022035099265623193	-0.03147156209693108	0.07874208990982612	-0.003997632408491741	-0.053501965712951294	-0.04005591319970736	0.09206901113279625	-0.0355971321959514	-0.03873234827401073	0.06501779909764749	-0.020896367217686562	-0.044129053332313095	-0.0660874108226649	0.07510268596197267	0.0065631871594791225	0.27539393983119426	0.0482615998170326	-0.0769459857342929	-0.0004713024753559836	-0.1306887858696913	0.03535978653875005	0.14927988552288807	-0.050229072621017945	0.07636232876161453	0.13072465530080557	0.08506039306209867	-0.016836420287837717	0.06271260732110528	0.050192720568569715
A0760|20.0_K17_1829018	0.03331902968260958	0.00361145036449817	0.02779031584275793	-0.0016849036930555172	0.006027239247160254	0.01122528597428657	0.021632117125520767	0.07310942146873234	0.0012417094671741125	-0.007939665722553946	0.016289184330244788	0.015253909662980236	-0.06938692750839492	0.0058245880786803594	0.001279588162603651	-0.007105096063487748	0.009720936330864904	-0.0103178910515217	-0.0005659832891801164	-0.00943245076580601	0.006904158489606904	0.004247471231161648	-0.005438641755522722	0.013709933654008688	0.014066182564327234	0.03050960733530894	0.0016428181073189774	-0.0614025414780176	0.02156428351190076	-0.02027795455815551	-0.002051740105906086	0.0053495786988728145	0.07285389792418828	0.028787424181523358	0.0036013295244856636	0.01587644801322763	0.0002919111679493547	0.050745145232336974	-0.0077009817503652656	0.014720556470729618	0.0027925385309683914	0.011753814823334263	-0.01591453879018556	0.05663072424981863	0.03986095247060023	0.01629850533833921	0.09127793469478346	0.004378081727716504	0.003085097154878119
A0779|0.02_O03_1829019	0.012057450997699393	-0.027285022403136683	0.047409202506933035	-0.04787034923878952	0.008818249406612327	0.012417025985252156	0.05309415771095821	0.0028554117685073988	0.0015452110728318424	0.03414653872376444	-0.00537993208931975	-0.10288454205219266	-0.05772917400781996	0.004384088850349327	-0.003527958354685057	-0.027342738231823316	0.0061819825708616105	0.053055183882880774	0.02006663992733082	-0.11211052707903513	-0.0011669373222219642	0.01419799971373975	0.051153133526718464	0.09778172784640787	-0.019729560756179154	-0.012046743196196918	0.05684767393466955	0.02471748321004319	-0.05225297781263727	-0.011505277700930794	-0.007717149234858556	0.002101465977276118	0.0015431136216492725	0.04533301194058814	0.03894432577779838	0.02386788947081392	0.009346377980857135	0.033637234131644655	-0.06004707560046363	-0.04287493650510088	-0.021851585035969512	-0.13617636808311262	-0.13324306240478534	0.015488319053173716	0.020858068153163656	0.11559155191822845	-0.01631818700621146	0.009416923265383292	0.035953963594648836
A0779|0.02_O24_1829002	0.04498407383988623	0.03170663187380085	0.004265606051630844	-0.008871893997063562	0.022469947809256208	-0.02397891980199593	0.030730640569800183	0.056936028715604214	0.1192272203063503	-0.059139522860450516	-0.009386151322926306	0.006012228377608619	0.035591253198584694	-0.01544121761527617	0.03459927652632025	-0.0670582228676132	-0.014100754714284569	-0.0012210682459246058	0.0094141553869182	-0.0010479595660911611	-0.04832941910574244	-0.026873793627297027	0.12741211404567798	0.0011753623313150718	-0.15310228188841257	-0.003717278811450675	0.034159288710890245	0.013944979585914119	0.11919573068355327	-0.02573346273906707	0.019870186691067215	0.03136450541858149	-0.003862598391785932	0.11209553349105145	-0.030604640960876783	-0.0286269233577624	0.04585558782356325	-0.0546937888615216	-0.03543965503769164	-0.0575229741490943	0.0018181628408179273	0.03233432748679821	-0.10013064843598496	0.06372198232297921	0.021752304708313408	0.04804656988359818	-0.08249590709850207	0.1334650993249473	0.0950263218180516
A0779|0.2_L21_1829002	0.006384874964127429	0.05459751888547226	0.0016607079592700913	-0.01572554580790808	-0.04030408553899964	-0.01746536261563647	-0.02913588852855381	0.008423141677387058	0.06257504629367627	0.06128898133575478	0.0005408181990004812	0.00947431868441484	0.05568567264480584	0.0011510102998201488	-0.059024728594006176	0.05617927962016589	-0.09226193509141897	0.03459447003642857	-0.004001470817470432	-0.005614612753504389	-0.002746611407918542	-0.00133047867331626	0.003672331030417919	0.019350715350729103	-7.076379780091013e-05	-0.0008166626859583137	0.014668187740840721	0.08105485955911962	-0.005914104202896842	0.031282111451911065	0.03751466188985497	0.004012855702579032	0.005405459489258968	0.02113108848721479	-0.058864280021527327	-0.0803160713707593	-0.012843909281258115	-0.014295271564614465	0.10500683595507354	0.08646174892214287	0.02652097601899217	0.06575250056685189	0.05915831670485505	-0.008937042354652314	-0.019039784644292623	-0.09262046787567596	0.03329807141258029	-0.08761069420097514	-0.06676572947774873
A0779|0.2_P18_1829019	0.03786818711491713	0.014458575381907979	0.048576481288564066	0.0102566312237653	0.0039000638164659873	-0.002306504702115436	0.011883976251798378	0.0012330816750367735	-0.004995821940752432	-0.03277565601124033	0.04785832472060153	-0.07916878281422324	-0.06816004704809242	0.011527914914643889	0.002783258823543633	-0.05212565585177109	7.389749386610411e-05	-0.028059759719089084	0.006542733234933595	-0.009523304245248276	0.010169802177179374	-0.0033251494233599854	0.010866143391761451	-0.006840363317441173	-0.010942343556486933	0.013534939854813133	0.004537223368340559	-0.024565494629828266	-0.007670862864525896	-0.07635799955730793	-0.02084703923196546	0.06574648141077744	-0.023117000252908637	0.07366974052556907	0.00795091701617362	-0.016034475306242413	0.09434592361935035	-0.014406404226615765	-0.014938209143232739	-0.07062608362011652	-0.007918789854275743	0.05619617506573105	-0.12807436250838083	0.017981350855853284	-0.16689865463978573	0.047252123369637467	-0.02995845073184422	0.010672527301098744	0.018843063949586875
A0779|2.0_H24_1829019	-0.04549181029348903	0.03773260085597363	0.08704451320193274	-0.0618347501219606	-0.0046385873254383425	-0.021359717399703104	-0.08589911422652835	-0.015596165643657789	0.0011678157039194947	0.005722973097484818	0.011112275046595621	0.004022711343275143	-0.008870744446539791	-0.0035994858283198983	0.02932683290878066	-0.030304371653361972	-0.05593311418568492	0.008380000177960645	0.0010429469559414262	0.0383038609595181	-0.02649783139025695	-0.00128103176179456	-0.024164487910876498	-0.022996994963825096	0.030665790692270267	0.009447203954350725	-0.05264132055871676	-0.04861031683281081	0.18177809148615898	-0.00853747156963558	0.03287996645577829	0.035822531300615024	0.011155738639742285	0.04969532535344773	-0.06276370473213566	0.012617067180150987	0.0010753291211397231	0.004308799444697087	-0.0019278742779986757	0.007160861024613163	-0.03371450275450816	-0.03327642368530592	-0.11592148505594069	0.012905304822993346	-0.009054352870613014	-0.003947947020874865	-0.022751356562414726	0.012438003199790298	0.012384017776390727
A0779|2.0_P09_1829002	0.044151004068190614	0.007439844873021129	0.053708201372366204	-0.07385407031454494	0.007457554050902676	-0.01512711232165695	0.0051772271559443195	0.06421647556297988	0.07662433908593125	0.09864330227367796	-0.0005642854867400349	0.006223697576112075	-0.007369668686379893	0.009041280212923608	-0.10557764717417395	0.07150191949941365	-0.007882309334692139	0.13910412071406175	0.1205207365955333	-0.016572527438586504	0.0007965517372126862	0.051283233542281925	0.06802722386445126	0.029599434569082428	-0.05690589264122925	0.025434663610109598	-0.03720338075319471	-0.06877425883790744	0.06566237578825684	-0.001873198624996797	-0.143412150657426	-0.021225927176148907	-0.04900616332459207	0.010998705677958132	-0.012925556826506701	-0.024860468551236914	0.02888591881518332	0.0015840966384201294	0.0420758305223875	-0.0006436278338137202	0.00593276164096701	0.1054112242385502	-0.020474446335046692	-0.010212254302505386	-0.0481028988390636	0.024960664266292565	0.017852434984042542	0.012890725257971553	0.0945920208351565
A0779|20.0_F17_1829019	0.09207937974745761	-0.05285344711322959	-0.03819286590476545	0.06832847933196495	0.008849654267715196	0.009158967071163121	-0.008802446949448317	0.014084549793869416	0.0031282230410460965	0.007182948496161468	0.006711192313464065	0.019052839137163158	0.012290727765668308	-0.0017702633453675898	-0.05690067724180181	0.004735600280427854	-0.005504726368808055	0.022939208550013412	0.013448491337518853	-0.03681331373947183	0.004213624547986572	0.004275098989219905	-0.0030069691348437733	0.025452137007923092	-0.010353370641095205	0.00924186912476066	-0.006497676350029513	-0.053793485400925656	-0.056992693192063015	-0.028023840856644777	-0.11567737351886445	-0.05070274087619331	-0.0701672567226681	0.01197678809608832	0.03407963514774964	0.051453753946692604	0.10898983121461447	-0.14691990008563682	-0.0031602826824168595	-0.12750246878859522	0.07064364770353782	0.07246153181716919	0.07253140493110444	0.04962793433453605	0.042509816002528567	0.039338178768021814	0.014454724716173373	0.07321198174078619	0.1272733522311684
A0779|20.0_J16_1829002	-0.0033236619453351768	0.004565257257130251	0.018657889354457335	-0.05976441993333237	0.019731772559680227	0.03215613392121	0.03266143912378228	-0.0007621555000756342	0.09124097261457004	0.02777017786799879	0.09618916607913508	-0.019939642809876146	-0.10442212050754751	0.021987182504375813	-0.057964921500539196	0.0257171554993737	-0.013720343908799393	0.11950478479707244	0.06262085411606944	-0.0027020136022450902	-0.00670941919646624	0.1270816162611721	0.008856996222551983	0.028620407904746403	-0.00796575704028546	0.042061977738137635	-0.04659338657987841	-0.010660674836907136	-0.028500634499250332	0.01161651247986295	0.04146349334384569	-0.039897601010839445	0.10708839873976528	0.08071314324053874	0.001532060900782839	0.05753277011572716	-0.0010811756407730355	-0.04436332898842388	0.023684187431380233	0.01669271326826194	-0.05535845806882422	0.04187664443702366	-0.09971947972193185	0.020883618765826673	0.028344384445297743	-0.018536125892903654	0.05668951517544785	-0.010298223842041543	-0.006693097713451779
A0937|0.02_F24_1829020	0.056696811937090974	-0.05741566633200246	0.02297910461230257	0.01603700530346075	0.07769524643044712	0.09254598886161061	0.11543409603057725	0.05493228211546508	-0.007624091378574699	-0.02824396175937291	0.09980842025140385	-0.045821539117304355	-0.18195107916960063	0.04115477040520096	-0.055664337012494985	-0.01977798106570472	0.05649602233567519	0.004516306497824529	0.00872871306454337	-0.022116035603155337	0.03575971311645393	0.0041043951392878975	0.01401716206095699	0.023070078625699875	-0.008295225712993015	0.003907347879950951	-0.005107416820540056	-0.07875276377011997	-0.00621434646728436	-0.14580930633258526	-0.011221833066947795	-0.00010819873457673657	0.0012645083897497855	0.03240890199562696	0.026538437546792415	0.00790326350129833	0.010446126531172384	-0.053750061134068994	-0.0716876642734352	-0.05324907223902031	-0.11678578680123552	-0.1138734906062403	-0.16189102955215812	0.03811548260174413	0.06542793555101845	0.037362211427987235	-0.036237430239675184	0.02122019608608669	0.014386984927607566
A0937|0.02_M08_1829003	-0.023907434814725792	-0.023080005237304024	0.041553080755364236	-0.008721143083101124	-0.03412224181711532	-0.028048127778202203	-0.015327349807984336	-0.0036461290528810864	0.0645442931418948	0.12993156420141955	-0.04080902146515003	0.08537458347935545	0.1315343647733851	-0.01685098808706975	-0.01589684706649261	0.08693808430505323	-0.03881037794667183	0.07035142965927277	0.05527103469915201	-0.010324679566221073	-0.00022154596827002326	0.10105308907458296	-0.06974003683987695	0.04384652822335641	0.06644963265457138	0.0003062184549039726	0.005422763490169624	0.002671201736751949	0.04208652216642017	0.10387828505709584	-0.03773460091521452	-0.011659919845446343	0.021062898242795947	-0.06936032322525268	-0.007156220650685385	0.12941677580553418	-0.011146650539634373	-0.030307270940235775	0.02977416406112643	0.019885097949465746	0.029154089067702005	0.02029378398778192	-0.0010893729875194325	-0.008761232544261865	-0.022369603751007383	-0.0640728370101809	0.008659819202817498	0.06394177932912973	0.05643590599012921
A0937|0.2_C05_1829003	0.036823032867889016	0.008160224116008086	-0.013961236394483212	-0.006309268411495705	0.0017865453749835447	0.018300004202328857	0.016719625448060993	0.031565242475525224	0.0058972109359075875	-0.04989963344774079	0.05251457471418425	-0.009336516500058956	-0.07406867595297761	0.013353963802988228	-0.01396497293513732	-0.000890730345152968	-0.0041130635221733325	-0.004879148312326498	0.007913516369895957	-0.0018157719778369996	0.021220204749521743	-0.06900667802060426	0.04587354673234334	-0.02339805990049376	-0.04836936918596835	0.03128215729064593	-0.05613698628332309	-0.1219728842038138	0.03952302986533707	-0.01867773621790214	0.04769970456397743	0.0014220363295348593	0.048234423376588564	0.013919842804497096	0.037537459483997226	-0.08158488013340945	0.05839874634277742	-0.05647031015502896	0.05188850531854294	0.0017463831088105897	0.051175915507552516	0.08610443729806116	-0.022781462996671276	0.04832349146397197	-0.05056636548287613	0.020920667303291174	0.018998426911053024	0.04495255207671531	0.0013334563165010027
A0937|0.2_I15_1829020	0.045872824400892576	-0.0011964903375515368	0.011893512464610345	0.00946173429110575	-0.009625140673176796	-0.005661209145840368	-0.022039522689177887	0.008378517188261436	0.0038357667511361715	-0.01899283406965563	-0.024438904368601855	0.02146664160563405	0.041003180332737976	0.0027636155078482605	0.0051188591846182685	0.0025622279549961657	-0.014613197170779912	0.0044225162559880515	-0.00536196764350666	0.008238399853488731	-0.000917839986685362	0.012485856104264115	-0.06840532040459424	-0.002862368773563523	0.053403939830053204	0.004460984995932282	0.027023685098829076	0.0563668665152397	-0.028152684560586838	0.04012104274113659	0.032289737411065667	0.005534383313865743	-0.006105596247487077	-0.0023547301897676176	-0.0030985933182572367	0.0021765957260173607	0.008776320546428185	-0.023463600774509707	0.04578196126227474	0.061776304269514304	0.007759448304593852	-0.01749643647167698	0.00880273970178147	-0.0010663545338788216	-0.06562265079161655	-0.018021342388934825	0.0035480693273965414	0.0010309094182411604	0.007515836282502936
A0937|2.0_A16_1829020	-0.1402508070868702	-0.02054806769256262	-0.034232108385289894	-0.06670492425445751	-0.06130222636342264	-0.0457603565508497	-0.03610205505562186	-0.11146039096290133	-0.016267444826107036	0.00610736333636186	-0.1231793578490511	0.08848541003178179	0.07064471102726944	-0.0390551527734601	0.05701089678946533	0.03449461524181374	-0.05106736587978622	0.004318560452028275	-0.033578759888068466	0.0021074748646465746	-0.07454606152909346	-0.008910503792284197	-0.0013699593279621891	-0.007564716459148857	-0.03038304251304169	-0.0533546269045298	-0.03058401092528723	0.06253715006676763	0.03458811124709116	0.047431695944346486	0.13055749393039867	0.005579731982662706	0.06705294520395089	-0.0934864201987661	-0.055326725992111914	-0.026768192432160665	-0.10564015742767008	0.008896701954426378	0.007250793897258245	0.04915308550998787	-0.011284219980783772	-0.13117093833189286	0.013996051057662773	-0.08212738123552188	-0.08307128158379773	-0.07295784909641173	-0.08433691244222452	-0.020513872183473114	-0.02270956683202152
A0937|2.0_I20_1829003	-0.10079681250778094	-0.24036653939564226	-0.3455447734674813	-0.3036054589532987	0.09306383045194147	0.059115489148993255	0.11556441647624383	0.08274025479932062	-0.20903162772464054	0.07102286187449125	0.0007262995061040889	-0.08080300905572346	-0.6277224939604724	0.04039786522196173	0.2799760266324397	-0.13973257243923864	-0.2022932462333668	-0.031471972349300714	-0.08316063245902147	0.10895979954963741	0.04173322736468102	0.01418900077105631	-0.2265294624436185	-0.13428858904925015	0.16817771332887488	0.05193210380052743	-0.008859521846874718	-0.11933422292029006	0.022369127077449313	-0.00424106828076487	-0.005524219941120956	0.028285848759392607	0.0010911254721991392	0.1076341620360014	0.06565045846280543	0.0668999692640021	-0.04673350671266163	-0.06038034145488902	0.08491483411177547	0.07919800288901657	-9.332329631506209e-05	0.08142900042496382	-0.012668190456966655	-0.03133797259362636	-0.13149807256543042	-0.016658611655211653	0.03117623744372361	-0.062238402265199194	-0.023381018792619807
A0937|20.0_N04_1829003	-0.2021442042310233	0.17461317469215343	-0.056975788329396315	-0.1033816109706005	-0.021286871984390415	-0.03122378714717855	-0.04016782089241788	0.011780852930447672	-0.2156173974982173	-0.2467826453397336	0.0039017283405262115	-0.14257799604592813	0.05504727160359291	0.003269722493332461	0.13565518836570423	-0.02447906339146122	0.2658183286493434	-0.3046056876610857	-0.3033818147457923	0.10105210474175108	0.00027490448748501706	-0.24682264503214382	0.03517212780218876	-0.21540911530462967	-0.19941190790176733	0.028759241951200054	-0.0035627450810002403	0.1436761654613462	-0.030000093523061988	0.3072743496958793	0.03778910794959456	0.000562459190876885	0.211378744088196	0.030902455084305558	0.1326085808692158	-0.32846763055830014	-0.10913237420115263	-0.1349748170520158	0.08418616232909926	0.22193643361081405	-0.16941567495087528	-0.15877616296920172	-0.3052291485263579	0.024234906609905127	-0.18912336878468558	-0.17197180735921402	-0.025958647922250833	-0.20661902517100586	-0.05336035870459818
A0937|20.0_P20_1829020	-0.24808432468558572	0.07071016734770097	-0.22015323756726402	-0.22882846133309365	-0.04231131857673032	-0.0118558090000212	-0.0076981758493075425	-0.02007557505793356	-0.030600834178119735	-0.06971011039081385	0.02553579059227995	-0.10260542553025698	-0.09423997964029451	-0.004858457137311506	0.12979020694912327	-0.0045934709268588	0.036619318735829465	-0.048815050599838816	-0.1041893767220474	0.19546351754048719	-0.018922656404172844	-0.028014555922937112	-0.09772605126193479	-0.14600432556565157	0.10503623195549883	0.062451309326066407	-0.0853138627324552	0.03017599944101479	0.05973890007791127	0.14546666952055232	-0.029254133996257092	0.017226801861408847	-0.010163429979722194	-0.13165892992341185	0.07086902314841281	-0.09038600174474809	-0.20923744041374703	-0.022273382171868972	0.09048306851807031	0.35290901810183384	-0.31065258427339576	-0.3914516350087728	-0.2118812698094235	-0.06724558668339387	-0.24481568884498234	-0.23101417553912293	0.07917268367756591	-0.07004756999200426	-0.08255799483631174
A0966|0.02_G07_1829003	-0.027297415759195198	0.04434483987223714	-0.0045665903723242085	-0.03441120779370477	-0.035361659945328194	0.023335210216710867	-0.0018024172534689686	-0.00793346615146534	0.043223168473328466	0.01765245715075303	-0.039546649371446196	0.01408470186787314	0.10175064578023318	-0.013015047920724915	0.022880890039797597	0.0055882980965612505	0.009751861164371156	-0.027430028923318306	-0.03140320749997133	-0.000890563997846705	-0.0042669244437572584	-0.009696836443246232	0.020923216563523972	-0.01516703950403911	-0.0360416046451465	0.003063019167112657	0.007360811405915324	-0.02702443403949928	-0.051416598072947295	0.022314445431922847	0.03725742091212131	-0.0897671584092104	0.09394709200651186	-0.03173676722660129	-0.026445977247523955	-0.013784340147484253	-0.013537727916931752	-0.02117324614834848	-0.002115141398047027	-0.021728956620746143	0.03392793427649732	0.012227779807860606	0.02769188978082704	0.03170886265340356	0.05949260068547163	-0.002417275924906259	0.05552590210174463	0.058313040395125	0.005903448214120921
A0966|0.02_M02_1829020	0.01779913020456725	-0.10772907204133975	-0.030880873628458372	-0.00899995509087248	-0.014210405127126347	-0.008493618767229622	0.0008427657898750773	0.0036780945706792467	0.015223567693595286	0.08431250492413705	-0.02749221838584076	0.036246405160543116	-0.08139418024454703	-0.00912169230175619	-0.007106550250059823	0.04460685233340944	-0.03524533213089234	0.09535210033396524	0.03560252161767091	-0.14922401132558216	-0.007981049475148369	0.013650590354417291	0.17808365191530628	0.10751837408930273	-0.17673920926806852	-0.009277036172706143	0.001419079924303679	0.05036373576607267	-0.037003196197317845	-0.05819669343606371	-0.013081925698247565	-0.030588021363421425	0.05331236758388169	0.03467184861713546	0.012132775435911902	0.08552973170263023	0.03796347700432534	-0.10086169050600752	-0.004023293094485236	-0.04652649913685042	0.03786137529157452	-0.02580735264883438	0.04372225614406655	0.014764815521769004	0.017582316480614812	0.01597141965061999	-0.0328207446396418	0.06938404409775137	0.033852693373351145
A0966|0.2_A06_1829020	0.034870259582379215	0.061804934543748524	0.02913354833360815	0.0017520940543103158	-0.02541064814611696	-0.020414493339367068	0.007143980149609652	-0.008235060718355114	0.04170871746632626	-0.007769125700512136	0.05855123062987089	-0.03585674360699331	0.05980558541539838	0.006014263503943185	-0.01917242269267147	-0.0635709367591677	0.00935590638376177	0.021125217715618594	0.015801686793095626	-0.09332179743070668	-0.022636600105847962	0.008486228918301919	0.07305722085864086	0.07580341100198842	-0.04125072645491812	0.04127223133968888	0.00385904321576902	-0.014831364844170247	0.0010441081561645138	-0.12716212112365266	-0.0378928380366953	-0.005061303694215369	0.06023951903123004	0.1001962019418059	0.04674101570420813	0.03420235975525271	0.06928433600880102	-0.1179461931721647	0.0997009854616312	0.04354927313342338	0.06929784726294519	0.1087018617789397	-0.039437775560138055	0.033539995680825774	-0.053872099495615056	-0.0395364139999938	0.042696457040199476	0.018904005174499583	0.0009147709865974796
A0966|0.2_M17_1829003	-0.07524754610765383	0.006467082684284864	-0.04787335519306435	-0.022833507874944425	-0.022401824224879713	-0.02778164889874543	-0.04663103482723166	-0.006215061742636641	-0.01856956252778133	-0.0030762977778919787	-0.029936208477359783	0.08958899165915779	0.08968688406231518	-0.008187737769820791	0.019975977122243693	0.028287748362515353	0.05489517546306144	-0.03298701663464887	-0.022956623469315207	0.000618195738328331	-0.016617857333238548	-0.009894375853423593	0.0021499038385631164	0.004199615537112095	-0.016444198678535082	-0.023311033156462935	0.014686327990200865	0.023180284878044355	-0.006056528887828927	0.046140932985661576	0.08017418881663424	0.0002866002952050528	0.036546806568525936	-0.06706900268222551	-0.007329015018107399	0.008192674001418931	-0.020555362902752172	0.032146675799126556	-0.03930256355950823	-0.012297860631160173	0.004297399371183341	-0.09539864070736426	0.033047602884230365	-0.04992691372142777	-0.036939517115590126	0.022728672953471085	-0.043117638169289596	0.04545883268505915	-0.023466261692800333
A0966|2.0_P13_1829020	-0.027223980338484943	0.006668214053101362	-0.04417718178516017	0.010415457343435519	-0.016917316836317198	-0.04821231281424482	-0.019940980199917413	0.0034231657861393816	-0.0015676800530629587	-0.002295843194096092	-0.03348428207871218	0.04914468859261856	0.12599941537410086	-0.02932787629575065	0.00781417011969518	0.030603392257555928	-0.002047720159706612	-0.0013431558690399914	-0.006999346447688626	0.00027104084671791817	0.00238450357972822	-0.00875617111874133	-0.024721231768237317	-0.010542683784477064	0.029769069410901627	-0.013189268606505877	-0.011204613834245314	-0.0029570613035659887	-0.01764422648150321	0.0933499138094791	0.005064591664471041	0.05432082765944474	0.01666563747925509	-0.0686635734044799	-0.03632046785373008	0.010922855183572888	-0.05337240451853331	-0.017204215878633522	-0.012112006786768492	0.03926343103402585	-0.03465495734284463	-0.10621273591271707	0.09300752715063032	-0.041363777090999476	-0.013507957325148867	-0.07023415145831657	0.006873550751244073	-0.01617508325241762	-0.01679645621296663
A0966|2.0_P24_1829003	-0.09032966909179163	-0.022206712661523964	0.0093930444140079	-0.013956255952555341	0.04126611873424649	0.0703216920376272	0.10856762041360118	0.11618725495254523	-0.06602394634697148	0.14450945325547054	-0.1346337943522645	-0.01588236278969901	-0.05643036916947852	0.03598412491180028	0.022116906924877056	-0.036517602956122164	0.022524835555623457	0.013331980647720065	0.07034676752898028	-0.0017252252020929504	0.026620370591907916	0.3717609634872391	-0.052551144655701265	0.009723343391332018	0.03301324038341702	-0.01809041436640718	0.041563222919549336	-0.04026125841936923	-0.03908798452015605	0.10515324858229469	0.08187956896454363	-0.018226549968396955	0.000738243901310498	0.017694426342058645	-0.06655596809798522	0.04686231451203632	-0.04077314148172817	0.054260562839374527	-0.10244291824072294	-0.025550403293378987	-0.03903337796517481	-0.12910657504971657	-0.0014979073470609006	0.06309682987525533	0.11190113798779006	0.03574193290909683	-0.07067819261309732	0.04067754858673822	-0.0012201841257624413
A0966|20.0_G15_1829020	0.010783574553552278	0.08999814549870039	0.003090341233505267	0.048605789374009056	-0.04547679896256865	-0.02489565245987202	-0.02060258149820149	-0.012300990327578143	0.017166927525193554	-0.0309744773429588	-0.012333307294577323	-0.009111333420441459	0.11522410559923935	0.013786106828560546	0.04124055525816686	-0.031575399450305186	0.0036199152083061237	-0.01666790051505035	-0.017122848302176863	0.02013667838648403	0.007300247177309566	-0.0047799512149449	-0.038797905795045995	-0.007078304396777507	0.03163226197433733	0.02562398570349733	-0.005701117173600223	-0.054922148344919264	0.04967842456114302	0.027257655197228337	0.02235864483817518	0.009687622119802675	0.11296719589152171	0.039293494717476785	-0.0028244954951248125	-0.02431170898406554	-0.004367436200079955	-0.035869105688482006	-0.019120841720980497	-0.03529547396849636	0.012424813895092868	-0.0693428783415152	0.06407452295955063	-0.016637611411373876	0.014573433550513826	0.012922185306758038	-0.02989933058584282	0.013662706270147401	-0.034036879062556064
A0966|20.0_N11_1829003	-0.08185444798621144	0.008143156741173885	0.053782718110704564	0.006735016202089383	-0.04872429515510174	-0.023761720731983266	-0.030088281133788586	-0.049842275864650454	-0.03867781100631848	0.05136044891225677	-0.09709876537316259	0.006338370704864538	0.22938427535748096	-0.019918252835668088	0.048741972293436964	5.545631724579447e-05	-0.006285577633520167	-0.08059819088414566	-0.030776129854693912	-0.002082444279034368	0.00298231236537376	0.007379539789119621	-0.048905753561225174	0.0008810909570041159	0.05575639557011125	-0.04065842758896704	-0.014821250359505156	0.008529951523948531	-0.03912417328340667	0.009171733046716035	0.14094021086254865	-0.036336721347060785	0.0811416429697388	-0.06103571881700148	-0.051528332882079114	0.10355760386808494	-0.028832378909800283	0.01212326381534895	-0.005505213697245659	0.06640646928258709	-0.05925342096148989	-0.052801683769166496	-0.0539443941739996	-0.005313387615737186	-0.007724392114111134	-0.0572812208878507	-0.004145460024802816	0.0039363753983429894	0.008472606407140981
A1237|0.02_F24_1829015	-0.010051616827693066	0.003393258225452722	0.054783335254567356	0.004091348873407674	-0.06841310794548133	-0.12589289206948445	0.02397437172550415	0.1276964756007296	0.019617495995428197	0.018296725895274313	0.07711412126696132	-0.013501173619374085	0.0010643032996690005	-0.11885486660173988	0.03357635692763711	-0.018428761173519548	0.014841709439941675	0.07605944392545577	0.021041490271937136	-0.09060843016534947	-0.07991603002955355	0.014239007656665303	0.027333266355606012	0.07264541216780859	0.04051994653949231	-0.03162237647204691	0.027287111064707936	0.16164913264914016	-0.0928639919691775	-0.062413630156011646	0.07797446055923213	0.09042602843286701	0.06588626517646834	-0.010280822625763963	0.025474237031486907	0.03060165957841615	0.004999737342053612	-0.0526562187499946	-0.03024916932996835	-0.019859793898067468	-0.0034797637937101777	-0.10494677855714574	-0.11277768682349948	0.02961131026174424	0.11533613356381928	-0.06317088205212767	0.056607094231518384	0.000680259444989062	-0.07739234868462777
A1237|0.02_H16_1829032	-0.006363995049253335	0.010018984686201438	0.043223956875467096	-0.046186140325436664	-0.021354903482400267	-0.03688575068896871	-0.0671361250609134	0.07516352334353738	0.11930982334962698	0.07146947154700728	-0.0209006098658151	-0.06873083223013143	0.05528593464072873	-0.012229168062700663	-0.020746018974932973	0.054562450126214856	0.03542394699675072	0.11852935425910543	0.02246171813831077	-0.007343567021380615	-0.014260555106420547	0.020010934367831634	0.016628788059401878	0.005124544444036205	-0.030959464139348136	-0.1332934257915772	0.14743464109667576	0.05266415028353344	-0.21925594829959683	0.020447599009724926	0.17050813611737953	0.047973256281655885	-0.06453897869447078	-0.19810882106404248	-0.03863161828894529	-0.03218914413966084	-0.12499279684757447	-0.11371714199864758	0.006126502696830127	0.016528328198617714	-0.04462142017806825	-0.0007323668190821753	-0.12868183787794252	0.004318016574292316	-0.11160575045566029	-0.06899150389767583	0.04086527175898952	0.020410209440202554	-0.021884597770637115
A1237|0.2_D04_1829032	-0.03483750114352324	0.02779024699651461	0.037116414130949016	-0.0034046728449192987	-0.0479487193090552	-0.046937983618402845	-0.03405786548566345	-0.08155878803446048	0.0018092576060382837	-0.011437979733312065	-0.0059071453000255625	0.07892638272966601	0.006582492831382347	-0.008772139186555894	-0.003871342018015672	0.009526458563809848	-0.011061970289272666	-0.0035418367292538444	-0.021744246958220803	0.016017838723284217	-0.016303575430019424	0.0003992693204022957	0.15113365059403056	-0.011106912977319	0.015002012822992294	0.03452488162104089	-0.00030718643028448955	0.0747535725964763	-0.040375315163379444	0.05117624159219358	0.04007668475627163	-0.013551612956492376	0.012650510817600269	-0.004369015456495262	-0.01649329178063752	-0.02067542903541353	-0.054708564682802274	-0.00011411461194521522	0.039210364652288	0.06129890969984425	-0.015160840271352338	0.029317900056909263	0.03012976198566053	-0.02610209825071108	-0.06496830556431216	-0.07550019905441674	0.015788692372927793	0.007131933584248129	-0.05587901877683471
A1237|0.2_I15_1829015	-0.01931387840325094	0.020936085525196713	-0.006046483769827082	-0.014576004288294975	0.027958052741011624	0.006471501125561968	0.014715445944389782	-0.07025335437092439	-0.00970054045587651	-0.003308498855892905	-0.007187547160370511	-0.03875892154331284	0.0007752481475477024	0.011500485845857306	0.046768489036993044	-0.026773345569245932	-0.01802698455984278	-0.0006408456139336827	-0.0037725173519246313	0.004688579205259669	0.002189244203942217	0.009660276925104516	-0.004955755319037525	0.018035438713103064	-0.002637268638718271	-0.025631980433805268	0.076115704282267	0.01728054288669234	0.006595034312948722	-0.03810379869246017	0.0016194027061195437	0.05109675177959183	0.014183034228504754	0.0071365604562813045	0.020792068622330323	0.0025670216587324046	-0.01260490125514302	0.014806124623167827	-0.030463939817704788	-0.0035555012625079763	-0.008670780503407194	-0.029940924198844088	0.06847818318898247	-0.038014112546216894	-0.12572993418676337	0.04895355004492746	-0.0010376680970776708	-0.004955573828624632	0.024465911472937557
A1237|2.0_A16_1829015	0.06347171926013817	0.004900723051936617	0.0986384228715288	0.08506455078512154	-0.010974501642573853	-0.07030413118972434	0.09212921763497939	0.2382431042310989	0.19991230568968274	0.09314300610877285	-0.009600810488160971	0.0602617915646434	0.008474933226614967	0.086568903615522	-0.06712740135563089	0.035546688106604774	-0.007179277019614599	0.7109816789068057	0.09148044051700926	-0.05630162423345497	0.03895855170133626	0.11650121978311961	0.04177938524163588	0.08038556141500416	-0.08845606865050881	-0.09745485536113413	0.14173587669558146	0.21235544911450577	-0.2276423665401448	-0.10619293893064308	0.005792071830537204	-0.037605268394123426	-0.07703784537052583	-0.06429489670089128	0.19829501895745208	0.40863692305453714	-0.0008196834898691607	-0.23311899988509197	0.05645075529124899	-0.033905803011901214	0.03394737701872108	0.022458819730855062	-0.047106416818997465	0.18702458674431033	0.008996241011844819	-0.04940606700926908	0.06023476674160816	-0.04979315821977692	0.04204109455374197
A1237|2.0_I24_1829032	0.0246257626835491	0.06587178807783267	0.11304160747770375	0.1435564193283645	-0.0025462002332581335	0.05333773952372356	0.058453773790130115	-0.05549887573460188	0.0073316757387199005	-0.014726808377732686	-0.021206770960935428	-0.018445060573667238	-0.10840804773661517	0.012961360017434476	0.04286881667349182	-0.12690015184188008	0.06612172030277436	-0.0521445465741861	-0.004857510124859243	-0.035386363703353796	0.004246603106177443	0.004523634709987123	-0.03365554932648751	0.02472482491633174	-0.028041273177167758	-0.045867202692193854	0.09352997594315793	-0.06501751812520795	0.17163120980535407	-0.03357177846268533	-0.011255805352342163	0.024180090245000785	-0.09235302379640697	-0.12132256886478085	-0.0720289649906897	-0.026844557720624718	0.0015366352016669138	-0.08203442522227034	-0.04765741363964493	-0.011273310651068291	-0.09562224769924443	0.01737055734067794	-0.017492814155586234	0.01117152933493648	0.03766328152520121	0.15499928881528113	-0.1445331447990269	0.005449699297206567	0.01635574191940642
A1237|20.0_H09_1829032	0.0317472193918833	0.0514199814842532	0.016261467734140944	0.07584619695062911	-0.009026753265461124	0.005130079702767715	0.004001203887190219	-0.11628081884598862	0.007512505652846113	0.013641611853513813	0.04211010679279509	0.05481162184293098	-0.013099730924708064	0.004099927323143904	0.054527656565055566	-0.008788327109465977	-0.006396049464229281	0.0034468939810069488	-0.002909756223117732	0.012689779158214565	0.0029946723652902046	-0.010243595724190813	-0.2161222976318935	-0.012480962808950058	0.03321212666104845	0.013421759620386053	0.08158749939349225	0.03129835895772903	-0.0017850013195871428	-0.008665622801958484	0.02210641222150378	0.0708901998666287	0.0681957556509547	-0.08832785874024238	0.0027976171057172428	-0.015585281117413197	0.03271950144402913	0.022566710963696557	0.028726061108115597	0.10641422204265183	-0.024901922676198507	0.03128793908219274	0.24378013666757314	-0.08591202454918168	-0.15991749904695868	-0.050205684017147645	-0.07422105382589866	0.004651349453133474	-0.02467495704359776
A1237|20.0_P20_1829015	0.0249839101524838	0.0046969647437288264	0.06238908410048072	0.15030966159426418	0.04492613774258197	0.24365732411724356	0.31484894938472874	-0.0444878489756258	0.05252710201943481	0.0020713303589547927	0.19077409319866973	-0.13655053774559467	-0.08381805626303385	0.32881483391111055	0.0016515017489555361	-0.14976703769585875	0.04806941970428835	0.0219384661137747	0.038719119197703766	-0.13228773001239458	0.17584011410489903	0.005983314060344802	0.33999940624911495	0.12739037418221957	-0.4176140885319082	-0.026623489501095943	0.0945056108310563	0.028974126797760902	-0.12968570503787857	-0.0806143199894519	-0.03641132389978441	0.07068138008438923	-0.21511531964217745	0.032605697337487194	0.06112049285104795	-0.01395264534936852	-0.015848938159957138	-0.003914375703986284	-0.020110043530667143	0.002775883041659488	-0.0156775910929684	0.22627188509810114	-0.2733440048008746	-0.08571369691041497	0.11705887435143236	0.09125854949138429	-0.04601736649112065	0.005814951261370688	0.014351121952146911
A1260|0.02_A19_1829018	-0.09912046705040134	-0.146658208505858	-0.3322547016535058	-0.27434596742178063	0.0010986228685422594	0.002825310363744671	-0.016712350236980533	-0.0806737275764613	-0.04819266632795127	0.037774144566544376	-0.054235878425755335	-0.015176961198329564	-0.19316917040663273	-0.013328280756680966	0.21885009194034472	-0.06313551085191615	-0.1400164392703047	-0.04058129255342019	-0.04532681526048821	0.14536333772122645	0.018211134326603387	-0.015423045305567679	-0.008293343704615985	-0.09753110510073286	0.0425255109392092	-0.007165343406037972	0.013798651853768551	0.10032404649519056	-0.06429035436051689	0.011495788777321048	0.040696476998025755	0.021584391906502243	0.0265042947829226	-0.032988381159070435	-0.03068456622073862	0.0010132031036407252	0.021804075017830882	-0.02648639023612598	0.04634751865600173	0.03394282039411406	0.04685183230961365	-0.00864401721117003	0.03913054935438742	-0.041193801226665494	-0.08094468398009785	-0.05708756531275744	-0.014098070231655324	-0.04408800807232241	-0.0599629254374448
A1260|0.02_C22_1829001	0.03506622801514603	0.07186138506525402	0.020165765339775543	0.0038752225369297344	-0.0041829232423899465	-0.0069160477976071555	-0.0020203858719849976	0.044865742790282825	0.024899004074082354	-0.18798938826184602	0.028565935570592116	0.01296857806310392	0.03886940317020138	-0.0022331797563975297	0.006834892439217061	-0.08537799467631935	0.08109069188640738	-0.07892109318456336	-0.007290312142706423	-0.004250354008360047	0.0011194334858622146	0.0796940052171522	0.02918900644512562	0.02306143307155209	-0.05269902289427131	0.015245024366130289	0.0008568049602591388	-0.013511174139889892	-0.0444232613878387	-0.08858511548150039	0.0025416160842617885	0.008968910344365089	0.00657622899025867	0.01443964373343426	0.019816819111903916	-0.046488254236006055	0.045989702847927805	-0.07241221111293122	5.056260710512017e-05	-0.013212333626328954	0.002992218476324471	0.0014172702839141404	0.06919022144071119	-0.02589053640253447	-0.020521679738801424	-0.00234242678882135	-0.11278018174658938	0.046130655412562616	0.019562197621488253
A1260|0.2_J21_1829001	-0.006335935653478231	0.007941168182446778	0.02368801182726099	-0.022007590632408536	-0.0012656807844080575	-0.02056648966568078	-0.005308358327368978	-0.0077728515090954575	-0.001105664647916671	0.0037109437144389745	-0.015025523692171583	0.033523267274155444	0.019943426291210375	-0.005021386731428074	-0.01166549330437297	0.008720586340689174	-0.011859778654429831	0.045160338537409805	-0.08291180638579279	0.008201563244452426	-0.006149873848400031	-0.14942473944647566	0.04951954372044759	-0.039518515292205764	-0.024788411500230145	0.022351275970678763	-0.04896391815250567	0.04417437487329878	-0.11133717413357958	-0.0023966820672285394	-0.007787747252522292	0.015138934883330568	-0.00024019814850195775	0.04724240764563231	-0.00298126494975004	0.0005769906362935728	-0.005138958636074831	0.0034860758793587854	0.0025871000260905275	0.030040512936065966	-0.03457397662804684	0.030026668967392256	-6.105055265370751e-05	-0.03423927473634436	0.20736557396428723	-0.0381371542166129	-0.01547984820170073	-0.12665651383108534	-0.054731615868822636
A1260|0.2_L04_1829018	-0.03028883311905406	-0.028442026149072264	0.06012447317953096	-0.007552470043767023	-0.0013977748280559477	-2.610132306557489e-05	-0.024008684214266218	0.006159740662384505	-0.02101887180574452	0.022043168639315824	-0.019628934410644894	0.007807909487384634	0.08239012811581803	-0.01670404348435317	0.05076171983861111	0.03806688427921656	-0.03588090419651452	0.00012409963279202962	-0.020182909493895562	0.08871657630113505	-0.0028751200322171128	-0.0147208300002091	0.013116658814346649	-0.05393195010960111	-0.05020744835273394	-0.054166880676162266	0.03072318539344765	0.010950444199990361	-0.05574931440431086	0.10346531764902933	0.03104312521010255	0.06919864499686745	0.013906675068873442	-0.019664600227440543	-0.009538779306987544	-0.0030513393302937786	-0.08130990429291063	0.10723906079982948	-0.06235962244966642	0.005023543829278665	-0.02363104166509733	-0.04520679232518987	0.022940678758902155	-0.08989185010378398	-0.054394937087963446	-0.0164110454348379	-0.10104360134741758	-0.009023931473876534	-0.11598965802579728
A1260|2.0_D23_1829018	-0.007279196387968367	-0.011954744380449078	0.0745733190395057	0.0030736912703765995	-0.010238672227553147	-0.02636424533867604	-0.03616286122575027	-0.034755720717351835	-0.0029058837144999017	0.019628212980146942	-0.028759692517264512	0.011370356041367713	-0.020510105260368228	-0.0016470355034229611	0.0031408161733461615	0.015798854124337014	-0.02714521002735973	0.009749199893679894	-0.0012993230864130068	-0.03287874239501265	-0.006441018590581549	0.0021781115745591606	-0.01855934565865025	0.013454299492899224	0.03319290369689609	-0.002087556523806988	0.0272029120069891	0.019554069430858356	0.053329260655036737	-0.0199366716975925	-0.02118222165861816	0.013135990697992983	0.029214183794720072	0.053328387176533154	-0.01798772526709569	0.0048587234437378335	0.002886421922448812	-0.009349028163114392	-0.010153751995162885	-0.008578812213753673	0.0043023193885382005	-0.006087356410142797	0.03481651218543891	-0.019312419474737053	0.06399805913014972	0.012314668656882355	-0.07586305630902856	-0.027314088155139638	0.03693841213216412
A1260|2.0_M05_1829001	0.017149959151962824	-0.013860129122387266	0.041696347450982274	0.0584528338692798	0.0009304659945042482	-0.007896374420251734	-0.047701517741183835	-0.041276650190510744	0.009854132108470748	0.2672841033048312	-0.014762554181097232	0.06536262067131005	0.1164703409608272	-0.014021453506349368	-0.008011479261888887	-0.003062067122900247	-0.1062973423395707	0.11430219821823184	-0.009243322460455117	0.008290584782681742	-0.0030698032728510988	-0.22085103807182233	0.008903377247160671	-0.06715122286790856	-0.00044193532783087797	-0.019652004514384536	0.006043803816602689	0.028735530680162102	-0.03742300871898041	0.09857318787414215	-0.045146520217289876	0.06062551097325425	-0.023335327579367182	0.05748925579983888	-0.09971516561692298	-0.04883204981412709	-0.0007846321347103613	0.05212629848069705	-0.00012896943590223753	-0.014115338773162622	0.022295277319273832	0.039561395400442456	0.00780726231874973	0.00781840209311735	0.04482197926092518	0.04320506198085816	-0.003414982071636985	-0.07813746048958604	-0.04869620667165803
A1260|20.0_C07_1829018	0.0032354630699630293	-0.057944420031723565	-0.06704433782647956	0.033876553365376316	-0.010664264948986146	0.004826423703585853	0.03210839193560272	0.0346328875898283	-0.005792465922122431	0.013474812374479728	0.024649611544158345	0.012453759355657623	-0.02160338070210266	0.000610235683952659	-0.03155706327926178	-0.007702132931250216	-0.004285943174731244	0.018966901030585293	0.004010549322362611	-0.03466485110423956	0.015372502621033485	0.005202066977776698	0.06898483156337004	0.0330317080413135	-0.07122915162902055	-0.011881767077133398	0.018948521514034367	-0.01392772300165357	-0.054271665176729766	0.011626458195207356	-0.09632375853596203	-0.005654905253994702	-0.032705409105911576	0.010572000945550108	0.04252488594375259	0.006217695548704272	0.03235224094881317	-0.11580087821007001	-0.02734000192517616	-0.13956392089943848	0.07435953420847263	0.032125388499407825	0.07928049357774325	0.046477865065500334	0.09680821879704449	0.07695357279481319	0.0018174291621457228	0.05412647254721492	0.1827502731334439
A1260|20.0_J24_1829001	-0.07683731124360438	-0.0281612416837575	0.09627241723643565	-0.08011101523065456	-0.020784985726284455	0.08954179866776446	-0.07611148236029042	-0.002962153051056904	-0.1027133940095376	0.002140248196426664	-0.12157357477373487	0.010931906361852484	-0.002148640727230977	-0.009651508535921699	0.06436302628415208	-0.02641221801871152	-0.010810567149780792	-0.05151356836213428	-0.022737266383493604	0.008628340177133098	0.008339034215451235	-0.018155795064633995	-0.02658552529001762	-0.04548832459495997	0.030450044368545592	-0.005454868830733095	0.016106220109803893	0.00517185586272606	0.09490524157253644	0.01025322326802558	0.05681247552993118	0.04095715692560309	0.0311050554588308	0.03627371055297274	-0.14350145203969425	-0.12724426909110947	0.018071722687190706	0.027380127466812898	-0.0492930005440636	-0.018448010623702604	-0.09427067961712798	-0.10029041125039073	-0.0330721176816724	-0.03604150528350569	-0.07218028805922005	0.010401420165568442	-0.028845541968856858	-0.1012436057773396	-0.03807641716804064
A129|0.02_K18_1829019	0.08945070034039904	0.016574850926396545	0.041550943287666176	0.01502596956917579	0.025984255558573865	0.01365213775421159	0.011042914584327101	-0.017021565744825773	0.01425061899953095	-0.013441921912280108	0.07731163010992648	-0.033145038122494475	-0.2266796751166612	0.01455995540847202	-0.01728557097465938	0.00422626897209899	-0.011429867334468158	-0.0017087539903284932	0.002397831098270242	-0.01602887021613031	0.004191193239329594	0.0008160888247036868	0.048767948758118684	0.013062070883794963	-0.054162576858103995	0.06004053726043579	-0.06519458558279273	-0.10322314937453236	0.10867216241568722	-0.08240793290026183	-0.06182369757006817	-0.07337655213700461	-0.059900395120902394	0.01530486946578341	-0.021571607692166206	0.006101981773292298	0.06948250774906861	0.0013337003183628848	0.05135609816101372	0.0037804759972118185	0.07919466793806373	0.050414710062721135	0.02577782619671487	0.016183827059940925	-0.014803838406460657	0.012058081762636619	0.00037926113996544775	-0.034899596843854824	-0.04218721349849991
A129|0.02_M02_1829002	-0.05078307366346879	0.1536710075349756	-0.02008955091914255	-0.0014053765912578342	-0.015921264809912683	-0.014660272207325936	-0.05784798344245512	-0.07764501288425663	0.1635829698627091	0.07993611224194319	0.002565750363585917	-0.016217226807345497	0.07671261107878846	0.0005341293832561711	-0.050347304365979534	0.01479381001515534	-0.022251890998419954	0.21762614991151447	-0.0691484603214311	-0.0028293640600020042	-0.011963372970864167	-0.05522162130902694	0.022031889543276117	-0.0012658769829422545	-0.05293951205533609	0.028693611023276278	-0.05696068704270535	0.002378405385650595	-0.025018344251270808	0.09168942934126045	-0.013020807511872012	-0.05894277368417988	0.004666899426390536	0.021389591030757937	-0.041563572416365324	0.05884850943799025	0.0065279436762474274	-0.021613628597593748	0.027673192264778046	0.024556032460872068	0.004880612426486408	0.006456851116667828	-0.008033122303262807	0.01694458946597288	0.0490292491382916	-0.05108430082462789	-0.07177095760957047	-0.0051048144048918	-0.018746565175839475
A129|0.2_A06_1829002	-0.05319176918905244	0.026583900741775357	-0.04314756041711332	-0.10270818493762024	-0.005830500452267268	-0.02936997183684989	-0.036359477205439694	-0.061846024444424386	0.11911030657032634	0.11614937012515486	-0.03394695031720246	0.02292308313526481	0.024242106105628713	0.014635039120326265	-0.058808272607307144	0.05777422911079677	-0.005988269349555209	0.34424667791267444	-0.003951636181704465	0.003059366959197618	-0.021746120304046476	-0.05218977857285567	0.1285581755374423	-0.006756168700197379	-0.13947103565136976	0.04924719759348273	0.006037008711668734	0.017897476098811316	-0.13721444695282614	-0.02765836103212571	-0.03227129320642613	-0.09347974786150165	0.05503636213796359	0.09650263044888313	0.011434458376230916	0.07358518162415739	0.0295488185351932	0.08353399289657737	0.07598969342079509	0.05510998932742622	0.03703203994297499	0.0053690527128823495	-0.0010783299931619306	0.07330774381528515	7.483278167280671e-05	-0.020815255132635713	0.002921206651134267	-0.16510206485122503	-0.07742050920778298
A129|0.2_F09_1829019	0.006098715855140879	0.0032899977566667182	-0.0036244053880747362	0.03366688572629739	-0.0026796065602897046	-0.019737934802696117	-0.0023850618773886834	0.05012897424468116	0.025877710365038498	0.02922851698562795	0.014586432946621541	-0.017607633985125326	0.008014942797547664	0.004038884808543253	-0.010848259743891975	-0.0010850159097005596	-0.030493229451039106	0.05798832609116639	0.0051348947352202745	-0.12129387629310451	0.018166298105420406	0.013346634930483159	0.0797975330996199	0.09193167641184496	-0.04473954658004664	0.007048343423814163	0.02686245502361545	0.006856324417908843	0.04157421198545275	-0.05939841483098607	-0.00944992057602917	0.0035271653178208795	0.04445616720850687	0.09871534623521128	0.0045595506080525205	0.03609146350770015	0.00034952836044666036	0.029808006014613142	-0.02228491988358583	-0.04260608292405732	0.05399487107641587	-0.0029244522076771196	0.06413765650907277	-0.05552272372618472	-0.06573247925998738	0.013105737913477744	-0.05211738927075693	0.013233722188298491	0.046051680041867354
A129|2.0_G21_1829019	-0.001191209436900098	-0.03153324192866813	-0.02160489543298949	0.023249650737259597	-0.005174959338384577	0.0002179587787666526	-0.0045663022925135355	-0.062284967073086284	-0.022584568852040438	0.002071811965254855	-0.06516118914834457	0.10616842781038127	0.010543328140434016	-0.01293740341630148	-0.02553260093873347	0.07631197999055706	0.023574498797820975	0.0024407442898785603	-0.001404275831558277	-0.014310692369308597	-0.013372025573701457	0.0021030166836895625	-0.06021656758483057	0.009994739082598403	0.04420344327887327	0.0067568738479420465	-0.06866971394285196	-0.027377822353467418	-0.010132972836551901	0.030166763822163656	-0.04446713696004084	-0.0698784921311979	-0.03377002529824613	-0.10065881594471845	-0.012384063202071527	0.019353084807827547	0.02370458206105608	-0.009127364664864968	0.027870910371428415	0.00966752417435196	-0.007807170273137598	0.031611969642322824	0.034252663900818936	0.016109097942746953	0.10559543562775253	-0.011226187499200568	0.02629179710805085	-0.02338026500545562	0.017969875475553815
A129|2.0_P13_1829002	-0.02048424041997854	-0.018662939301444192	0.0001767375941232885	0.08054099034493856	-0.029704362177332605	-0.026959160601504772	-0.057214919949228726	-0.07878063173465794	-0.041620955713137564	0.09820729373342241	-0.06318004349993595	0.09761182149086833	0.11164302907945567	-0.03225357368125656	-0.015906582474851966	0.06313780363112098	-0.009499260915434071	-0.010541279630110811	-0.2209287549510065	0.00012669749147198317	-0.024371745753664742	-0.09914840006660897	-0.037569427230762065	-0.019671213126642023	0.034844613927749624	-0.033090175394246746	0.01816550617816942	0.10274805770386497	0.03692727635011617	0.10089310653811256	-0.001792228938270024	0.03538569757975518	-0.007538172281008726	-0.060693100455999016	-0.029961303394662853	-0.04414050651314044	-0.030014505816581494	0.06520110584390215	-0.06113901908145303	-0.024460772808251596	-0.056858277399422286	-0.037155392298807044	0.017342000153671044	-0.06316357895499614	-0.008942545592851181	0.02812544573961656	-0.0013031075249519963	0.011421950434538697	0.026367774556284418
A129|20.0_E15_1829019	0.031994844281472035	-0.0591241435884739	0.002896740981416457	0.04708974015044631	0.021393933461072656	0.015197067032125866	0.017175459051516684	0.14362582162349435	-0.007460412407392564	0.015199791455396239	0.010340996443256534	-0.005126698236853633	-0.04224290207726933	0.0012106247635821354	0.037966343372500794	-0.14263846583750528	-0.06595532261321632	-0.007586375454563865	0.0049931744675491	-0.026006937768226823	0.013950314261378674	0.0022930833179621857	0.016552883833369003	0.01769671782257501	-0.010930012562851865	-0.05577965541268293	0.18634393638684688	0.14616340880842738	0.05175211532221813	-0.10702012977529518	-0.01942682697483633	0.11154870433005948	-0.014965882339606273	0.17803562686768304	-0.0556431643249031	-0.00803004311605754	0.04155953582454941	0.15022611073932413	-0.21473323977464553	-0.17989740616251243	-0.015305253142584019	-0.21387973058944626	0.047289556902687546	-0.05871803474403359	0.08246421974103768	0.14102421960908162	-0.1777588745249441	0.1772944742436015	0.0706583292899978
A129|20.0_G15_1829002	-0.06536266979177885	-0.005066314733583488	0.02184305633320127	-0.030965663088406092	-0.03319500015345009	-0.026420330711051015	-0.04934745910695745	0.0006163692214405936	-0.06547631679026591	0.10777341601795076	-0.04609881222710699	0.03845862122088173	-0.0012999424039165097	-0.020123805818972162	0.03859676297598877	0.028691940175367026	-0.10042899322616397	-0.07016721077002988	-0.15062854675594947	0.0162055964199167	-0.02176398210620477	-0.25748215167622085	0.0861190849953195	-0.10990241345294553	-0.12111050629212916	-0.052968645182949414	0.1504682987091439	0.2108851765790074	-0.010088490414337015	-0.019769273980370317	0.07146577936656184	0.03498556509469081	0.043798678831018845	0.0369565387696999	-0.10820820182718277	-0.18600591681947498	0.004337292858079045	0.05927241750400791	-0.18184010057208216	-0.14189057247060372	-0.10819509820756135	-0.1921482004541421	-0.03410179218797743	0.010027901949635543	-0.036676311521595395	0.15259700043319652	-0.1029258436539422	0.23640090346748036	-0.005218234834489466
A1362|0.02_D06_1829008	-0.06419033774960714	0.0665380216688542	0.04035801248470228	0.025796207333953713	-0.009049978826843746	-0.0195895103577777	-0.02441116996410303	-0.009049663052543178	0.0052072063784084355	-0.07100077240213293	-0.03602180629044699	0.050418943807843064	0.13483551561859453	-0.018881962416298526	0.010668578453899208	0.014156170410287383	-0.008024886750166743	-0.14062740585002945	-0.11597323343633761	0.012826493764217073	-0.00982250367350164	-0.09691780091319138	-0.003911825442762973	-0.05212575223855659	-0.0069130584765296765	0.003559631472176472	-0.004477500074696328	0.10588689600001533	-0.05722927278736223	0.001206952942264361	-0.013418992811485342	-0.007089193910033986	-0.023040780335187194	-0.041382323592687675	-0.010012329964930344	0.00036795786942067643	-0.015096088129624374	-0.006694908147192757	0.04765624507523192	0.0906841709768132	-0.027775739438974045	-0.022974437835407313	0.05422458164952171	-0.05645502794792823	-0.029013644154897766	-0.08676869960447497	-0.010677489070545165	-0.049527138436544826	-0.02122201003497548
A1362|0.02_M08_1829025	-0.05448189100705392	-0.16656993425001482	-0.36846793498106484	-0.22548721171993769	0.0038441503710094915	0.0035309482329322073	0.006994853114430821	-0.008389973964040509	-0.022558045661392218	0.034369265734301935	-0.014259001028409324	-0.014228562908678244	-0.04427604606172275	-0.00554683068650319	0.15462617181668414	-0.013673367815724702	-0.039116032013752494	-0.017559510552260904	-0.0031933043877003797	0.013949207591320234	0.025707079852606646	0.018368546017208998	0.12131480590678878	-0.008051097357669096	0.0039753870393540724	-0.009458501953425846	-0.05088489445444852	0.017640789887289676	-0.0010677754712714593	0.005959572591012097	-0.019811515755258746	-0.02159742295497824	0.006358686258241875	0.004107601758846002	0.0046193674183449	0.007086603783571788	-0.02545988152361489	0.019183860481191584	-0.04839682441653215	-0.02051464946973497	-0.06438329487483474	-0.05021426028471321	-0.039511860766833606	0.028622697152392074	0.0567832540392072	0.091306074345606	0.028374962006614324	0.01493023277416844	0.032959699163194855
A1362|0.2_A20_1829008	-0.0744892064554753	0.02640808988064497	0.04858735669819858	0.013474931292672965	-0.03901290427011733	-0.11653377905895114	-0.03010748898326354	-0.010491142375352147	0.04067467854371143	0.08073656242892038	-0.1153822422140342	-0.001794885933440571	0.2367775194182793	-0.03074167137049172	0.01318491604585037	0.06256074008020718	0.015383822983114526	0.04092270249193153	-0.004129886877665745	0.0016344750334754687	-0.06781722263822557	0.0027524649756674457	-0.03577442926451968	0.019134507545010282	0.07149004864292974	-0.005820289215466734	-0.006060836058085106	0.07725373514965217	0.0016437779936457897	0.02357939851861779	0.03764605842699886	-0.02461189993753926	0.04607516238779219	-0.10093713566141832	0.04734624859843828	0.07750341356571105	-0.026132280896194127	-0.09248369743982748	0.10320421522189827	-0.0065344300143865275	-0.024598847384632916	0.020710378980001387	-0.07921699736682886	0.048956337971766906	0.027794449891953676	-0.11548915571445645	0.1852635836101325	0.05449178357783446	0.059206408479804185
A1362|0.2_C05_1829025	0.016940822749349937	0.03919924860036722	0.00015045901931964867	0.028790428667708312	-0.011438163382490485	-0.013953185347487462	-0.032593189828350994	-0.053495446445625316	0.02377699999089561	0.036650451850953225	-0.03563723233313432	0.04267746757761326	0.05438840303056902	-0.0035731080892286715	-0.0360379872001626	0.08093610903647686	-0.012133314847553062	0.039001283239788465	0.005301044146874101	-0.03671573787615945	-0.0008538284314633521	0.0004931930363541448	0.027698305272178148	0.02528007678713956	-0.02446109524935658	0.05021651489181711	-0.033031192414632204	-0.02131215088479166	-0.024252070175385332	0.10278821209957245	-0.019835217850769804	-0.08872770452500833	0.008443965634095885	0.01569827745570984	-0.05364417232479571	0.049673648209027255	0.005585736568123667	0.07942085436926744	0.042039372109646145	0.09878201883154031	-0.006761610082141489	0.02709524421413334	-0.06964570770306888	0.016624354358567017	-0.04852423098633046	-0.0018527617097642834	-0.029849315728803283	-0.03480866740075597	-0.034239931825843645
A1362|2.0_G02_1829008	0.08832041076605823	-0.11478417480256092	-0.22071580061343066	-0.17888036556446396	0.3041806147243896	0.2713171548720065	0.09376868076627543	0.17269924838252465	0.04509067758643459	0.01234869813953568	0.18970327483630395	-0.2567206904676709	-0.39308422012308614	0.16748915993072105	0.00717928746601057	-0.08862285873499942	0.11320702735050514	-0.08647409374342971	0.6717135167789706	-0.026335920527487677	0.42902257478911143	0.5938617832156932	0.029443128657412887	0.16355330146511135	-0.0015137383538769145	-0.02092873279470503	0.0954782266682348	-0.2494119357691053	-0.2404166601883203	-0.1321338863587327	0.0014944159292942238	0.04311697141972198	-0.02073357871805248	0.15550226815307644	0.15745381394863212	-0.012541031535596103	0.011288231383161595	-0.2957228968553729	-0.10891548715359567	-0.16038728823170656	-0.12756631152903297	-0.08472080169699636	-0.14889890331990513	0.06060777725445965	0.36176064718915063	0.06437272637335678	-0.024438491650958627	0.16341115153235264	0.1311904350236356
A1362|2.0_I20_1829025	0.030350389650590115	0.10746809178256062	0.08976941605282951	0.06152450622591743	0.008705174126041798	0.016211411698971223	0.007699075600638761	0.009562061987212378	0.023708561857452293	-0.023915177765817086	0.05216056518684453	-0.019857033662725843	0.08268731236446769	0.01799201408927506	-0.004538063034321721	-0.044055022533598165	0.00896087605313367	-0.005127796380532013	0.010852797054011265	-0.0122330496234756	0.01171159831990258	0.0022682311708755454	-0.033700852030773665	0.006156360732364696	0.025465086022505745	0.027138028332513997	-0.0012042707058518287	-0.06545663481020902	0.03341886988327536	-0.025245057105062862	-0.006436115940307241	0.016686166619953813	-0.0034448003912387337	0.06314270865814098	-0.017696646136457717	-0.020029138408785507	0.02665484059625034	0.03710728633150534	-0.005851133740481296	-0.0883603631709079	0.07416081024874965	0.02550412667537294	0.05294089137404823	-0.009334892997588828	0.01774617928337069	0.05658249894260925	-0.0033328940672405216	0.023535950054283272	-0.02052038811602469
A1362|20.0_D08_1829008	-0.03897230992170675	-0.04768143358696253	0.013047344342801526	-0.005888067331175972	-0.033126838702875055	-0.03136211120488888	-0.03930397380125866	-0.06263587635724249	-0.0580812952225023	0.14195332504766997	-0.047493018648123275	0.08206817246018305	0.13852005637564613	-0.030283641978147896	0.01333602653085142	0.09421737995108437	-0.02783127533991872	0.060185995910462864	-0.01659945903243165	-0.008999627132273647	-0.010216946686316244	0.000619355301466118	-0.036279922385218044	0.0030445711928111796	0.08713893234243564	-0.044421455443421076	0.007966773162187635	0.13468699833288023	-0.09657123342639373	0.06641371381559646	0.030656581663205063	0.04100856268996078	-0.035798246288515356	-0.0550122129185604	-0.018851024676577094	-0.043725989716183966	-0.06435794001393758	-0.010570829312895214	-0.007192112107430759	0.03408383119877212	-0.033825372465082104	-0.026412568419238336	-0.016368258641882627	-0.08035711501623033	-0.057205969040764526	-0.01697818464232298	-0.04853149942918461	0.02329148179204471	0.05498669975739068
A1362|20.0_N04_1829025	0.05243224079236508	0.026598703021672998	-0.0692889529883326	0.06472307816094924	0.03845025458569043	0.009477790448005285	0.03683490241460413	0.032257989081989735	-0.0008306682333211746	-0.009444138856125439	0.008216912773090002	-0.012928016230962402	0.05435865909433324	0.0023391205554248173	-0.03654320177569384	-0.005190723691256283	-0.062138942373222567	-0.006561638070648024	0.005370369104638395	0.02350348976669736	0.0015230826634916594	-0.000863115040230511	-0.015236157624531343	-0.010461453130245019	-0.0005451516082917163	0.00019992661329187866	0.009014081830774567	-0.05816435945247023	0.006219588454243308	-0.012142536732908549	-0.025699418040368627	0.04202514223243875	-0.016178070466988714	0.015290985477711683	-0.032827114184384526	0.003577790087403776	0.05988112753415997	0.00934468438172209	-0.012900967001262531	-0.07095002315531229	0.04629904695074305	0.004351029507039361	0.06042099329708206	0.019591318171438665	-0.001810005579447882	0.0720168551346263	-0.08729033417073495	0.1019449481090125	0.019835074072797
A138|0.02_F21_1829003	0.06591185055115789	0.03117442371811563	-0.03797782238836367	0.02868688359549032	0.014315182074623845	0.09575126470189946	0.13464366533220407	0.012846725180594987	0.09892830508774253	-0.015662867596004326	0.1507947613403513	-0.010527672244782238	-0.10093420489865779	0.04428111905806739	-0.025651774423186724	-0.05917017433525018	0.00771480910725969	0.014117570987476402	0.26165687250887115	-0.004776758217916344	0.047268235930436636	0.06101174010662749	0.10537713639013974	0.0326861551230167	-0.11561650150318603	0.06378597148365012	-0.029128657477996783	-0.11941216068130567	-0.13705557065549634	-0.045923846902020005	-0.0026336985874508834	-0.018509741634600563	-0.018321247323309975	0.08076137269916173	0.02188702260601133	0.1516407923199839	0.03647916349091995	-0.10041253965672181	0.025028236650806335	-0.03096545328095096	0.09156902627776409	0.13295067365943602	-0.02320547856815569	0.017366210666007076	-0.012283209547417018	-0.0006956528815478813	-0.055911941829217826	-0.015360448226534706	0.00011937130334710444
A138|0.02_K15_1829020	0.11925210319987734	0.018301598539511688	0.08094464469028873	-0.014343502236126904	0.04032474517440576	0.038864916801774896	0.045792468233859074	0.07654186611547853	0.011682483368433028	-0.017117151962779187	0.07140162840018627	-0.023719705311925354	-0.15145949224305788	0.02649696567663909	-0.01726241365682135	-0.054335967369223526	0.035199358250607715	0.0035072891592935473	0.03195129272977881	-0.04969950579960425	0.01074959545808217	0.006670690197456752	0.005427813856179908	0.04271073813089854	-0.017127909103697547	0.023909763568011666	-0.01869669291788778	-0.07204541522422636	0.09470219305360095	-0.17659163655508947	-0.02602659510728511	0.042151312882491576	0.019756435110388937	0.10973379501204472	0.012499381020723455	-0.02491611917350739	0.023716232425044725	-0.11841167709640088	-0.012289773795239656	-0.1291012847471693	0.06125559111088075	0.11879145557877258	-0.07244276052200554	0.12078842578262261	-0.06945463679606784	0.13084536692035803	-0.06317694214577624	0.040719942743823845	-0.013287999282483365
A138|0.2_G23_1829020	0.02434394246127536	-0.004079673152453556	0.006021604372440925	0.00632954450895773	0.007609383161856109	0.018161536143350643	-0.0025115194318864886	-0.03986281805479985	0.03116941520839145	0.049162181221457935	0.003199311345898126	0.015452748078876644	0.008405823376649302	-0.008817523149686063	0.046903277298315366	-0.05210480589561006	-0.07372303048541248	0.04854313983957759	0.02899590025698684	-0.13991435440385291	-0.008530497652465108	0.03114223707766184	0.051028024171213604	0.09388251881036655	-0.04145594960877286	-0.039306773599701694	0.019182686475087696	0.03904561044031285	-0.05674133833454187	-0.08044619776488215	0.06810834001166488	0.08183740664416234	0.07111747297344628	0.15324726190442023	-0.0460002637049636	0.031272986333842734	-0.001287579240766723	-0.06884697560925124	-0.05343966067052741	-0.09856374598201573	0.00370517671978543	-0.010473282165960773	0.003415508471311779	0.027524960284230238	0.14497040237047543	0.033156060567754	-0.07017663650823242	0.027737591632320285	0.02336592548735386
A138|0.2_O19_1829003	-0.06973116684339453	0.26255764073478505	-0.006924000091144689	0.0016100262269561627	-0.04789835687767635	-0.0037961696872979567	-0.011700830127263917	-0.04237799430861078	0.7608817724142964	0.024391597828220313	0.12025934952012712	-0.06703722189790418	0.06150468431125877	0.009508699471545534	-0.09558609954658032	0.11004404037708637	0.00918594122158578	-0.03203050528519219	-0.12708076451913636	0.007700924076206039	-0.011410006590054103	0.025851788337246745	0.001968809869097532	0.006833586342449294	-0.014447669745269898	0.3745498235031465	-0.09982270242637278	-0.0627933159477202	-0.05356395084103638	0.009124641603562522	-0.15356028465285868	-0.2184444361087939	-0.006894434027662433	0.02623555810955136	0.08853758148489327	0.14169217336890488	-0.06375603924799755	-0.44185494797902114	0.22777257695975073	-0.03157426264977986	-0.24958863083016924	-0.27274046047496825	0.1086018568614755	0.21099672837119066	0.006730746478974314	-0.11212135447655741	0.4896261049156013	0.7933809748289942	0.7494073520397435
A138|2.0_F02_1829020	0.004892084106002947	-0.0009790217785559663	-0.06498857163179217	0.02772519007152363	0.004719939214534563	0.019991705862993064	0.013426108461566222	-0.008822910443629428	-0.005082832837706025	-0.00884922183599185	-0.00427524726575057	-0.009529380971773582	-0.031573254044644394	0.00034130228033127374	0.009379865138443383	-0.019764600378417874	0.04144025431125381	-0.00501000980731775	-0.01742828093040205	-0.012933772881088212	-0.0030568113620445952	0.00035764359913492694	0.008534363602194839	0.01012663751546819	-0.027339665838188143	0.01553010733501653	-0.024587428659200272	-0.02869466865830439	0.013443438177912492	-0.040403462424207226	0.034398599022694376	-0.026404793533551962	0.03406910443158473	0.02559409107190902	0.047183214518403016	-0.005312254369351788	-0.017319894904940347	-0.10562118986545538	-0.02464018430640258	-0.02812302212470602	-0.029945410281577378	-0.10569453305270649	-0.11908728184992778	0.009082988588697938	0.010449647507467796	0.002515594569848678	0.041269724947821496	0.0042395369837235075	0.023961024177277163
A138|2.0_P02_1829003	-0.09378507454500018	-0.003356408153166235	0.037572670610043435	0.03552707318002879	-0.04529955867659011	-0.09050224281053046	-0.08533164241694535	-0.0885497400527541	-0.19921104248912924	-0.2467826453397336	-0.0771428660387925	-0.007800165657455782	0.08599006785796448	-0.018507076500492298	0.01717841443650253	0.09363395910938033	-0.005531665214172116	-0.3046056876610857	-0.3033818147457923	0.03094444631491755	-0.03628447683471056	-0.24682264503214382	-0.026033505253755418	-0.16306635792133367	0.0032145788362888394	0.01869338980329721	-0.026193918472537464	0.05546549228192943	0.07814108169996858	0.10976347644067497	0.06272588561366643	-0.05615408858661519	0.13734200813462438	-0.12420447971470358	0.007496835645698252	-0.26372069807166265	-0.0348575904420203	-0.028282360936736806	-0.010017208147203416	0.011355039418664725	0.0043233558819714135	0.007980629550888296	0.06376816160886634	-0.06446522684092892	0.12294836272957477	-0.08119906183041892	0.0034788901351683332	-0.03301465864850123	-0.04962299721424315
A138|20.0_F23_1829003	-0.040041753056218155	-0.02815250220084564	-0.03240518267933945	0.015797349583840048	-0.04865321887500432	0.00487254123188155	0.022838699045527766	0.07025000094654021	0.016327910762839737	0.10679895960456381	-0.02132276038410802	-0.0014379893653635456	0.03370917017167396	-0.006103653420000771	0.017356985112487622	-0.004297370372863374	-0.03613963752525837	-0.10821364827842911	-0.0734026638972291	-0.007581658645977485	-0.03418787048796154	0.015497813608432914	-0.0174798577534494	0.018416611130633337	0.021921738849428718	-0.019752383510211025	0.010624120680028437	0.039713238687821284	0.017544348363424334	0.015418815613547299	0.032454167275907275	-0.013681291703515064	0.025344763764525213	0.08485321755804448	0.010747206910889373	0.0017326989987286323	-0.061654551930523716	0.08099177794470525	-0.1401186661580972	-0.06748972955003957	-0.006118649398566767	-0.1738100145621354	0.03486507190050048	-0.061535819412149806	0.0645112963487432	0.10947475407770929	-0.031159441253393094	0.08544212618610633	0.06879420217207316
A138|20.0_O07_1829020	-0.11962641008668584	-0.20536969905854122	-0.2913411972169189	-0.38923558763348237	-0.007067342447874575	0.007765771637434166	-0.005231435021989028	0.015529815681462611	-0.09809724696846864	0.01754144739979724	-0.011942123003376937	-0.02348528888561996	-0.43247855887104764	-0.009360598916156981	0.32090909549158375	-0.11805106009253041	-0.20305125009038047	-0.06505924409816002	-0.058922473160881866	0.19546351754048719	0.00884001968237351	-0.01794340046902637	-0.2125736843418742	-0.1509825579430208	0.1801771731892462	-0.02071636421238826	-0.014503820717811866	0.0025022850595413093	0.09493168019358811	0.07596964175933818	0.05451456350146522	0.018159705264761017	0.012796336841695122	0.05688958570384001	0.02950417334520533	-0.007886292150489416	-0.033455545476243964	-0.022441401101463254	-0.06493545879314211	-0.041423741603948405	-0.006056375404386527	-0.027235196995367472	0.009116923686329215	0.01076567909384063	-0.03304622135856966	0.03725417327059505	-0.037169183898437985	-0.022296922226578836	-0.01000720170160127
A140|0.02_A01_1829020	-0.0008080368741600896	0.003355191475471364	-0.043193155024468965	0.010429722533278007	-0.0015064821530995642	0.013853325322713383	-0.02601531840193233	0.0033192251258122862	-0.028869809340904357	0.0026549198763309856	-0.058261702527235726	0.06685542199917793	0.15606007128128585	-0.011089359439637902	0.018403019298066675	0.02122772715114285	0.0540164204202237	-0.005907905841417593	0.020767212105510913	0.0014672472796404268	-0.027317431326603733	0.004776026499187513	-0.08499297700863923	0.011306196699065185	0.08394566556561256	-0.04551227155425447	0.05824293481671494	0.08041635509189016	-0.1412301562870094	0.03194231969183925	0.006528456209156208	-0.0399861163499764	-0.038705281603279795	-0.11328971014053246	-0.028915296166002635	0.037680001408902264	0.005961051553888264	0.09595548509791246	-0.010751251743740697	0.003969224888885736	0.032906729291070524	-0.10279257404350906	0.08443915729249984	-0.06747275472253533	0.03442117263036509	0.014792069224078053	-0.007729784980155141	0.004303769372688643	0.021884496963089667
A140|0.02_I18_1829003	0.019268488836275743	-0.03620996753801714	-0.03353050327635487	0.0008652237281149278	-0.008460568261365375	-0.005523894359042492	-0.0005762102277523384	0.027741586577431754	0.03832852101102968	0.02436243682814826	-0.007145828154755007	0.011607308566500718	0.010996143248459989	0.005921366627235081	-0.05988433995163328	0.034663576862065115	0.044268923615769284	0.17571408278672646	0.1289573189853136	-0.0021821570316280514	0.0011997702764200424	0.01461658714163852	0.029907505736124385	0.031836297417898396	-0.014668209885500771	0.016628200455954978	0.011629537719629546	-0.04543002182749922	0.04643467646754318	0.019908754477252266	-0.09669514033268892	-0.10337313284002564	-0.020748216282169274	-0.03555246878823409	0.010314353734812043	0.011010939647148943	0.020652480747790247	-0.0427449226918018	0.028383125066133386	-0.010043601797681156	0.007491035558410242	0.002912275018933208	-0.015376882308318907	0.01839804591693639	0.006762484573217431	-0.029504305648139106	0.049367820524392925	0.03534835820791993	0.02519019103355319
A140|0.2_G22_1829020	-0.010584794614084903	0.007292855235531859	0.019072833686027746	-0.00251336670258151	0.01847840485890556	0.013573024147320562	0.016856314498465363	0.01952365171046133	-0.004711780672366966	-0.022432207800198417	0.019057665695932535	-0.06208278185455307	-0.03414929212913509	0.005627427255414513	0.056860994349704735	-0.025680989372196428	0.028581347772982546	-0.03430159616434575	0.002490598974465741	0.021523509216655246	-0.009670488519233356	-0.0018649579690969142	-0.07279127469988983	-0.0050322299995403386	0.0451650334114303	-0.01573724133967669	0.06324957031528472	0.06063127234270227	0.023175905974410216	-0.03416190805225372	0.06455288590995467	0.05773216980599499	0.03629341948579046	0.03639303925302945	0.005730931022229602	-0.04964024531466449	0.014178583724389848	0.03497259345869025	-0.012594269718266826	-0.07483017963516003	0.04652690300481488	0.03651786351357622	0.053603305294700254	0.022207090670776974	0.09691229069209278	0.04373713302379595	0.003150056625093156	0.01204855710879732	-0.05294049639146889
A140|0.2_O15_1829003	-0.030282166768778818	0.03854237381965164	0.052023684809910264	-0.05022662666153643	0.005297579369146654	0.023139554553380348	0.028341356126982853	-0.07312388148558674	0.015318380871798598	-0.0046967642462233394	-0.00894483653545991	-0.03526318549127072	-0.03367631352302625	0.0006624524891123418	0.044634150057594135	-0.011642694287677058	0.029495237543515684	0.003077240178321672	0.06589825695054957	-0.007009896905217805	0.0005344258673972702	0.10106880158976048	-0.02410265368616038	0.0383690250562618	-0.0080779206203494	0.007580518281962767	0.0172983755846442	-0.04530554443818502	0.10326293189466884	-0.05578712433467958	0.10186729663964922	-0.005127813350210786	0.1138811038664399	0.04308407174320028	0.054402193056164505	-0.08692143643099254	0.004824694933877383	-0.0398793041400719	-0.0017774764480977812	0.005840378989571127	0.02967162673822832	0.11826564316500299	-0.009505371759735093	0.010354653917466261	-0.026000463736637613	-0.000690255604357648	0.03271277422011043	-0.012266105733968746	0.0042473923467175045
A140|2.0_E07_1829003	-0.002100079882137451	0.05184014199431902	0.06388111754641079	0.0006515586984567889	0.008543313998780167	-0.006976725469875489	0.0013202390145868326	-0.004422481803212253	-0.03525742376258573	-0.0628000466349378	0.04355189034422857	0.014505459251786923	-0.03573402689029914	0.004231018191988178	0.022010355310664587	-0.02258649389332601	-0.0385613121589565	-0.06266776984951208	-0.08430788845276399	0.00669853641182272	-0.02103932600195324	-0.08440960421379345	0.0151083422508419	-0.03629288749155882	-0.02257437089732295	0.010124862053482342	-0.032863240012406286	-0.024799915055138344	0.06931859152141029	-0.04680075902065317	0.02405486179137617	0.01932342967150169	0.03501678416390297	0.017033089625871467	-0.08429186834634678	-0.1093899232448883	-0.0031558798917460384	-0.11466210868073418	0.02459426649152463	-0.051451043292274956	0.1154457590922312	0.10018643726823317	0.09916378416357596	0.01646771162233185	0.00833819043734546	-0.004505480579125087	-0.049084002210157296	-0.005622453305141023	-0.050592439447416065
A140|2.0_F04_1829020	0.04833841350284829	-0.00425686419075455	0.0724539769293483	0.0030331563987868737	0.005037159481650844	0.003768280060418683	0.01397382444698897	0.020141024177198374	0.011976673604573551	-0.008972814480371127	0.05981903640598968	-0.013511364308111729	-0.040499834160298565	0.011444027794599188	-0.03820329869572192	-0.049975573387293304	0.002613823939478066	0.009773118679871184	0.014146600521117603	-0.05934027022194022	0.004554502427759469	0.0032237286290503486	0.016935071391123158	0.03784978533347261	-0.019201903031934142	0.0092694541382215	-0.07252492731814486	-0.10898690152343526	0.08007023447841122	-0.1287073179599194	-0.03052772713395724	0.01650269899783996	-0.013251876339777202	0.07512232112997935	0.026591331339015034	0.008731578815885654	0.0057406326935126595	-0.07604025627491007	-0.02589748541353698	-0.11742637167389625	0.04249583377190713	0.07161479377746904	0.045303449137919616	0.027793900609329514	0.027444433566983062	0.06402951704303067	0.026236400493172607	0.06732634244095562	0.013441608721453752
A140|20.0_G16_1829003	0.0034066903288698658	-0.021403286957488554	-0.02160566237532302	-0.10474976308295114	0.02723632245715113	0.04201110421563195	0.07900915104299494	0.062366969326933086	0.07760216212708498	0.053797114548312375	0.07566869784687486	-0.09081558099277254	-0.011093097348216174	0.007207448767034164	0.0015010672981662643	-0.02711999742581872	0.025895769614495412	0.14816193445404185	0.057022288876419636	-0.01472708007772694	0.024717639899287908	0.06169497450411507	0.06485609103757917	0.06178613490206139	-0.07562032396477358	0.006874574783764631	0.07157845214604375	-0.057310686672642386	0.059205296075662495	-0.08550330236538173	-0.01272693719662038	0.017825277794379424	0.02574136578415287	0.008844769904905903	0.09616242393546032	0.003013198955963081	0.02586360156874934	0.009927675158027727	-0.030270168342100723	-0.07168492674980254	-0.01890464828272287	0.011521797753689889	-0.010790575137719527	0.07767862757925181	0.09120357276145363	0.08910326476542557	-0.0014753964149770704	0.08521247037036758	0.033014496330345144
A140|20.0_N16_1829020	0.059106531383771976	0.01206111505690588	0.05016911856201367	-0.028857350211484945	0.05018004207011281	0.06341778235676057	0.025082017079311847	0.07229676608796293	0.0031389004054525604	-0.010041941507942131	0.1338322313703948	-0.10149251842935103	-0.03912531722692003	0.0069096926559308325	0.053675242848411714	-0.08680144105321264	0.01644088421861356	0.007440104296162264	0.029303903825690703	-0.05003890583712156	0.03158032592794763	0.004419563399266635	0.03017818839531977	0.037042727473942244	-0.035178337442220986	0.010594422121029456	0.0071627893340544535	-0.08894644744833358	0.03233628350252771	-0.0639238373195069	-0.010933302810381074	0.11441463022976173	-0.008838903595164038	0.09405605272762196	0.04997563003761657	-0.004225450965382516	0.0005205270994647071	-0.04471794123608824	-0.04632831982635155	-0.12618323984267832	0.07661259323874525	0.010292013305102321	-0.044778764623088274	0.06762987663155495	0.03325999161161958	0.0904291617151361	-0.047987216813884126	0.0590662143819545	0.048461069890775116
A143|0.02_A14_1829004	0.007078478867814542	-0.15802997928193926	-0.02171205739406812	-0.02533141977390896	0.019911321480035715	-0.056614387199260624	-0.03358471778229655	-0.061678697848143116	-0.1940331278296837	0.021801661481241075	-0.03558546565062726	0.02738095657719186	-0.004645943540889763	-0.028552055912538205	-0.03657438745141628	0.09046419442331888	-0.004064243210472551	0.030488950127720904	-0.0757806901939094	-0.005516492530922235	-0.04129910119556106	0.009648733059020698	-0.09759385956209662	-0.0021555695206413594	0.11613106144767771	-0.040851949261215714	-0.04228405366892729	0.048547893813786436	0.016541170068563815	0.09660211532188512	0.051436131241739236	-0.0021983342112744664	0.006348211007185411	-0.03164779207851626	-0.005875075775652716	0.0007605178452827488	0.008269112380987043	0.01721154214727255	-0.08372162666138883	-0.09724493106446219	-0.0036092509610133883	0.011990764274016463	0.0014373860416754258	-0.05438739634430967	0.07200655742646678	0.019219463191096908	-0.05098702972997465	-0.006222104578076287	0.042424821496504395
A143|0.02_E10_1829021	0.027123212269235975	0.09237483120480022	0.1197446858261626	-0.025734143975617907	-0.0027721868365525038	0.007079153101684721	-0.025814498952340392	-0.02385464988334879	0.03705067332748241	0.011223684213364504	0.022575054505793557	-0.009736856904597913	0.07970854001977579	0.007707975965006303	-0.023306105983655234	-0.007202866219050086	0.013145958553984621	0.037656650274024206	0.018878911089023676	-0.10143316886117104	0.012666542951556906	0.011063995441216556	0.038407834966148136	0.06109618282793247	-0.0902623830193997	0.03682784383781906	-0.004271862489095224	-0.03601215692661042	0.06032090152369107	-0.030503255876242363	-0.03708072006035312	0.00233492243628336	-0.007378570636022208	0.09654232300180993	0.000720446376439754	0.05010086554533122	-0.019591445713166733	0.03466116642254857	0.01938979821402176	-0.005521293658898363	-0.000641306512059292	0.05392257634213726	-0.01432726874860335	0.017371420516555935	-0.03472762931781159	0.0612779343131013	0.003936299597602444	0.003500657006414859	0.01362899807631035
A143|0.2_D11_1829021	0.033690997968781056	-0.010572633360778572	0.07973990760200345	-0.037279349994254196	-0.00028787645587846633	0.008409281783957112	0.03372735495862822	0.01893526854041222	0.020205785650986186	-0.008721256712468761	0.03565363756751411	-0.021935988706461962	0.015426188365995741	0.011392262627836297	-0.025837319227952543	-0.0025597685343897725	0.08638614054815016	0.017772712846864103	0.021244619800748432	-0.12226759751500771	0.012450125074212559	0.010925729868920042	0.047644838665518996	0.08447643519695688	-0.05862226231978418	0.024822360987697467	-0.006435508512445343	-0.05063352453124248	0.0005534641815894137	-0.07290717447417772	-0.03131406329884029	-0.04461576126528466	0.0006469667566734172	0.030642188384389257	0.04990032352480117	0.019481738972968066	-0.0063732555408774205	-0.04690545143649294	-0.03698110830251178	-0.05039525220701735	0.01086699967631266	-0.012200125947694929	0.04976838546804496	0.03813063084173407	0.023195557037977654	0.0043356501444391515	0.09138086127084893	0.10566833500009107	0.0800823872384599
A143|0.2_L10_1829004	-0.02168758181543695	-0.034254188125828366	0.02702650103444626	-0.014300095895709686	-0.023778436767955463	-1.0170010519672257e-05	0.005042710051118393	-0.005497025069567063	-0.07560862018320855	-0.008060704828440901	-0.08252018443596565	0.08164021736952587	0.030397048230132007	-0.0037279558463733375	0.02268117247525181	0.015441485223847917	-0.0067024662620505104	-0.0714240848695393	-0.037403186230262175	0.008102675216328792	-0.012796199292614871	-0.055504353586542654	-0.015780850036265448	-0.04666489332655285	0.021619889814456505	-0.033477553227898915	0.04546826382423974	-0.01530033833379607	0.01109273493970453	0.04707718049579823	0.017127448915352506	0.017136844590593336	0.003947144712335371	-0.08645650214801981	-0.021976308288197688	-0.08303735078434177	-0.005048015171972953	0.06164781032044803	-0.02053206378833239	-0.006483830173585559	0.028935343544292502	0.005307270705537825	0.00979028163039175	-0.035146951635520396	0.07889699826223345	-7.404018236673027e-05	0.03472876326143087	0.011906343677574704	-0.0032513604374553307
A143|2.0_F03_1829004	0.02048257434151579	0.03688322765924096	-0.005674829585132546	0.03982356876675919	-0.039144891701566126	-0.02259388494179773	-0.011649918715200214	-0.06687788953391849	-0.0205003432197661	-0.043503859266974615	-0.008654320787927161	0.07019529209767417	0.0685804329705576	-0.0058923849434071585	0.007647464556153005	-0.026426787743962565	-0.011226705542288634	-0.15085294192646936	-0.11855448572085228	0.0063148059239870324	-0.007215283724184174	-0.13871167194964365	-0.0005009412310317818	-0.02909027500461625	-0.02000410707547229	-0.006018433466647655	0.05223351317561631	0.09780025397975678	0.04365000898963611	0.050706653579736805	0.004339347516033154	0.026917696415718007	0.005121298639162553	-0.0027792463293989655	-0.05557293747461525	-0.0970855623955035	-0.0033924638494655657	0.016949164092841362	0.028409806833018636	0.05394246309437628	0.03711054041971762	0.01469965551300012	0.09628385190768363	-0.036737871009673184	-0.029488031539332216	-0.03199314204926412	-0.04967040660858224	0.002897459450313694	-0.07168194390096636
A143|2.0_P01_1829021	-0.12495032098025216	-0.15258048975990948	-0.17314346699944783	-0.022968383126265812	0.01709729058169704	-0.03132252787253789	-0.08252208505365224	-0.06874582880478453	-0.058314448415859005	0.09643212937452467	-0.15273642170455545	0.08218187698230828	0.11532017665847505	-0.011982029247515208	0.06788434542869592	0.030284048013037523	-0.09551452107703437	0.03294510722573707	-0.02205138319293437	-0.0045107355049687214	-0.0015416523080454964	0.022836052322192824	-0.1389398109843022	0.01255890584911365	0.14176537064783112	-0.07317416465156057	0.04458347769395227	0.15874658207680847	-0.052345320932396744	0.2221469673533799	0.005637350921990414	0.021138220197825963	-0.06785005214972128	-0.131702929260759	-0.06528103786413347	0.08402020561850515	-0.12437870563292397	0.03979035800350417	-0.013119332003649231	-0.001462556978128804	-0.009334637979253269	-0.08054739082974549	0.0628098032517872	-0.0988090099571799	0.03381129836514618	0.03126779358745152	-0.06575869217467467	0.009150229223886058	0.05542141774119086
A143|20.0_D09_1829004	0.008907301301235737	-0.01544593245599124	-0.06023720714801217	0.02986730907220636	0.0052912871313383625	-0.0009822716999032532	-0.006789619212696718	-0.026972435060050204	-0.024007275349876483	-0.0030304771083956017	-0.03235589907579223	0.03806573940045266	0.028050896313880802	-0.00980702844853662	-0.04699081953234038	0.02729458926578099	-0.018209841245127034	-0.0024269400468034386	0.04644963299464566	0.0030597609059679343	-0.00337236424116108	-0.0153391269843558	0.022056385576352644	-0.025806593754254953	-0.03206238650107285	-0.005463620136726521	-0.013548016762876314	0.034414203568933766	0.020706946688230365	-0.010513170760133694	-0.023877784282736736	0.009338932905115893	-0.01090503781085106	-0.019064947700997814	-0.025764079742728707	-0.03125296597556315	0.030338151261407598	0.006208706366038097	0.022423851103482884	0.023309958775525774	0.016408408172186917	0.034864609225673915	-0.0011892614056404627	0.00011727412790207836	-0.0025292127792900243	-0.019181751000966363	-0.031304052030526	-0.009594710143917384	0.00538602273347677
A143|20.0_L22_1829021	0.005101596273903608	0.00012607491024407835	0.03819098763577433	0.0007051051689226373	0.04404870219391399	0.035843916982851914	0.055104860167919656	0.010258740280195577	0.00859380876728727	0.007742868544265147	0.030651632069732204	0.04508922696713202	-0.006290234010249196	-0.0004571998539203703	0.006250070755383086	-0.008135237550137342	0.021532788463307723	0.0029084750446004004	-0.009050858004846618	-0.026607770559058608	0.009086387850820596	0.003695475768211498	0.003161272172034102	0.01764182991386179	-0.010792988251033142	0.0015336172532552927	-0.011130590018386732	-0.06825628370266934	-0.022183699505092247	-0.01054703953702052	0.006079224913093317	0.030102978824480764	-0.0035317504227471153	-0.0019340232031558324	0.05239732901116778	0.003444706975546219	0.005912455025260832	-0.08529671051872678	-0.03805910695310433	-0.008707337104561008	-0.017476148096004396	0.040939472357026885	-0.022548591017849784	0.06627024297082296	0.04838870699439152	0.0050512280277140165	-0.016567769321868542	0.020710710158413637	0.05504690206670243
A145|0.02_E06_1829001	0.04747892867162773	-0.024355618642465937	0.053188145965014755	-0.042338958113315006	0.0019667597573711226	0.02830299871358183	0.03994938504648232	0.051205177402512514	0.18874390897201931	0.15603655515139014	0.06024211226268539	-0.09594818192991927	-0.07095095047932343	0.007566214366787644	-0.03371199580154058	0.0004879286225589752	-0.07058213669751981	0.1810910896426723	0.18086263471454156	-0.002568575013790819	0.016350416046680985	0.03566342027965097	0.0019410223912912916	0.02225236781696463	-0.001828427920662512	0.03250815352228137	0.0009846303246970334	-0.05379235119512138	0.04637418796311621	-0.034153575870566444	-0.04047213199932209	0.0547783514415941	0.015492270284922505	0.15272386293975881	-0.010427273602552856	0.17616951478074344	0.07496249557811219	-0.07654873742507773	0.003441562389952746	-0.020708820274234152	0.024768056946848693	0.04758968055778967	-0.04687978919451735	0.009049177618210669	0.036155836415100284	0.024565843474978255	-0.012933476026655344	0.11783070490330472	0.069652707791444
A145|0.02_I04_1829018	-0.029114333015369587	0.061932413861291336	0.022813997213007586	0.027381296458141247	-0.03277163125113455	-0.034856666621002785	-0.03855065725981621	-0.008725848078471432	-0.0030069992452427807	-0.005966457521896507	-0.02968847638327876	0.07197842047505776	0.12536962642438654	-0.0059391649442923355	0.0025713675640999523	0.04596493554954151	-0.01869406315631325	0.008199298589768755	-0.01271714003589447	0.09770892377118046	-0.004079673405998616	-0.00373254368738124	-0.07164115613095506	-0.06593035845466283	0.04042695100000948	-0.002326260948895431	-0.03540583234128741	0.04210540416375963	-0.007482935828901471	0.1835848270094651	-0.03183940545205344	-0.02243497383650589	-0.057236470553237884	-0.06067581604150857	-0.05189204489503163	-0.010537161424524155	-0.011425053163875543	0.05521067427776821	0.007757682063025628	0.0936912229294149	-0.04517988225457037	-0.058490355438220454	-0.02929654234299789	-0.09775654936043487	-0.05635625397412608	-0.09582385177119684	-0.1096262859891608	-0.08281100739248726	-0.023471378776011187
A145|0.2_O02_1829001	-0.003633535271766797	0.024554967458627897	-0.00980573233122517	-0.041470901454418785	0.012851952536717448	-0.011188525969554691	-0.0020118305580194007	-0.013584403297426662	0.11497873129100494	0.11126896506019074	-0.033229865085743604	-0.03253228228806704	-0.0002459641075965857	-0.000463750865035778	0.010472252085207245	-0.004633522726194883	-0.01957806326632716	0.05043565528716959	-0.013375065454772572	0.01200334426840799	-0.007846824965441188	0.08618337992999048	-0.04256447194885565	-0.0082322957145822	0.05527679318964729	0.017849139375003042	-0.024876400249246644	0.004887778005979504	0.002113621744146643	0.009517652403963073	-0.012667736525270035	-0.003932777786217867	0.027216463082148867	0.13036346739203275	-0.023930300889561107	-0.0026204555594359635	0.04205318830949689	-0.020532744523323543	0.013634689005750267	-0.02578002323501588	0.07251131054644122	0.11599424052498464	-0.017075508294022823	0.021519617813270275	0.0950402102900671	0.04884923485894299	0.03316808618687139	-0.02046001878083592	-0.005168660828285598
A145|0.2_O06_1829018	-0.12372388210953689	-0.14514525606860365	-0.35988363401254186	-0.2963471246917465	-0.002437622130364553	-0.0002955592724956657	0.000346737247806872	-0.009936935596476515	-0.039996727142939614	0.12010800430146695	-0.08093083286297686	0.005369079662168708	-0.20732933543486665	-0.011768570917479432	0.25133847680806715	-0.05163198284967063	-0.18684482460447624	-0.029776327311801465	-0.03833392826217469	0.06855851375778466	0.0672163796461855	0.003270297485715501	-0.03719728252338245	-0.03403385616979826	0.022733809252959536	-0.013639815638554209	0.04619781019500774	0.1087692870294994	0.00870629580347726	-0.03598873409735415	0.07424487566377458	-0.002431328420869183	0.018124881842343732	-0.06627891090391458	-0.07210534959730577	0.04852322721401531	-0.017510523413447054	-0.05606641645308097	0.028229365555395125	0.07527941209469158	-0.0499671258784794	-0.103826808515747	-0.0660905200001124	-0.00832458595392549	0.0018178068013403048	-0.05480816771472308	-0.00867137520477207	0.02279610926723105	0.0030054138476951764
A145|2.0_E01_1829018	0.05774175219278033	0.022876384227148383	-0.01889200278768355	0.010241390798941374	0.013846303326336185	0.003718608968686865	-0.0312561696819815	0.13139130506610758	0.008749595016518119	-0.02056887407680555	0.03683605190418404	-0.09002989373283532	-0.052768565575043835	0.0021915572866754995	-0.037203199667826814	-0.012709729673592407	0.028004783194655825	0.016835764355495497	0.028136725871678592	-0.07271889535255827	0.009523991844815408	0.011459813253436979	0.03215455713880344	0.05783892841129168	-0.014481527283952134	0.018720658235718057	0.0676104158177323	0.012670188269318872	0.017453802180128486	-0.06389948420659297	-0.005420997700783858	0.012116823626836637	0.0041051325079561884	0.04381767242037943	0.08722792601745083	0.006550573408996119	-0.00778572670903066	0.1383979675071827	0.009821817362084873	-0.045141180839613604	0.10326217520929393	0.07313214883449826	0.08902920085245547	0.043457667079550566	0.08709940166185387	0.10938774418802322	0.002167843748434317	0.004591174164361583	0.03407593381726323
A145|2.0_N14_1829001	-0.003725148079134488	-0.008127805444905045	0.04751477674250515	0.005585019348331555	0.013198685294107504	0.017102271522164092	0.030613271549636	0.029757171059902887	-0.005197817219539269	-0.012774996052585808	0.059155067377228976	-0.02824620004140843	-0.009006570999771757	0.003096814811373999	0.02399071249494933	-0.04417186161981712	0.038517310494621315	-0.016624849548090126	0.06215347019962897	-0.004826437241477577	0.01924160369780757	-0.031218244196639156	0.05464307601945878	0.00962725237547879	-0.03194254377780026	0.005333088772247974	0.023986669627125035	0.0032813714669504	-0.00985006816905687	-0.06885027024260759	-0.012897675343665094	0.049318455614524415	-0.01727015225276496	0.010072928015447069	0.007042910729931129	-0.03777484149737714	0.008901583345952035	-0.024814432557392185	-0.005310296401093484	-0.05321996545644525	0.04920267080960772	0.08550383930676142	0.035550243437552975	0.039925116497809277	0.01697650192952954	0.04364260428775091	-0.01299058911461115	-0.008181048287014048	0.02992440715326894
A145|20.0_D02_1829018	-0.04941842680763264	0.010327959494410177	0.05048719104941246	0.014848611946854495	-0.04672613757038965	-0.047313541634735584	-0.03637414297669134	-0.08909060962572446	-0.006431964390265249	-0.00405093334891693	-0.07241963192179074	0.036713852249786516	0.14876399166756826	-0.015403540662407317	0.009361805779043247	0.08794593249576288	-0.0063793199318773475	-0.0241903156928836	-0.052300269690650214	0.113914610988603	-0.010469812800357331	-0.020096595709382964	-0.07261615642537317	-0.09317052995682165	0.05387320320054212	0.018897605884873325	-0.03429530837794542	0.03517947579749092	-0.006248153655050603	0.13443268768396754	-0.025978540667918437	-0.08501255036796423	0.0037692405632925308	-0.0736921025754543	-0.06289785198696601	-0.0014653366096985532	0.02344388579585699	0.0009376562299880375	0.024377053597058884	0.11990854571863985	-0.1014238254502633	-0.14153782793278313	0.03242263010665991	-0.028317233062359004	-0.09635931146761112	-0.098462550287852	0.018580636543763074	-0.03468532037957686	-0.04741442394122619
A145|20.0_M12_1829001	0.04378408080653151	-0.10387270132728971	-0.01990766167879865	0.02353781857361803	0.0014174634436462108	-0.009650352438088233	0.004128569503569712	-0.0060127751142105	-0.05900034165515086	0.011650197836638676	0.014501906036084644	0.003379329763640637	0.003740796324215645	-0.010606084367705576	-0.025141941053790723	0.022723820020500884	-0.01063732283892882	0.1203553980074043	-0.010809487341144286	0.0008276843931861455	0.001147320003415303	0.041874252267203316	-0.007206070716083424	-0.01574384128250239	0.014090016220623447	-0.017941487981039672	-0.012939995345397803	-0.017011180450917984	-0.02244568672518288	0.04009559285095865	-0.03217460680460332	0.0032884819465408555	-0.007977944167645412	-0.009308952955039862	0.026965510763981293	-0.1315655860772399	-0.0017835114505836414	0.005917626240522833	-0.007057606422091189	-0.05249416676508506	0.017991061686379872	0.028493205147549605	0.06822940467048522	0.007692381317961905	0.08254046790267444	0.06493180869490045	-0.051383028724358015	0.014287831252897093	-0.0018152406329384196
A155|0.02_I05_1829001	-0.003318015762192039	-0.012771120862828389	-0.010769537770559445	-0.014081537371011477	0.019211575355807725	0.0009631453941890966	-0.0006192306065416209	-0.003435027930425938	0.02758894618819724	0.1722330993270461	0.03551871674139084	-0.023288727716853974	-0.12539975266716585	0.00834652124307933	0.03746330098646433	-0.021266655562313663	-0.10045804011232712	0.06138934664151707	0.016658155469981006	0.013554096881619015	0.015672392108239494	-0.10085452288616756	0.02587651164545801	-0.03756726126897417	-0.0340294517201829	0.001471108995596937	-0.03725130605123045	0.005141796660621423	-0.020338815047729386	-0.003474547147902629	-0.030705907065085303	0.11479593925040965	-0.022525633606673257	0.08156165558979633	-0.053349857703401476	-0.018115540404985475	0.00970462806698591	-0.0244729704353569	-0.0010392957517301182	-0.02414145485467395	0.008724329794588592	0.06457342940586319	0.0052523006623067525	-0.008309086997671855	-0.04168244125064269	0.01087755284340236	-0.015602465205897698	-0.025859693148580803	-0.014988545515836754
A155|0.02_P14_1829018	0.022421625219115948	0.00035961277447638107	-0.005235015245264485	0.000238158044051473	0.0022060560251762618	-0.00010343038998819609	-0.0030046456964513135	-0.10963769310496962	-0.00777054153505885	0.007154970048590781	-0.03461143197365263	-0.014986237394728485	0.026969747588331927	0.0010375359186922395	-0.018185825981708953	0.02281162551813276	-0.022563124262980266	0.003508373942232912	-0.0017290575936358965	0.10419718355266994	-0.014407759045913154	-0.021551898965518068	0.06496741232178233	-0.08031357590947677	-0.18608849903118485	-0.011932800492119644	0.006230626807254003	0.013066691402763397	-0.003009860352928717	-0.07394893804813563	0.021364167821642577	0.020516342546071653	0.04847182181133303	-0.011471286197861807	0.0028922536747844063	-0.006632387616153423	0.03490957171565057	-0.0214676638611227	0.048719000669004364	0.011084772073763849	0.05888665556161754	0.00782023571902557	0.051879414667658996	-0.07375727693648493	-0.10600427898852888	-0.06365604904013894	-0.009610018108876628	-0.03777477691869319	-0.13831760410032762
A155|0.2_A02_1829018	0.007646649836657637	-0.01271425653391367	-0.0018867477297274116	-0.004220590935319346	0.016821740903429583	0.0010241726851987765	0.10885676324268267	0.03448623281579705	0.03375186057619506	0.01159326900907165	0.033710534893800825	-0.005429241306197485	-0.012151543914328933	0.011678326477304934	-0.03864237405976084	-0.010604705374168022	0.022228769225585143	0.03675103135540564	0.07682609063112023	-0.05313418357738131	0.01921220214929549	0.017333393955087484	0.06144916040687454	0.06673559669979723	-0.05746396750712868	-0.005054689085149278	-0.0031790281991922464	-0.10781619400671083	-0.09205704896017797	-0.07313467917151617	-0.010899915522475212	-0.02273984666958767	-0.003956504257428439	0.06335833153620318	0.09536316851092352	0.05311567874262785	0.029240612710229485	-0.10059618058538544	-0.03494611513344481	-0.08889338186382995	0.010161549392347813	0.06317639745563042	-0.005270026390303051	0.03085902437581478	0.06333584741664045	0.014814383226712746	-0.05419946547313981	0.04507284538118811	0.004631095971535909
A155|0.2_A03_1829001	-0.08464026157756288	-0.04876622291328969	-0.0740478946474068	-0.09116785448460563	-0.022257036087375615	-0.053902406501302486	-0.010164256639217106	-0.09447751547281558	-0.049569848394367566	0.2319363927748761	0.03914555915905665	0.028445694726599524	0.0422957279055618	-0.022928846710236872	0.09447388431320713	0.0021363537242610198	-0.11266915062103561	0.14700218623367806	-0.12379084985892008	0.016199192490190972	-0.004300877379227255	-0.14379408490132842	-0.03520801188038608	-0.08875645510941649	0.08803906491233349	-0.005217089657028884	0.0024643132750925556	0.08566499491264101	-0.08357619467453803	0.24555295756460838	0.09371799052935975	0.0014723975804189493	-0.0645558132258568	-0.015546229380083043	-0.14947140256642755	0.0403756572432214	-0.044202354312949166	0.06676869022957643	-0.01258233626580807	0.0209503996978041	-0.08708070903080767	-0.07629860317158677	-0.02899881649156283	-0.0842660021496745	-0.04021902710458253	-0.006841470220627255	-0.029091679276000537	-0.058455457601727906	-0.10113081162415521
A155|2.0_I23_1829018	0.03773854830274037	0.028497261623645742	-0.023128348460715098	-0.005672598307016274	0.006402636801101036	0.034932142092426705	-0.002222227063280291	0.04714189935408952	0.00448470466560319	-0.010691806397161996	0.04211596773361803	0.008670870507728079	0.058842800081995494	0.008392692554154174	-0.014940619504863889	-0.04028223073086379	0.020157245156792625	0.01351305393601282	0.00552257582329535	0.0069690040954967225	0.008166749458680553	0.05360619066853117	0.016763181168167274	-0.003267028926588089	-0.016632443098044458	-0.005308409204420161	0.040521129958800584	0.020420398412800633	0.044119370336849095	-0.1342799954320929	-0.04699136574903712	0.021781722659021452	-0.0033014872238360526	-0.032968764771476144	0.023810744693957553	-0.02561873582561458	0.025307597634862344	-0.0063912030037986955	-0.010811371860670493	-0.030182181303025468	0.0030227906501978374	0.054633516474323573	-0.005687248858217919	0.031058916289181004	0.054353497984274524	0.03096688763655303	-0.02707089041492239	0.009382813625394365	0.007256641550885595
A155|2.0_P03_1829001	0.061652726703644634	0.2513412323558426	0.06687079514349858	0.06485677973916681	-0.04967029822887076	-0.05758118449895086	-0.0745783303211936	-0.1085390010834166	0.41937207633584683	-0.19329499139231454	0.07582656498064139	-0.019387747587661708	0.178246143212188	0.008502688744112419	-0.08790245404138608	0.011560165423933011	0.05711040562608727	0.21039021315621853	-0.011973230203705776	0.007962065868960089	-0.044626569177791744	-0.10381372724954	0.12889190166218067	-0.00438709010779198	-0.1527988780840701	0.13530767986248693	-0.03959525669202493	-0.009192762362033813	0.0416222678328525	-0.03221127965855286	-0.03978343239659449	-0.11371842235047414	0.08738545886785531	0.07948802676850975	-0.0009143518600564504	-0.032132933038727385	0.04136164288216482	-0.05067512736479024	0.10715434898293574	0.08695821291899924	0.025443658529134217	0.15797873610811997	0.0017116459138848406	0.15604632549556396	0.034909110175586844	-0.1551485285756759	0.13299775799198665	-0.025806187471548503	-0.08644414931104799
A155|20.0_C14_1829018	0.0008971317334987017	0.12534318854946347	0.029565940284925207	-0.10660180142512843	-0.007608080951302665	0.0021810387818692045	0.0064156964124757465	-0.004638684326023934	0.0593025877542378	0.0012929303275459603	0.11964281367073981	-0.1758033827972164	-0.07276688666229525	0.025424486983573996	-0.028060224477955337	-0.06638348519850379	0.0463268149926811	0.02472813699570403	0.03060727153988335	-0.08722203083691404	0.00459797439878136	0.010284864638797742	0.11005311406718865	0.07599157211615765	-0.11054436974449156	0.0638647125224322	0.01947087696095573	-0.053281467152705875	0.0985350514093919	-0.06633746375933469	-0.04259145925904878	0.017342060347339927	0.0046257635102782135	0.09773280395837092	0.10758452557546022	0.0025473079157030676	0.010934951789324465	-0.12575069890880203	0.05039814574426893	-0.018873450884050458	0.04321800287691957	0.06560714488811259	-0.08390010748729493	0.0952575719883415	-0.0001521174989141949	-0.006829100275654254	0.06299690083195464	-0.05717102890967499	-0.026696589096837614
A155|20.0_J17_1829001	0.019634627360664902	-0.017955900121265078	0.07040641708676498	-0.04726776531583754	0.004411074859060393	-1.130509162872162e-05	0.007854927047272253	-0.0009874316527155869	-0.02442182598458681	0.03393302799418496	-0.004444490877303198	-0.054693610477493215	-0.058955580135466645	-0.004435975367245298	0.021988226283510492	-0.007993709355659684	-0.08870114155907777	-0.06037825195846591	-0.008737226902428674	-0.006112934197432529	0.007886441861992652	-0.04827098172694155	-0.02756061098925272	-0.007720412008823979	0.0721898325993261	0.004339069845598342	0.003827276443888139	0.0120065164581874	0.007198157282768625	0.0006129967611407938	-0.004464537338559282	0.03939793535171654	-0.0033541585033247667	0.0054155893455329895	-0.016857400171057746	-0.012077795085625287	0.020850181973253834	0.0019691508030889593	0.027147178836463004	-0.007064476978305978	0.05739644309275915	0.062461382562543855	0.04106430099595082	0.07401126445108563	-0.012553854464522063	0.009624143398124785	0.03378880784722943	0.026825062668655614	-0.013603633855400532
A162|0.02_K05_1829019	-0.12053078450425858	-0.33855601996075313	-0.3215973984633183	-0.3488047254478951	0.038394107624852625	0.01727542807186988	0.04807013560329204	0.012153220318179114	-0.07086716634473744	0.08097049427900671	-0.06962872428804606	-0.05295771795165749	-0.5271508921231047	0.00016007265285727934	0.24063620981203312	-0.024274683503250127	-0.15357510005386682	-0.0019000164069107872	-0.03198888037469755	0.029735105052118183	0.005727225087238233	-0.0027119200076802796	0.05593841369302294	-0.006153518942293268	0.035216377663704335	-0.03763905070367801	0.04758181989918342	0.00546586853768305	0.012627985636736616	0.06357218464883696	0.05101342455634039	-0.01206567885769555	0.045452792498257844	0.03463017809493768	0.02470121431609773	0.0746542521413715	-0.08022116622083553	-0.06657679337940875	-0.02070139250860714	-0.01718694797666065	0.007673398861343661	-0.011778651472465151	0.0025828756912200657	-0.012572387393702589	-0.0020492225041044976	-0.04529007713442296	-0.018618704949378173	-0.008693100563917366	-0.02275469250994641
A162|0.02_O17_1829002	-0.017469580601524703	-0.08069251422712082	8.877923529582166e-05	-0.01866944528665837	0.023522674069818533	0.0030677388761138347	-0.011954980917341151	0.003697708230324559	-0.04469068323624284	-0.16805435474020688	0.020130974686837777	0.01423380659805007	-0.017433243390269304	-0.0026153176060808025	-0.08840040627573684	0.11775042139330805	0.12420497873403291	0.010129565644611593	0.0012895958693109888	-0.00515691479139202	0.0016684915844583509	0.17449314497065715	-0.11068567215746072	0.03545458080079844	0.16185040385423966	-0.007095049808543141	-0.037050455285526834	0.017375055179709276	-0.027477879153747775	0.038488931994000386	0.0011610086283863619	-0.08850026749354256	0.04340466640693996	-0.21114565751647738	0.09687159547645707	0.1116837514589753	0.02657789184822379	0.0461194731175637	-0.0003849909884844349	-0.003387487456707472	-0.032079798557950956	-0.07107473250742202	-0.03715306615776359	-0.019925129631869765	0.10940395564395194	0.04670899820560065	0.12972169634100827	-0.0026719299861673873	0.13768047516605442
A162|0.2_E21_1829019	-0.03685147330818561	0.005886992436114735	-0.048255938154891154	0.018574675688303177	-0.01339488535331626	-0.028859896895369802	-0.010369103967717341	0.006817477971040264	-0.0032859351296190553	0.006374983809307455	0.006657905818837462	0.09742180626594998	0.03494680214247836	-0.0025545990751540126	-0.001849290702586548	0.04276381999993373	-0.00787295189756193	0.020218501377971376	-0.009393239815968901	0.009287790239737914	0.006940204695295965	0.001711992519275285	-0.004417573746134107	-0.005376023778377453	0.002523121068983447	0.00023426566211376398	0.06817406015104482	0.08652132371402432	-0.09405974805475603	0.06884443884833602	0.009680456299168971	-0.00991718471167835	-0.019130613845871003	-0.031343412956742034	-0.01919914594180816	0.0035281690508497943	-0.05015998699343471	0.03636825256962767	0.053402891375800454	0.07357280225721319	0.016860258221182645	0.046629202866707575	-0.008437315254506528	0.016122962531027962	0.0044087247880506	-0.0628743301205309	0.07578837803937016	-0.0037725527547670668	0.000672536087570591
A162|0.2_O14_1829002	0.009431359987595811	0.009315172898695379	-0.05935046232168428	0.05146664619322017	-0.011625732274013645	-0.016270250021061278	-0.002708300848709322	-0.02581159282429496	0.010103456163416902	0.006923422381520994	-0.027965862570443256	0.004853125703814354	0.05423464096277131	-0.0029842308552422148	-0.0138101112563426	-0.0028164523376682515	-0.060251227078954445	-0.008077543311388657	-0.01588743819427041	-0.0033109376528004386	-0.003039780561880645	-0.10913689727353806	0.024484730506137975	-0.01356638204776306	-0.043667671543839326	-0.003631163091937728	0.006037008716654746	0.04143410031657435	-0.01654845153878237	-0.01995287932276113	-0.0341128189500538	0.03123121143624863	-0.01462251584396701	0.06045008688892545	-0.06208044276904673	-0.0019714011635145745	0.02979285533161724	-0.01150283917030176	0.01505558318225697	0.03909564784932107	0.06535006630307028	0.08301089351745172	0.1385695676521338	-0.024807939142665325	-0.004377916135745952	-0.029933412703165907	-0.02609143965174937	-0.002345549772690886	-0.028159184580953178
A162|2.0_H21_1829002	-0.061095311000837316	-0.03417889669881041	0.0006569184834723796	-0.07983436692801882	-0.01973205136892206	-0.03506110189637365	-0.05259795472647841	-0.0332669254587441	-0.06156647167121382	0.07848830623733472	-0.07298024171217604	0.03881954730539405	0.10388834429237293	-0.022784506622907846	-0.064039108781235	0.15086321189797358	-0.08821702865168982	0.015051500204349644	-0.07011915013585188	0.0037380154869978144	-0.01960079985728415	-0.1381763028664039	-0.08369200195809923	-0.044667463923591666	0.1435275122073536	-0.022908705646131233	-0.05234033377268424	0.017450440390900823	-0.00444580397260419	0.13613921534010043	-0.0016190823697979084	-0.06404791478980798	-0.011279041837685133	-0.05153251146451093	-0.04434777721291691	0.014998748956938646	-0.05831902312082338	-0.026725600025964857	0.08828174571422931	0.062345332940350995	0.00529461312895918	0.03265584782282027	-0.030327672714443143	-0.010462798559642605	0.08261262934703734	-0.06519829414012973	0.08674005917929611	-0.061503958307962986	0.0027998466027487345
A162|2.0_P22_1829019	0.08060797416559728	0.017246828286067606	0.034771405273118394	-0.013352786381652493	0.009534160510791478	0.049226243584448326	0.15286049058534873	0.034049029148863874	0.0032856474728036322	-0.0019433313171133837	0.07397171659933388	0.013962368639935385	-0.027629813035750406	0.04426257360112701	-0.00391437097905839	-0.010852094035341264	-0.012261517525263554	-0.012610632774550823	0.03498019620732251	-0.015440417706378051	0.022229621145361797	0.00430059151558565	-0.06441963718553761	0.018625038896732338	0.09222038714828618	0.0014230011500352968	0.013070388590794568	-0.10198310965974011	0.09314609590205025	0.0043908303834115925	0.026859253137053396	0.033607790553950634	-0.019831103638309533	0.025269336644684726	-0.11089270242847646	-0.01549550474917566	0.05985994963140484	-0.026799803676350376	0.009958543218700822	-0.015362550266604158	0.04948968534899645	0.07352145164620594	0.08709052022522867	0.0033979060671111005	-0.026386063131591364	-0.0058439657653514	-0.08084818967138935	0.042777724397207895	-0.03863172852198221
A162|20.0_B09_1829002	0.05344916729801519	0.02237880323424174	0.06039203009922256	-0.0332007259882372	0.016133497125304264	0.04506187882687426	0.05435002193891719	0.10278322179610111	0.039481498077609645	-0.010447707981503629	0.059563127904105895	-0.11107220444574661	-0.13363201986261952	0.035588020724825226	-0.00959111240635288	-0.09339513583113468	0.02623015395377487	0.02924930073846843	0.11427247536462254	-0.019124782783014105	0.03363548640675826	0.15916072219539057	0.0682665391664195	0.03396210707658226	-0.08200834291211612	-0.00011803473196919656	0.05577183518946133	0.018053608690253964	-0.02668668453376488	-0.06858055132153762	-0.06330850297424234	0.03221100499717483	-0.06535119624275787	0.17277168898677892	0.09624692271094576	0.12005716315701803	0.004115784563568203	-0.020129904797667186	-0.028422651029697543	-0.10205062464210063	0.003600333174819781	0.00555611564916747	-0.013430983819526676	0.0008747684644851983	-0.027112627839323555	0.12384468587266234	0.0015055987105457302	0.040843756989218855	0.0075369353126929495
A162|20.0_C13_1829019	0.051536957012095375	0.0027674482648266663	0.053856491237579074	0.03139088132324297	0.016562723325607126	0.0122854416088152	0.031500780838577935	0.07979788305742364	0.00360494219115437	0.005425835661836187	0.03788399162559469	-0.06749351460591224	-0.07003134369789354	0.011979695802318252	-0.003071303082420429	-0.022924636915773955	-0.014963389510958103	0.011587143720560078	0.013873214563398129	-0.06466763270501696	0.00016662941827137734	0.01349999402027896	0.05085860170601114	0.04809181263650286	-0.053645632730816795	0.023356657711988915	-0.04404748570779041	-0.11022709921111917	-0.02944650165008078	-0.10935286295176494	-0.018008639278441485	3.671704244639917e-05	0.031148661269462585	0.13672799435865257	0.05484455958737655	0.0074695585488485094	0.045413320349801944	-0.034677443862239254	-0.007400963441439368	-0.08845735161654777	0.05769857033302317	0.07317138078430951	0.04387919608487734	0.06798266665329489	0.10239416180823169	0.023293438659569066	-0.007916695159887743	0.033021461804859126	0.07809585071881289
A164|0.02_C21_1829020	-0.015329656902973054	-0.01634507577900335	-0.030220710140108742	-0.01026907428661894	-0.009370018686215925	-0.015926729487202	-0.030942617803692507	-0.0657859485700159	-0.005105868781597189	-0.0018976797519476563	-0.08110341764175708	0.08043337617387802	0.09682394346304735	-0.01284697376361238	-0.02042585034408889	0.12366949616878575	-0.054049310374816084	0.011907305885126118	-0.005936379111753987	0.03434579647337921	-0.0026528780011056408	-0.007824089318356597	-0.03489686434787542	-0.022601492020176667	0.04711880742549557	-0.007933105944151586	-0.07353863685867038	-0.008681887437099522	-0.06455901131896868	0.11005254530169861	0.006633410130618023	-0.01104886090597379	0.021545152385714084	-0.0904047119375822	-0.027757749206824445	0.014503668996942998	-0.019397361385017464	-0.10971024875004176	0.03643585071424715	0.07855711116648756	-0.0356555840883751	-0.1146487056102996	-0.021881976538183467	0.013411149387510202	-0.037154432004947335	-0.06975457637786214	-0.03622017825700524	-0.05707904873341446	0.013633095517263855
A164|0.02_H16_1829003	0.07845569817380282	0.028578707506173584	0.031843243463686166	0.0517400464170803	0.019179751019572977	0.006364065296339122	0.0009256723730282079	0.04629375312685241	-0.013275734560295405	-0.1200504758417093	0.029203403285992524	-0.022465561989739702	-0.07441484682638588	0.025752960380010126	0.02593534944064968	-0.04530333073890225	0.002761622011423437	-0.10605074219489	-0.1068293040098092	0.011688049470861883	-0.005399782670265904	-0.10051603833256459	0.009747229346104891	-0.04730930359092858	-0.016454891213935507	0.04861793692134736	0.0018495472411048097	-0.02393754809784121	0.11939927090203872	0.014740110994242772	0.012979601465690216	-0.00034237493601990687	0.07496745510456271	0.09601420663143279	0.0008971352366096141	-0.15533298095476908	0.05845492922431794	-0.08216461705944406	-0.013835749242816386	-0.025365380387894376	0.0473196206197658	0.06759932743329433	0.06510936208074825	0.008808462191463473	-0.03255587456375919	-0.04395939540528454	-0.015599536746866316	-0.050802902042512005	-0.011888003235537126
A164|0.2_D04_1829003	-0.053501683389852395	-0.015217028837958668	-0.05701639291150562	0.03782657441817816	-0.048132078063682804	-0.03519955159337959	-0.026594898721633897	-0.014241177751988687	0.010715083952047316	0.18073725343747227	-0.11950096550350525	0.06580928491094296	0.24228968282040764	-0.02633739683687955	-0.006201831027613486	0.1272484055446591	0.009763045533787928	0.05353125164263911	-0.060000514046145426	0.001601727381005058	-0.008287889578285051	-0.1349535304393203	0.02304233471494127	-0.03588863475388471	-0.029846965070142617	-0.05053486071307017	0.010320508675184359	0.058465034362284674	0.004718485606820977	0.18223590346626406	0.008164711829987348	-0.06575386199699856	-0.06108843770657313	-0.17449659880730686	-0.06316334001278248	0.24847764671436595	-0.06774776754808742	-0.017270063685117742	0.0033447163991220386	0.07379232734887975	-0.051858305719740705	-0.04492102705042611	-0.0821468134908509	-0.01160078914240692	0.024304473996627107	-0.11629093861755913	-0.031632227884522135	-0.014584243320199503	0.002824748324036952
A164|0.2_O04_1829020	-0.0015454522454810826	0.012343558722946124	0.08909724431439647	0.005077691890395641	-0.011393717050715707	-0.021845035099484655	-0.033970930383560666	-0.06639106461738054	0.01903116923913256	0.014580110935537405	-0.010417386165647469	0.055990956668470426	0.15378728711203837	-0.011560793548796189	-0.03251516008244698	0.058032600322451944	0.0037103589550359084	0.005232710763681425	-0.008841176754275426	-0.024946145542247167	-0.001979162914830676	0.005275541560896879	0.021912211810676485	0.01448500964723376	-0.05878352325543912	0.0021458025257435343	0.033055721191049825	0.05561497045547492	-0.009563154077718794	-0.003479195008093905	-0.0309376198300631	-0.03391832572634018	-0.040551125249967734	-0.10121899405420504	0.025530562127490664	0.02386681365905763	-0.03628615671907531	0.024731559984608797	0.05233401702633467	0.048047064114216886	-0.010347953856114755	-0.014317545516174701	-0.039495234709113536	-0.08227455976435794	-0.039208586567126336	-0.019713714638805946	0.022562125341496486	-0.030575486084431336	-0.03232704517423873
A164|2.0_E19_1829020	-0.024890323875539466	-0.04536880629523604	-0.04280636643056579	0.005212131573780865	-0.00338019208968085	0.005973352883391209	-0.004091680827750077	-0.032300654119175376	-0.00821856025563894	0.024667664276560475	0.01883025808978528	0.025498374163696935	-0.038087835426319216	-0.00219046291531394	0.017507842077958524	0.0022119178097903536	-0.11914491913986172	0.0036770641809891202	-0.009183788660945769	0.08229063788757263	-0.011650666319920885	-0.008718042185646313	-0.0363441588584848	-0.05051705692879202	0.004620912874015559	-0.010751594336903036	0.03480951900708257	-0.013517293606465142	-0.01730657463751406	0.14848396279607035	0.021226094902355108	0.02239599383082691	0.008880382491900263	0.059489377110543806	-0.09973518592725586	-0.03142521149726102	-0.003263803746489602	-0.061081586856105374	-0.06631259924015598	-0.07422295465594392	0.04010115707926398	-0.09268322942250484	-0.014686571080360755	0.002008456683134985	-0.05363256458984683	-0.02849418728872427	-0.02476356548443348	-0.0173007054014519	-0.06150591150314266
A164|2.0_I24_1829003	0.009034320322751643	0.015946818266645624	-0.07821264125303584	0.17001303283529867	0.013400932582413538	-0.019043686636897567	-0.0027391010689306605	-0.017854052991991776	0.011329505118023941	-0.0503312081173061	-0.048306194557651616	-0.05261229226073638	-0.06249863253142196	-0.019301633887479408	-0.001983589369193184	-0.05864819984027847	0.04414194410605993	-0.10513782496187021	-0.005238935803908162	-0.002565126696482456	-0.0072707845728650355	0.01752804958081275	0.004680346494989718	0.006028320022962108	-0.02167307241690497	0.0479592992457164	0.00024245064544464734	0.004155699982566596	-0.09499742394959476	-0.033549002780542625	0.035414276666818734	-0.018578074574921055	0.06943487809635662	0.008871430505566158	0.008522674204595793	-0.027120425247454005	0.09301947549529777	-0.03885895714580695	-0.004484600825646168	-0.023054486704691124	0.049544138391156234	0.040443831076041104	0.0021244504853477064	0.0592971344895914	-0.0771112809735055	0.050089512360695865	-0.04203808840623635	-0.03153974518201183	-0.11842158909516548
A164|20.0_F19_1829020	0.024034363247794066	0.011600961856846115	0.005423072729223821	0.06575176113839787	-0.019377457191712633	0.0014556828073573613	0.009576399553289427	-0.03605909368210175	0.009041591100583446	0.009148028099404126	0.02741949277389577	-0.012951154173167723	0.13251865328884982	-0.004698996730613886	-0.013724074469314701	-0.02272606457278037	0.07634536848118473	0.02709586926065166	0.015117478662155404	-0.09219325255258004	0.00018312037214639199	0.010513095463493993	0.028747362241059726	0.05997752730297709	-0.041426344943662374	-0.03634893254951049	0.003730470458901125	0.010546713983484501	0.09687394760668688	0.005561929719507641	-0.009836017241251771	0.03671968089104133	-0.02098135110214061	0.017372334191792016	0.06696187059975128	0.03046966616250746	-0.005838445139194515	0.022843757254391306	-0.10497245079589557	-0.08250427450607378	0.006014929999464069	-0.09001270094327019	0.01081019498776814	-0.08897282806082907	0.010046442962039603	0.04539107350541988	-0.05582148092174	0.049424501339834226	0.08200578888200935
A164|20.0_H09_1829003	-0.009213051957718488	-0.011279190435223185	0.03381018015116721	0.030982896518721104	-0.0756987091306691	-0.033150780552364534	0.0008627870030029627	-0.04142749735715795	0.023659580009142644	0.10897527453175743	-0.07879208494132112	0.04575912246605185	0.04345811890674578	-0.01140598371064483	0.003985907974539488	0.04116047813336876	-0.003471557749175014	0.005309061597802145	-0.030374081062764346	-0.004376598910879381	-0.019943682188323097	-0.008426847716426239	0.0414031017045452	0.01366998833169486	-0.046315003796568166	-0.02070837543400733	0.06451872800878072	0.1929319736876859	0.024303909724800676	-0.0183068503314181	0.016731480274398358	0.046505057914182024	0.06450469804037107	0.005229339993854276	-0.05321101328106784	-0.18702014311485032	0.030698127007406484	-0.009109804414976885	-0.0486276432600411	-0.0029013879083328864	-0.06879466755729069	-0.11195147324956078	0.05068534558846194	-0.02511887155046766	0.013302698960557024	-0.016426468146249262	0.0005785594433886376	0.020538100503581763	0.08636824480035854
A1755|0.02_A14_1829001	0.021856437848416066	0.02419741946581394	-0.003932229506758089	-0.008667715917349161	0.002292597946307262	-0.03884601506611007	-0.0423485638829125	-0.06364672253234316	-0.03234016800822628	-0.11287120601268111	0.015690851713562548	0.08811894465988956	0.0920985903413033	-0.015419749889179879	-0.027694457100996495	-0.0003551473236659275	-0.013708610110732045	-0.15730999585770505	0.007794895969625348	-0.0029065780616321923	0.0010510383263179351	-0.05849181645512305	-0.07641830103581232	-0.01316840128791899	0.0908583001241412	0.028992224531643518	-0.035542849473460675	-0.025542421678104832	0.00011490436008287919	-0.015147835934642306	-0.0872510814991535	0.004355927483253974	-0.11226427091551672	0.002290996517268662	-0.02908914633162485	-0.04764165896826883	-0.0031338409040515547	-0.07201848867483313	0.07962440366032786	-0.014409060699525467	0.12434252823667247	0.15603987669500852	0.2111087655950915	-0.038100457837373036	-0.1569320369900962	-0.05380888541557488	-0.08605719466667233	0.05133871145764085	-0.03439322984707813
A1755|0.02_E10_1829018	0.009995619457990657	-2.4537636232835336e-05	-0.013882801860327532	-0.008212307041243205	0.00791029238494037	0.032709827319430146	0.009638445812013785	-0.006901305793838741	0.01799727330095041	0.005907205865926024	0.041928232932635034	-0.06855795449645385	-0.10753753274055167	0.011848396977303749	0.0027278819197323056	-0.0352931245075534	-0.0054620926850986184	0.01913135995287857	-0.002311360665641915	-0.07212757578384532	0.003495830257801147	0.01823053062778035	0.042446092267519664	0.05790739649190968	-0.015279785006307667	-0.003398604391572413	0.027499973500232255	0.014393068576595613	0.054576187144986466	-0.11836282587577784	0.02767699117319017	0.042776486760581545	0.01737275293696794	0.10714240535948705	-0.006829537583345535	-0.0033821070885245996	0.09053663114539923	0.02088282509418765	-0.021556243349270643	-0.07043977404459761	0.04749863692282741	0.062373787359949806	0.04066530151383674	-0.025663999031371065	-0.00147791538612968	0.06756083510973465	-0.02586493761257469	0.016932681191176913	-0.014085096143833908
A1755|0.2_D11_1829018	-0.008963027643042687	-0.005825677017455955	0.030791679550673967	0.0480606039392556	-0.026046409101954687	-0.02238228024950667	0.0034745763339923408	-0.0016095189230871387	0.0077050931710988535	0.025396323123406006	-0.030206538286515427	-0.008715458806985099	0.07462847809106166	-0.00589473946764843	-0.024851650412242993	0.03827753238151699	0.02232722092827577	0.013563419159417778	0.0026828678027153163	-0.050333021592031346	-0.006299560548574792	0.0002155655183057048	0.08979391767077427	0.023765729958140275	-0.10833395268963864	-0.008918258092886988	-0.025110651180378668	-0.005419107360187803	-0.015281373163452128	0.04327832784085128	0.024515944747676433	-0.007844195055912107	0.0002958623355068246	0.0059452919810288885	0.028803068187051195	0.05023485098840186	0.00911434266762945	-0.002138542994996606	-0.0016108939590513405	0.0033375003455990426	-0.03711515189077341	-0.05262235282804495	0.023718390570591552	-0.003244848864980665	0.07184424196897565	0.00322719031339197	-0.005015843817508081	0.0090144973903456	-0.01042981489679179
A1755|0.2_L10_1829001	0.008325411126806959	0.03488983822826647	0.07725055471964548	-0.043755611481375634	0.000469224308473265	0.017408710236796188	-0.002057029934303678	-0.002388912574659119	0.004037098575037035	0.0051724991399793585	0.0062012076058939325	-0.04069211184167032	-0.0025828490385934044	0.0008324677223505716	0.003009732965818912	-0.028454068620058837	0.01626178357661856	-0.07154983407906396	0.021323920278925212	-0.006329548911677807	-0.006561977418139978	0.015285538932160336	-0.0002829614391882118	0.029420680391933213	-0.028555566199012006	0.007477397740118186	0.0030880157596042124	0.005051118585307379	0.09817074447811935	-0.07774955872433276	-0.014578922707770892	-0.0011027760708804957	-0.008712191685424031	0.029855753405390262	0.022547373962667316	-0.031395249411657555	0.0016629998133866897	-0.0598257163546384	-0.0066386145256022155	-0.02496913504315118	0.0012270953203772361	0.030500785666328967	0.02072288597704397	0.03752039095899429	-0.04222738655112662	-0.022700384409155894	0.02711530444382354	0.027948134996289092	-0.009796089736099522
A1755|2.0_F03_1829001	-0.014304869487508642	-0.012614011625405652	0.09760281843742913	-0.05954829491038327	0.0026228922637883123	0.018403505263188485	-0.007513489666221118	-0.001396375297042618	-0.10797573425148072	-0.1845097319444794	-0.05591081678111637	0.027106450822856232	-0.00510827219925325	-0.005044269300836346	0.052106306464637875	-0.05319012059730899	0.006972367211410757	-0.18995788526373686	-0.06304369018254707	-0.0011873987619903659	0.01720443735578793	-0.011954526064708315	-0.06707023916439903	-0.003990346547609547	0.08685010587572672	-0.029514719020790448	0.061760086558885485	0.04852125873297686	-0.08455740326706118	0.01373392353722891	0.06580969423351074	0.0036198661413616162	-0.007821730253867454	-0.10933391857823987	-0.07325391870005107	-0.16165955498099466	-0.006180454623340825	-0.07542737287859858	0.011426524622151324	-0.03353413183111181	0.06723915316827989	0.06867086105030396	0.09008988886168534	-0.009313669704564154	0.019357061772464712	-0.07385383453654476	0.058630011402073134	0.1842926783012745	0.059410083420582016
A1755|2.0_P01_1829018	-0.03066629804470755	-0.0094762369227962	-0.017620774876417666	0.11639404381446106	-0.10537155279511848	-0.09792881618741538	-0.10963944607656761	-0.22656747658328386	-0.0010283224087528353	0.0928103940432411	-0.143996141509058	0.16167736016438383	0.2722304840700457	-0.0708912087984827	-0.022801792736163284	0.14831452514078736	-0.11428895522147892	0.04787011042133238	-0.002498487975751029	0.017908709218430352	-0.0308403927196986	-0.0015670876238113585	-0.05509044662137824	-0.012656160811563039	0.025173475334289375	-0.047817085543929216	0.02125626974521022	0.2038622437670019	-0.16328921786150596	0.29640708910369673	0.034392476948510886	-0.06397836948986696	0.0035241477527941933	-0.22219176477817076	-0.1357722457046987	0.08393819512911882	-0.015914306414460566	0.10734846638207629	0.0068761578474478835	0.09890164885097663	-0.07175792181431251	-0.09591718920675485	0.011790952151241707	-0.11669116604077423	-0.027385638868454965	-0.004360125244345814	-0.03799306367696137	-0.06107228569322909	-0.016142718792356237
A1755|20.0_D09_1829001	0.07441338681694487	-0.12529545098590333	-0.02600135370597989	0.122941869964863	0.04959334195593482	0.05607496191490058	0.05048318084104947	0.027428256932048922	-0.08322058436409194	0.028915296027065496	-0.00882305667251293	0.0051104314718039	-0.13625307428103628	-0.005182007428543661	0.03156606778199561	-0.10235320792097313	-0.01949321989345737	0.02710015074828881	0.20182327267286304	-0.03096763876316988	0.019572707327436947	0.1737368144968035	0.001274612734630698	0.09798945393948924	0.03647405593899655	-0.02788010013046488	0.051906732374134124	-0.011827116830385731	-0.05634256480087918	-0.16468382371810497	-0.007987403868114529	0.0887739331396925	0.023864350435369275	0.10602612404054412	0.031128497802765387	0.1132139928880459	0.05250374433132843	0.01869783823983534	-0.138753569891162	-0.28071069572779084	0.026353520671670516	0.07384049253887848	0.03842458678222205	0.05910416528829454	0.2100831181378945	0.2813254106429869	-0.17226311440146036	0.2766225195361272	0.1459699342844359
A1755|20.0_L22_1829018	0.008812422663220132	-0.1002821130152613	-0.021685182814749848	0.0019314932644250993	0.01628941263238362	0.02557547231162835	0.015208499857187141	0.009704055845540849	9.360253199736102e-05	0.05355769143387806	-0.0014326635761101048	-0.007833545531403141	-0.0502937434009062	-0.006078191300580377	0.0025678697163352415	0.016547265983598125	-0.0025691980025659977	0.041088294365459244	0.018786133274210692	-0.03693389961679916	0.002334548442557663	0.004669467816454387	0.03711454190366842	0.03458138038634889	-0.04276750040278121	-0.012304276537587644	-0.05239367444878332	-0.1027625363636997	0.008117083927028368	-0.06003604566176357	-0.01490977485771161	0.027135068023652897	-0.0028238595389602494	0.06944152851353719	0.01474020453947017	0.05999961420545569	0.026501800600843173	0.08630267306228834	-0.03634836098664118	-0.05970006696868707	0.0028839642000614285	-0.0014095000549874115	0.06935791231383892	0.017347354064570886	0.04196913815179021	0.056546924555045286	-0.04926446545916613	0.11624984109328496	0.030676232349988924
A1784|0.02_E06_1829019	0.04139433751178234	0.008840788214150852	-0.02452556063726319	0.035339121031363496	0.034265339675437684	0.026703059191152456	0.05064925977588042	-0.003340782875314474	-0.0011655310376513794	-0.006408426266929751	0.03907344929261308	-0.0611670792322212	-0.03854499465762806	0.00547538537929157	0.004010899275707885	-0.025539425856304976	-0.02262257252353206	0.003577900327486949	0.005989514058880707	-0.0006575041885410471	0.02549937685924479	0.0037399733479960284	0.007452704339357463	0.004340269820086173	-0.008482722990419078	0.0012405015968474098	0.05827384111883527	0.022537190352417635	0.07718475778216438	-0.05068043627689012	-0.040664042764363084	0.032295359514960875	-0.05522934664551671	0.039096787985654136	0.004438638220862268	0.007592480521108502	0.0665129531490054	0.044738373354486605	-0.02442323503823851	-0.05371985977547661	0.056534322212711374	0.08145769247720203	0.1149371188385907	0.015954480088487433	0.0899406052869679	0.09504158703834764	-0.044879047535717365	0.005500334698513715	0.00497333739680364
A1784|0.02_I14_1829002	-0.010673138457480746	0.0905363145098958	-0.050958306675491616	0.04076678745786466	-0.003716613029583704	-0.022947426975211904	-0.013451327204618946	5.9567772214275116e-05	0.03805996029183384	-0.05942330033086152	-0.00765993264455006	-0.04904547505185164	-0.0339691422266899	0.016127809456908865	-0.00481521149191888	-0.039689984434317815	0.017215921328780692	-0.08307626156205575	-0.0579958978351261	0.007720297615238625	-0.020131786918223843	-0.041160419154743055	0.028853400561965392	-0.012660918123158948	-0.06325230901060674	0.02139355375888563	0.05707117077060142	0.0576857944961684	0.0237568698165751	-0.03766632600012754	0.029262726817100793	0.021105791516361827	0.0107701999720069	0.029800486077274646	0.02536986720068163	-0.04698177964918093	0.042170814023168135	-0.03723315362764812	0.008830002737654441	0.01441450811235434	0.03339932524996991	-0.03703908115108223	0.01040350113593258	-0.007431820142798862	-0.04214415960415996	-0.07565434958743161	0.06214340134789986	-0.16813277164623372	-0.12364953299734746
A1784|0.2_L17_1829002	-0.005074382182715609	0.03552011637570146	-0.055686352303011	-0.006049229243182741	-0.004343491135390204	0.010766958557418743	0.00607423510158267	0.03730942459252701	0.0891977173415674	0.17955634174309232	0.0009454086215759383	-0.0347182536876095	-0.06050595963905547	0.020206717575689537	0.01987665744321601	-0.049624862989954166	-0.11901140132679436	0.004345302915061966	0.06343048712433846	0.028867414465669317	-0.0028551425546801956	-0.19145589613253428	0.2857057871588706	-0.07485221288030997	-0.47722518434296846	0.02303579954945978	0.0861505117803173	0.017712682967049975	-0.008549182692389135	-0.011795190550810575	0.020052910140268	0.10423314416790308	0.031907713140222116	0.15113447135395075	-0.011987883188206705	-0.08657441823529316	-0.0303395072214403	-0.01318501096154756	0.007319682920878701	-0.09958109878168786	0.07990269183993737	0.0651870075358515	0.09809030803226537	0.005905161366214329	-0.17603386941931137	0.0015615824694258373	-0.18252948818241022	-0.026367192394635613	-0.23329837477072018
A1784|0.2_O02_1829019	0.006085210566514676	0.005915879215708408	-0.025233116474201234	0.0074868968631375266	-0.022919988178789236	0.01723136010700324	0.016684244920852076	-0.008311735682766386	0.0048434493666605904	0.02245483304310153	0.01354943356671251	-0.005697941128606665	0.12995894307689526	-0.0010802363645481539	-0.03702646693115408	0.028959748843635946	0.00025599444915924696	0.04077773274447716	0.030433614649286733	-0.009631832399768059	0.0009867688551450926	0.004526530853893762	0.008623378111483226	0.017756577143527102	0.01890014136727547	-0.010855325086349454	0.035588743258023525	-0.02168419415459888	0.045432071291527265	0.020179350556921882	-0.09200038486810114	0.009026452825053932	-0.014673955000788719	-0.03719107688627693	0.006247595642198178	-0.011475474246137318	0.02139418164678708	-0.007593476466624782	-0.0377906535549174	0.05634715320342143	-0.0312613266651538	-0.0917139543305574	0.005108956272482867	-0.018287247293578	0.05533150717356056	-0.01769660887375807	0.0031672649739393766	0.06525656596297214	0.0420329573624261
A1784|2.0_I07_1829002	0.028945268207442254	0.008651122198294947	0.019951902770532493	0.008726260908564987	0.028983889608733993	0.022584157735966753	0.004648959080575665	0.03587524616962612	-0.07481993225684722	-0.12774639521899647	0.03761859834989767	0.008747112535056667	-0.08409565109736905	0.0010357310378928675	0.012873435207834766	-0.019628999266906866	0.01536510319387635	-0.12061959468927141	0.014397810257368415	0.021330572864469155	-0.011319375529152215	-0.10092121016059932	0.012079781930801115	-0.05864229620074335	-0.01069135559557477	0.011275543455571801	0.0759227105701008	0.049445974139997295	-0.00943948922218063	-0.006612168279768071	0.026076820208489337	0.021989487557259102	0.03576138439975718	-0.027052844687773803	-0.027445764575376008	-0.11176459874730965	0.0030057732321890906	0.028081532321405367	0.017308326941914642	0.02625967070698676	-0.0007311594651391307	-0.009236095249064769	0.012353111549837092	-0.03545877290370425	0.0030655216278003827	-0.027782291283370397	-0.00640161554652513	-0.10372688286428514	-0.11469777340451229
A1784|2.0_N14_1829019	-0.0455195796491934	0.06550863484906438	-0.004007167265118183	-0.02035373690427189	-0.009551884210062977	-0.011534990231583997	-0.017278867341065762	-0.03794267226150955	0.009499571038702748	0.004155090477805767	-0.02897843536548106	0.010851967051630718	0.032366756908777106	0.004119961381375825	0.012953511632246145	-0.0069037393592847884	-0.011400458147761028	0.03053064911455855	0.004163499534927728	0.01132440939653201	-0.006844843814499527	-0.0031743421923247084	-0.020332381772425967	0.00261320063088602	0.010445420310011388	0.00283322253331747	0.07182913859061768	0.1227765109136345	-0.08643233149511631	0.01805074363763859	-0.003010104019362081	0.02067151180630561	-0.001256713538543175	0.03703384918381769	-0.043281228138513456	-0.005634492661312218	0.012765356899012481	0.10501276948045524	0.029064759964498754	0.11708739694588388	-0.016105983403480684	-0.047790176457714106	-0.014729590928801994	-0.04077029620903627	-0.03139081351569267	-0.017334425056115432	0.0018808033794082135	-0.10159139441890788	-0.03262158735321696
A1784|20.0_M12_1829019	0.0022333904197708865	0.009440245622535814	0.01774553702158954	0.06506788016821208	-0.009500849877946332	-0.02697875028703542	-0.03749397849337274	-0.05340408419512899	0.005129177875723645	0.012651487219749458	-0.042100475234328305	0.01949142009557847	0.10889495842388197	-0.011940500804154625	-0.028724306690713103	0.035570280363133366	0.015021395582678787	0.005141687033465847	0.005330621260300317	0.005378517882982936	-0.005900487496563994	-0.0018753923794184724	0.013673981035049854	-0.010309109429287089	-0.013641105827956523	-0.004762178843906006	0.021744563175037257	0.07690210944740739	0.0036821246159787213	0.09201943237359556	-0.03661694195206561	-0.05466829878837648	-0.036199133352187385	-0.08877284584604589	0.005005676709259332	0.021362231459383152	0.007978359697732751	0.04825155304943496	0.0894124031218102	0.192277361806115	0.00980013646583211	-0.10194959457428932	-0.054577688481551756	-0.051613375180250776	-0.058269606542919405	-0.05134511578696699	-0.0030085238358093513	-0.1567141571789563	-0.07708854982325239
A1784|20.0_N22_1829002	-0.0006678336362418991	0.012057194274047056	-0.016016682541580174	0.017696981314124338	-0.024298772983177286	-0.04896263268951356	-0.021225554646286615	-0.02923389405333693	0.001095924211469368	0.019641338576127876	0.0106353077290961	0.026751784093059894	0.07323617661930659	-0.006399092519642768	-0.02667050167342322	0.060999886799758984	-0.06340205090386147	0.05665357412388816	-0.03797606675253179	0.011690698069743544	-0.005978163272399709	-0.09114791002779504	-0.02327591581025723	-0.04268961989120251	0.013903295150994421	0.010891220210507424	0.01973730060198775	0.07334032073735353	-0.0714747997576024	0.0624670814407422	-0.026083992632548125	0.050927024941876675	0.0033352827037956834	0.00490015491383855	-0.04630667869235969	-0.2076863006250314	-0.02431090633092925	0.0646141309676479	0.020890863998755282	0.03298687082365004	0.005071028344649231	-0.07169940146358689	0.008590773166252896	-0.05219296121067629	-0.04875764956600859	-0.034011649527556975	0.008951162521760259	-0.1638722774395851	-0.13431556285742646
A178|0.02_D06_1829001	0.06221946513822141	0.03396847801020175	0.0021238545482313853	0.02238396874339532	0.025392898585877205	0.022613585468326508	0.045667909448157906	0.06939275934637618	-0.028211124007646665	-0.2568784099031769	0.07054694687337942	-0.011850594081560195	-0.060238630151042805	0.0052828010657592905	0.04807057344802884	-0.12724667643336485	0.06320884977711183	-0.18373259768010716	0.005146722306516804	-0.00828647914196401	0.01652569974204955	-0.002743611348739683	0.0033895393805564167	0.018078364480195147	-0.043227621551428674	-0.017919328486033725	0.037524503663440845	0.0143710974143757	0.04384383544596093	-0.04784544479205388	-0.016798600725472235	0.06763174743646261	-0.019449888165306795	0.014596432229657619	0.09943788487906802	-0.13010681680289868	0.05511118252231584	-0.07925604723097623	-0.051385618044726966	-0.1345373471957545	0.06929459566113294	0.09164311757593468	0.06918574900810615	0.006073378036348109	0.10347098932607562	0.05940954747439775	-0.05121422395543812	0.17168396325854796	0.09261904507666735
A178|0.02_M08_1829018	0.030187397132095284	-0.0021240580970142697	-0.056484726436957344	0.0313412583580821	-0.014888114943454184	-0.0077834186075514955	0.0058083156933877444	-0.04488875000080744	0.019965608290204218	0.029906408435764253	0.00877320655055136	-0.031701453301832494	-0.003107979381933079	0.0010365561370700993	-0.04394822787603292	0.03042567125834561	-0.006802247486058122	0.04971328502849687	0.013214719906999572	-0.07170217538573864	-0.00017480762795982208	0.007465743575980344	0.051133715500646604	0.05210221123263564	-0.05345820472243479	-0.0038395800516276	0.04782853162818601	0.011701051654026018	0.005077509083841303	-0.07711846564605562	-0.06333458616435789	0.012638901891198207	0.0013511648226821604	0.021087847736102894	0.016725728394915707	0.01563785785711913	0.03800072187616799	0.009100930390346373	0.01873427715775755	-0.027128121256140503	0.06500276371340508	0.09855024470253249	0.052481914583160205	0.055419855549915575	0.046019576313547694	0.05133919061325454	0.031109119222462622	-0.0196960037578148	-0.013961838569337526
A178|0.2_A20_1829001	-0.01326117856112119	0.0018923392914335646	-0.05588820015723728	0.02662621245679031	-0.007768579552688781	0.0016412724786117605	-0.04225979705497293	-0.006330214214744334	0.04322865365804135	0.02405796020879203	-0.012595336604250218	0.014068519190152395	-0.022395385251093747	-0.00483530681102784	0.06531638651592064	-0.046818645690474114	0.01114557071028055	0.11778438370349464	-0.01782121617305854	-0.011663401099200943	-0.006726057731608268	0.13421769884592144	-0.02129770364892769	0.062008703623221556	0.06443074803110005	0.0015869518544140426	-0.0006978964413148492	-0.050768984544010576	0.0032004490743056113	-0.09512739542263415	-0.0018473466006995176	-0.045076579256641214	0.011370649865603544	0.010064848925504188	-0.06659914325676244	0.1197322324028191	0.0008171862690785625	-0.0005675330234215514	0.0009096645483218646	0.02773153589304822	-0.03965852584490914	0.12860081745277752	-0.10257591909466712	-0.06403597583666942	-0.024157953271639332	0.008581113992673028	-0.08426633546595425	0.009365850420762933	-0.0028445402960370902
A178|0.2_C05_1829018	0.008071437180238505	0.039298100148612014	0.01664847226197641	0.010848897069313246	-0.00813012286562792	-0.006475437439032589	-0.018119018839113654	-0.019961260129852054	0.00269650054184134	-0.020582470081435572	0.01094316136695972	-0.0146502026309685	-0.008236435739636061	0.0007872427698235873	-0.0018633145803585993	-0.008964654404828742	0.0329847851878442	5.492446949384444e-05	-0.0007148980346379785	-0.004572148068506476	-0.006703805960916867	0.04685643914171911	0.002016522715352742	0.007077653319911198	0.010220893766286543	0.028045084204353754	-0.05652789872225247	-0.06745656677713896	-0.025219795006518053	-0.03142117434866942	-0.01638232431861919	-0.036954765100019826	0.016371574953053414	-0.0014929106923706192	-0.005763820407498954	-0.020351418245091957	0.038144580227126745	0.01868236075601304	0.01544580010370622	0.05452072362878352	-0.08417441397571201	-0.042949304445253245	-0.07325506277007071	6.975668696596049e-05	0.0337625375456731	-0.01638272623971726	-0.011513502848985113	-0.06270521149568126	-0.043765294977778174
A178|2.0_G02_1829001	-0.011591763079615403	-0.024435911003047872	-0.03115032302248988	0.03270508446387721	-0.023647411769543242	-0.029011900973801658	-0.01431079168098398	-0.02068332898859021	0.06304294387361731	0.560350278742169	-0.09716216870929856	0.002864625679536381	-0.04271141271680756	-0.023792505034277128	0.07045226215756972	-0.007447422863544051	-0.18808206273811598	0.1438613128538654	-0.11278902371278182	-0.0016190382808065618	-0.02556339441654508	-0.2261382701841572	0.08121285754394969	-0.008020634475258581	-0.08556701800696764	-0.004887970219008997	0.05628768500229936	0.06136461534201676	-0.01884432367202038	-0.02061861663492115	0.09397756864571988	0.0030121597788453913	0.019800104554823394	0.1357922653741368	-0.106413685294283	0.27287192151893375	0.000608266778118538	0.06105459095621679	-0.027124378457037746	0.059388600919118184	-0.022891249746818443	-0.05283982808809973	0.006543595414947756	-0.08632633569584347	-0.02164844379726416	-0.06231034710507305	-0.06555839838849559	-0.10829246608736674	-0.1600237892079378
A178|2.0_I20_1829018	-0.005786197734809373	0.05998792291693916	-0.00978374570493834	-0.016383148637858835	-0.022866729212905113	-0.010408479017068817	-0.008177275276261387	-0.0015214562561474132	0.014842001650917702	0.0012443487344083182	-0.004194413823648879	-0.02463743347098657	0.11697766102815932	0.001285578039380203	-0.01379083061180908	-0.05299635708925032	-0.027511627430207575	-0.0003439795744412666	-0.004940329603604521	-0.006476673539958067	0.00439129424570063	-0.0036528928528034577	0.016981741130404404	0.007095991002043028	-0.03351313879911755	0.003791062579730109	0.01905279241942598	0.032700452180577044	0.03503831448699013	-0.0325207652766889	-0.05828224462236237	0.00971717698500335	-0.007040097775322884	0.009523480847263954	-0.04235875254732302	0.022874199037470955	-0.0002868760461568476	0.0209982189628361	0.015711145469046395	-0.0059799598362458295	0.02608827539491987	-0.0016866433271843784	0.07309538183457198	0.017155179230961215	-0.04604498135430751	-0.012858614842466809	-0.009063141961919707	0.009035903880460217	0.03173398232076127
A178|20.0_D08_1829001	-0.0020656500658413623	-0.004291094308939425	-0.012294513895848458	-0.013602621120013536	0.001079438802045668	-0.0027913921618923088	-0.0006649502990633827	-0.026530890911615146	-0.030211751303387713	-0.04257501646636383	-0.0393963328747825	0.006078993422846679	0.08492797978700806	-0.006384440970634786	-0.025826118944223736	0.02343653809099422	-0.02256255590196682	-0.03688603582133093	-0.07966748150837424	0.0008318404011894431	-0.004116924637408037	-0.10088740815346248	-0.0196287064456121	-0.024466023660812297	0.03600480653747873	-0.005338292388646304	-0.03285812479575695	0.0519427054072904	-0.02276626499674772	-0.003962067588727969	-0.04324062311740562	-0.0838897802881205	-0.0027916925369245726	-0.045737062761015745	-0.020229651197709864	-0.07460868296911627	0.0007799961283910806	0.029150474267984228	0.012538211277226319	0.04945208271603968	-0.05001865678832662	0.007362628674478677	0.026860761779150977	-0.04356162133910613	-0.000743573134402209	-0.05587050509442437	0.030932253222153927	0.050529515342392556	0.008263719113954793
A178|20.0_N04_1829018	0.03147437387994134	-0.05887353708423948	0.034592457698305545	-0.009725166557630449	0.006810439502742904	0.032224315346852855	0.002345066828023823	0.06206817400914838	-0.007264434121810187	0.004025577923664092	0.07327481149808346	-0.04437670512266789	-0.016239951890847593	0.0020963259610154994	-0.06215204668327348	0.08826711239433105	0.056350541907482565	0.055682161612368664	0.03366505589818464	-0.033287536160378495	0.03743974906993895	0.0033054523149513293	0.01916725220951465	0.031919941340560476	-0.019808988800962823	-0.0334115375977736	0.00505701006854109	-0.030064205510230813	0.007452969845777591	0.023229165851511024	-0.03565226297946317	-0.030491958310391698	-0.06933992948501633	-0.10026568146847314	0.04085097589897135	0.03950993376310019	0.008748688193758847	0.007232511561221566	-0.022548154632125672	-0.0642689659265811	0.04156597888805125	-0.0006548775957612163	0.04297437537989057	-0.006260800884932749	0.010416979917425628	0.06863529044632866	0.006185838903303931	0.024219325004190828	0.019548406046156402
A1824|0.02_I05_1829019	0.005997021860900675	0.0310031878367108	0.03884965172113064	-0.014119860250175753	0.02669798588850114	0.005065461097185253	0.005661308904567841	-0.02612470020685459	-0.005085977999442326	0.001585389419617833	0.01771035154241607	-0.009483725776001095	-0.042384411687827694	0.009706878694800414	-0.0020199706285613517	-0.012109496651587004	-0.03465999703921893	0.0029913555010939175	-0.008212140022988978	0.02806953769944287	-0.005102331193181778	0.061641564030129714	-0.01701985950659113	-0.009704564325879794	-0.0289434216127038	0.007607887799806257	-0.007004406034971766	-0.06553041588955966	0.041950022459824265	-0.013928943281278028	-0.021386445852893843	0.028359895745695918	-0.0023253768435461675	0.023823736487576297	-0.07802749569817558	-0.015960669902605196	0.013845257306849157	-0.0022046829308467464	0.0021816116366645266	-0.06816515061754508	0.045253650532558254	-0.05593902730283329	0.0262662286732972	0.011711239369478377	-0.02567893488941969	0.08049497836082908	-0.03352503755270486	0.0006432985298274463	0.010148511247211361
A1824|0.02_L19_1829002	0.00996974678915763	0.05680074953011244	0.03364971280725637	0.03604656789500771	-0.00866966812930392	-0.002607440969315894	0.01811549815816904	0.0027501015098300163	0.04085566530397211	0.01714069045921024	0.010873458570732075	-0.019861901616572752	-0.02448859710094098	0.00643597062304338	0.00874216984573259	-0.039774953120160994	-0.057831832107545084	0.020049984193606263	-0.030308118527787475	0.00562696850487554	-0.00398388992119951	-0.19101481647642227	0.17995162193974024	-0.045283532487771755	-0.27198866627196355	0.0014644196682060406	0.017116283121457798	0.015452982862992126	-0.04322845635259587	-0.04852493956689119	-0.005406317956574536	0.020555144714679063	-0.044741960162363315	0.044674219563784645	-0.0473583716319978	-0.022253745156982807	-0.005010467866125801	-0.008717020322809743	0.009307583845444167	-0.003789542493030096	0.013155591987029758	0.039982190919321314	0.007089864534731594	0.03311800865214787	-0.19072970848750725	-0.036380985182912384	-0.09936063532390743	-0.014813974476638153	-0.1369080017647945
A1824|0.2_A03_1829019	-0.029782067681015323	0.058321502958774585	0.0007163461885294486	0.003977781898054533	0.003925121221111522	0.058836641445445315	-0.004632582041312616	0.05974318411598728	-0.033335509599317636	-0.060882151540198076	-0.036188170118927276	-0.006488165390585943	0.00927628906253919	0.0038432589918583338	-0.0029278161481383347	-0.05110044756641763	-0.03141890214938356	-0.10868918887452497	-0.04591052178314292	0.19866660908759026	0.02680948482386765	-0.03206946315736303	-0.09599794478742524	-0.1303551865415647	0.03139256908522359	0.02327917497458326	0.056853187931005855	0.024284257463745296	0.010381207397115011	-0.028081318598441207	0.02042921627559363	0.03289383731099199	-0.003575456985252856	0.022423238670109313	-0.0017085807836548783	-0.11742858982887369	0.04850748550110062	0.003606561705100153	-0.01626062002034312	-0.08216768924675488	0.038054697058643616	0.0027053953544459164	0.02502537633817159	0.001641981735177156	-0.0046492282462944345	0.02057566661300042	-0.06297415339103696	0.05691071155742988	-0.04418231034411538
A1824|0.2_L20_1829002	0.04670405386367116	0.15550533955617807	-0.02114009828474961	-0.00010428824583175178	0.008510811726786027	0.02060958902148216	0.055909763526359735	0.03287888683519152	0.06640775108203761	-0.07631596271842936	0.06127009131763711	-0.03702234551465633	-0.0051706801072436415	0.018956287700193752	0.07001106198997756	-0.08491230552565099	-0.05256370786871234	-0.11736611804282035	0.0019573994239732717	0.005010779986795444	0.012889683047490469	-0.15969037798329996	0.12958307604989838	-0.042977273983390296	-0.2566016824708164	0.021030955338673107	0.0558902432953986	0.04634512663613366	0.07536387140892786	-0.03440610780606412	-0.004113449788597012	0.09276162735198323	0.00926931651347862	0.10289375524905475	-0.04645048892557763	-0.15416131189964621	0.046942722010588245	0.014864051270517153	-0.029620836963322406	-0.016571302578364144	0.007086947948325983	-0.007502471845502012	-0.05198891724345789	-0.01931733450437878	-0.17867994592308287	-0.0033219960221870237	-0.05788139863094316	0.01478921509555542	-0.03911012602715205
A1824|2.0_J11_1829002	-0.06194610683695012	-0.16465676515458283	-0.31872258875246956	-0.3528674893492629	-0.003506300097383036	0.0014562486036858724	0.009084003139774532	0.0006659156684970524	-0.12221419354412294	0.12359897230884248	-0.0893973066358903	-0.09813354187060186	-0.36328747784053067	0.005067366352153185	0.1991494473623703	-0.08931822420999203	-0.11564921892212654	-0.11552889807020444	-0.08564911647490359	0.05451111424179067	0.007780234359810595	-0.09739345797367191	-0.17387666975419114	-0.12905736944036691	0.10245451944829032	0.0338004918108894	-0.03881151959440188	-0.014495141060982375	0.1061881256993733	-0.015763327053015752	-0.05156268974041922	-0.028876701374910718	0.02813050544518647	0.04396652464216394	-0.029122603182388906	0.17716694723771098	0.008887379650836191	-0.011431788298325973	0.028947603586180204	-0.00862453195973556	0.034813199935232686	0.04362482520725486	0.04164163424086542	0.004828345901697784	0.03274537105242731	-0.00840317260424911	-0.018886814044984546	0.027178637828213142	0.010204947150542043
A1824|2.0_P03_1829019	-0.11820823246904555	0.04385025496891104	0.03226886548084695	-0.10525661212820947	-0.07740586501408966	-0.12311697757221454	-0.1387457823010607	-0.08371751528445387	0.0036223166533181916	0.02632290955005412	-0.14834236637332826	0.10429933420806203	0.2694195196795095	-0.034940186088638525	0.009311851174329588	0.07592002401073039	-0.09094105122045026	-0.01144889021359291	-0.07347758785685563	0.0721204692539783	-0.04805191176924344	-0.025939162187743087	-0.011780177987475215	-0.06338511523827711	-0.0177950939924173	-0.00104300729991047	-0.03946460469079627	0.09156077637213211	-0.01583219138132619	0.23242984660828614	0.05123913519607132	-0.035455365440402564	-0.01775269978307703	-0.1489206638468353	-0.12895321045299013	0.03971232779872841	-0.07324606989981486	0.01389655981766208	0.09307574554404241	0.18407810630068444	-0.050618376058886416	-0.06603065841788347	-0.003367360514307527	-0.03886580871311529	-0.10562619441372834	-0.1591452784828412	-0.035676161680082086	-0.08414984963745911	-0.07106021196778697
A1824|20.0_J17_1829019	0.02324718796799241	-0.02950968878454291	0.007797140634533628	-0.008698618802112645	0.024253197048741487	0.003516922965003416	0.055174004715330405	0.007457771647449873	-0.0028857351168867784	0.005348134601500798	0.06367427329576941	-0.009101655235805528	-0.023794292396624672	0.0012072191512151331	0.01987911684414076	-0.027616334168490964	-0.016763115831119002	0.010232295992628315	0.005136351108994908	-0.04009794587234561	0.012166810768792363	0.007311804898767982	-0.00692384515737654	0.028003235857327613	0.016031741083617046	-0.005306742091226557	0.02833457762653019	0.00011619876605128976	0.012838545521499212	-0.10483528967153388	-0.004903210228311861	0.06660714867034279	0.0006120296143168336	0.08970679550334076	0.03641241151045249	0.0168276110901856	0.07630702189658467	-0.005968459737751786	-0.023519522159212713	-0.10682309130561846	0.05388171093920635	0.0983171277105892	0.04471689333047135	-0.0034456666505552347	0.1030603447584143	0.06294012869652932	-0.031127326840534042	0.047141855746337585	0.043425223740295976
A1824|20.0_K17_1829002	-0.0701307782581384	0.060937796595767146	-0.06037071639269831	-0.04012401017233658	-0.0029027350254216544	-0.0019211584498123047	-0.004457729305008928	0.01798160942956356	-0.06617065169028935	-0.0410059848801429	-0.038437899018612054	0.025665275546500443	0.022049674759613724	1.1983703002510504e-05	0.04874924530739813	0.015854593468189293	-0.08011446482250081	-0.12082369179657229	-0.08452979090153578	0.028345007081903906	-0.01416139351478328	-0.14804633698771463	0.0769539078672224	-0.10214350935448888	-0.10638717465134051	-0.01653525277959844	0.05074771055089339	0.07047862353630163	-0.03099679688802881	0.00028698671783899954	0.01303536068761496	0.03448676181517807	0.006297221522111429	-0.07520401132737564	-0.0880059155941352	-0.1323039629065074	-0.02513549033561313	0.08994658087613427	0.050658101308360126	0.03270377073256925	0.009016430732184388	-0.16135911591861418	0.022323279278393948	-0.06396991694884335	-0.17007427542135917	-0.04314948566033089	-0.07194756675076525	-0.002347348070660865	-0.1429804701887196
A1895|0.02_C02_1829020	0.08557206512415905	0.00176670525983752	-0.04169897892015506	0.06977804065951188	0.07153238990310887	0.04361323872171949	0.02924373297329136	0.04114596479359833	0.027433678136083273	0.013522272358697573	0.08211692545803284	-0.11561131432687666	-0.08766279527888887	0.019855498758251655	-0.027044095774787585	-0.029668774904686	0.009097600940531303	0.022824127973798458	0.048892973015474295	-0.11653564141678618	0.011074040063775256	0.014323926704016221	0.07931939638699115	0.09685342749172507	-0.04451138527724441	0.037215512006693596	0.013791675309759999	-0.07413189332462433	0.0017839684596639982	-0.15489227756538992	-0.10976362414491816	0.010394717928370378	0.01973656343602337	0.10385993760071527	0.10285344185211048	0.010115414760844044	0.07021260268877794	-0.07352363434123793	0.006058135482469695	-0.1402424355044356	0.06507365631515472	0.11037915233253515	-0.029479064791374077	0.09416313428117495	0.016443708995852957	0.18717498549809036	0.05183924630047654	0.025399932074567505	0.02243433230339223
A1895|0.02_O03_1829003	-0.10029490980334543	-0.24619486539133945	-0.35819730592550847	-0.19891597720511656	0.009586314542255586	0.017995087150633776	-0.008702205747219416	-0.05557181280817042	-0.23911822758570356	0.3968443284940819	-0.18429342704210916	-0.03311734818547263	-0.16207032505554497	-0.024053420684328808	0.22169684048165605	-0.05187308414616576	-0.12413823368899793	-0.11432269065194525	-0.18018892584417767	0.03767531494711185	-0.022843296712387356	-0.01636269970641796	-0.2066606841950419	-0.12140790602408974	0.12332791958034506	-0.014009586373165461	0.0384417787968937	0.012348993473251024	0.02999821041127193	-0.006228241146625679	0.0029892721373521725	0.015289056764700604	0.012641630226871592	-0.07020550254801519	-0.05796505383294062	-0.049153396729307575	-0.015618274622166806	0.026614976545643876	-0.028993794871138956	-0.013891174387904104	-0.001336927195124682	-0.03603538778906845	-0.05028243482904332	-0.03802556678135749	-0.004187558347639286	0.007363690478078777	0.0485750843187841	0.030439077952104626	0.0439830465688541
A1895|0.2_D17_1829020	0.024023630003516483	0.04944445169712641	0.02929667397368796	0.008645693983279301	0.027181841904235587	0.03449765504522717	0.03872927286838068	-0.009645051562074902	0.011770954212992513	-0.016908055570457436	0.06819798218655404	-0.02138349762188918	-0.09572713939728772	0.013159456065166025	0.013310203671499377	-0.020586212668614712	0.029075593258385213	0.00523720426788199	0.018897823299103833	-0.07878094060186991	0.00022261838240915377	0.004497188024547849	0.04707557615561658	0.04956323480806854	-0.046965416122168535	0.02087862587001732	0.0014194148431364573	-0.03467070181199561	0.08688545711838258	-0.05096394216174838	-0.027053306946362043	0.03365123964611638	0.05076132011842438	0.09485974467883612	0.021751637976677785	0.007930191886670379	0.03738977761002815	-0.01827416811147886	-0.008697649127925255	-0.044283444982267106	0.05457412425222452	0.011818444452005306	0.030920087748983582	0.008966442288844467	5.4293022470730534e-05	0.052094639330806325	0.05010966108146109	0.016063330856216862	0.027737287383538617
A1895|0.2_P18_1829003	-0.027766513127519876	0.017591068732330517	-0.02606855704246036	0.014666682825089872	-0.028247237353786536	-0.03531045007366823	0.002364661025642645	-0.031145067527432346	-0.01720827926206911	-0.01239066190910007	-0.03946196813545211	0.05362674359891739	0.07887387104479282	-0.018812494014845832	0.01850472290652297	-0.016885283127045736	-0.02709698352977241	0.004222338689972405	-0.1344408850828854	-0.0018699813111964225	-0.02370655555908989	-0.06769074331789413	0.029124087670401533	-0.008983305878888376	-0.05063062162415033	-0.02123536910352991	0.05134444600631893	0.10829438527135848	-0.023174537612223878	0.03437094548265518	0.02694245427980735	0.05129395611351384	-0.0029875703758676098	-0.09890829668650825	-0.03041888379640978	-0.0400957699201146	-0.04094591288463745	-0.08480098384541435	0.018936971799988656	-0.00885994372469523	0.016128261467059257	0.05095560550734379	0.0018847957557468487	0.007296185346286843	-0.020093594561919115	-0.008736754017807602	0.03457670468721635	-0.007092536499377827	0.00429306450402922
A1895|2.0_G08_1829020	-0.09420257604626259	-0.21874917650521863	-0.38341395307721615	-0.3122477134665708	-0.028136481951745368	-0.02306817358441343	-0.013452617416727153	-0.010247348804625689	-0.039252949052554637	0.04499745872783378	-0.06539524987909656	-0.02169631435551922	-0.30106446428985073	-0.0031205201854183906	0.19107363614812575	0.025693031016657986	-0.1592413957697852	0.0009147280666200186	-0.03329331419004783	0.06353140087072029	-0.011642736601725018	-0.006704631873945932	0.06482168525132675	-0.039732570771538744	0.04586813171491766	-0.01276710064905423	0.0014182399268982127	0.013407353300904923	0.07971260822513093	0.061357476442674086	0.03553720448828179	-0.040327975211009504	-0.027360934462690056	-0.044965641534907425	0.01714056771083866	0.02431936648697347	-0.04454375284149115	0.030327383217561288	-0.006604829611117857	0.01911122139668192	-0.044871098984419766	-0.1520462142995398	0.02046569067180426	-0.07028687932187672	-0.005015950385262091	-0.04947864770135052	-0.023867063370198227	0.007032192312389801	0.003232167764298466
A1895|2.0_H24_1829003	0.0028132310230214452	-0.030742269158775648	-0.12051400590289385	0.10670608002092663	0.05559220497766931	0.020306812710756517	0.037401190779964955	0.020268665778469253	0.06746379939732194	0.17581752507421072	0.024674281327457803	-0.001117055735147643	0.010502201247378995	-0.011428566630630327	-0.003976553270024941	-0.03334865754878813	-0.03879046962549185	0.004221487639238242	0.18691051719861157	-0.013024490841930025	0.08600111337682789	0.17885503355761803	0.01454229787199518	0.04531245210816173	0.026841240828152868	0.0018970996123174877	0.044978026869875065	0.0193350695378941	-0.02143609960912307	-0.01093677561183648	-0.050301436161327207	0.011539078144015447	0.00703113025125679	0.12509090832800185	0.006239669991752905	0.16136946566076366	0.02892623033982311	0.0373129435913947	-0.04724726176502603	-0.041185203442214435	0.0026029449803939286	0.00840567420064553	-0.023583435428238486	0.008784138985833412	0.006334340854147469	0.15607885223736012	0.004483646664665275	0.016502322953519416	0.008696753468993568
A1895|20.0_F17_1829003	-0.11527047880850694	0.0688755534831273	0.07421674132782607	-0.05430434118062988	-0.021096366036514602	-0.04223716113819165	-0.04237842875795078	0.0187862690198225	-0.23911822758570356	-0.2467826453397336	-0.08358299603960506	0.00800370023226371	0.1163216014173084	-0.006563569396060898	0.07424720198566809	0.003884853697615709	0.047860972633351595	-0.3046056876610857	-0.3033818147457923	0.08593460769463113	-0.009250892422062687	-0.24682264503214382	-0.042022329619635146	-0.21540911530462967	0.026818029048785497	0.0014187230963731978	0.0054998105422522925	0.0930483563991451	-0.009416820961837824	0.17693182393610085	0.10728608027200393	-0.029985485616775442	0.04435025182516461	-0.21419253649542092	-0.04821574071635565	-0.32846763055830014	-0.06306525307285782	-0.011169839406499349	0.01701653749869325	0.1206285803480055	-0.016548388277505377	-0.15024638892615128	-0.007311925772691685	-0.04303109865183696	-0.021780401260876936	-0.07942164921485378	0.030294471142335577	-0.05006016497160168	-0.07409293057368832
A1895|20.0_N02_1829020	-0.013677762741883814	-0.0338962596874543	0.0021201108098199972	-0.05076012833634469	0.0438938924884662	0.06726390185913075	0.053069189999171595	0.0643440867939965	-0.10910208627181736	-0.16005812883713127	0.07073230259753077	0.0009803118485021134	-0.018939125551521552	0.015684334677904616	-0.00039294335840256434	0.03549930188270645	0.035639943671709695	-0.13670604569243175	-0.08675262994760952	0.19546351754048719	0.05057162821316835	-0.04617182743474746	-0.23238562807308139	-0.20642335281957855	0.23660915610994537	0.0048339894873837275	-0.15725428465215088	-0.16161845605361563	0.047600238318076915	0.13465531071279335	-0.05552970846990812	-0.03583130076913177	-0.05325351204396822	-0.11049968368789223	-0.013085036985173298	-0.1630963283368796	-0.029429480041696432	-0.02331867910719365	-0.09229945379524496	-0.0626927088881784	-0.032272947467220536	-0.17498776391806814	-0.10624210576297105	0.005988745207002655	0.022447202652111642	0.05247281336122278	-0.003393452050011847	0.005874400688718945	0.08353766007670152
A1910|0.02_C10_1829003	0.047816461208916694	-0.0001153803638935802	-0.042190695932498246	0.0695945345616823	-0.03125735802307614	0.0004974324682703868	-0.018414678069679058	0.002354593874356492	0.09760787800940396	0.03766941611895169	-0.020223818190551968	-0.042742488288025515	0.07419475161973033	0.006881091733462574	-0.10586479681990123	0.07353402011479682	0.022115734386020935	0.19269914030841673	0.06735111336409455	-0.009675757805074459	-0.014235214824409398	0.015524670186428863	0.038802390223678485	0.02397589838633485	-0.03199542290507773	0.03606730588101503	-0.030814099872136402	0.0005655046129784402	-0.04909418386088682	0.0199746532342171	-0.06780505947747806	-0.07310125305033821	0.012713199363367345	-0.05478899450362856	0.03741273149248503	0.12346373685841572	0.014395873554617356	-0.04459982980407212	0.03701711112921435	0.044183408696403526	0.013147520820554925	0.09269921160595829	-0.00019634985559702223	0.030089110423176746	-0.023074364981415685	-0.004914034141608792	-0.007983881357467193	-0.04215307717250122	0.002783658955048174
A1910|0.02_O17_1829020	-0.004992049698930523	0.03142454932620242	0.014432966603785347	-0.017164256917153953	-0.002724889132640601	0.010919472082532633	0.009637966193221603	-0.02821440261214958	0.0022207964185229634	-0.015032655580920706	0.03829922026517829	-0.010425282907492894	0.03270488704570851	0.00401843326968046	0.020496679237491322	0.05234247297938033	0.027882022091430092	0.013821305130348127	0.00814122401908196	-0.024414265042789762	0.00041910317993476554	0.03347809437949306	0.015834583866522423	0.01688513613996917	-0.016410443138064945	0.005367634760393258	-0.0052122810016621	-0.026553935928030237	0.011036705595680485	-0.1017375195522845	-0.006788703216690617	-0.02733842127549979	0.012246036393398163	-0.021599675074084335	0.018566330289991828	-0.009344543878464173	0.031546480022592416	-0.023251745736643403	0.006711772460212817	-0.046516937416552384	0.029380230323879153	0.010738389615993604	0.029263331068728138	0.0011514593877146595	0.03914388935822738	0.030759306053557367	0.07328479551344153	0.03216875533353289	0.0771549633638817
A1910|0.2_H11_1829003	-0.011884849434247058	0.049383714987449256	0.04909999562921219	0.006769412035038225	-0.014967295592816593	-0.019311343001211873	-0.004336952499960134	0.024799217614750624	0.05814334128962745	0.012836416162705977	-0.055356697611682826	0.006928267106550923	0.04535467090963463	-0.002146088266539864	-0.010581971132955892	-0.0016573039465189732	0.03614759034291537	-0.044193528089905676	-0.010784672663702477	0.0027447968066637296	0.00014580153053277145	0.08335613717805582	0.04757416047736246	-0.004517565645177107	-0.04600404180190221	0.013257410830634142	0.05017700976172679	0.08054590045901455	0.002902692016327424	-0.015390550842379613	-0.028778581313820828	0.002129939423239746	-0.02933899790115735	-0.044124709916284977	0.03696351725554409	0.003376514042467471	-0.0016492918020115654	-0.010136467623537648	0.0028203838726110764	0.06349219352155622	-0.0037344508058668735	-0.09394286580672029	-0.002921430538947334	-0.02618952962330634	0.0023793368917577884	-0.06904383830485766	0.06548154565255199	0.03506222702643183	0.0083059985851609
A1910|0.2_O14_1829020	0.030133321630637644	-0.04512488982989965	0.07315811000719741	-0.03223018903978425	0.03891089554747437	0.06010980327429313	0.0553149791449285	0.005147202519070915	-0.011795188318593941	-0.018915938631990037	0.13280016152516805	-0.013688737123790373	-0.057063665047891066	0.008105456769198466	0.0030587465575323547	-0.022812095582979586	0.05453695956243554	0.018005134918330057	0.043890013830456764	-0.04820662401989184	0.019640862010389254	0.007158000580077761	0.06146623047811828	0.0448964681785933	-0.0738520214941435	-0.015949980688479137	0.033545054695517385	-0.050285449063775856	0.11841600830916788	-0.0693116650091844	-0.06579071567431599	0.06641391851689676	-0.04488874167807533	0.02816909222105607	0.11493927006718963	-0.005218194931077225	0.008774880012617725	-0.07071836622040178	-0.10277259655492299	-0.16060156355351518	0.06691385958325513	0.0641231085976749	0.03139298383546407	0.01788780550672564	0.06598370575864543	0.07569275047120066	0.006818873431979622	0.0833458302517874	0.028975513747936082
A1910|2.0_H21_1829020	0.089583146908503	0.030026285874989067	0.009231874362529369	0.054354940927545115	0.00617191527029004	0.014399542947902466	0.019484788524039287	-0.010810762032870957	0.009103939298438002	-0.028902229299088256	0.04448130939197714	-0.08305109929146492	0.0598198920538493	0.00644742272294091	-0.025217081933501223	-0.020592543421508402	0.010590818092575949	0.013722707692748248	0.02247302355030356	-0.038335608065524274	0.0034753525794119916	0.00265963516260298	0.013868232502040334	0.022831972115243515	-0.024807961398936818	0.006387745793727362	0.027212688527614604	-0.022663375604162872	0.06664550785145629	-0.07686449403217999	-0.050714510473154395	0.02395138368044747	-0.005671439534952305	0.039735012789837265	-0.008583919054054034	-0.0045099555566285865	0.07201056487762492	-0.06928468037451158	0.008664795470240017	-0.08244652000938318	0.08436120200840147	0.1452314835307612	0.024979099815485517	0.04695971036981306	0.01028692813224269	0.07421545917085032	0.003361244600829205	-0.023683947355865015	0.06612707390114078
A1910|2.0_M18_1829003	0.016375935887905202	0.016642384744430694	-0.018518251691398535	0.00990505328277591	0.01651866016743897	0.028762595873917968	0.011025644599878037	0.04110744955860668	0.09447940470840871	0.038081105207808774	0.05980336514532991	0.028210967565894363	-0.09125641921481453	0.01817301096286761	0.0036186129213930385	-0.0072417133200449735	0.04961493675040274	0.009159697198525163	0.1524828823074708	-0.009772475706626316	0.016459737386355255	0.14427635744880188	0.018767255018604323	0.07097206165280098	-0.018010673515850284	0.0025163699531400296	0.013290074267041263	0.00046004827783519	-0.03259897386417221	-0.11084148755591772	0.037974012543668556	0.027055073536001895	0.023366995062543916	0.0706664440642174	0.0061186880786117115	0.005618622231957859	0.006438363834384675	-0.02481826243385915	-0.03227765013169692	-0.036380832714479505	-0.058886615540557186	-0.06918343086424983	-0.053643303379532825	0.027773633103809203	0.03189925451091069	0.023708875626625325	-0.06909179595474091	0.03699906938211242	-0.02269790025516183
A1910|20.0_B09_1829020	-0.015694515117289032	-0.043973520729711446	0.010078818198425377	-0.01915626012358418	0.007407221233235645	0.017114401199149365	0.026844787668131975	0.015255364187557408	-0.00680689472184956	0.012206372489013073	-0.048411631974991653	0.028817081197301975	-0.045654689292522144	0.005054056526982903	0.02356409405620294	-0.013773999018046323	0.017554222932541275	0.021340414388815176	0.01806908067980245	-0.04989399532420269	-0.0016096037244823919	0.010397112259238006	0.010993727226413785	0.035292444510226256	-0.03071775831323953	-0.022775329363038166	0.041000086949652514	0.005216288762336596	0.009554261413506904	-0.05560081860069099	0.03051067708934241	0.017063343530857145	0.008246844421957111	0.05038672092831009	0.056018888451206617	-0.005499385682029734	0.004881673151882815	-0.05513255979060233	-0.03173772826169752	-0.05173244074772976	0.021146729452094504	-0.04415697683109765	0.007022037264833081	-0.01989371524427075	0.06138442930692639	0.05029867624198919	0.0755597809369461	0.03181417053111715	0.05609261048688005
A1910|20.0_D24_1829003	-0.02917149305113176	-0.015269036297543837	0.16640354464185692	-0.05507423015338275	-0.06762729248345992	-0.006351450813000398	-0.028225131015751442	0.004251742754550092	-0.030499227256348127	0.01645011633687188	-0.05848751193778623	0.08665457670616983	0.12495547660384454	-0.02915468886674885	0.030938227943812346	0.012812048912815177	-0.03762253236660315	-0.019126351366975547	-0.14787964726567868	0.004956166012941021	-0.05022012055692498	-0.08845886430457092	0.01853577494295744	-0.06674438022435003	-0.043325410133007836	-0.02259083551726726	0.06517071801198004	0.04128777152097762	0.1741813552889534	0.1011812986879892	0.014360224799940813	0.022711534101870323	0.013348294435419517	-0.029532426254354316	-0.08195805025994324	-0.0720881216771524	-0.007990055447616107	0.004054813705647753	-0.00443574908487443	0.05273333016387605	0.02831355026921567	0.007429725855109037	-0.016732564783665804	-0.04652820260091972	-0.012413116628113341	-0.04266468941312823	0.067043596437657	0.0001318056941998491	-0.07313552513285035
A201|0.02_G14_1829019	-0.08495206351909135	-0.19617229698280225	-0.3815069014836006	-0.20410918035906156	0.003887252841736577	-0.009486784367284756	0.004903750579029975	-0.02361857368568665	-0.06558617310739487	0.023507832051778643	-0.0642422455686974	-0.017663840914014517	-0.25684177458024454	-0.005107823387881905	0.18801395328513018	-0.051411536658470536	-0.10960524083913303	-0.04290531112881818	-0.01825814544938542	0.1029703468334856	0.01831256948184619	0.015612837536222113	-0.09060743376895392	-0.06474551933383085	0.1255772299494743	-0.011033570834844908	-0.006874271658987685	0.04486993701371622	0.01567841747421783	-0.0077289281612521465	-0.0395708814206831	-0.014091337014795424	-0.028058309962942674	-0.021395918522160717	-0.023040843316548265	0.003031116324509031	-0.0064561925526175346	0.05777939303309498	-0.0017166020618905042	0.037717083620327996	0.010999408088683271	-0.08263843865075593	-0.0689925552701014	-0.024785269566485302	0.009800226948040502	-0.0018491226164006336	-0.0005074413813411782	-0.010249193522957112	-0.00928850314246149
A201|0.02_I04_1829002	0.0019657476448844413	0.046617534670591654	0.018695515212823643	-0.01761755000297016	-0.011343544686738483	-0.023434599838636827	-0.005957972656352284	-0.013498682164296505	0.136540776656084	0.17764725771047696	-0.016421066501370152	0.03173323280938556	0.044936739381729485	-0.0033945695022340183	-0.04784006246941824	0.047075844747375584	-0.061423034577773344	0.10867783445478862	0.013479474309040729	0.003643450158108741	-0.003326874445324521	-0.07528039656981939	0.036957978903657596	-0.011477606393205136	-0.020432128747766565	0.028936356369606675	0.011802288132597427	0.0178847706814107	-0.07251037492629053	0.04889380013180611	-0.010196800612305268	0.04415682651011088	-0.017879883708811994	0.01961925350794036	-0.0922394391323493	-0.061162456756335026	-0.0016409361379675635	-0.010458066629892016	0.08877466276101897	0.04936035176513076	0.015544538272297181	0.08921089170749741	-0.0012845819998220653	-0.0067249253340845305	-0.004352044451636672	-0.0645632456086358	-0.0064210660387076235	-0.18384883945123207	-0.17107801857137261
A201|0.2_H06_1829019	0.007123821474944392	0.007990316832609812	-0.03160567450682539	0.030085130804372362	0.004834881648386913	0.014984686172665934	0.00683535767114718	-0.00037504802374876967	0.01255641600183538	0.004868167143672275	0.011549691822249186	-0.023567993964914935	0.023252976723101115	0.0015868838401855156	-0.013040909191369687	0.04299983543103769	0.027154919805034372	0.01403928865499876	0.003410806605082195	-0.008323050798089704	0.008068930493430965	0.0032526585728027135	0.008749760112560623	0.013520954832163201	-0.004687110000162975	-0.0017314680958470108	-0.04846124577272659	-0.052875437816751414	-0.0735376227952923	0.07860858293635975	0.021988967718642727	-0.028735119172582257	-0.04334695318255122	-0.022360945676727695	0.005841383184524873	0.023510293008225103	-0.05828635992846298	-0.08554208359841897	0.02368528537785064	0.013464669390194361	-0.008363911468874274	0.01933761467875117	-0.074832510285339	0.034509128622339236	-0.011108917767047866	0.034834271328692434	0.05747394069071904	0.0015104511418911615	0.0033790241462856863
A201|0.2_O06_1829002	0.03660931953123592	0.019660349976911018	0.011188550585267354	-0.029823530968402068	0.0083819699648012	0.004268684446816329	0.007542386724547767	0.019183384106910784	-3.8526279527606455e-05	-0.14530941157682392	0.03382900356318702	0.009419512011864306	-0.0022549242868467045	0.00792006843530571	-0.06650554505816772	0.017167739460204556	-0.00770195427387893	0.13927899390067439	-0.0832973305644184	0.0005801914984360224	-0.003326874445324521	-0.006829914463247766	0.038217061573599664	-0.033243228154665405	-0.08781503312456018	-0.007717644959341741	0.00570145966308272	0.01770133245093264	-0.03442677159852059	-0.0332346899296313	-0.021818081087220498	0.031769251655945685	-0.0038142278407983232	0.012352689287131347	-0.028965105541403635	-0.02702362393264285	-0.024445784882179633	-0.05602355425481598	0.01015210716826287	-0.038757055294793896	0.08394559833986515	0.07046036934882272	0.032329887200557184	-0.008348723172548866	0.037382703732582734	0.025389075410976958	-0.08962857597084506	-0.06946273128156807	0.00714866054275054
A201|2.0_E01_1829002	-0.013817858605848499	-0.13033161112736244	-0.07581396596323309	-0.06350010847877052	-0.004874073921202066	-0.0006841861030431606	0.05644578372747533	0.03876976122522302	0.01717037926977688	0.41478595704002036	-0.08021805447287772	0.026527901732439685	-0.026540298584341482	-0.00086819433052987	-0.058983866596740764	0.08996956265139311	-0.04966542558268458	0.4509618745927451	0.07667263307684635	-0.001891493658389809	-0.002746660643708973	0.3335768839777517	-0.0008772786834798652	0.042919248342703054	0.0715846980120578	-0.047191649544322534	0.00532228995993278	0.005677924444559057	-0.10638496074627368	0.018063169257194867	-0.0443789639168114	-0.07771120113284968	-0.04891884935721291	-0.021443224785034354	0.04747877496650982	0.6382618471031228	-0.05440021414505958	0.060652049887566895	0.005809871336745598	0.05323495125125738	-0.11058676593199357	-0.0889348556265318	-0.12561946737251278	-0.0367060957567803	-0.0721141956982751	-0.01808876626634437	0.010082761433665599	0.053782709087226294	-0.019714020945508337
A201|2.0_L05_1829019	0.015536596025403027	-0.013244682335910918	-0.05386042428540694	-0.006510777667843026	0.00400549505863404	0.023570542193263072	0.006109135052771941	-0.006917596489327438	0.0032435508967648685	0.03532012524523109	-0.047478255162021255	-0.044848043698288875	-0.044684909355287794	-0.004729560867238525	0.008778636184119948	0.03806150637261729	-0.05534964966776562	0.019247152970548576	0.004792463565444993	-0.060047553425591205	0.00548080046302761	0.003709711289886064	0.015042201462230564	0.04822871763084252	-0.015105383590595323	0.0007132782189137044	0.016946403783994535	-0.016036991599104433	0.09943614204860263	-0.02012807638262537	0.00577660289544335	-0.000646251909801332	-0.002142355781748817	0.024312751761702778	0.049902655889246694	0.009152719390878528	0.017376165833076773	0.016847878721629572	0.020955821557868792	-0.020522316913275773	0.029515646035839227	0.019299120637077616	-0.006544060821569886	0.019748625025742816	0.016167312129640454	0.014945799913848312	-0.056084052668468665	0.06323418110108031	0.04177268493203709
A201|20.0_D02_1829002	-0.06896633289573739	0.12485560878560031	-0.048045922525352225	-0.007762093098840905	-0.0044002737083286	0.005616493820881946	0.0004976766612182493	0.03346216192355678	0.06881031140281024	-0.11516857049337434	0.02991456091665423	-0.033489345764113665	0.04829367875117674	0.0009143709799088462	0.00986659585197272	-0.04182682096087342	0.09070131967025313	-0.004357235370385182	-0.00366301100723071	-0.012049974712804445	0.010709725054769276	0.06913001731165508	0.07469178278452093	0.04475475931604622	-0.10096999487538494	0.010442177696581123	0.019118971873130552	-0.010681911460707405	-0.009842596015609661	-0.06344326017993152	0.053184980629816636	0.008702561723051283	0.006821224781743074	-0.0325669244843968	0.07189665545951751	0.010472812311858148	-0.023231656876606	-0.04833826463763302	0.058732896187051686	0.0806409986254224	-0.007958271654926796	-0.018998187644976294	-0.12752039426918454	9.167517104702316e-05	-0.15190108377818368	-0.09939296600049119	0.10371561451770461	0.017308261162595262	-0.02738044019446545
A201|20.0_H02_1829019	0.03629174541523261	0.03990257707391093	-0.06544616707657402	0.015031740394830795	0.04411154029164105	0.11442643545832004	0.1297282446551371	0.021363274143229194	0.030006539737187754	-0.03247154066212346	0.10301132303599231	-0.20825852269153855	-0.17538481017781216	0.06677720269893433	-0.00280448830012911	-0.10696305507352988	0.06622661292222837	0.025563804775320387	0.047302334635390575	-0.06571271190278394	0.059437892989703575	0.027797378151494745	0.07670743161421822	0.06851068526389364	-0.05344332522544426	0.08178920398248823	0.08440615299370025	-0.194348844505564	-0.05620571916272876	-0.09477309965402436	-0.015555496698098914	0.04366059085313195	0.05503531843137799	0.18763630536306475	0.12312522801256914	-0.07840091199051408	0.08508667181675522	-0.17579394253541064	0.01306346643279066	-0.13821882244583428	0.11914026672882061	0.27873339768970773	-0.006497466069297353	0.06441776802248378	0.06262079372551432	0.1569733089158769	0.061640215100465856	-0.06851044502846232	-0.08002378803554311
A202|0.02_K01_1829019	0.06423096057370892	0.020285550273409225	0.09534400295302792	0.011363624256683247	0.012378440733016638	-0.001327785993684355	0.044922739579098425	-0.06813194056055638	0.0009606184420702379	-0.02941664680060449	-0.008350654694476323	-0.08193866476115952	-0.025922951161107544	0.005664180761599968	0.0287415690944883	-0.10484433496352585	-0.02706515537817239	0.0030836839724203147	0.026359234325102898	-0.038177471203112434	0.012417283228144671	0.0008746172927318052	0.009931875901177112	0.02109240111918126	-0.009524869720376805	-0.023403236315179154	0.07855913711206636	-0.0023055527226719663	0.03413011540184163	-0.08665249574071432	0.028364872001969077	0.05135018084740445	0.07786623342045684	0.10819075587171961	-0.0007166866842126529	0.005931435690407383	0.0802559489115221	-0.006109598027395746	-0.006263962186651817	-0.09321691084749961	0.06391312310208674	0.12725894345128785	-0.026332462804269374	0.062246270282398486	0.095790378689738	0.11931079154204272	-0.015174039671019268	0.10747305771253857	0.025161901623977606
A202|0.02_P14_1829002	-0.03383882861846166	-0.02361963360462721	-0.004493731398861223	-0.05613296632561704	0.03562618876800125	0.03509765728543421	-0.004787447393804212	-0.04274960443469433	-0.1296717967381687	-0.06156269052884408	0.004982006033188213	0.0582700069618568	-0.05873467435156898	-0.008790694083150835	0.04019964888223573	0.020978531942370315	0.032938114131666585	-0.049826424351502474	-0.007102024491305425	0.005834833339967926	-0.0017469484887028541	0.2201415600211704	-0.020004209157587105	-0.03089955969650912	0.021648083844774124	-0.007341475946660514	-0.0210068544905338	0.004960554701908926	0.02190616305188897	0.05445700331249592	0.018634996952539062	-0.012451510789025955	0.052057069845928505	-0.10552367585359385	0.011157551269904864	-0.22601405980734193	-0.003282856219019137	0.06995649686924421	-0.10091339327634752	-0.025641557360202183	-0.07337056772559958	-0.012396399093702937	0.0312785071857713	-0.011424591706294618	0.07268130007174861	-0.0016383328756466864	-0.11866802460404141	0.06512211612240407	-0.00725472327262322
A202|0.2_A02_1829002	0.0020802141895214232	-0.09816650970292654	-0.1801491390067329	0.01337621075646922	-0.0028459524524832303	-0.0037848210758553713	0.03196624749483562	0.041613877653093545	-0.18660978280648383	0.0855362822754111	-0.09996507214714129	0.03552141397089703	-0.012755995812208099	0.03925671940552694	-0.052573834892945454	0.0776671481600556	-0.07848394139784315	0.018750870901901417	0.09169986527004736	0.01050407568367795	-3.445122753964469e-06	0.07389453618598774	-0.03364077476419147	-0.0506652342046823	0.009445533935133144	-0.04046984436483786	0.006481975251116212	0.03225739133371619	-0.183916953164171	0.16331989335150698	-0.04655906939409554	0.04078887546295146	-0.0678919939287842	-0.026419051634147594	-0.11724368171561628	-0.13469007868631658	-0.08417267523594796	-0.06491353649219594	-0.011864301644390451	0.004044354187340726	0.004505940306160472	-0.003603309669757526	0.03454523229882356	-0.018615397984369952	0.00778736881596237	-0.012247481938046256	-0.07354449913056155	-0.1096728701946317	-0.05779348410486332
A202|0.2_F06_1829019	-0.013623611590392493	-0.03341162525383795	-0.016578460351117208	-0.0071564898644117525	0.0029856017920184275	-0.009441973792329666	0.004935086286192603	0.01222210353986336	0.0010588314211021355	0.008368347158417	-0.06160261744709783	-0.09076600835037385	-0.07191502035196062	-0.008123794100809656	0.0009624149704168805	0.07571525420545844	-0.007102271491251588	0.00572929276572981	0.013368971155809484	-0.017592130110370197	0.001434811770736566	0.004291359191728017	0.009334367236321528	0.01576709092901063	-0.011059407334433669	-0.007008151900777859	0.013073286821714936	0.025696452469245568	-0.06734961186372956	-0.004363446766569634	0.0218024767019383	-0.013705231400749585	0.026968280295210145	0.020696478721235645	0.0011732504887909667	0.014804862452185708	0.012172954679872672	-0.02170097949416122	-0.0017979756861833396	0.026960181263330663	-0.018134975274299303	-0.021816188971562678	-0.021647098465320536	-0.018789235894854706	-0.02764526277157492	-0.01868674166392903	-0.040186249387798356	0.00732769093727631	-0.01696697781226425
A202|2.0_I23_1829002	-0.0070433610434470495	-0.015098071670136215	-0.06962975125207194	0.05522419481070906	0.00323489065828933	0.003328912119738875	0.0006736541539379415	0.01571115781821253	-0.1157847699838793	-0.0893716719804174	-0.03925604352952233	-0.031944837852058816	-0.02525134911192417	-0.0009275738779603859	0.020790380511674894	0.018929531685439427	0.023431614174474424	-0.19506542187876874	-0.08072781574129945	0.02670591920637777	-0.0036307102443743633	-0.05330881783008179	-0.025420561519354623	-0.08149951974603314	-0.0030331897820392584	0.001276588776137233	0.008160232481680574	0.016955054167586137	0.03803930945578571	0.010194596823538737	0.013112228183741026	0.014203917570546842	0.05782334534581646	-0.1300281217365964	-0.010997656974910563	-0.11142809486978478	-0.039398707969123925	-0.03130595462657304	-0.0024989874625124253	-0.05297180015821645	0.01384941761782954	-0.025565341526969765	0.02596997945393731	-0.039413550765185046	-0.0746651617110703	0.0020521305157831793	0.027118918199274755	0.028983397098843844	0.0055585648015716305
A202|2.0_L06_1829019	0.057132664796003096	0.08867344761397822	0.08549646029219671	0.031313941219605956	0.025201480157269446	0.012816795735241526	0.033163789935961585	0.04425183141362593	0.01764961118043129	-0.00041131156230406196	0.02292999245140631	-0.004640177501705756	-0.005247638738753002	0.0007357108370567023	0.025105699516988128	-0.03757857951226107	-0.04581964465381563	-0.011565273295839285	0.009807773350722193	-0.024337801719255703	0.025097753692074246	0.007123353551359457	0.001071869986538132	0.021447032995780657	0.007590011639809657	-0.005537363366688974	0.038019484783003654	-0.023045078533819097	0.004812860240205108	-0.10935099828364259	0.030207773230172263	0.043791231453275015	-0.002329416317126909	0.02744000952804343	-0.03796936210515717	-0.0033025038976846055	0.028287178938448787	-0.00046464448254579516	-0.003220213570727326	-0.11950347078799795	0.08733894033087297	0.184181526381047	0.034024320326329405	0.03316716222341509	0.032595446573633446	0.05486778868784903	0.004909066454335531	0.07689472398333702	0.11530862872070932
A202|20.0_C14_1829002	0.0014675971341101546	0.005338682088446345	0.0068113578416035825	0.0763998760125092	-0.02180337107788144	-0.02009159929300383	-0.01750591159552317	-0.0199081383034998	-0.010370527053227885	0.044931334222299	-0.028857587540963403	0.09572835680092229	0.07407989265303883	-0.003645958737613142	-0.06179145698453145	0.051598243197784166	-0.05094861691453706	0.004901980206347856	-0.03403324369589833	-3.833836725541939e-05	-0.01832056609713599	-0.012104798819285278	-0.022123080405268836	-0.014692313532419371	0.025191766411139738	-0.010647097678277595	-0.0009065701376014257	0.02504477961905549	-0.014784419713751773	0.022603833058869482	-0.03808618783637879	-0.024007112499873084	0.0034462677908738693	-0.07038755043325046	-0.044799073616443835	0.07496106660737212	0.00291477458960554	-0.010979858277747168	0.021516411481205533	-0.015850428034974606	0.09952112781993627	0.13847419378289905	0.13221009146775864	-0.008351340836262988	0.06370652520900488	0.00785055276279173	-0.06923306170025517	0.02895062130827336	-0.041029358710798935
A202|20.0_J23_1829019	-0.013147061187974263	0.02099091971861511	-0.012954401039579455	0.013537151843690864	5.541152727892018e-05	-0.01384231245958717	0.045853502455891704	-0.04378633943848809	0.015079742219949288	0.017758386275827265	-0.00806919409348783	-0.00961902351236621	0.0027855175122001308	-0.009984809146626472	0.05723859361591396	-0.02754990210423569	-0.11159000212253234	-0.016197072989804495	0.011340174725023633	-0.02234732598845246	0.011147871844502291	0.004041002537954308	0.06438837361291672	0.01572166582089321	-0.05330767134235115	-0.002783336924213342	-0.0003517310547689889	-0.03199421016417181	-0.0022772911757573677	-0.0025083134595537127	0.05649614230215161	0.005714263527585917	0.03548440521467888	0.02576645550740192	-0.07566820295871318	0.01665690055070629	0.012324686501982152	-0.03366538502676136	0.02162952936101692	-0.024162385234476336	0.046171055053881305	0.1102624860560033	0.1395417945687465	0.02202005033169796	0.016727176049561088	0.01829930621901582	0.009319349218861794	0.07360090667896196	0.0274342415864475
A2129|0.02_C01_1829018	-0.007088796769211814	-0.0008088089913800278	0.0794805751715022	0.0357992037301218	-0.020280286264539732	-0.03479873613872855	-0.06076679978125216	-0.11567196272442731	-0.03471286273914592	0.0014634440124165482	-0.03678492736386252	0.09002957779672005	0.08288744299126416	-0.038947411088589845	0.002022557797309227	0.024102694565098393	-0.006992145855927723	-0.03594124229915796	-0.045781141458615005	0.06832062045240828	-0.03301788152782144	-0.021310267076769418	-0.030803614084695508	-0.05813716425891527	-0.00021975929343953648	-0.029304601091487914	0.03543066770530823	0.062369324721287644	0.08535072059612325	-0.04162343457181905	0.01947089282597364	0.03832470243386771	-0.019843335132156747	-0.1064052735349893	-0.011287470975790248	-0.09244274292908161	-0.03557167726422994	-0.01219145374780134	-0.016692416431868917	-0.001054081748899982	-0.02834112854016546	-0.09127409440285683	-0.03856521120537526	-0.00939482059043939	0.012961644290101382	0.019279530526662758	0.003920021038132493	-0.03269709223688755	0.012069400502583233
A2129|0.02_K15_1829001	0.0068126292420270795	-0.00847282314048714	0.06198081941349909	0.011675250640795665	-0.0028112822093979972	-0.02430146866251426	-0.014150064466169454	-0.03179788554911883	-0.031053699794752393	-0.0481497166374138	-0.018239877738467247	-0.039211598997663355	0.04917927639904385	-0.005130451099285338	-0.041754257714930215	0.06100177324646738	-0.05702972207135373	-0.03971272375732188	-0.07583267654281992	0.011042885163627392	0.001597325516849074	-0.07606148338524527	-0.04424894797989365	-0.0573027508258136	0.07712720825381414	-0.0012122834340968502	-0.03292453687122915	0.0044737574805407965	-0.013528044672794004	0.05211972015754118	-0.015572695381373791	-0.02067535442995644	0.0015045498720834827	-0.046088193403792665	-0.05027613457922783	-0.19747184885892605	0.036499554431976944	-0.02632933255511638	0.0245151280167879	0.004796429726151574	0.01746155810773653	0.02830815545936427	0.016680493976479638	-0.0033186000524578763	-0.051369422888844996	-0.018421759672353155	-0.05432478120231343	0.07359983680679588	-0.014143121617686993
A2129|0.2_G23_1829001	0.02716926374987061	0.0591511023291153	0.058815782386839044	-0.0002220362219755856	0.001420433425219747	-0.019626597528059314	0.030696667043061177	0.030235632489742925	-0.022285230306700488	-0.05269543928682785	0.02305196714157126	0.046471414686029555	0.019085222604941277	-0.004946950156048013	0.025825278919545447	-0.04148356042140933	0.03822759142786575	0.03615408472755477	0.010825980404260638	0.0008762055624775833	-0.03603577795380086	0.03431612292395092	-0.027882916041724104	0.008078502092560447	0.014211564639043384	0.004158676978924858	0.0563793789178304	0.047955400615753874	-0.04098460335186094	0.06918619478799282	-0.01439327471252988	0.03759979252124285	-0.0026637238951394693	-0.03580389029922049	-0.02507821775312641	-0.21896201639922008	0.03801248817269931	-0.03849633298326488	0.045045909414644036	-0.014229092823433154	0.09207107174435047	0.14049659168038764	0.07844345187695034	0.05999248678075064	0.02089908590170325	-0.021709904743003383	-0.013840727328525038	0.08199985800841786	-0.004305626674916185
A2129|0.2_K10_1829018	0.0063201421567353755	-0.06954713544913049	-0.06259303785261294	0.03071698655700672	0.02547425760781319	0.020517009892259908	0.0021142147159298186	0.047549360642340166	-0.019225523123570593	-0.0032434321154636847	-6.144368237664954e-05	-0.010674567132379575	-0.04309451888438509	-0.007479524963346085	0.037188805218660526	-0.0032750886439970595	0.039780701419723785	-0.005615687916953271	0.000326139078114851	-0.005492072874200948	0.0017836390906600108	0.002083677396466921	-0.01714651641456494	0.007332860288144033	0.03696124744715246	-0.029360205549557428	0.038390847973550246	0.028703996002275467	-0.05617396565120325	-0.03891384626113137	0.048348892587534664	0.021941838063432473	0.021860750472469492	-0.006373088476856137	0.014071730461944487	0.006112869496678441	0.006991740040199312	0.03177993847244531	-0.020905338002852436	0.005546972557084251	-0.025670932635562416	-0.06137845886311144	-0.03290272219236501	-0.034852333817084635	-0.04617141797831237	0.0012103683532501686	-0.0029312228206264113	0.0334281226450919	-0.005242578221246547
A2129|2.0_D15_1829018	-0.023591604492951057	0.03175301734129188	0.04290320450510565	0.001989643994287693	0.0024436918250945183	0.0016284800329828542	-0.00522579916074134	-0.027637373128962306	0.0012430998973222418	-0.0003929166825928365	0.04908512913001406	0.0019261627693453187	-0.0030320261598157927	0.005304991382138885	0.04963981460584249	-0.031164183356404918	-0.01221329826715814	0.004875105669806146	0.004660596893848401	-0.0165572212356786	0.0033724286844755424	0.0006130989347509774	0.007018380013511016	0.005544569630929086	-0.01985586845859877	0.0002148619449372502	0.009985971190688947	-0.007632000525756744	0.09903407896939742	0.006345169327458433	0.0057582872188237655	0.012084804675728422	0.024853403823650644	0.07865658615176385	-0.010948805641675385	-0.0013699240747302999	-0.009551696597488002	0.07147241458463827	-0.033463997485304264	-0.01747127241228713	-0.026178954409538657	0.050414259713832066	0.04647705683893921	-0.044983688508259845	-0.06939093359929904	0.008673211463427755	-0.0009655828064425442	0.016270275451287203	-0.024820325443751567
A2129|2.0_F02_1829001	-0.024818757880372244	-0.0039531312666001295	-0.02824698318182306	-0.05939567064647333	0.005835444173013293	-0.00819179752287244	-0.002493933035326079	-0.0296318510199044	-0.09805011046268466	-0.14622962907353146	-0.004539403680048015	0.03240617001416468	0.010431231096689975	-0.009845025052652306	0.025626843878333694	0.008124513781503473	0.03463937347647117	-0.20610747411810804	-0.08357133293523114	0.013072120837655077	0.0009312860284807073	-0.15205803224967102	-0.006893752835407274	-0.06309336357761552	-0.010098038118466879	0.010249625931848194	0.03803476506033271	0.06965633079937017	-0.023197729031904535	-0.009450585238145681	0.025374800259209962	0.02683297977057475	0.01906560151769643	-0.04345086270384235	0.029602996639794543	-0.21018071303377886	-0.017906927696105357	0.04063284409308576	-0.003942320033221036	0.07053989446835646	-0.08829658976005372	-0.07767172871888783	-0.07436776209732704	-0.07690945669633253	-0.07405795393598325	-0.037074457781414216	-0.053455323507883956	-0.0076576403447729535	-0.06987128700027592
A2129|20.0_O07_1829001	-0.02673531619899505	0.0040216878979568715	-0.008558318212346872	-0.011354653224543876	-0.007421600612608076	-0.020712307912726657	-0.011960443091927675	-0.04015966960264955	-0.12208887089801604	-0.13165957266609657	-0.014811995675474365	0.033262111373071446	0.09868479456301582	-0.004946768476220331	0.006905179918120341	0.035614303128228664	-0.010996187970884197	-0.29910054567933253	-0.2679355790547294	0.01938386596701136	-0.006829313782076851	-0.29517760914479674	0.010899718067728048	-0.11092424645435998	0.01651612012842041	0.0034473955489790487	0.00872438038204959	0.02057016952324764	-0.03707240448372029	0.13004328376174423	-0.007215227191290419	-0.04389096521223751	0.04261749683192684	-0.030387741127134604	-0.0010473291703338994	-0.08203940730345388	-0.038398862083945495	0.04371736067617371	-0.010128978686766654	0.026967974800069128	-0.10243564245918713	-0.003479778663302513	-0.11602067381170811	0.03505982163635457	0.021743933847681085	-0.04983877444099777	0.037178401270840766	-0.14284732976291994	-0.062073313975840344
A2129|20.0_O11_1829018	0.05050101668803586	-0.04746455552699169	-0.04564058385059966	0.055600038206720104	0.009109424220073742	-0.019063179400977875	0.0023658858521144466	0.002180958608177852	-0.014813925277399831	0.004361238843536841	0.006781508729886809	0.021742603488504653	-0.007762967402688226	-0.004433391377618917	0.0005477285986029423	0.00268992228339493	0.004945799126934769	0.012671999724994665	0.03748877463427569	-0.04800489879475789	0.003817778133196975	-0.00015181026103228135	0.05231282997918785	0.023692254329305357	-0.059577898510477345	-0.022060046514457143	0.023920601064103153	0.017272564261387013	0.02204958290698944	-0.05041124230030869	0.019246276933764683	0.05523870792998181	0.03565609453134144	0.006508794418216279	-0.011178838312072947	0.012790789605938269	-0.002474462216291329	0.05312290442686646	-0.023542406587741427	-0.14845729265938973	0.12050758308991649	0.057603988748470725	0.020085804925052964	0.046643924432187456	0.04837141557662544	0.14571215832385287	-0.017280010340142815	0.053236397278527525	0.02575275547886144
A2169|0.02_A01_1829001	-0.06025207929843335	-0.0307269097306474	-0.0063555294163279985	-0.0032747832662843868	-0.05602894784080653	-0.09819719228044385	-0.07974695487528335	-0.14247109990747736	0.05531224605080004	0.5792594175623538	-0.14537980188923172	0.18499220934548177	0.20422215086670892	-0.04227065425119961	-0.025739563036726615	0.12139574990180002	-0.18273608014610743	0.2475309783030495	-0.09606247375917121	0.013081166457000748	-0.023592310625063104	-0.09948226905132526	-0.023768112618757553	-0.08414629944020163	0.03836221064546319	0.03255906134641806	-0.06501637956611253	0.005241085360858322	0.00733894311033767	0.28537749677850055	-0.061923749136549744	-0.02692489482481497	0.051406817230713275	-0.02132121457201752	-0.18013157166076582	0.058677831696646476	-0.0003550706661962222	-0.10608889224783186	0.09953908508764098	0.0951945915924895	0.0353228838221854	0.019224623392084528	0.10828385137188679	-0.024314972816160685	0.005784604618433775	-0.14629064640882367	0.12623735748739096	-0.05612028084079007	-0.0020454554258175217
A2169|0.02_O09_1829018	0.04729855171883246	-0.07328352924824949	-0.02477962138072698	0.027936219036139076	0.00153088305709706	-0.0058096890399235435	0.006210522579380706	0.009588262119448687	-0.018631845811676873	0.005969184554745821	0.032636574554131326	-0.08967783039129462	-0.0074174166001388375	-0.005070781408127695	0.00010579745569258558	0.027822269567246094	-0.00042283417126454115	0.02428259299198593	0.016944248524522254	-0.023941141266972554	0.0035133388734620297	0.0005493992508821544	0.0020896174726312	0.011420696992404722	-0.005669913870674836	-0.0343765912021618	0.020202911322784067	0.008905624726892936	-0.00036700647296294964	-0.0397009738386116	0.02161847909281761	0.043494181898169226	0.058500030799895075	0.01052873325159076	0.009895481056541477	-0.0135787814461093	0.011765681367447378	-0.02920538297154246	-0.03424016889030135	-0.1225768068235511	0.081839437200379	0.13015159572537238	0.10350517241170909	0.035268698529088316	0.048446451470424035	0.10987857498884634	-0.041158558625273456	0.023880632768373516	0.006062627866193354
A2169|0.2_G22_1829001	0.06838635130557491	-0.03514514651426098	-0.035518413690024175	0.06207648001837007	-0.013061632873453466	0.0006295374955773148	-0.012171993451585872	-0.006296085834065046	0.10356056019001947	0.07014541637928806	0.016274405845059292	-0.005684999711886185	-0.006639922812831323	-0.004623427628781762	-0.07884704836444045	0.06094820426872738	-0.03134438971451722	0.2829805329721793	0.20676679187730418	-0.0039245220544853465	0.001108822939964338	0.11636157146343423	-0.007231769999564097	0.03386034086043857	0.00892149537054232	-0.02448021338621781	-0.01819721251310763	-0.035083104776640894	-0.0665529792393057	-0.0656711575417851	-0.016868703495280857	-0.01950283880582865	-0.03846044812592231	-0.014564664393195592	-0.0010746750378559655	0.2499220706662983	-0.005121296222616145	-0.09139288396762174	0.008435832248571029	-0.0030427771045497543	0.013655849156306687	0.017602963069890287	-0.01993380067398509	0.04129114725566019	-0.06596887378462102	-0.007838532903218676	-0.06956588122953211	0.10545216213081549	-0.003989164133690604
A2169|0.2_J12_1829018	-0.03458846356523981	0.0920037683365576	-0.06111475770556141	0.04742517719342132	-0.022635539912945007	-0.04537229341744717	-0.03212603553434912	0.00018655383645055368	0.011839325857806504	-0.015261055673774532	-0.01930106569561757	0.023413656452831555	0.07283851925035345	0.007298769699479596	-0.00765905516993276	-0.0065034895249586055	0.025457410837219085	-0.001501630465928494	-0.010763534098500782	0.03048493998816204	-0.002859327029672523	0.0028286645064148352	0.03667351491770132	-0.022616867068189744	-0.05673000711903975	0.04129691866219226	0.005040230807365542	0.012725060976119917	0.04657502589449092	0.002198404518332975	-0.021625825541200516	0.0005773616070872678	-0.0019482044904240992	-0.03300486296543409	0.005164306686594733	0.0009506435105680056	0.04515283663854974	0.013835073820321231	0.040242392348628475	0.06273557483780212	-0.030650885076257572	-0.03898049342882193	-0.01466090239993778	-0.04223436318080831	-0.0015716999235795281	-0.0003912423685758504	0.01086593648094103	-0.07600246959443724	-0.023014633237351534
A2169|2.0_E24_1829018	0.004139539167023587	0.008073747198855064	0.04483941710344186	0.02839177095377121	-0.004667478348496151	0.014753806318029888	0.009184842685902861	-0.0011216018913568493	0.012642375829660213	0.010728664487945572	0.02483960772618743	0.03945260670353512	0.0487333133269654	0.006545494254643014	-0.029152433345316003	0.017600719696078015	-0.03234118740635175	0.0035615776118086973	0.02014821340149947	0.0016429760186523756	0.00578386648393682	0.0006604701583627914	0.04312466535044118	0.004487178691131438	-0.022110093961781097	-0.00025802855132911473	-0.011039315807142402	-0.05380336335903446	-0.006333548053338189	0.043965762349179816	-0.011356867501855106	0.00021803795836711215	0.0038605797964751387	0.019575235058307827	-0.035600647079661624	0.015396447497695254	0.02810523105269014	0.0066490891791372575	0.01899236250321401	-0.005521034436052008	0.000889266869113392	-0.01958899943348069	-0.0742162281969852	-0.009935549763872342	0.009004024543134537	-0.008179023183529477	-0.007846797390324178	0.038920752535945013	-0.043153117254182444
A2169|2.0_F04_1829001	0.0246823738369657	-0.005948238578382226	0.029117465159631095	0.022539988489372775	0.005400718197582255	0.01114352520070852	0.011738746644043618	-0.006438724433694587	-0.05045766428957091	-0.2568784099031769	0.067505758133875	-0.0609424399494205	0.010536836944108896	-0.0005995033537330718	0.012524781834893056	-0.012936649233997843	0.07393558875662803	-0.10594346365048024	-0.008820468457048036	0.0008016515976575489	0.017721339620054996	-0.04474600709135368	-0.002708888768611639	-0.010015950864426387	0.02336449585667788	-0.0026860752447785408	-0.03110658129739624	-0.08990932321668366	0.029527072237452545	-0.037396563996721754	-0.011098845167954785	-0.028709131681310673	0.011029821009028273	-0.05261663363353991	0.03851167214828227	-0.11100229008845358	0.005422385159119081	0.029351826386300572	0.002982644333955786	-0.0012799829242878258	0.003402057387323909	-0.01573354823942541	-0.06910435188601388	-0.04593880709949982	0.0015552672590145589	0.04482672610124683	-0.00954540232901363	0.045493719307134695	0.07555460924629548
A2169|20.0_H23_1829018	0.06928610628390863	0.015671686781498606	-0.03575464379286142	-0.0024876293487784418	0.05655403719186322	0.03510643013539891	-0.005039506487205081	0.10943505073540266	0.04891915839206479	0.024640710496549922	0.11692809459258963	-0.14687385659912655	-0.12332077548943476	0.04215563798870531	0.0027541859400958546	-0.09216000287607296	0.005971920291071631	0.03542966043079254	0.06133463259979238	-0.1214467262291985	0.01815334312739046	0.01529703734315302	0.18490504900954174	0.10118933284311266	-0.1598829884278966	0.04709609451469299	-0.013804732869348024	-0.1093704074266969	0.052343867154246104	-0.21933741989914768	-0.06891820903233958	0.020014418842330295	0.035075518326434074	0.20386121873340163	0.061780345922569535	0.017022574222859577	0.08395904265014231	0.03633109842612309	-0.025232951159983807	-0.020485764512440607	0.002758630223020808	-0.012444498844356389	0.027614251061397366	0.003072708571616678	0.0026800190775629895	0.07801270219209411	0.02733573548446605	0.03478871384966353	-0.019983002316967813
A2169|20.0_N16_1829001	-0.0288524094806214	0.06676170741889736	-0.010747111783515284	-0.08743410478892322	0.009410272611035553	0.0002887160373434283	0.014636277853182666	0.018092534732948362	0.0015360890609733557	-0.005576043747512027	-0.013003033407918585	0.013045975867013948	0.07420021785612596	0.000842283389134918	0.031455917111888276	-0.061200157814972234	-0.05107297625565155	-0.15374160546482843	-0.06743354143129393	0.003058171219963657	0.02130981222408608	-0.13130737294362588	0.0443207207435759	-0.035992935070113335	-0.032774892235099995	-0.0016724656719173114	0.028912342716843675	0.053785491550059406	-0.025652327833682764	-0.04159599160362348	0.0038159600267264615	0.058684921521408306	-0.004971595988175204	-0.00045068168298373346	-0.048796948150726854	-0.03930739957973556	-0.049494377645889154	-0.014345767169738954	-0.0018321655932219683	0.029163814673904	-0.02420581952442813	-0.04484718262963938	-0.02687787982665185	0.003038639264219656	0.059785101602204405	-0.04188732810050366	-0.04021677809389612	-0.02003684904170938	-0.0421704432056787
A2251|0.02_A19_1829002	-0.09778962686928672	0.10333238343353801	0.10228176606318151	-0.009429452264010263	0.028609515138019126	-0.0013012336793147283	0.009356306746903909	-0.02428924323517645	-0.000878921545166389	-0.16798316720203788	0.0234888985483257	-0.04705024373394073	-0.01574794822678882	-0.01322722327457762	0.08862732290635386	-0.057717790928377255	0.009284420146519867	-0.14777411689591044	-0.1226661823732306	-0.006680695842186779	-0.035631720277931295	-0.025124060709506985	0.01844814969257852	0.008785471058456618	-0.029385219816503882	-0.008805598655547364	0.04443990950494309	0.09102347874146444	0.07175310810899305	-0.047454205907275004	0.1087175567463684	0.08772815719980381	0.07210808693065573	-0.07374053798153529	-0.05011005619895911	-0.23130864373070045	-0.0013936009086396028	-0.03843945813898059	-0.054133638703479425	-0.047970282884511106	-0.00826070249374522	0.03739147152327593	0.0004934916118779498	-0.04680483543738423	-0.062323015503455814	-0.00551347403915986	-0.04977609113023118	0.06395241742172605	-0.033699970852471756
A2251|0.02_G13_1829018	0.016867603412208165	0.036400136484398826	0.0708962718902284	-0.020846100999057704	0.003403185813736387	0.02753215332863304	0.018832702550061475	0.00423405550039907	0.0014589121379979253	-0.01329003575909496	0.0552513945932947	-0.005486654465529317	-0.13735006090056812	0.01679182702933557	-0.0064457536561674245	-0.05562779660152284	0.0085752311322852	-0.0011777759365323992	-0.0041314788939929015	-0.0020366877587673082	0.006970418990619023	0.0001905369299908255	0.015197995932701491	0.003377147898818822	-0.015279785799847456	0.061576223300153776	-0.04614153019789172	-0.03266202517110861	0.02396532822289943	-0.18228795110056806	-0.004573897712858488	-0.015992024956847817	0.05111475416473854	0.07051015891329393	0.007090999417696531	-0.008302182603938668	0.061439289076208214	0.11957005174943636	-0.010763584490576239	-0.011099623992185448	0.025074761161796966	-0.03284377987987064	0.053464689161554335	-0.005298721063013767	0.026189842725031276	0.009722606762347819	0.04363600188781919	-0.006284711720936587	-0.023110046717807475
[truncated: 12,211 more rows]
