# Supplementary material for: Mapping the perturbome network of cellular perturbations
Source: Nat Commun. 2019 Nov 13;10:5140. doi: 10.1038/s41467-019-13058-9 (PMC6853941; doi:10.1038/s41467-019-13058-9)
Supplement: Supplementary file 17 — Supplementary Data 15 [file 41467_2019_13058_MOESM17_ESM.csv]

Entrez_ID	Disease_ID
2	DOID:1443;DOID:0014667;DOID:0060085;DOID:18;DOID:1184;DOID:2351;DOID:1561;DOID:2352;DOID:863;DOID:3571;DOID:936;DOID:0050161;DOID:2590;DOID:150;DOID:1579;DOID:3683;DOID:2030;DOID:684;DOID:850;DOID:655;DOID:5672;DOID:4964;DOID:3324;DOID:219;DOID:10652;DOID:0060072;DOID:0110044;DOID:0110045;DOID:0110046;DOID:0110047;DOID:235;DOID:0110041;DOID:2527;DOID:0110043;DOID:77;DOID:331;DOID:12139;DOID:01100…
9	DOID:0050686;DOID:16;DOID:3996;DOID:9973;DOID:2723;DOID:37;DOID:11054;DOID:150;DOID:4404;DOID:10283;DOID:10286;DOID:193;DOID:3856;DOID:1574;DOID:4;DOID:7;DOID:162;DOID:2773;DOID:0050741;DOID:303;DOID:302;DOID:14566
10	DOID:0050687;DOID:0050686;DOID:0060084;DOID:1037;DOID:16;DOID:3996;DOID:4404;DOID:74;DOID:2645;DOID:2723;DOID:37;DOID:3571;DOID:11054;DOID:615;DOID:1612;DOID:178;DOID:1240;DOID:9952;DOID:0060072;DOID:10283;DOID:10286;DOID:193;DOID:1790;DOID:3856;DOID:5093;DOID:2531;DOID:4;DOID:3393;DOID:7;DOID:3119;DOID:162;DOID:2773;DOID:9500;DOID:0050828;DOID:1287;DOID:0060083;DOID:14566
12	DOID:0050686;DOID:0014667;DOID:162;DOID:1561;DOID:150;DOID:655;DOID:1927;DOID:3146;DOID:11328;DOID:10283;DOID:9455;DOID:14499;DOID:10286;DOID:193;DOID:14497;DOID:3856;DOID:4;DOID:5418;DOID:2468;DOID:3211;DOID:0060357;DOID:14566
15	DOID:2030;DOID:1595;DOID:3312;DOID:1470;DOID:3324;DOID:1561;DOID:4;DOID:4964;DOID:2848;DOID:1596;DOID:12139;DOID:150
16	DOID:1443;DOID:17;DOID:15;DOID:0050841;DOID:863;DOID:529;DOID:480;DOID:936;DOID:440;DOID:150;DOID:0050539;DOID:0060810;DOID:0060037;DOID:543;DOID:0060038;DOID:423;DOID:10652;DOID:3891;DOID:1279;DOID:9649;DOID:0050836;DOID:331;DOID:0060309;DOID:5656;DOID:14525;DOID:1389;DOID:0080000;DOID:12859;DOID:0110177;DOID:66;DOID:7319;DOID:4;DOID:7;DOID:11771;DOID:225;DOID:13174;DOID:0050888;DOID:767;DOID:10…
18	DOID:11832;DOID:1443;DOID:10579;DOID:6050;DOID:12849;DOID:77;DOID:863;DOID:936;DOID:0014667;DOID:150;DOID:1492;DOID:0060037;DOID:1826;DOID:9252;DOID:0060174;DOID:0060176;DOID:655;DOID:331;DOID:13976;DOID:5614;DOID:11963;DOID:4;DOID:7;DOID:0050155;DOID:5691;DOID:1393;DOID:750;DOID:0060040;DOID:0060041;DOID:8534
19	DOID:0050686;DOID:0014667;DOID:5162;DOID:18;DOID:2355;DOID:74;DOID:1391;DOID:1561;DOID:77;DOID:863;DOID:3118;DOID:178;DOID:150;DOID:10124;DOID:5614;DOID:3345;DOID:1492;DOID:11541;DOID:655;DOID:409;DOID:3146;DOID:1432;DOID:9256;DOID:9455;DOID:5672;DOID:0060262;DOID:13810;DOID:331;DOID:5679;DOID:1168;DOID:0050765;DOID:1570;DOID:11847;DOID:1389;DOID:1388;DOID:2361;DOID:2348;DOID:2349;DOID:1237;DOID:…
21	DOID:850;DOID:0050686;DOID:0050158;DOID:1579;DOID:12120;DOID:552;DOID:9256;DOID:4;DOID:5672;DOID:7;DOID:3119;DOID:162;DOID:0050161;DOID:2797;DOID:14566;DOID:10155
22	DOID:2355;DOID:8955;DOID:74;DOID:4;DOID:12449;DOID:7;DOID:0050554
23	DOID:2914;DOID:850;DOID:552;DOID:1205;DOID:4;DOID:0060056;DOID:7;DOID:1579;DOID:0050161
24	DOID:1686;DOID:0050686;DOID:0080015;DOID:5723;DOID:0050817;DOID:0050782;DOID:11661;DOID:11105;DOID:10126;DOID:863;DOID:2007;DOID:9649;DOID:2742;DOID:0014667;DOID:10124;DOID:10871;DOID:150;DOID:4194;DOID:374;DOID:83;DOID:110;DOID:1492;DOID:2018;DOID:4448;DOID:10141;DOID:0060037;DOID:2952;DOID:0060038;DOID:870;DOID:9256;DOID:2277;DOID:0050534;DOID:9970;DOID:5672;DOID:1279;DOID:28;DOID:13912;DOID:84…
25	DOID:1247;DOID:0050687;DOID:0050686;DOID:0060084;DOID:1240;DOID:2531;DOID:3459;DOID:0060083;DOID:2218;DOID:3571;DOID:0060072;DOID:2213;DOID:657;DOID:1037;DOID:299;DOID:4960;DOID:1612;DOID:8692;DOID:5675;DOID:4929;DOID:5093;DOID:74;DOID:4;DOID:7;DOID:3119;DOID:162;DOID:9952;DOID:0070004;DOID:2226;DOID:1588;DOID:4903;DOID:2228;DOID:305;DOID:8552;DOID:5041;DOID:14566
26	DOID:10825;DOID:10763;DOID:4;DOID:0050828;DOID:7;DOID:1287;DOID:178
28	DOID:0050686;DOID:9973;DOID:1561;DOID:77;DOID:170;DOID:1793;DOID:2152;DOID:2151;DOID:150;DOID:178;DOID:750;DOID:3324;DOID:2394;DOID:10283;DOID:10286;DOID:193;DOID:1287;DOID:3856;DOID:1574;DOID:4001;DOID:4;DOID:3393;DOID:7;DOID:162;DOID:120;DOID:0050741;DOID:0050828;DOID:303;DOID:302;DOID:1724;DOID:14566
29	DOID:10283;DOID:0050686;DOID:0050902;DOID:3093;DOID:3620;DOID:3861;DOID:4;DOID:4706;DOID:3856;DOID:3868;DOID:3869;DOID:162;DOID:3864;DOID:193;DOID:14566;DOID:1319;DOID:10286
31	DOID:684;DOID:423;DOID:114;DOID:6000;DOID:655;DOID:17;DOID:162;DOID:1029;DOID:0080000;DOID:66;DOID:4;DOID:686;DOID:7;DOID:1287;DOID:3571;DOID:0050686;DOID:0014667;DOID:896;DOID:14566;DOID:3119
32	DOID:4;DOID:0014667;DOID:654;DOID:374;DOID:9970;DOID:0060158
34	DOID:11832;DOID:0014667;DOID:0080153;DOID:1428;DOID:1393;DOID:863;DOID:3118;DOID:0050155;DOID:936;DOID:4194;DOID:1492;DOID:8677;DOID:655;DOID:654;DOID:3146;DOID:1826;DOID:374;DOID:9455;DOID:9452;DOID:77;DOID:331;DOID:0060158;DOID:26;DOID:5614;DOID:28;DOID:4;DOID:7;DOID:9970;DOID:3650;DOID:5691;DOID:0050013;DOID:4724;DOID:409;DOID:3211;DOID:14525;DOID:9993;DOID:225
35	DOID:11832;DOID:3324;DOID:0014667;DOID:17;DOID:1561;DOID:1393;DOID:12506;DOID:863;DOID:936;DOID:150;DOID:1492;DOID:1756;DOID:114;DOID:655;DOID:0060036;DOID:3146;DOID:423;DOID:1826;DOID:11984;DOID:13934;DOID:331;DOID:5656;DOID:5614;DOID:0080000;DOID:397;DOID:12932;DOID:1029;DOID:66;DOID:65;DOID:4;DOID:7;DOID:0050155;DOID:9598;DOID:5418;DOID:5691;DOID:896;DOID:11328;DOID:2468;DOID:3312;DOID:574;DOI…
36	DOID:11832;DOID:0014667;DOID:11853;DOID:12849;DOID:1393;DOID:863;DOID:936;DOID:150;DOID:4194;DOID:1492;DOID:0060037;DOID:540;DOID:1826;DOID:1279;DOID:331;DOID:0060158;DOID:5656;DOID:1143;DOID:1142;DOID:26;DOID:5614;DOID:28;DOID:4;DOID:870;DOID:0050155;DOID:1428;DOID:5691;DOID:0050013;DOID:9835;DOID:9834;DOID:574;DOID:7;DOID:0060040;DOID:0060041;DOID:9993
37	DOID:397;DOID:0060067;DOID:114;DOID:655;DOID:0060036;DOID:12932;DOID:3211;DOID:11984;DOID:4;DOID:9455;DOID:7;DOID:0050700;DOID:1287;DOID:3146;DOID:0014667;DOID:700;DOID:0080155;DOID:9452
38	DOID:11832;DOID:18;DOID:1393;DOID:863;DOID:630;DOID:936;DOID:150;DOID:1492;DOID:0050739;DOID:0060037;DOID:0060038;DOID:0050737;DOID:1826;DOID:331;DOID:5614;DOID:4;DOID:7;DOID:0050155;DOID:5691;DOID:0050177;DOID:784;DOID:557;DOID:1074;DOID:1059;DOID:8927;DOID:14723
39	DOID:0060810;DOID:0060037;DOID:0060038;DOID:863;DOID:4;DOID:7;DOID:0050888;DOID:480;DOID:12859;DOID:936;DOID:331;DOID:0060309;DOID:150;DOID:1059
40	DOID:0060037;DOID:12849;DOID:4;DOID:0060040;DOID:0060041;DOID:150
41	DOID:4;DOID:7;DOID:1287;DOID:2316;DOID:178;DOID:326
43	DOID:11832;DOID:1443;DOID:936;DOID:11504;DOID:0060037;DOID:0060038;DOID:423;DOID:1612;DOID:9884;DOID:3856;DOID:4;DOID:7;DOID:0050155;DOID:162;DOID:929;DOID:0110035;DOID:1393;DOID:0110282;DOID:0110283;DOID:0110280;DOID:0110281;DOID:0110286;DOID:0110287;DOID:0110284;DOID:0110285;DOID:0110039;DOID:4450;DOID:0110289;DOID:14525;DOID:680;DOID:0110038;DOID:1059;DOID:8927;DOID:0014667;DOID:3996;DOID:0110…
46	DOID:4;DOID:225;DOID:9250
47	DOID:374;DOID:0050686;DOID:114;DOID:6000;DOID:654;DOID:684;DOID:162;DOID:4;DOID:686;DOID:7;DOID:9970;DOID:1287;DOID:3571;DOID:0014667;DOID:0060158;DOID:14566;DOID:3119
48	DOID:0080001;DOID:17;DOID:3342;DOID:65;DOID:4;DOID:7;DOID:381;DOID:848
50	DOID:11832;DOID:1443;DOID:1891;DOID:5214;DOID:1393;DOID:863;DOID:5723;DOID:3571;DOID:936;DOID:0050161;DOID:150;DOID:1492;DOID:0060037;DOID:5679;DOID:0060038;DOID:13399;DOID:540;DOID:1826;DOID:8501;DOID:1279;DOID:9649;DOID:13912;DOID:13910;DOID:1579;DOID:331;DOID:0060309;DOID:5656;DOID:1389;DOID:5614;DOID:1432;DOID:850;DOID:13911;DOID:13174;DOID:539;DOID:870;DOID:0050155;DOID:11771;DOID:11394;DOID…
51	DOID:11832;DOID:1443;DOID:0110538;DOID:0110539;DOID:0110534;DOID:0110535;DOID:0110536;DOID:0110537;DOID:0110530;DOID:0110531;DOID:0110532;DOID:77;DOID:11830;DOID:936;DOID:0110550;DOID:2033;DOID:0060037;DOID:0110485;DOID:0060038;DOID:0110577;DOID:0110486;DOID:0110549;DOID:0110548;DOID:9649;DOID:0050572;DOID:0110541;DOID:0110540;DOID:0110543;DOID:5656;DOID:0110545;DOID:0110544;DOID:0110547;DOID:011…
52	DOID:2030;DOID:3324;DOID:4964;DOID:1470;DOID:1595;DOID:1561;DOID:4;DOID:1596;DOID:2848;DOID:5419;DOID:150;DOID:2468
53	DOID:4;DOID:1247;DOID:7;DOID:74
54	DOID:1247;DOID:0014667;DOID:17;DOID:74;DOID:2256;DOID:2218;DOID:0050161;DOID:612;DOID:848;DOID:2213;DOID:0050328;DOID:3342;DOID:3326;DOID:374;DOID:0060056;DOID:1579;DOID:0060158;DOID:0080028;DOID:2914;DOID:1459;DOID:0080001;DOID:850;DOID:0060050;DOID:65;DOID:28;DOID:4;DOID:11201;DOID:7;DOID:9970;DOID:11634;DOID:628;DOID:0080027;DOID:8931;DOID:1588;DOID:13543;DOID:417;DOID:12466;DOID:552;DOID:7148…
58	DOID:0110435;DOID:0110434;DOID:0110437;DOID:0110436;DOID:0110431;DOID:0110430;DOID:0110433;DOID:0110432;DOID:0110639;DOID:0110439;DOID:0110438;DOID:936;DOID:0110637;DOID:0110636;DOID:1756;DOID:0110635;DOID:0060036;DOID:422;DOID:423;DOID:9884;DOID:5656;DOID:14717;DOID:0110441;DOID:0110442;DOID:0110443;DOID:0110444;DOID:0110445;DOID:0110446;DOID:0110447;DOID:0110448;DOID:0110449;DOID:4;DOID:7;DOID:…
59	DOID:11832;DOID:2921;DOID:1682;DOID:6713;DOID:5082;DOID:77;DOID:4079;DOID:936;DOID:14566;DOID:178;DOID:2237;DOID:13089;DOID:0060037;DOID:0060056;DOID:0060038;DOID:0060262;DOID:1612;DOID:14557;DOID:11847;DOID:2914;DOID:2527;DOID:4;DOID:7;DOID:0050155;DOID:162;DOID:5854;DOID:288;DOID:289;DOID:13099;DOID:9408;DOID:10763;DOID:1287;DOID:1059;DOID:8927;DOID:1426;DOID:1425;DOID:3627;DOID:520;DOID:114;DO…
60	DOID:11832;DOID:1682;DOID:77;DOID:4079;DOID:936;DOID:178;DOID:674;DOID:0060037;DOID:0060038;DOID:3324;DOID:2914;DOID:4;DOID:7;DOID:0050155;DOID:162;DOID:0060309;DOID:0060807;DOID:684;DOID:686;DOID:1287;DOID:1059;DOID:1289;DOID:9164;DOID:0060668;DOID:480;DOID:2742;DOID:612;DOID:110;DOID:114;DOID:3342;DOID:0060260;DOID:0060261;DOID:0060264;DOID:0110213;DOID:13832;DOID:5614;DOID:2340;DOID:9296;DOID:…
70	DOID:0110435;DOID:0110434;DOID:0110437;DOID:0110436;DOID:0110431;DOID:0110430;DOID:0110433;DOID:0110432;DOID:0110453;DOID:0110458;DOID:0110439;DOID:0110438;DOID:12932;DOID:0110443;DOID:10534;DOID:863;DOID:0110457;DOID:0110456;DOID:397;DOID:114;DOID:0110455;DOID:0110107;DOID:0060036;DOID:0110452;DOID:0110108;DOID:1682;DOID:0110454;DOID:11984;DOID:13620;DOID:0110442;DOID:0110449;DOID:0110307;DOID:0…
71	DOID:0110538;DOID:0110539;DOID:0110534;DOID:0110535;DOID:0110536;DOID:0110537;DOID:0110530;DOID:0110531;DOID:0110532;DOID:0110533;DOID:0110550;DOID:0110549;DOID:0110548;DOID:0110541;DOID:0110540;DOID:0110543;DOID:0110542;DOID:0110545;DOID:0110544;DOID:0110547;DOID:0110546;DOID:0110529;DOID:0110528;DOID:0110527;DOID:0110526;DOID:0110525;DOID:0110524;DOID:0110523;DOID:0110522;DOID:0110521;DOID:0110…
72	DOID:1426;DOID:0050686;DOID:0060085;DOID:18;DOID:0050778;DOID:15;DOID:77;DOID:630;DOID:0050739;DOID:8437;DOID:0050736;DOID:9620;DOID:0060072;DOID:5672;DOID:219;DOID:8488;DOID:235;DOID:0060610;DOID:0060340;DOID:3878;DOID:8440;DOID:4;DOID:7;DOID:3119;DOID:162;DOID:0050177;DOID:10155;DOID:345;DOID:780;DOID:5295;DOID:0050624;DOID:8442;DOID:229;DOID:225;DOID:14566;DOID:4610;DOID:898
81	DOID:10952;DOID:2921;DOID:114;DOID:6000;DOID:18;DOID:576;DOID:3146;DOID:0050851;DOID:557;DOID:4;DOID:7;DOID:1287;DOID:1312;DOID:655;DOID:0014667;DOID:1168
87	DOID:0060691;DOID:1247;DOID:1588;DOID:74;DOID:4;DOID:7;DOID:2218;DOID:2214;DOID:2213
88	DOID:0110435;DOID:0110434;DOID:0110437;DOID:0110436;DOID:0110431;DOID:0110430;DOID:0110433;DOID:0110432;DOID:0110453;DOID:0110458;DOID:0110439;DOID:0110438;DOID:12932;DOID:0110443;DOID:0110457;DOID:12929;DOID:0110456;DOID:397;DOID:114;DOID:0110455;DOID:0060036;DOID:0110452;DOID:0110454;DOID:11984;DOID:0110442;DOID:0110449;DOID:0110459;DOID:0110460;DOID:0110461;DOID:0110441;DOID:0110428;DOID:01104…
90	DOID:0080010;DOID:0050687;DOID:0050686;DOID:0060084;DOID:16;DOID:17;DOID:6812;DOID:3069;DOID:3620;DOID:6811;DOID:863;DOID:668;DOID:633;DOID:2742;DOID:0080015;DOID:1612;DOID:0080000;DOID:5077;DOID:4851;DOID:423;DOID:0060072;DOID:2952;DOID:6682;DOID:1659;DOID:10003;DOID:4535;DOID:10426;DOID:3071;DOID:3070;DOID:987;DOID:6726;DOID:5076;DOID:5093;DOID:3068;DOID:3078;DOID:66;DOID:65;DOID:4;DOID:7;DOID:…
93	DOID:758;DOID:0080015;DOID:0050736;DOID:114;DOID:0050651;DOID:17;DOID:14323;DOID:1681;DOID:65;DOID:13515;DOID:4;DOID:9565;DOID:7;DOID:1287;DOID:1657;DOID:0050545;DOID:1682;DOID:0050739;DOID:0050177;DOID:630
94	DOID:1247;DOID:5614;DOID:11294;DOID:0060084;DOID:0060085;DOID:11832;DOID:2355;DOID:1949;DOID:6713;DOID:13003;DOID:74;DOID:5082;DOID:4138;DOID:484;DOID:863;DOID:2316;DOID:483;DOID:10095;DOID:936;DOID:11252;DOID:178;DOID:272;DOID:2213;DOID:1492;DOID:114;DOID:0060474;DOID:409;DOID:9741;DOID:0050736;DOID:1826;DOID:4961;DOID:0060072;DOID:2838;DOID:2839;DOID:255;DOID:14557;DOID:2725;DOID:331;DOID:6432;…
95	DOID:4465;DOID:4464;DOID:4467;DOID:0050686;DOID:11832;DOID:3996;DOID:1393;DOID:2742;DOID:863;DOID:936;DOID:5614;DOID:1443;DOID:1492;DOID:1826;DOID:10652;DOID:2952;DOID:331;DOID:4450;DOID:4451;DOID:4473;DOID:4471;DOID:4;DOID:7;DOID:0050155;DOID:162;DOID:5691;DOID:225;DOID:263;DOID:10003;DOID:14525;DOID:680;DOID:1289;DOID:14566;DOID:11870
100	DOID:999;DOID:1247;DOID:2825;DOID:0060083;DOID:0060085;DOID:16;DOID:9360;DOID:1588;DOID:74;DOID:12849;DOID:11702;DOID:863;DOID:2218;DOID:615;DOID:1098;DOID:0050161;DOID:2355;DOID:614;DOID:150;DOID:718;DOID:3683;DOID:8675;DOID:850;DOID:0050127;DOID:114;DOID:9415;DOID:8925;DOID:2012;DOID:421;DOID:2115;DOID:5810;DOID:0060060;DOID:0060073;DOID:0060072;DOID:11252;DOID:0060056;DOID:0060050;DOID:331;DOI…
102	DOID:0060258;DOID:37;DOID:16;DOID:0110050;DOID:0050686;DOID:10652;DOID:0060256;DOID:4;DOID:5093;DOID:7;DOID:680;DOID:162;DOID:863;DOID:331;DOID:1612;DOID:14566;DOID:10123;DOID:1289
103	DOID:37;DOID:0080015;DOID:4752;DOID:4751;DOID:16;DOID:863;DOID:630;DOID:480;DOID:936;DOID:10123;DOID:0050739;DOID:2490;DOID:543;DOID:0050737;DOID:0060730;DOID:4621;DOID:0060263;DOID:331;DOID:0050835;DOID:4;DOID:7;DOID:0050177;DOID:0060257;DOID:0050890;DOID:1289;DOID:0050629
104	DOID:11328;DOID:3312;DOID:11612;DOID:3324;DOID:1561;DOID:4;DOID:5419;DOID:5418;DOID:225;DOID:150;DOID:2468
105	DOID:4;DOID:303;DOID:302;DOID:150
107	DOID:1324;DOID:0050686;DOID:0050615;DOID:4;DOID:3905;DOID:162;DOID:5409;DOID:14566
108	DOID:9415;DOID:3312;DOID:1579;DOID:150;DOID:3324;DOID:1561;DOID:4;DOID:1176;DOID:7;DOID:9360;DOID:0050161;DOID:2841
109	DOID:3312;DOID:3324;DOID:341;DOID:11713;DOID:1561;DOID:4;DOID:7;DOID:1287;DOID:178;DOID:150
111	DOID:0080011;DOID:1595;DOID:0014667;DOID:17;DOID:1561;DOID:0060158;DOID:12932;DOID:863;DOID:480;DOID:936;DOID:178;DOID:10763;DOID:150;DOID:4194;DOID:2030;DOID:397;DOID:1756;DOID:0060810;DOID:114;DOID:0060037;DOID:0050828;DOID:4964;DOID:0060038;DOID:870;DOID:3324;DOID:11984;DOID:1470;DOID:331;DOID:0060309;DOID:5656;DOID:1287;DOID:9351;DOID:9352;DOID:0080005;DOID:1574;DOID:0080001;DOID:12859;DOID:6…
113	DOID:3324;DOID:1240;DOID:162;DOID:2531;DOID:1561;DOID:0060083;DOID:150;DOID:2030;DOID:4964;DOID:1595;DOID:12139;DOID:9119;DOID:1574;DOID:8692;DOID:1470;DOID:4;DOID:5419;DOID:9973;DOID:2468;DOID:0050741;DOID:0050686;DOID:1596;DOID:303;DOID:302;DOID:2848;DOID:14566
114	DOID:2030;DOID:1595;DOID:3312;DOID:1470;DOID:3324;DOID:341;DOID:11713;DOID:1561;DOID:4;DOID:4964;DOID:7;DOID:2848;DOID:1596;DOID:12139;DOID:150;DOID:178;DOID:1287
116	DOID:3324;DOID:18;DOID:1561;DOID:0050686;DOID:3748;DOID:150;DOID:2030;DOID:397;DOID:114;DOID:0060036;DOID:4964;DOID:1595;DOID:365;DOID:11984;DOID:12932;DOID:12139;DOID:1287;DOID:1107;DOID:1470;DOID:4;DOID:7;DOID:3119;DOID:5419;DOID:162;DOID:2468;DOID:3312;DOID:1596;DOID:12144;DOID:0050700;DOID:2848;DOID:5041;DOID:14566
117	DOID:2030;DOID:1595;DOID:9415;DOID:4964;DOID:1579;DOID:150;DOID:3324;DOID:1561;DOID:4;DOID:1596;DOID:1176;DOID:7;DOID:2848;DOID:5419;DOID:9360;DOID:0050161;DOID:12139;DOID:2841;DOID:1470;DOID:2468
118	DOID:684;DOID:0050686;DOID:162;DOID:10825;DOID:10763;DOID:4;DOID:0050828;DOID:686;DOID:7;DOID:1287;DOID:3571;DOID:178;DOID:14566;DOID:3119
120	DOID:0050669;DOID:3602;DOID:10970;DOID:4;DOID:936;DOID:1969;DOID:7;DOID:1287;DOID:2316;DOID:863;DOID:331;DOID:178;DOID:326
123	DOID:0050686;DOID:0014667;DOID:655;DOID:3119;DOID:3211;DOID:4;DOID:9455;DOID:9452;DOID:162;DOID:14566;DOID:10534
124	DOID:1574;DOID:0050741;DOID:4;DOID:303;DOID:302;DOID:9973;DOID:150
125	DOID:0050686;DOID:0014667;DOID:0060085;DOID:6713;DOID:9973;DOID:0060119;DOID:1561;DOID:2598;DOID:3748;DOID:10127;DOID:178;DOID:0060072;DOID:150;DOID:3454;DOID:1107;DOID:654;DOID:9256;DOID:2596;DOID:374;DOID:5672;DOID:0050615;DOID:0060158;DOID:2468;DOID:5113;DOID:1574;DOID:5418;DOID:4;DOID:7;DOID:9970;DOID:3119;DOID:162;DOID:3523;DOID:10915;DOID:11328;DOID:10155;DOID:3526;DOID:0050741;DOID:0050828…
126	DOID:1574;DOID:0050890;DOID:0050741;DOID:14330;DOID:4;DOID:303;DOID:302;DOID:7;DOID:9973;DOID:863;DOID:331;DOID:1289;DOID:150
127	DOID:1574;DOID:0050741;DOID:4;DOID:303;DOID:302;DOID:9973;DOID:150
128	DOID:1574;DOID:0050741;DOID:4;DOID:303;DOID:302;DOID:9973;DOID:150
130	DOID:1574;DOID:0050741;DOID:4;DOID:303;DOID:302;DOID:9973;DOID:150
131	DOID:0050686;DOID:1574;DOID:0050615;DOID:0050741;DOID:2598;DOID:162;DOID:0060072;DOID:4;DOID:303;DOID:302;DOID:3119;DOID:0050621;DOID:9973;DOID:5041;DOID:14566;DOID:0060119;DOID:150;DOID:2596;DOID:0060085
132	DOID:11832;DOID:1443;DOID:0014667;DOID:17;DOID:1561;DOID:1393;DOID:13580;DOID:863;DOID:936;DOID:150;DOID:1492;DOID:8927;DOID:655;DOID:409;DOID:0060038;DOID:9741;DOID:423;DOID:1826;DOID:10652;DOID:9252;DOID:4138;DOID:9455;DOID:9452;DOID:331;DOID:5614;DOID:0080000;DOID:66;DOID:4;DOID:7;DOID:0050155;DOID:5419;DOID:5691;DOID:77;DOID:2468;DOID:225;DOID:767;DOID:0060037;DOID:3211;DOID:14525;DOID:680;DO…
133	DOID:10952;DOID:1561;DOID:2921;DOID:18;DOID:0060037;DOID:3312;DOID:3324;DOID:12849;DOID:557;DOID:4;DOID:7;DOID:0060040;DOID:0060041;DOID:5419;DOID:750;DOID:10808;DOID:77;DOID:150;DOID:2468
134	DOID:6713;DOID:2316;DOID:1561;DOID:3526;DOID:13003;DOID:178;DOID:150;DOID:3454;DOID:13089;DOID:5854;DOID:11847;DOID:4;DOID:3393;DOID:7;DOID:5419;DOID:3525;DOID:3527;DOID:2468;DOID:9408;DOID:0050828;DOID:5844;DOID:1287;DOID:224;DOID:326
135	DOID:11832;DOID:7148;DOID:17;DOID:1561;DOID:1393;DOID:397;DOID:863;DOID:936;DOID:150;DOID:848;DOID:2030;DOID:1492;DOID:114;DOID:3342;DOID:3324;DOID:1826;DOID:11984;DOID:1203;DOID:331;DOID:5614;DOID:0080001;DOID:594;DOID:12932;DOID:591;DOID:65;DOID:4;DOID:7;DOID:0050155;DOID:5419;DOID:5691;DOID:2468;DOID:1742;DOID:8646;DOID:0050700;DOID:1287;DOID:0060036
140	DOID:11847;DOID:0050828;DOID:9408;DOID:4;DOID:3393;DOID:7;DOID:5844;DOID:1287;DOID:178;DOID:5854;DOID:326
142	DOID:1426;DOID:0050687;DOID:37;DOID:0014667;DOID:5162;DOID:18;DOID:14503;DOID:16;DOID:9360;DOID:74;DOID:2722;DOID:2723;DOID:12932;DOID:397;DOID:2921;DOID:0060084;DOID:2316;DOID:0050161;DOID:178;DOID:11984;DOID:150;DOID:10283;DOID:850;DOID:114;DOID:9415;DOID:654;DOID:421;DOID:9538;DOID:13548;DOID:0060072;DOID:374;DOID:2355;DOID:9455;DOID:0050426;DOID:10286;DOID:2527;DOID:331;DOID:0060158;DOID:193;…
143	DOID:4610;DOID:0050686;DOID:0060085;DOID:0060072;DOID:4;DOID:5672;DOID:219;DOID:0050624;DOID:235;DOID:3119;DOID:162;DOID:14566;DOID:10155
147	DOID:1426;DOID:11832;DOID:2921;DOID:3602;DOID:1561;DOID:1393;DOID:1425;DOID:936;DOID:150;DOID:1492;DOID:18;DOID:3324;DOID:1826;DOID:331;DOID:10952;DOID:5614;DOID:2527;DOID:4;DOID:7;DOID:0050155;DOID:5691;DOID:557;DOID:863
148	DOID:1595;DOID:809;DOID:5082;DOID:77;DOID:9977;DOID:1849;DOID:150;DOID:2559;DOID:2030;DOID:409;DOID:4964;DOID:3324;DOID:1470;DOID:9974;DOID:9975;DOID:2560;DOID:7;DOID:3118;DOID:1561;DOID:5419;DOID:9973;DOID:2468;DOID:4;DOID:3312;DOID:9505;DOID:303;DOID:302;DOID:2848;DOID:1596
150	DOID:3324;DOID:1561;DOID:863;DOID:936;DOID:178;DOID:150;DOID:2030;DOID:114;DOID:0050828;DOID:4964;DOID:1595;DOID:1826;DOID:331;DOID:12139;DOID:1287;DOID:1574;DOID:594;DOID:1470;DOID:4;DOID:7;DOID:5419;DOID:9973;DOID:2468;DOID:0050741;DOID:10825;DOID:10763;DOID:1596;DOID:303;DOID:302;DOID:2848
151	DOID:11832;DOID:0050841;DOID:1393;DOID:863;DOID:529;DOID:480;DOID:936;DOID:0050161;DOID:150;DOID:3535;DOID:1492;DOID:2234;DOID:0060037;DOID:543;DOID:0060038;DOID:1826;DOID:1579;DOID:0050836;DOID:331;DOID:5614;DOID:850;DOID:4;DOID:7;DOID:0050155;DOID:5691;DOID:891;DOID:3327;DOID:0050706;DOID:0050701;DOID:0050702;DOID:308;DOID:1059;DOID:8927
152	DOID:114;DOID:6000;DOID:3312;DOID:3324;DOID:1561;DOID:4;DOID:7;DOID:1287;DOID:150
153	DOID:0110435;DOID:0110434;DOID:0110437;DOID:0110436;DOID:0110431;DOID:0110430;DOID:0110433;DOID:0110432;DOID:0110453;DOID:0110458;DOID:0110439;DOID:0110438;DOID:1561;DOID:0014667;DOID:12932;DOID:0110443;DOID:10825;DOID:9352;DOID:0110457;DOID:178;DOID:11984;DOID:150;DOID:4194;DOID:1470;DOID:0110456;DOID:2030;DOID:397;DOID:114;DOID:0110455;DOID:0060036;DOID:0110452;DOID:0110454;DOID:0050828;DOID:37…
154	DOID:0110435;DOID:0110434;DOID:0110437;DOID:0110436;DOID:0110431;DOID:0110430;DOID:0110433;DOID:0110432;DOID:9360;DOID:0110439;DOID:0110438;DOID:178;DOID:11504;DOID:0060037;DOID:0060036;DOID:11465;DOID:3324;DOID:374;DOID:0110441;DOID:0110442;DOID:3856;DOID:0110444;DOID:0110445;DOID:0110446;DOID:0110447;DOID:0110448;DOID:0110449;DOID:4;DOID:7;DOID:9970;DOID:12849;DOID:162;DOID:0060040;DOID:1287;DO…
155	DOID:3324;DOID:0014667;DOID:1561;DOID:150;DOID:2030;DOID:114;DOID:655;DOID:654;DOID:4964;DOID:3146;DOID:1595;DOID:374;DOID:0060158;DOID:1168;DOID:2848;DOID:6000;DOID:1470;DOID:4;DOID:7;DOID:9970;DOID:5419;DOID:2468;DOID:1596;DOID:1287
156	DOID:11984;DOID:3324;DOID:0080015;DOID:16;DOID:17;DOID:3042;DOID:1561;DOID:2723;DOID:37;DOID:630;DOID:178;DOID:10763;DOID:150;DOID:848;DOID:2030;DOID:397;DOID:0050739;DOID:3342;DOID:4964;DOID:2773;DOID:0050736;DOID:758;DOID:0050828;DOID:12932;DOID:12139;DOID:2848;DOID:6000;DOID:0080001;DOID:1470;DOID:65;DOID:4;DOID:1595;DOID:7;DOID:114;DOID:0050177;DOID:7148;DOID:10825;DOID:13515;DOID:1596;DOID:1…
157	DOID:9974;DOID:809;DOID:3312;DOID:3324;DOID:2560;DOID:1561;DOID:4;DOID:9975;DOID:303;DOID:302;DOID:5419;DOID:9973;DOID:150;DOID:2559;DOID:2468
158	DOID:11832;DOID:1443;DOID:11971;DOID:65;DOID:17;DOID:12849;DOID:1393;DOID:863;DOID:529;DOID:480;DOID:936;DOID:150;DOID:3535;DOID:1492;DOID:0060037;DOID:543;DOID:0060038;DOID:540;DOID:1826;DOID:10652;DOID:767;DOID:1279;DOID:9649;DOID:0050836;DOID:331;DOID:5656;DOID:14525;DOID:0050701;DOID:0080006;DOID:680;DOID:423;DOID:5614;DOID:0080000;DOID:0080001;DOID:66;DOID:2340;DOID:4;DOID:539;DOID:7;DOID:00…
159	DOID:4;DOID:150;DOID:1561;DOID:5419;DOID:2468
163	DOID:1596;DOID:4;DOID:3324;DOID:150;DOID:1561
166	DOID:0050828;DOID:4;DOID:3393;DOID:7;DOID:1287;DOID:178
171	DOID:0080006;DOID:1934;DOID:0080001;DOID:17;DOID:65;DOID:4;DOID:5768;DOID:7;DOID:0060379
174	DOID:684;DOID:0050686;DOID:409;DOID:5093;DOID:3571;DOID:686;DOID:77;DOID:4;DOID:0060262;DOID:7;DOID:3118;DOID:10534;DOID:162;DOID:1612;DOID:14566;DOID:3119
175	DOID:11832;DOID:1443;DOID:12802;DOID:12801;DOID:12800;DOID:77;DOID:4079;DOID:936;DOID:11502;DOID:2033;DOID:0060037;DOID:0060321;DOID:0060038;DOID:3086;DOID:0060327;DOID:14499;DOID:9098;DOID:4;DOID:7;DOID:0050155;DOID:12804;DOID:1283;DOID:14525;DOID:680;DOID:1287;DOID:1284;DOID:1285;DOID:1059;DOID:8927;DOID:0014667;DOID:480;DOID:110;DOID:114;DOID:1927;DOID:403;DOID:216;DOID:214;DOID:5614;DOID:2340…
176	DOID:11727;DOID:423;DOID:11720;DOID:0110294;DOID:17;DOID:971;DOID:2965;DOID:0110295;DOID:11724;DOID:0110299;DOID:0110298;DOID:633;DOID:841;DOID:0110289;DOID:0050161;DOID:0110297;DOID:0110285;DOID:848;DOID:0110292;DOID:10324;DOID:0110296;DOID:10320;DOID:2256;DOID:3342;DOID:3082;DOID:12721;DOID:10328;DOID:0110273;DOID:203;DOID:9884;DOID:0110276;DOID:0110275;DOID:1579;DOID:0110277;DOID:0110279;DOID:…
177	DOID:0014667;DOID:5162;DOID:17;DOID:1561;DOID:863;DOID:178;DOID:4195;DOID:4194;DOID:848;DOID:12217;DOID:3342;DOID:0050890;DOID:150;DOID:0080001;DOID:1307;DOID:331;DOID:0060158;DOID:2348;DOID:2349;DOID:11713;DOID:65;DOID:4;DOID:3393;DOID:7;DOID:5419;DOID:381;DOID:0050013;DOID:2468;DOID:1936;DOID:7148;DOID:341;DOID:0050828;DOID:1287;DOID:1289
178	DOID:11984;DOID:0014667;DOID:17;DOID:1428;DOID:77;DOID:2748;DOID:863;DOID:3118;DOID:11175;DOID:4194;DOID:930;DOID:5614;DOID:1492;DOID:896;DOID:114;DOID:655;DOID:409;DOID:3146;DOID:423;DOID:2747;DOID:2978;DOID:0060158;DOID:1168;DOID:26;DOID:2914;DOID:0050815;DOID:0080000;DOID:397;DOID:12932;DOID:9370;DOID:1029;DOID:66;DOID:28;DOID:4;DOID:7;DOID:0050155;DOID:5082;DOID:0050013;DOID:0060036;DOID:612;…
179	DOID:2914;DOID:2115;DOID:14179;DOID:4;DOID:7;DOID:612;DOID:2583
181	DOID:4;DOID:0014667;DOID:654;DOID:374;DOID:9970;DOID:0060158
182	DOID:1686;DOID:11830;DOID:1682;DOID:1681;DOID:6713;DOID:5082;DOID:77;DOID:170;DOID:10124;DOID:10123;DOID:930;DOID:0060287;DOID:1612;DOID:0050576;DOID:5656;DOID:3587;DOID:0050815;DOID:1237;DOID:9370;DOID:6419;DOID:4;DOID:7;DOID:0050155;DOID:1561;DOID:162;DOID:83;DOID:13316;DOID:0050593;DOID:13620;DOID:9245;DOID:684;DOID:178;DOID:1287;DOID:0050736;DOID:574;DOID:1426;DOID:1222;DOID:3996;DOID:1781;DO…
183	DOID:11832;DOID:2921;DOID:5162;DOID:3827;DOID:6713;DOID:74;DOID:76;DOID:77;DOID:936;DOID:178;DOID:2030;DOID:11130;DOID:0060036;DOID:4964;DOID:1595;DOID:13328;DOID:12139;DOID:11847;DOID:2527;DOID:4;DOID:7;DOID:0050155;DOID:5082;DOID:0060158;DOID:9408;DOID:10763;DOID:0050700;DOID:2848;DOID:1426;DOID:1425;DOID:0014667;DOID:4500;DOID:2355;DOID:3627;DOID:8947;DOID:2983;DOID:2986;DOID:520;DOID:110;DOID…
185	DOID:1426;DOID:2921;DOID:1682;DOID:0060085;DOID:18;DOID:3829;DOID:1785;DOID:15;DOID:8947;DOID:170;DOID:2983;DOID:178;DOID:557;DOID:7693;DOID:520;DOID:6000;DOID:110;DOID:1492;DOID:114;DOID:12215;DOID:13328;DOID:0060072;DOID:0060089;DOID:83;DOID:13832;DOID:4905;DOID:3587;DOID:10952;DOID:1793;DOID:1425;DOID:5614;DOID:2527;DOID:4;DOID:7;DOID:0050155;DOID:2462;DOID:345;DOID:162;DOID:3627;DOID:5679;DOI…
186	DOID:0050686;DOID:12849;DOID:3459;DOID:10534;DOID:178;DOID:150;DOID:3457;DOID:0060037;DOID:0060038;DOID:1612;DOID:0060041;DOID:0050938;DOID:5093;DOID:4;DOID:7;DOID:3119;DOID:162;DOID:10825;DOID:10763;DOID:0050828;DOID:0060040;DOID:1287;DOID:1059;DOID:8927;DOID:14566
189	DOID:1209;DOID:0014667;DOID:18;DOID:13533;DOID:10575;DOID:17;DOID:585;DOID:3650;DOID:4254;DOID:863;DOID:5723;DOID:178;DOID:3669;DOID:1492;DOID:114;DOID:655;DOID:5679;DOID:0080001;DOID:10273;DOID:0050155;DOID:2978;DOID:0060158;DOID:5656;DOID:3612;DOID:1389;DOID:0080005;DOID:5614;DOID:2349;DOID:1210;DOID:65;DOID:4;DOID:7;DOID:0050032;DOID:1891;DOID:0050820;DOID:2977;DOID:2485;DOID:1074;DOID:12678;D…
190	DOID:0060875;DOID:0060874;DOID:9410;DOID:0060870;DOID:0060873;DOID:0060872;DOID:423;DOID:9553;DOID:12336;DOID:9884;DOID:0110280;DOID:10688;DOID:4;DOID:7;DOID:929;DOID:0110287;DOID:0110282;DOID:0110283;DOID:9406;DOID:0110281;DOID:0110286;DOID:11476;DOID:0110284;DOID:0110285;DOID:0110289;DOID:3765;DOID:11719;DOID:0110299;DOID:0110298;DOID:0110295;DOID:0110294;DOID:0110297;DOID:0110296;DOID:0110293;…
191	DOID:0014667;DOID:2351;DOID:77;DOID:11984;DOID:150;DOID:397;DOID:114;DOID:0060037;DOID:409;DOID:0060038;DOID:9252;DOID:0060158;DOID:12932;DOID:4;DOID:7;DOID:0050032;DOID:896;DOID:893;DOID:655;DOID:0060036;DOID:2352;DOID:0050700;DOID:1287;DOID:0050544;DOID:3118;DOID:1059;DOID:8927
192	DOID:8461;DOID:4;DOID:225
196	DOID:1682;DOID:5162;DOID:162;DOID:75;DOID:2533;DOID:2723;DOID:170;DOID:178;DOID:4379;DOID:4378;DOID:10324;DOID:10325;DOID:10320;DOID:3082;DOID:1612;DOID:374;DOID:12336;DOID:5656;DOID:3856;DOID:2529;DOID:11885;DOID:4;DOID:7;DOID:9970;DOID:9973;DOID:77;DOID:193;DOID:7148;DOID:10763;DOID:365;DOID:1287;DOID:574;DOID:0014667;DOID:3996;DOID:114;DOID:9590;DOID:3342;DOID:0060056;DOID:0060262;DOID:3905;DO…
197	DOID:0014667;DOID:12679;DOID:18;DOID:10575;DOID:557;DOID:4;DOID:7;DOID:0050032;DOID:182;DOID:0060158
199	DOID:561;DOID:5656;DOID:12217;DOID:0050890;DOID:870;DOID:12098;DOID:1561;DOID:4;DOID:7;DOID:1307;DOID:14330;DOID:863;DOID:331;DOID:1289;DOID:150;DOID:574
201	DOID:403;DOID:2187;DOID:4;DOID:7;DOID:693;DOID:0110059;DOID:77;DOID:1091;DOID:214
203	DOID:8675;DOID:0060083;DOID:0050828;DOID:2355;DOID:583;DOID:74;DOID:0060060;DOID:0060073;DOID:4;DOID:3393;DOID:707;DOID:7;DOID:1287;DOID:162;DOID:0050686;DOID:178;DOID:0060058;DOID:14566;DOID:2531;DOID:720
204	DOID:1227;DOID:2355;DOID:74;DOID:12987;DOID:863;DOID:2742;DOID:615;DOID:614;DOID:612;DOID:5812;DOID:2115;DOID:5810;DOID:10754;DOID:2952;DOID:0050590;DOID:2914;DOID:2361;DOID:4;DOID:7;DOID:0050155;DOID:627;DOID:628;DOID:2583;DOID:0060020;DOID:10003;DOID:9500;DOID:5100
205	DOID:0080001;DOID:17;DOID:3342;DOID:65;DOID:4;DOID:7;DOID:381;DOID:848
207	DOID:0050865;DOID:11832;DOID:5165;DOID:423;DOID:2431;DOID:2725;DOID:9973;DOID:74;DOID:75;DOID:11934;DOID:12804;DOID:170;DOID:37;DOID:176;DOID:175;DOID:936;DOID:12689;DOID:178;DOID:1781;DOID:83;DOID:2030;DOID:10944;DOID:1618;DOID:0060037;DOID:0060261;DOID:4964;DOID:0060038;DOID:277;DOID:1595;DOID:1612;DOID:9970;DOID:4873;DOID:12337;DOID:3829;DOID:12139;DOID:4143;DOID:4141;DOID:2914;DOID:1203;DOID:…
208	DOID:11832;DOID:37;DOID:0014667;DOID:16;DOID:1923;DOID:0060119;DOID:1561;DOID:1393;DOID:863;DOID:3211;DOID:11603;DOID:936;DOID:1612;DOID:150;DOID:4194;DOID:1492;DOID:655;DOID:3324;DOID:1826;DOID:2277;DOID:0060118;DOID:10123;DOID:9455;DOID:0050440;DOID:9452;DOID:331;DOID:0060158;DOID:9351;DOID:9352;DOID:811;DOID:5614;DOID:12698;DOID:5093;DOID:11612;DOID:11712;DOID:10688;DOID:4;DOID:7;DOID:0050155;…
210	DOID:11832;DOID:2921;DOID:3829;DOID:2537;DOID:583;DOID:5082;DOID:77;DOID:936;DOID:178;DOID:11162;DOID:4143;DOID:4141;DOID:3856;DOID:2527;DOID:4;DOID:7;DOID:0050155;DOID:162;DOID:14402;DOID:3133;DOID:10763;DOID:1287;DOID:201;DOID:368;DOID:1426;DOID:1425;DOID:0014667;DOID:2355;DOID:3996;DOID:3620;DOID:4210;DOID:0060115;DOID:13268;DOID:409;DOID:4594;DOID:0060262;DOID:193;DOID:4450;DOID:4451;DOID:138…
211	DOID:4;DOID:0014667;DOID:13268;DOID:655
212	DOID:37;DOID:0014667;DOID:16;DOID:74;DOID:2723;DOID:863;DOID:936;DOID:0060281;DOID:13268;DOID:655;DOID:1826;DOID:2355;DOID:331;DOID:2361;DOID:8955;DOID:4;DOID:12449;DOID:7;DOID:13270;DOID:3133;DOID:3159;DOID:0060063
213	DOID:2920;DOID:2921;DOID:6713;DOID:583;DOID:5082;DOID:1205;DOID:936;DOID:1324;DOID:934;DOID:2030;DOID:2237;DOID:0050013;DOID:4964;DOID:3324;DOID:12336;DOID:12139;DOID:11162;DOID:1063;DOID:3480;DOID:2914;DOID:2913;DOID:3905;DOID:2527;DOID:0050615;DOID:4;DOID:7;DOID:0050155;DOID:974;DOID:162;DOID:77;DOID:11476;DOID:10763;DOID:4730;DOID:2848;DOID:1426;DOID:1425;DOID:0014667;DOID:26;DOID:2355;DOID:15…
215	DOID:11832;DOID:1924;DOID:10579;DOID:2537;DOID:1561;DOID:1393;DOID:2742;DOID:863;DOID:936;DOID:13774;DOID:1094;DOID:150;DOID:1443;DOID:1492;DOID:2033;DOID:10493;DOID:0060037;DOID:9553;DOID:0060038;DOID:11328;DOID:1826;DOID:2277;DOID:231;DOID:2952;DOID:331;DOID:10132;DOID:1389;DOID:5614;DOID:10554;DOID:28;DOID:4;DOID:13709;DOID:870;DOID:0050155;DOID:5418;DOID:5691;DOID:607;DOID:2468;DOID:11120;DOI…
216	DOID:4465;DOID:4464;DOID:4467;DOID:0050686;DOID:3996;DOID:9973;DOID:1561;DOID:863;DOID:936;DOID:150;DOID:13548;DOID:11949;DOID:331;DOID:4450;DOID:4451;DOID:1574;DOID:4473;DOID:4471;DOID:4;DOID:7;DOID:5419;DOID:162;DOID:2468;DOID:0050741;DOID:303;DOID:302;DOID:263;DOID:1289;DOID:14566;DOID:649
217	DOID:0050686;DOID:0014667;DOID:16;DOID:9360;DOID:9973;DOID:1561;DOID:2723;DOID:37;DOID:3748;DOID:0050161;DOID:178;DOID:150;DOID:8677;DOID:9415;DOID:4404;DOID:3324;DOID:303;DOID:374;DOID:5672;DOID:12336;DOID:10915;DOID:48;DOID:9256;DOID:15;DOID:1574;DOID:1107;DOID:1579;DOID:4;DOID:7;DOID:3119;DOID:162;DOID:14566;DOID:77;DOID:2773;DOID:0060158;DOID:10155;DOID:3312;DOID:0050741;DOID:5113;DOID:1176;D…
218	DOID:4;DOID:150;DOID:1561;DOID:5419;DOID:2468
219	DOID:4610;DOID:0050686;DOID:0060085;DOID:0060072;DOID:4;DOID:5672;DOID:219;DOID:0050624;DOID:235;DOID:3119;DOID:162;DOID:14566;DOID:10155
220	DOID:1492;DOID:0050686;DOID:5614;DOID:0060840;DOID:10629;DOID:0060841;DOID:4;DOID:7;DOID:0050155;DOID:10534;DOID:162;DOID:863;DOID:14566;DOID:3119
221	DOID:778;DOID:1229;DOID:1561;DOID:4;DOID:5419;DOID:150;DOID:2468
222	DOID:1574;DOID:0050741;DOID:4;DOID:303;DOID:302;DOID:9973;DOID:150
224	DOID:11832;DOID:10968;DOID:37;DOID:0014667;DOID:16;DOID:17;DOID:77;DOID:11830;DOID:1969;DOID:863;DOID:3211;DOID:936;DOID:12721;DOID:150;DOID:1091;DOID:1492;DOID:0050739;DOID:10141;DOID:0060037;DOID:0060038;DOID:0050737;DOID:0080001;DOID:1826;DOID:403;DOID:13072;DOID:693;DOID:655;DOID:12804;DOID:331;DOID:5679;DOID:214;DOID:0080006;DOID:3612;DOID:1697;DOID:12798;DOID:5614;DOID:10871;DOID:2723;DOID:…
225	DOID:0050686;DOID:9256;DOID:4;DOID:5672;DOID:3119;DOID:162;DOID:14566;DOID:10155
226	DOID:4137;DOID:0050686;DOID:2355;DOID:162;DOID:74;DOID:4138;DOID:11151;DOID:863;DOID:178;DOID:1492;DOID:9741;DOID:1949;DOID:1612;DOID:0060260;DOID:0060261;DOID:0060262;DOID:3905;DOID:0050615;DOID:1324;DOID:3908;DOID:5614;DOID:5093;DOID:4;DOID:3393;DOID:7;DOID:0050155;DOID:11755;DOID:77;DOID:720;DOID:9446;DOID:0050828;DOID:3910;DOID:1287;DOID:3118;DOID:14566
229	DOID:11832;DOID:0050686;DOID:0014667;DOID:18;DOID:162;DOID:5082;DOID:77;DOID:863;DOID:10534;DOID:9869;DOID:936;DOID:14219;DOID:1920;DOID:150;DOID:4194;DOID:0060031;DOID:1492;DOID:655;DOID:409;DOID:0060038;DOID:1826;DOID:447;DOID:0050155;DOID:0060056;DOID:9455;DOID:2978;DOID:331;DOID:0060158;DOID:5113;DOID:9452;DOID:26;DOID:2914;DOID:5614;DOID:11801;DOID:28;DOID:4;DOID:13579;DOID:7;DOID:3118;DOID:…
231	DOID:0050686;DOID:15;DOID:863;DOID:0050161;DOID:110;DOID:1492;DOID:2871;DOID:1579;DOID:83;DOID:193;DOID:5614;DOID:850;DOID:1380;DOID:4;DOID:7;DOID:0050155;DOID:11394;DOID:162;DOID:120;DOID:11162;DOID:12716;DOID:288;DOID:289;DOID:345;DOID:363;DOID:229;DOID:14566
238	DOID:4465;DOID:4464;DOID:4467;DOID:0050686;DOID:3677;DOID:3996;DOID:9973;DOID:0050687;DOID:3620;DOID:3459;DOID:1192;DOID:170;DOID:2621;DOID:0050161;DOID:150;DOID:1579;DOID:2030;DOID:850;DOID:4964;DOID:299;DOID:3324;DOID:6263;DOID:1612;DOID:5093;DOID:1781;DOID:3905;DOID:0050615;DOID:1324;DOID:12139;DOID:3908;DOID:4450;DOID:4451;DOID:3963;DOID:1574;DOID:4473;DOID:4471;DOID:3969;DOID:1470;DOID:305;D…
239	DOID:1389;DOID:37;DOID:8866;DOID:3312;DOID:870;DOID:574;DOID:3324;DOID:0060071;DOID:6498;DOID:1561;DOID:4;DOID:16;DOID:7;DOID:863;DOID:161;DOID:5419;DOID:14566;DOID:150;DOID:2468
240	DOID:0050687;DOID:0050686;DOID:0060084;DOID:0060085;DOID:1240;DOID:37;DOID:17;DOID:6713;DOID:2531;DOID:77;DOID:3454;DOID:5403;DOID:630;DOID:10534;DOID:0050161;DOID:178;DOID:5295;DOID:848;DOID:5162;DOID:16;DOID:12326;DOID:657;DOID:8778;DOID:9415;DOID:3342;DOID:3525;DOID:299;DOID:2349;DOID:8515;DOID:0050424;DOID:0060072;DOID:114;DOID:5672;DOID:219;DOID:6204;DOID:9360;DOID:3527;DOID:0060089;DOID:235…
241	DOID:5162;DOID:18;DOID:6713;DOID:77;DOID:863;DOID:10127;DOID:178;DOID:3454;DOID:3602;DOID:409;DOID:0060262;DOID:2348;DOID:2349;DOID:4;DOID:3393;DOID:7;DOID:3118;DOID:3523;DOID:3526;DOID:1936;DOID:576;DOID:557;DOID:0050828;DOID:1287
242	DOID:0060655;DOID:37;DOID:9368;DOID:16;DOID:863;DOID:11155;DOID:11156;DOID:2742;DOID:10124;DOID:150;DOID:5614;DOID:1492;DOID:0050739;DOID:0060037;DOID:0060715;DOID:421;DOID:0050737;DOID:0060714;DOID:2952;DOID:0060716;DOID:0060717;DOID:0060710;DOID:0060711;DOID:4702;DOID:4123;DOID:0060718;DOID:0050428;DOID:4535;DOID:1570;DOID:1697;DOID:0060656;DOID:987;DOID:0050815;DOID:1383;DOID:1699;DOID:2738;DO…
246	DOID:0050686;DOID:1936;DOID:2348;DOID:2349;DOID:3119;DOID:10825;DOID:10763;DOID:4;DOID:0050828;DOID:3393;DOID:7;DOID:1287;DOID:162;DOID:5041;DOID:178;DOID:14566;DOID:5162
249	DOID:11832;DOID:5614;DOID:0050736;DOID:0014667;DOID:18;DOID:11971;DOID:2355;DOID:17;DOID:15;DOID:74;DOID:10573;DOID:77;DOID:5691;DOID:863;DOID:3118;DOID:630;DOID:936;DOID:854;DOID:11175;DOID:1091;DOID:0050815;DOID:1492;DOID:0050739;DOID:13543;DOID:409;DOID:423;DOID:1826;DOID:403;DOID:0050155;DOID:10575;DOID:0060262;DOID:930;DOID:655;DOID:331;DOID:0060158;DOID:216;DOID:848;DOID:214;DOID:0080006;DO…
253	DOID:4;DOID:1289;DOID:231;DOID:7;DOID:863;DOID:331;DOID:332;DOID:0060195
255	DOID:4;DOID:231;DOID:7;DOID:863;DOID:331;DOID:0060197;DOID:332;DOID:1289
257	DOID:6291;DOID:0050686;DOID:1682;DOID:3620;DOID:12270;DOID:863;DOID:6294;DOID:150;DOID:110;DOID:1492;DOID:114;DOID:0060037;DOID:0060285;DOID:0060038;DOID:0060260;DOID:0060261;DOID:1659;DOID:83;DOID:5614;DOID:0080015;DOID:6419;DOID:4;DOID:7;DOID:0050155;DOID:162;DOID:3093;DOID:10629;DOID:0080074;DOID:1287;DOID:1059;DOID:8927;DOID:14566;DOID:1319;DOID:368
258	DOID:77;DOID:1091;DOID:403;DOID:0110062;DOID:0110063;DOID:0110060;DOID:0110061;DOID:693;DOID:0110064;DOID:0110065;DOID:0110066;DOID:214;DOID:2187;DOID:4;DOID:7;DOID:701;DOID:0110057;DOID:0110056;DOID:0110055;DOID:0110054;DOID:0110053;DOID:0110052;DOID:4154;DOID:0110059;DOID:0110058
259	DOID:0050687;DOID:2671;DOID:4;DOID:305;DOID:162;DOID:14566
265	DOID:77;DOID:1091;DOID:403;DOID:0110062;DOID:0110063;DOID:0110060;DOID:0110061;DOID:693;DOID:0110064;DOID:0110065;DOID:0110066;DOID:214;DOID:2187;DOID:4;DOID:7;DOID:701;DOID:0110057;DOID:0110056;DOID:0110055;DOID:0110054;DOID:0110053;DOID:0110052;DOID:4154;DOID:0110059;DOID:0110058
267	DOID:1443;DOID:3996;DOID:863;DOID:936;DOID:11054;DOID:10652;DOID:0110044;DOID:0110045;DOID:0110046;DOID:0110047;DOID:0110041;DOID:0110043;DOID:331;DOID:0110048;DOID:4;DOID:7;DOID:162;DOID:225;DOID:0110035;DOID:0110037;DOID:0110039;DOID:0110038;DOID:0050686;DOID:14525;DOID:680;DOID:1289;DOID:14566;DOID:11870
268	DOID:12336;DOID:0080015;DOID:5295;DOID:0060320;DOID:15;DOID:1923;DOID:3765;DOID:0050791;DOID:77;DOID:4;DOID:11383;DOID:7;DOID:2277;DOID:28;DOID:48
269	DOID:12336;DOID:0080015;DOID:5295;DOID:0060320;DOID:15;DOID:1923;DOID:3765;DOID:0050791;DOID:77;DOID:4;DOID:11383;DOID:7;DOID:2277;DOID:28;DOID:48
270	DOID:4;DOID:0014667;DOID:1029;DOID:767;DOID:655;DOID:0080000;DOID:17;DOID:423;DOID:66;DOID:231;DOID:4873;DOID:7;DOID:863;DOID:896;DOID:331;DOID:1289;DOID:12377
271	DOID:11832;DOID:11831;DOID:1443;DOID:2476;DOID:1393;DOID:863;DOID:5723;DOID:936;DOID:1492;DOID:1826;DOID:0060264;DOID:331;DOID:5656;DOID:5614;DOID:4;DOID:870;DOID:0050155;DOID:1891;DOID:5691;DOID:607;DOID:1289;DOID:0110814;DOID:574;DOID:7;DOID:0060278
274	DOID:1443;DOID:17;DOID:863;DOID:936;DOID:0060260;DOID:1756;DOID:0060261;DOID:870;DOID:423;DOID:13934;DOID:1279;DOID:10652;DOID:0110044;DOID:0110045;DOID:0110046;DOID:0110047;DOID:0110041;DOID:0110043;DOID:331;DOID:5656;DOID:0110048;DOID:14717;DOID:5614;DOID:0080000;DOID:1492;DOID:66;DOID:9598;DOID:4;DOID:539;DOID:7;DOID:0050155;DOID:65;DOID:12506;DOID:225;DOID:0110035;DOID:0110037;DOID:0110039;DO…
275	DOID:11832;DOID:0014667;DOID:0050841;DOID:1393;DOID:863;DOID:529;DOID:480;DOID:936;DOID:150;DOID:3535;DOID:1492;DOID:0060037;DOID:543;DOID:0060038;DOID:1826;DOID:9252;DOID:0050836;DOID:331;DOID:5614;DOID:4;DOID:7;DOID:0050155;DOID:5691;DOID:891;DOID:655;DOID:9268;DOID:0050706;DOID:0050701;DOID:0050702;DOID:308;DOID:1059;DOID:8927
282	DOID:0060428;DOID:0080014;DOID:0060404;DOID:0060405;DOID:0060407;DOID:0060400;DOID:0060425;DOID:0060388;DOID:630;DOID:0060409;DOID:0060732;DOID:0060422;DOID:0060417;DOID:0060415;DOID:0060412;DOID:0060411;DOID:0060398;DOID:0060390;DOID:0060391;DOID:0060394;DOID:0060395;DOID:0060397;DOID:4;DOID:1932;DOID:0060768
283	DOID:423;DOID:3324;DOID:17;DOID:1561;DOID:863;DOID:150;DOID:2030;DOID:1596;DOID:1595;DOID:231;DOID:318;DOID:319;DOID:331;DOID:332;DOID:0060193;DOID:0080000;DOID:1470;DOID:66;DOID:14320;DOID:7;DOID:12139;DOID:4;DOID:767;DOID:0060200;DOID:4964;DOID:2848;DOID:1289
285	DOID:0050687;DOID:1115;DOID:0001816;DOID:4;DOID:162;DOID:14566
286	DOID:4137;DOID:1924;DOID:0080015;DOID:589;DOID:2355;DOID:15;DOID:583;DOID:77;DOID:11151;DOID:11383;DOID:863;DOID:150;DOID:0060875;DOID:9649;DOID:9410;DOID:0060870;DOID:0060037;DOID:0060872;DOID:0060038;DOID:9741;DOID:3614;DOID:1279;DOID:0060262;DOID:12336;DOID:9476;DOID:5656;DOID:48;DOID:12971;DOID:0060874;DOID:74;DOID:28;DOID:4;DOID:7;DOID:3118;DOID:11771;DOID:11755;DOID:14227;DOID:4138;DOID:720…
287	DOID:114;DOID:0060036;DOID:0110644;DOID:4;DOID:7;DOID:0050700;DOID:1287;DOID:0060224;DOID:10273;DOID:2843
288	DOID:3324;DOID:1561;DOID:5688;DOID:863;DOID:630;DOID:936;DOID:150;DOID:0050739;DOID:0060037;DOID:0060038;DOID:0050737;DOID:11328;DOID:1826;DOID:1824;DOID:331;DOID:0060308;DOID:4;DOID:7;DOID:5419;DOID:5418;DOID:0050177;DOID:2468;DOID:0050889;DOID:3312;DOID:3911;DOID:1059;DOID:8927
290	DOID:2030;DOID:3324;DOID:0050686;DOID:4964;DOID:150;DOID:3996;DOID:1595;DOID:1561;DOID:4;DOID:1596;DOID:2848;DOID:162;DOID:11054;DOID:14566;DOID:1470
291	DOID:423;DOID:0014667;DOID:17;DOID:1561;DOID:11830;DOID:0080132;DOID:863;DOID:631;DOID:633;DOID:540;DOID:150;DOID:110;DOID:1492;DOID:1756;DOID:114;DOID:655;DOID:0060036;DOID:12558;DOID:3324;DOID:13934;DOID:11984;DOID:0060260;DOID:0060261;DOID:1279;DOID:9649;DOID:0110307;DOID:0060158;DOID:5656;DOID:699;DOID:5614;DOID:0080000;DOID:397;DOID:12932;DOID:1029;DOID:66;DOID:4;DOID:539;DOID:7;DOID:0050155…
301	DOID:0050865;DOID:1426;DOID:0050687;DOID:0050686;DOID:18;DOID:6050;DOID:1542;DOID:11934;DOID:77;DOID:1425;DOID:4072;DOID:3748;DOID:178;DOID:557;DOID:5520;DOID:3910;DOID:10283;DOID:10286;DOID:3905;DOID:0050615;DOID:1324;DOID:193;DOID:10952;DOID:3856;DOID:1107;DOID:2527;DOID:4;DOID:7;DOID:76;DOID:162;DOID:3908;DOID:5295;DOID:1749;DOID:10825;DOID:10763;DOID:2921;DOID:0050828;DOID:305;DOID:1287;DOID:…
302	DOID:0050865;DOID:0080011;DOID:0050687;DOID:0050686;DOID:0060084;DOID:0060085;DOID:1240;DOID:17;DOID:1542;DOID:2531;DOID:11934;DOID:0060083;DOID:3571;DOID:3683;DOID:0060072;DOID:5520;DOID:1790;DOID:9119;DOID:0080001;DOID:8692;DOID:0080005;DOID:65;DOID:4;DOID:7;DOID:3119;DOID:162;DOID:2645;DOID:11476;DOID:1749;DOID:305;DOID:0050621;DOID:14566
306	DOID:0050686;DOID:17;DOID:2914;DOID:848;DOID:3342;DOID:2394;DOID:10283;DOID:0060056;DOID:10286;DOID:193;DOID:9074;DOID:3856;DOID:0080001;DOID:65;DOID:4;DOID:7;DOID:162;DOID:120;DOID:8857;DOID:417;DOID:7148;DOID:14566
307	DOID:4465;DOID:4464;DOID:4467;DOID:0050686;DOID:1240;DOID:3996;DOID:2531;DOID:9119;DOID:3571;DOID:10283;DOID:10286;DOID:193;DOID:4450;DOID:4451;DOID:3856;DOID:4473;DOID:4471;DOID:8692;DOID:4;DOID:3119;DOID:162;DOID:263;DOID:684;DOID:686;DOID:0060083;DOID:14566
308	DOID:0050865;DOID:0050687;DOID:0050686;DOID:0014667;DOID:1240;DOID:1542;DOID:2351;DOID:11934;DOID:2352;DOID:0060083;DOID:10534;DOID:178;DOID:5520;DOID:10591;DOID:896;DOID:3910;DOID:655;DOID:409;DOID:3905;DOID:0050615;DOID:1324;DOID:0060158;DOID:3908;DOID:9119;DOID:8692;DOID:2531;DOID:4;DOID:7;DOID:3118;DOID:3119;DOID:162;DOID:77;DOID:893;DOID:1749;DOID:10763;DOID:0050828;DOID:305;DOID:1287;DOID:0…
309	DOID:0050686;DOID:1240;DOID:8692;DOID:2531;DOID:4;DOID:9119;DOID:162;DOID:0060083;DOID:14566
310	DOID:0050686;DOID:3571;DOID:4;DOID:3119;DOID:162;DOID:14566
311	DOID:2916;DOID:2914;DOID:11335;DOID:4;DOID:0060056;DOID:7;DOID:13404
316	DOID:4;DOID:3856;DOID:10283;DOID:0050686;DOID:10286;DOID:162;DOID:193;DOID:14566
317	DOID:4465;DOID:4464;DOID:4467;DOID:0050686;DOID:37;DOID:3996;DOID:162;DOID:0050687;DOID:1561;DOID:863;DOID:150;DOID:5614;DOID:2030;DOID:1492;DOID:4964;DOID:1595;DOID:16;DOID:3324;DOID:5679;DOID:4450;DOID:4451;DOID:4473;DOID:4471;DOID:1470;DOID:5327;DOID:4;DOID:7;DOID:0050155;DOID:2671;DOID:263;DOID:10629;DOID:1596;DOID:305;DOID:2848;DOID:14566
318	DOID:0050686;DOID:5093;DOID:1612;DOID:4;DOID:162;DOID:14566
321	DOID:4;DOID:150;DOID:1561;DOID:5419;DOID:2468
323	DOID:1443;DOID:863;DOID:936;DOID:10652;DOID:0110044;DOID:0110045;DOID:0110046;DOID:0110047;DOID:0110041;DOID:0110043;DOID:331;DOID:0110048;DOID:4;DOID:7;DOID:225;DOID:0110035;DOID:0110037;DOID:0110039;DOID:0110038;DOID:14525;DOID:680;DOID:1289;DOID:11870
324	DOID:5165;DOID:77;DOID:170;DOID:5403;DOID:1984;DOID:0060037;DOID:0060038;DOID:9256;DOID:1612;DOID:4706;DOID:3856;DOID:3905;DOID:5077;DOID:4;DOID:1993;DOID:7;DOID:0050155;DOID:2615;DOID:162;DOID:2994;DOID:193;DOID:684;DOID:686;DOID:4844;DOID:0060040;DOID:0060041;DOID:1059;DOID:8927;DOID:368;DOID:0014667;DOID:3996;DOID:6812;DOID:3620;DOID:6811;DOID:3459;DOID:2660;DOID:11054;DOID:4851;DOID:299;DOID:…
325	DOID:684;DOID:0050686;DOID:114;DOID:6000;DOID:0050828;DOID:162;DOID:4;DOID:3393;DOID:686;DOID:7;DOID:1287;DOID:3571;DOID:178;DOID:14566;DOID:3119
326	DOID:9368;DOID:74;DOID:76;DOID:77;DOID:10124;DOID:0060031;DOID:2237;DOID:421;DOID:2916;DOID:2473;DOID:1432;DOID:4;DOID:11201;DOID:7;DOID:0050155;DOID:162;DOID:0050013;DOID:83;DOID:0060122;DOID:0060121;DOID:2048;DOID:12306;DOID:8929;DOID:4677;DOID:0014667;DOID:2355;DOID:4194;DOID:110;DOID:409;DOID:14040;DOID:9741;DOID:403;DOID:2058;DOID:9744;DOID:0060056;DOID:0060262;DOID:693;DOID:11199;DOID:5679;…
328	DOID:11832;DOID:0050687;DOID:0050686;DOID:1393;DOID:863;DOID:10534;DOID:3571;DOID:936;DOID:1909;DOID:1492;DOID:114;DOID:1826;DOID:10283;DOID:10286;DOID:331;DOID:193;DOID:3856;DOID:5614;DOID:4;DOID:7;DOID:0050155;DOID:3119;DOID:162;DOID:5691;DOID:0060122;DOID:684;DOID:686;DOID:4159;DOID:1287;DOID:14566;DOID:8923
329	DOID:635;DOID:0060083;DOID:1240;DOID:5093;DOID:2531;DOID:1612;DOID:4;DOID:0050686;DOID:10534;DOID:162;DOID:934;DOID:526;DOID:14566;DOID:0050117;DOID:3119
330	DOID:0050686;DOID:0014667;DOID:1240;DOID:2355;DOID:3996;DOID:74;DOID:77;DOID:635;DOID:0060083;DOID:10534;DOID:11054;DOID:934;DOID:526;DOID:8675;DOID:655;DOID:0060073;DOID:9455;DOID:9452;DOID:0060058;DOID:10540;DOID:2361;DOID:2531;DOID:4;DOID:707;DOID:7;DOID:3119;DOID:162;DOID:2089;DOID:0050117;DOID:5295;DOID:3211;DOID:0060060;DOID:14566;DOID:9779
331	DOID:1247;DOID:0050686;DOID:2355;DOID:74;DOID:9588;DOID:3620;DOID:11702;DOID:863;DOID:13413;DOID:936;DOID:2394;DOID:612;DOID:2213;DOID:12550;DOID:12450;DOID:2115;DOID:0060705;DOID:0060073;DOID:231;DOID:9471;DOID:1289;DOID:319;DOID:331;DOID:332;DOID:193;DOID:0060193;DOID:6025;DOID:5041;DOID:2914;DOID:2361;DOID:8675;DOID:2531;DOID:4;DOID:7;DOID:3119;DOID:162;DOID:120;DOID:2583;DOID:640;DOID:14176;D…
332	DOID:4465;DOID:4464;DOID:0050687;DOID:0050686;DOID:0060084;DOID:0060085;DOID:1240;DOID:5603;DOID:3996;DOID:162;DOID:2531;DOID:4467;DOID:11934;DOID:3459;DOID:0060083;DOID:10534;DOID:715;DOID:5411;DOID:5409;DOID:0060072;DOID:4473;DOID:657;DOID:1037;DOID:0050865;DOID:8552;DOID:299;DOID:9256;DOID:2394;DOID:1612;DOID:8692;DOID:5672;DOID:219;DOID:0050523;DOID:235;DOID:2871;DOID:3905;DOID:0050615;DOID:1…
334	DOID:0050828;DOID:4;DOID:3393;DOID:7;DOID:1287;DOID:178
335	DOID:2921;DOID:6713;DOID:74;DOID:77;DOID:1324;DOID:934;DOID:13241;DOID:1612;DOID:3905;DOID:1237;DOID:2527;DOID:4;DOID:7;DOID:0050155;DOID:162;DOID:9120;DOID:10763;DOID:684;DOID:686;DOID:1287;DOID:1289;DOID:1426;DOID:10124;DOID:1425;DOID:0014667;DOID:2355;DOID:3459;DOID:526;DOID:178;DOID:3345;DOID:0050486;DOID:114;DOID:409;DOID:299;DOID:0060262;DOID:5675;DOID:4903;DOID:3908;DOID:1790;DOID:1388;DOI…
336	DOID:0014667;DOID:655;DOID:3146;DOID:4;DOID:13810;DOID:1168
337	DOID:0014667;DOID:1936;DOID:2348;DOID:2349;DOID:3146;DOID:4;DOID:0050828;DOID:3393;DOID:7;DOID:1287;DOID:655;DOID:13810;DOID:178;DOID:1168;DOID:5162
338	DOID:13739;DOID:0014667;DOID:10629;DOID:1390;DOID:1391;DOID:10825;DOID:863;DOID:865;DOID:936;DOID:10124;DOID:178;DOID:6000;DOID:3345;DOID:1492;DOID:114;DOID:655;DOID:11342;DOID:3146;DOID:13241;DOID:272;DOID:9455;DOID:13810;DOID:9452;DOID:331;DOID:5679;DOID:1168;DOID:2972;DOID:11847;DOID:13809;DOID:5614;DOID:2348;DOID:2349;DOID:1237;DOID:1387;DOID:10230;DOID:0050815;DOID:1386;DOID:4;DOID:3393;DOID…
341	DOID:4;DOID:7;DOID:114;DOID:6000;DOID:1287
344	DOID:26;DOID:1168;DOID:0014667;DOID:655;DOID:3146;DOID:14118;DOID:28;DOID:4;DOID:7;DOID:1171;DOID:4989;DOID:2913;DOID:0060357
345	DOID:114;DOID:0060085;DOID:655;DOID:0050828;DOID:3146;DOID:1390;DOID:0060072;DOID:4;DOID:3393;DOID:7;DOID:13810;DOID:1387;DOID:1287;DOID:0050621;DOID:0014667;DOID:178;DOID:1168;DOID:14566;DOID:3683
347	DOID:0050687;DOID:3068;DOID:3069;DOID:1561;DOID:863;DOID:150;DOID:0060037;DOID:0060038;DOID:3324;DOID:331;DOID:3071;DOID:3070;DOID:5076;DOID:4;DOID:7;DOID:5419;DOID:162;DOID:2468;DOID:8927;DOID:3312;DOID:1059;DOID:1289;DOID:14566
348	DOID:11832;DOID:1443;DOID:5162;DOID:6713;DOID:9973;DOID:74;DOID:75;DOID:5082;DOID:77;DOID:13001;DOID:936;DOID:2377;DOID:10124;DOID:11342;DOID:3326;DOID:3324;DOID:1612;DOID:374;DOID:11847;DOID:2914;DOID:0050815;DOID:1237;DOID:4;DOID:7;DOID:0050155;DOID:162;DOID:530;DOID:0050013;DOID:9088;DOID:0110035;DOID:0110037;DOID:8645;DOID:0110038;DOID:8646;DOID:9408;DOID:10763;DOID:0110039;DOID:14525;DOID:68…
350	DOID:4;DOID:150;DOID:1561;DOID:5419;DOID:2468
351	DOID:11832;DOID:1443;DOID:6713;DOID:936;DOID:178;DOID:11037;DOID:3535;DOID:2030;DOID:0060037;DOID:4964;DOID:0060038;DOID:3324;DOID:6364;DOID:12139;DOID:10935;DOID:4;DOID:7;DOID:0050155;DOID:1393;DOID:11870;DOID:0110035;DOID:0110037;DOID:9246;DOID:0110038;DOID:0110039;DOID:0050706;DOID:14525;DOID:680;DOID:2848;DOID:0050702;DOID:1059;DOID:8927;DOID:0014667;DOID:529;DOID:480;DOID:3454;DOID:13548;DOI…
353	DOID:4465;DOID:4464;DOID:4467;DOID:0050686;DOID:0014667;DOID:18;DOID:3996;DOID:1561;DOID:580;DOID:1612;DOID:150;DOID:2030;DOID:655;DOID:4964;DOID:3324;DOID:9252;DOID:12139;DOID:4450;DOID:4451;DOID:4473;DOID:4471;DOID:5093;DOID:1470;DOID:4;DOID:1595;DOID:7;DOID:162;DOID:0060350;DOID:263;DOID:557;DOID:1596;DOID:2848;DOID:1074;DOID:14566;DOID:4676
354	DOID:4;DOID:3856;DOID:0060085;DOID:0060087;DOID:0060072;DOID:10283;DOID:0050686;DOID:10286;DOID:162;DOID:10289;DOID:193;DOID:14566;DOID:2883;DOID:0050622
355	DOID:0110435;DOID:0110434;DOID:0110437;DOID:0110436;DOID:0110431;DOID:0110430;DOID:0110433;DOID:0110432;DOID:37;DOID:74;DOID:0110438;DOID:2533;DOID:77;DOID:0060083;DOID:936;DOID:178;DOID:676;DOID:2237;DOID:2033;DOID:13121;DOID:0060037;DOID:0060036;DOID:0060038;DOID:13241;DOID:6364;DOID:12030;DOID:3480;DOID:9098;DOID:0110441;DOID:0110442;DOID:0110443;DOID:0110444;DOID:0110445;DOID:0110446;DOID:011…
356	DOID:0110435;DOID:0110434;DOID:0110437;DOID:0110436;DOID:0110431;DOID:5162;DOID:0110433;DOID:0110432;DOID:6713;DOID:74;DOID:0110438;DOID:77;DOID:6688;DOID:178;DOID:0110430;DOID:1909;DOID:2237;DOID:13121;DOID:0060036;DOID:2916;DOID:8931;DOID:0110441;DOID:0110442;DOID:2914;DOID:0110444;DOID:0110445;DOID:0110446;DOID:0110447;DOID:0110448;DOID:0110449;DOID:4;DOID:7;DOID:193;DOID:162;DOID:1168;DOID:00…
358	DOID:0050686;DOID:0050904;DOID:77;DOID:630;DOID:178;DOID:0050739;DOID:9741;DOID:0110861;DOID:0060056;DOID:8618;DOID:8850;DOID:2914;DOID:28;DOID:4;DOID:7;DOID:3118;DOID:3119;DOID:162;DOID:0050117;DOID:4138;DOID:0050177;DOID:0050339;DOID:14115;DOID:417;DOID:104;DOID:0060005;DOID:10825;DOID:10763;DOID:7998;DOID:0050828;DOID:50;DOID:1287;DOID:4866;DOID:899;DOID:12361;DOID:14566;DOID:0050737;DOID:7997
359	DOID:11832;DOID:18;DOID:11705;DOID:77;DOID:2089;DOID:863;DOID:936;DOID:150;DOID:1492;DOID:114;DOID:0060037;DOID:0060036;DOID:0060038;DOID:1826;DOID:11984;DOID:331;DOID:5614;DOID:397;DOID:12932;DOID:4;DOID:7;DOID:0050155;DOID:12387;DOID:5691;DOID:1393;DOID:5295;DOID:557;DOID:0050700;DOID:1287;DOID:1059;DOID:8927;DOID:9779
360	DOID:0050865;DOID:0050687;DOID:0050686;DOID:0060085;DOID:3996;DOID:1542;DOID:11934;DOID:11054;DOID:5520;DOID:3165;DOID:2394;DOID:0060072;DOID:305;DOID:8618;DOID:193;DOID:4;DOID:3119;DOID:162;DOID:120;DOID:8649;DOID:0060122;DOID:0060121;DOID:4159;DOID:5041;DOID:14566;DOID:1749
361	DOID:3324;DOID:8869;DOID:1561;DOID:863;DOID:936;DOID:150;DOID:2030;DOID:0060037;DOID:4964;DOID:1595;DOID:1826;DOID:1824;DOID:331;DOID:12139;DOID:2848;DOID:1470;DOID:4;DOID:7;DOID:12849;DOID:5419;DOID:2468;DOID:1596;DOID:0060040;DOID:0060041
362	DOID:37;DOID:10481;DOID:0080000;DOID:3827;DOID:16;DOID:17;DOID:12642;DOID:76;DOID:77;DOID:4;DOID:2723;DOID:3390;DOID:7;DOID:161;DOID:3777;DOID:0050428;DOID:8549
364	DOID:4;DOID:0014667;DOID:654;DOID:374;DOID:9970;DOID:0060158
366	DOID:0050686;DOID:9119;DOID:1240;DOID:8692;DOID:2531;DOID:4;DOID:0060083;DOID:162;DOID:0060318;DOID:14566
367	DOID:162;DOID:2531;DOID:77;DOID:178;DOID:2030;DOID:0060037;DOID:4964;DOID:0060320;DOID:3324;DOID:1612;DOID:374;DOID:12336;DOID:12139;DOID:3856;DOID:5077;DOID:10688;DOID:4;DOID:7;DOID:12849;DOID:9973;DOID:0050013;DOID:767;DOID:11476;DOID:10763;DOID:684;DOID:686;DOID:4844;DOID:0060040;DOID:1287;DOID:1289;DOID:4674;DOID:368;DOID:0014667;DOID:2519;DOID:6812;DOID:3620;DOID:6811;DOID:4194;DOID:0060041;…
368	DOID:8866;DOID:0050686;DOID:18;DOID:16;DOID:6713;DOID:2349;DOID:11830;DOID:37;DOID:630;DOID:178;DOID:3669;DOID:11502;DOID:6000;DOID:1754;DOID:1492;DOID:114;DOID:10871;DOID:0060036;DOID:0050486;DOID:0050737;DOID:9256;DOID:0060071;DOID:3454;DOID:1432;DOID:5672;DOID:4448;DOID:4702;DOID:5679;DOID:61;DOID:0050632;DOID:3612;DOID:2738;DOID:5614;DOID:397;DOID:0110406;DOID:988;DOID:2734;DOID:4;DOID:13401;…
369	DOID:0050686;DOID:5093;DOID:1612;DOID:4;DOID:162;DOID:14566
374	DOID:0050865;DOID:0050687;DOID:0050686;DOID:0014667;DOID:9360;DOID:1542;DOID:11934;DOID:10534;DOID:0050161;DOID:178;DOID:1612;DOID:5520;DOID:850;DOID:13268;DOID:9415;DOID:289;DOID:3082;DOID:2394;DOID:0050828;DOID:5093;DOID:3905;DOID:0050615;DOID:1324;DOID:2797;DOID:3908;DOID:15;DOID:3770;DOID:1579;DOID:4;DOID:3393;DOID:7;DOID:3119;DOID:162;DOID:120;DOID:655;DOID:13271;DOID:13270;DOID:3133;DOID:28…
383	DOID:11832;DOID:9065;DOID:0014667;DOID:1398;DOID:9267;DOID:16;DOID:9360;DOID:1393;DOID:863;DOID:936;DOID:0050161;DOID:150;DOID:2033;DOID:10324;DOID:1492;DOID:850;DOID:896;DOID:10320;DOID:9415;DOID:3082;DOID:421;DOID:423;DOID:1826;DOID:9252;DOID:0060038;DOID:17;DOID:331;DOID:0060309;DOID:2914;DOID:5614;DOID:0080000;DOID:10325;DOID:1579;DOID:1029;DOID:66;DOID:4;DOID:7;DOID:0050155;DOID:5691;DOID:00…
384	DOID:0050686;DOID:9360;DOID:170;DOID:1793;DOID:0050161;DOID:178;DOID:114;DOID:9415;DOID:10283;DOID:14557;DOID:10286;DOID:6432;DOID:193;DOID:4905;DOID:3587;DOID:3856;DOID:6000;DOID:1579;DOID:4;DOID:7;DOID:162;DOID:14566;DOID:2841;DOID:10763;DOID:12326;DOID:0050828;DOID:1176;DOID:1287;DOID:8515
387	DOID:0050686;DOID:18;DOID:3827;DOID:17;DOID:3996;DOID:2531;DOID:0060083;DOID:10534;DOID:11054;DOID:0060058;DOID:0080000;DOID:4;DOID:7;DOID:3119;DOID:162;DOID:0050749;DOID:10481;DOID:576;DOID:0050743;DOID:557;DOID:0060060;DOID:0060061;DOID:14566
388	DOID:2914;DOID:1575;DOID:417;DOID:419;DOID:418;DOID:854;DOID:65;DOID:4;DOID:0060056;DOID:7;DOID:17
389	DOID:0050828;DOID:4;DOID:3393;DOID:7;DOID:1287;DOID:178
392	DOID:4;DOID:150;DOID:1561;DOID:5419;DOID:2468
393	DOID:4;DOID:635;DOID:934;DOID:526;DOID:0050117
396	DOID:11831;DOID:2921;DOID:18;DOID:10966;DOID:1393;DOID:635;DOID:863;DOID:2742;DOID:934;DOID:526;DOID:150;DOID:5614;DOID:1492;DOID:2590;DOID:114;DOID:0060037;DOID:0060038;DOID:1612;DOID:2952;DOID:10952;DOID:6000;DOID:5093;DOID:2527;DOID:4;DOID:7;DOID:0050155;DOID:162;DOID:5691;DOID:0050117;DOID:1184;DOID:576;DOID:784;DOID:10003;DOID:0050686;DOID:557;DOID:1287;DOID:1074;DOID:1059;DOID:8927;DOID:145…
397	DOID:4;DOID:635;DOID:934;DOID:526;DOID:0050117
401	DOID:1492;DOID:0080143;DOID:9835;DOID:5614;DOID:11853;DOID:9834;DOID:1432;DOID:870;DOID:540;DOID:1279;DOID:4;DOID:10376;DOID:10375;DOID:863;DOID:0050155;DOID:7;DOID:5679;DOID:5656;DOID:574;DOID:1143;DOID:1142
402	DOID:1909;DOID:0050687;DOID:0050686;DOID:0060122;DOID:4;DOID:4159;DOID:162;DOID:14566;DOID:8923
405	DOID:0050687;DOID:0050686;DOID:1037;DOID:15;DOID:2531;DOID:5082;DOID:77;DOID:0060083;DOID:1909;DOID:1240;DOID:409;DOID:9256;DOID:5672;DOID:0060122;DOID:4;DOID:7;DOID:3118;DOID:3119;DOID:162;DOID:9952;DOID:10155;DOID:288;DOID:289;DOID:345;DOID:4159;DOID:229;DOID:14566;DOID:8923
406	DOID:3324;DOID:1240;DOID:2531;DOID:1561;DOID:0060083;DOID:178;DOID:150;DOID:2030;DOID:4964;DOID:1595;DOID:12139;DOID:1287;DOID:8692;DOID:1470;DOID:1596;DOID:4;DOID:3393;DOID:7;DOID:162;DOID:3312;DOID:0050686;DOID:0050828;DOID:2848;DOID:8552;DOID:14566
408	DOID:2030;DOID:3324;DOID:409;DOID:4964;DOID:1470;DOID:1595;DOID:5082;DOID:77;DOID:4;DOID:1596;DOID:7;DOID:3118;DOID:1561;DOID:150;DOID:2848
409	DOID:3324;DOID:809;DOID:1561;DOID:150;DOID:2559;DOID:2030;DOID:4964;DOID:1595;DOID:12139;DOID:1470;DOID:9974;DOID:9975;DOID:2560;DOID:5419;DOID:9973;DOID:2468;DOID:4;DOID:3312;DOID:1596;DOID:303;DOID:302;DOID:2848
410	DOID:11832;DOID:3324;DOID:0014667;DOID:5723;DOID:1826;DOID:12835;DOID:1561;DOID:77;DOID:863;DOID:3211;DOID:480;DOID:936;DOID:150;DOID:1470;DOID:681;DOID:2030;DOID:1492;DOID:870;DOID:0060810;DOID:0060037;DOID:543;DOID:0060038;DOID:9741;DOID:1595;DOID:1949;DOID:231;DOID:9455;DOID:1289;DOID:12697;DOID:331;DOID:0060309;DOID:5656;DOID:4964;DOID:1393;DOID:1574;DOID:5614;DOID:12859;DOID:4;DOID:7;DOID:31…
411	DOID:1686;DOID:1443;DOID:0080015;DOID:16;DOID:12802;DOID:12801;DOID:12800;DOID:12798;DOID:77;DOID:936;DOID:4079;DOID:630;DOID:2742;DOID:0014667;DOID:1492;DOID:114;DOID:655;DOID:0060036;DOID:420;DOID:0060320;DOID:0060327;DOID:11984;DOID:2952;DOID:331;DOID:12799;DOID:1573;DOID:5614;DOID:397;DOID:12932;DOID:4;DOID:7;DOID:0050155;DOID:14159;DOID:12804;DOID:2581;DOID:5295;DOID:10003;DOID:3211;DOID:109…
412	DOID:37;DOID:0080015;DOID:16;DOID:17;DOID:161;DOID:11383;DOID:863;DOID:11155;DOID:11156;DOID:0014667;DOID:10124;DOID:1094;DOID:150;DOID:848;DOID:1492;DOID:11541;DOID:0050739;DOID:655;DOID:3342;DOID:0050735;DOID:0060038;DOID:0050737;DOID:374;DOID:1383;DOID:9455;DOID:9452;DOID:0060158;DOID:1697;DOID:5614;DOID:0080001;DOID:1237;DOID:1699;DOID:65;DOID:13072;DOID:4;DOID:7;DOID:0050155;DOID:654;DOID:00…
415	DOID:110;DOID:1492;DOID:1697;DOID:37;DOID:5614;DOID:16;DOID:10003;DOID:1924;DOID:2277;DOID:28;DOID:4;DOID:2952;DOID:7;DOID:863;DOID:0050155;DOID:630;DOID:2742;DOID:83;DOID:2581;DOID:0060293;DOID:0060292
421	DOID:1682;DOID:1681;DOID:2722;DOID:77;DOID:10124;DOID:674;DOID:0060037;DOID:0060038;DOID:423;DOID:10754;DOID:9098;DOID:2914;DOID:6419;DOID:4;DOID:11201;DOID:6498;DOID:7;DOID:161;DOID:13620;DOID:2723;DOID:12678;DOID:12679;DOID:11382;DOID:1287;DOID:4677;DOID:0014667;DOID:10575;DOID:8941;DOID:2742;DOID:612;DOID:114;DOID:403;DOID:0060260;DOID:0060261;DOID:11198;DOID:11199;DOID:0110213;DOID:216;DOID:2…
424	DOID:114;DOID:0060036;DOID:0110072;DOID:4;DOID:7;DOID:0050700;DOID:1287;DOID:0050431
427	DOID:0080011;DOID:1441;DOID:0014667;DOID:17;DOID:0050841;DOID:0050464;DOID:12506;DOID:863;DOID:529;DOID:480;DOID:936;DOID:150;DOID:848;DOID:3535;DOID:9649;DOID:1561;DOID:2033;DOID:655;DOID:3342;DOID:1927;DOID:3146;DOID:1826;DOID:1279;DOID:231;DOID:13934;DOID:9455;DOID:14499;DOID:318;DOID:319;DOID:0050836;DOID:331;DOID:5656;DOID:14497;DOID:12377;DOID:0060162;DOID:0080005;DOID:0080001;DOID:1756;DOI…
429	DOID:11832;DOID:0050687;DOID:0050686;DOID:1192;DOID:0050847;DOID:6050;DOID:15;DOID:77;DOID:5691;DOID:229;DOID:863;DOID:936;DOID:5409;DOID:11504;DOID:150;DOID:5614;DOID:1492;DOID:2621;DOID:114;DOID:750;DOID:0060038;DOID:870;DOID:540;DOID:1826;DOID:535;DOID:1770;DOID:3891;DOID:11486;DOID:1279;DOID:0060731;DOID:3905;DOID:0050615;DOID:331;DOID:13976;DOID:5656;DOID:5353;DOID:1324;DOID:2426;DOID:11963;…
430	DOID:4610;DOID:0050686;DOID:0060085;DOID:0060072;DOID:4;DOID:5672;DOID:219;DOID:0050624;DOID:235;DOID:3119;DOID:162;DOID:14566;DOID:10155
431	DOID:114;DOID:1681;DOID:1882;DOID:0110106;DOID:4;DOID:7;DOID:1287;DOID:1682
434	DOID:2513;DOID:1909;DOID:0050687;DOID:0050686;DOID:0060085;DOID:0060122;DOID:0060121;DOID:2095;DOID:3165;DOID:0060072;DOID:4;DOID:4159;DOID:162;DOID:3451;DOID:305;DOID:4840;DOID:14566;DOID:8923
435	DOID:11832;DOID:0014667;DOID:5082;DOID:1393;DOID:863;DOID:936;DOID:150;DOID:1492;DOID:0060037;DOID:409;DOID:0060038;DOID:1826;DOID:9252;DOID:14755;DOID:331;DOID:4724;DOID:5614;DOID:4;DOID:7;DOID:0050155;DOID:5691;DOID:77;DOID:9267;DOID:655;DOID:2786;DOID:3118;DOID:1059;DOID:8927
438	DOID:3324;DOID:0014667;DOID:2351;DOID:1561;DOID:2352;DOID:150;DOID:2030;DOID:0060037;DOID:409;DOID:4964;DOID:1595;DOID:77;DOID:12139;DOID:2848;DOID:1470;DOID:4;DOID:7;DOID:0050032;DOID:12849;DOID:896;DOID:0060158;DOID:893;DOID:655;DOID:3312;DOID:1596;DOID:0060040;DOID:0060041;DOID:3118
440	DOID:11832;DOID:11831;DOID:0014667;DOID:1393;DOID:863;DOID:936;DOID:1492;DOID:0060695;DOID:655;DOID:0060696;DOID:1927;DOID:3146;DOID:1826;DOID:1827;DOID:9455;DOID:14499;DOID:331;DOID:14497;DOID:5614;DOID:12697;DOID:4;DOID:7;DOID:0050155;DOID:12835;DOID:5691;DOID:2481;DOID:3211;DOID:0060357
443	DOID:11832;DOID:1443;DOID:10579;DOID:6050;DOID:77;DOID:2742;DOID:863;DOID:5723;DOID:936;DOID:150;DOID:1492;DOID:0060037;DOID:0060038;DOID:1826;DOID:10652;DOID:2952;DOID:1279;DOID:9649;DOID:331;DOID:13976;DOID:5656;DOID:14525;DOID:3613;DOID:5614;DOID:11963;DOID:4;DOID:7;DOID:0050155;DOID:11771;DOID:1891;DOID:225;DOID:5691;DOID:1393;DOID:13174;DOID:8534;DOID:750;DOID:10003;DOID:870;DOID:680;DOID:96…
445	DOID:11832;DOID:0014667;DOID:5082;DOID:77;DOID:863;DOID:936;DOID:178;DOID:150;DOID:9273;DOID:1492;DOID:0060037;DOID:409;DOID:0060038;DOID:1826;DOID:9252;DOID:331;DOID:4724;DOID:5614;DOID:11713;DOID:4;DOID:7;DOID:3118;DOID:5691;DOID:1393;DOID:9267;DOID:655;DOID:341;DOID:1287;DOID:2786;DOID:0050155;DOID:1059;DOID:8927
460	DOID:1574;DOID:0050741;DOID:4;DOID:303;DOID:302;DOID:9973;DOID:150
462	DOID:1247;DOID:2921;DOID:18;DOID:6713;DOID:74;DOID:77;DOID:2452;DOID:2451;DOID:2214;DOID:0050161;DOID:178;DOID:2590;DOID:4193;DOID:1579;DOID:2213;DOID:2237;DOID:850;DOID:409;DOID:3326;DOID:9477;DOID:2527;DOID:10952;DOID:0060538;DOID:10966;DOID:4;DOID:620;DOID:7;DOID:3118;DOID:11394;DOID:3755;DOID:1184;DOID:11162;DOID:11247;DOID:12716;DOID:557;DOID:0050828;DOID:1287;DOID:3756
463	DOID:10283;DOID:3856;DOID:114;DOID:0050686;DOID:4;DOID:7;DOID:1287;DOID:162;DOID:0060224;DOID:193;DOID:14566;DOID:10273;DOID:10286
465	DOID:0050739;DOID:0110085;DOID:0050737;DOID:4;DOID:630;DOID:0050592;DOID:0050177
466	DOID:4;DOID:11612;DOID:225
467	DOID:11984;DOID:0050686;DOID:0014667;DOID:6713;DOID:1389;DOID:1561;DOID:2394;DOID:863;DOID:3571;DOID:0080015;DOID:934;DOID:11504;DOID:150;DOID:4194;DOID:2030;DOID:397;DOID:114;DOID:13089;DOID:0050828;DOID:4964;DOID:11465;DOID:3324;DOID:331;DOID:3454;DOID:10283;DOID:10286;DOID:3905;DOID:0050615;DOID:1324;DOID:0060158;DOID:3908;DOID:1287;DOID:9351;DOID:9352;DOID:3856;DOID:10892;DOID:1470;DOID:12932…
468	DOID:3324;DOID:1561;DOID:3459;DOID:0050686;DOID:3007;DOID:3008;DOID:150;DOID:2030;DOID:4964;DOID:1595;DOID:1612;DOID:12139;DOID:5093;DOID:1470;DOID:4;DOID:5419;DOID:162;DOID:2468;DOID:3312;DOID:1596;DOID:2848;DOID:14566
470	DOID:1936;DOID:2348;DOID:2349;DOID:4;DOID:0050828;DOID:3393;DOID:7;DOID:1287;DOID:178;DOID:5162
471	DOID:0080011;DOID:11832;DOID:37;DOID:1682;DOID:1934;DOID:8866;DOID:1681;DOID:16;DOID:17;DOID:1882;DOID:1393;DOID:863;DOID:5723;DOID:936;DOID:150;DOID:848;DOID:1492;DOID:114;DOID:0110107;DOID:0110106;DOID:0110109;DOID:0110108;DOID:11971;DOID:1826;DOID:3342;DOID:331;DOID:0060309;DOID:5656;DOID:0080006;DOID:0080005;DOID:5614;DOID:0080001;DOID:65;DOID:4;DOID:6498;DOID:7;DOID:0050155;DOID:2340;DOID:18…
472	DOID:0050865;DOID:0110434;DOID:0110437;DOID:0110436;DOID:0110431;DOID:0110430;DOID:0110433;DOID:0110432;DOID:2725;DOID:74;DOID:0110438;DOID:11934;DOID:77;DOID:679;DOID:170;DOID:936;DOID:178;DOID:3535;DOID:1909;DOID:0060036;DOID:423;DOID:4961;DOID:1612;DOID:9649;DOID:5656;DOID:0110441;DOID:0110442;DOID:0110443;DOID:0110444;DOID:0110445;DOID:0110446;DOID:0110447;DOID:0110448;DOID:0110449;DOID:75;DO…
473	DOID:11832;DOID:1443;DOID:0080014;DOID:11971;DOID:17;DOID:6050;DOID:12849;DOID:77;DOID:5691;DOID:863;DOID:630;DOID:936;DOID:11175;DOID:150;DOID:930;DOID:0050815;DOID:1492;DOID:0060037;DOID:0060038;DOID:870;DOID:540;DOID:1826;DOID:1279;DOID:331;DOID:13976;DOID:5656;DOID:0080006;DOID:5614;DOID:11963;DOID:0080001;DOID:9370;DOID:2340;DOID:0060410;DOID:4;DOID:2303;DOID:7;DOID:0050155;DOID:65;DOID:2089…
474	DOID:0050686;DOID:0050902;DOID:3093;DOID:3620;DOID:3861;DOID:4;DOID:4706;DOID:3868;DOID:3869;DOID:162;DOID:3864;DOID:14566;DOID:1319
475	DOID:2237;DOID:0060085;DOID:409;DOID:10825;DOID:77;DOID:4;DOID:0050828;DOID:7;DOID:3118;DOID:1287;DOID:0050621;DOID:178;DOID:10763;DOID:14566;DOID:0060072;DOID:3683
476	DOID:2479;DOID:0050687;DOID:0060084;DOID:0060085;DOID:18;DOID:0060089;DOID:1561;DOID:2742;DOID:5403;DOID:3312;DOID:936;DOID:178;DOID:10763;DOID:150;DOID:447;DOID:445;DOID:657;DOID:656;DOID:0050828;DOID:446;DOID:299;DOID:3324;DOID:0060072;DOID:9553;DOID:6204;DOID:331;DOID:3947;DOID:3426;DOID:28;DOID:4;DOID:3393;DOID:7;DOID:0050155;DOID:2615;DOID:162;DOID:9931;DOID:2891;DOID:2952;DOID:3172;DOID:108…
477	DOID:11832;DOID:10969;DOID:2479;DOID:6364;DOID:1561;DOID:1393;DOID:679;DOID:863;DOID:529;DOID:480;DOID:0050841;DOID:936;DOID:178;DOID:150;DOID:1492;DOID:2033;DOID:0060037;DOID:543;DOID:0060038;DOID:3324;DOID:1826;DOID:0050635;DOID:1279;DOID:9649;DOID:0050836;DOID:331;DOID:5656;DOID:0060178;DOID:5614;DOID:0050951;DOID:963;DOID:4;DOID:10376;DOID:7;DOID:0050155;DOID:11771;DOID:9854;DOID:5691;DOID:13…
478	DOID:10969;DOID:3324;DOID:963;DOID:5723;DOID:17;DOID:1561;DOID:679;DOID:863;DOID:529;DOID:480;DOID:0050841;DOID:936;DOID:150;DOID:848;DOID:2030;DOID:2033;DOID:114;DOID:0060037;DOID:3342;DOID:1596;DOID:0060038;DOID:870;DOID:1595;DOID:1826;DOID:13548;DOID:1824;DOID:0050635;DOID:1279;DOID:9649;DOID:0050836;DOID:331;DOID:12139;DOID:5656;DOID:1287;DOID:6000;DOID:0080001;DOID:1470;DOID:13174;DOID:65;DO…
481	DOID:0050686;DOID:302;DOID:1240;DOID:8692;DOID:150;DOID:2531;DOID:303;DOID:10825;DOID:10763;DOID:4;DOID:0050828;DOID:7;DOID:9119;DOID:1287;DOID:162;DOID:0060083;DOID:178;DOID:14566
482	DOID:0050687;DOID:3070;DOID:1107;DOID:5076;DOID:3068;DOID:3071;DOID:3069;DOID:4;DOID:0050686;DOID:3119;DOID:162;DOID:3748;DOID:14566;DOID:5041
486	DOID:11832;DOID:0014667;DOID:1826;DOID:1393;DOID:863;DOID:936;DOID:178;DOID:1492;DOID:655;DOID:0060879;DOID:331;DOID:5614;DOID:0060880;DOID:0060885;DOID:4;DOID:7;DOID:0050155;DOID:5691;DOID:896;DOID:10825;DOID:10763;DOID:0050828;DOID:1287
487	DOID:114;DOID:6000;DOID:0050692;DOID:870;DOID:4;DOID:7;DOID:1287;DOID:863;DOID:440;DOID:574
488	DOID:11832;DOID:3324;DOID:0014667;DOID:37;DOID:1561;DOID:1393;DOID:863;DOID:630;DOID:936;DOID:178;DOID:150;DOID:4194;DOID:5614;DOID:2030;DOID:1492;DOID:114;DOID:0050828;DOID:4964;DOID:0050737;DOID:1595;DOID:1826;DOID:1824;DOID:16;DOID:9767;DOID:4702;DOID:331;DOID:0060158;DOID:0050428;DOID:1287;DOID:9351;DOID:9352;DOID:2738;DOID:6000;DOID:1470;DOID:13072;DOID:2734;DOID:4;DOID:3393;DOID:3390;DOID:7…
489	DOID:0050687;DOID:0060084;DOID:0060085;DOID:0060089;DOID:5403;DOID:0014667;DOID:4194;DOID:2891;DOID:657;DOID:299;DOID:0060072;DOID:6204;DOID:0060158;DOID:9351;DOID:9352;DOID:4;DOID:2615;DOID:162;DOID:0050013;DOID:3172;DOID:305;DOID:14566
490	DOID:110;DOID:1492;DOID:5614;DOID:3393;DOID:10825;DOID:10763;DOID:4;DOID:0050828;DOID:7;DOID:0050155;DOID:1287;DOID:863;DOID:178;DOID:83
491	DOID:4;DOID:0050565;DOID:7;DOID:863;DOID:0050155;DOID:0050563;DOID:2742;DOID:0110467
492	DOID:0050687;DOID:0060084;DOID:0060085;DOID:18;DOID:0060089;DOID:5403;DOID:178;DOID:10763;DOID:446;DOID:447;DOID:445;DOID:657;DOID:656;DOID:0050828;DOID:299;DOID:0060072;DOID:9553;DOID:6204;DOID:3947;DOID:28;DOID:4;DOID:7;DOID:2615;DOID:162;DOID:9931;DOID:2891;DOID:3172;DOID:10825;DOID:557;DOID:12028;DOID:305;DOID:1287;DOID:3952;DOID:14566
498	DOID:11832;DOID:1443;DOID:0014667;DOID:15;DOID:1393;DOID:863;DOID:936;DOID:178;DOID:5614;DOID:3891;DOID:114;DOID:0060333;DOID:655;DOID:0050828;DOID:870;DOID:1826;DOID:1279;DOID:10652;DOID:0110044;DOID:0110045;DOID:0110046;DOID:0110047;DOID:14557;DOID:0110041;DOID:0110043;DOID:331;DOID:6432;DOID:5656;DOID:0110048;DOID:6000;DOID:1492;DOID:4;DOID:7;DOID:0050155;DOID:11771;DOID:5691;DOID:0060286;DOID…
501	DOID:11832;DOID:1222;DOID:0050686;DOID:1441;DOID:17;DOID:162;DOID:1393;DOID:12270;DOID:5691;DOID:863;DOID:10534;DOID:480;DOID:936;DOID:150;DOID:3535;DOID:1492;DOID:2033;DOID:0060037;DOID:3342;DOID:0060038;DOID:1826;DOID:1824;DOID:6227;DOID:0050951;DOID:331;DOID:0060162;DOID:5614;DOID:0080001;DOID:65;DOID:4;DOID:7;DOID:0050155;DOID:3119;DOID:9854;DOID:381;DOID:891;DOID:1289;DOID:92;DOID:0050706;DO…
506	DOID:1441;DOID:0014667;DOID:655;DOID:0050967;DOID:3211;DOID:4;DOID:9455;DOID:863;DOID:7;DOID:9452;DOID:0050951;DOID:331;DOID:1289
513	DOID:0050686;DOID:3996;DOID:4;DOID:162;DOID:11054;DOID:14566
514	DOID:0014667;DOID:863;DOID:9252;DOID:150;DOID:397;DOID:114;DOID:0060037;DOID:0060036;DOID:0060038;DOID:11984;DOID:0060158;DOID:0060159;DOID:1389;DOID:12932;DOID:4;DOID:7;DOID:700;DOID:3650;DOID:655;DOID:0060336;DOID:574;DOID:0060332;DOID:870;DOID:0050700;DOID:1287;DOID:1059;DOID:8927
522	DOID:4;DOID:7;DOID:114;DOID:1287
525	DOID:18;DOID:10003;DOID:557;DOID:4;DOID:2952;DOID:7;DOID:0050155;DOID:863;DOID:2742;DOID:14219;DOID:580;DOID:447
526	DOID:5338;DOID:17;DOID:77;DOID:863;DOID:630;DOID:2742;DOID:3388;DOID:848;DOID:0050739;DOID:14693;DOID:0050736;DOID:3086;DOID:403;DOID:2952;DOID:1091;DOID:0080001;DOID:65;DOID:4;DOID:7;DOID:0050155;DOID:381;DOID:0050177;DOID:1483;DOID:10003;DOID:3342
538	DOID:11832;DOID:11836;DOID:3827;DOID:74;DOID:76;DOID:2723;DOID:10128;DOID:936;DOID:178;DOID:10123;DOID:2237;DOID:0060037;DOID:0060321;DOID:0060320;DOID:423;DOID:0060327;DOID:14557;DOID:12642;DOID:4;DOID:7;DOID:161;DOID:162;DOID:77;DOID:1856;DOID:11476;DOID:10763;DOID:365;DOID:1287;DOID:1059;DOID:8927;DOID:205;DOID:0014667;DOID:4752;DOID:2355;DOID:3627;DOID:3996;DOID:11054;DOID:520;DOID:114;DOID:1…
540	DOID:583;DOID:5082;DOID:77;DOID:936;DOID:2030;DOID:2237;DOID:2033;DOID:0060037;DOID:4964;DOID:0060038;DOID:3324;DOID:1612;DOID:12139;DOID:3856;DOID:74;DOID:4;DOID:11201;DOID:7;DOID:11934;DOID:10609;DOID:162;DOID:580;DOID:12679;DOID:12678;DOID:11476;DOID:2848;DOID:1059;DOID:8927;DOID:0014667;DOID:2355;DOID:3996;DOID:1542;DOID:2351;DOID:10573;DOID:2352;DOID:2218;DOID:480;DOID:2213;DOID:3342;DOID:56…
545	DOID:1686;DOID:11832;DOID:11836;DOID:74;DOID:77;DOID:936;DOID:178;DOID:674;DOID:10324;DOID:10320;DOID:0060037;DOID:14796;DOID:3082;DOID:421;DOID:10328;DOID:0060264;DOID:5656;DOID:3856;DOID:0050815;DOID:4;DOID:7;DOID:0050155;DOID:162;DOID:0060765;DOID:530;DOID:0060309;DOID:0060764;DOID:0050592;DOID:0060767;DOID:0060807;DOID:1287;DOID:0060608;DOID:0060609;DOID:1059;DOID:8927;DOID:0060668;DOID:2355;…
546	DOID:11832;DOID:1443;DOID:11836;DOID:74;DOID:77;DOID:170;DOID:10241;DOID:1192;DOID:0060037;DOID:12594;DOID:0060321;DOID:0060038;DOID:4960;DOID:0060327;DOID:1289;DOID:8738;DOID:5656;DOID:5076;DOID:2531;DOID:4;DOID:7;DOID:0050155;DOID:0050904;DOID:162;DOID:169;DOID:13976;DOID:0110031;DOID:0110030;DOID:769;DOID:3765;DOID:1529;DOID:14525;DOID:0060040;DOID:0060041;DOID:1059;DOID:8927;DOID:10003;DOID:9…
547	DOID:5338;DOID:37;DOID:0014667;DOID:480;DOID:1826;DOID:16;DOID:17;DOID:6050;DOID:10595;DOID:1389;DOID:2476;DOID:77;DOID:1827;DOID:863;DOID:1891;DOID:11155;DOID:11156;DOID:5723;DOID:936;DOID:3388;DOID:440;DOID:150;DOID:4194;DOID:1091;DOID:1443;DOID:1492;DOID:607;DOID:0050739;DOID:0080000;DOID:750;DOID:0060038;DOID:423;DOID:3086;DOID:403;DOID:0060823;DOID:0060263;DOID:0060307;DOID:331;DOID:0060158;…
549	DOID:1443;DOID:0014667;DOID:480;DOID:12835;DOID:863;DOID:5723;DOID:936;DOID:655;DOID:543;DOID:0110002;DOID:0060159;DOID:10652;DOID:9252;DOID:14525;DOID:331;DOID:0060158;DOID:5656;DOID:12697;DOID:4;DOID:870;DOID:1891;DOID:3650;DOID:1289;DOID:0060336;DOID:574;DOID:7;DOID:680;DOID:2786;DOID:225;DOID:11870
551	DOID:4964;DOID:11328;DOID:4752;DOID:18;DOID:11984;DOID:9973;DOID:5418;DOID:12849;DOID:863;DOID:10762;DOID:5409;DOID:178;DOID:10763;DOID:150;DOID:2559;DOID:2030;DOID:397;DOID:114;DOID:0060037;DOID:53;DOID:0050890;DOID:11037;DOID:162;DOID:3324;DOID:2848;DOID:272;DOID:3905;DOID:326;DOID:331;DOID:10914;DOID:0050700;DOID:0060041;DOID:10935;DOID:26;DOID:809;DOID:6000;DOID:1470;DOID:0050615;DOID:12932;D…
552	DOID:1561;DOID:0060037;DOID:12849;DOID:4;DOID:0060040;DOID:0060041;DOID:5419;DOID:150;DOID:2468
553	DOID:3312;DOID:4;DOID:3324;DOID:150;DOID:1561
554	DOID:11832;DOID:18;DOID:11705;DOID:77;DOID:2089;DOID:863;DOID:936;DOID:150;DOID:5614;DOID:1492;DOID:114;DOID:0060037;DOID:0060036;DOID:0060038;DOID:1826;DOID:11984;DOID:331;DOID:397;DOID:26;DOID:6000;DOID:5691;DOID:12932;DOID:28;DOID:4;DOID:7;DOID:0050155;DOID:12387;DOID:12388;DOID:1393;DOID:5295;DOID:9409;DOID:557;DOID:0050700;DOID:1287;DOID:1059;DOID:8927;DOID:9779
558	DOID:0050686;DOID:12689;DOID:0060085;DOID:3996;DOID:11383;DOID:11603;DOID:1192;DOID:0080015;DOID:0060875;DOID:0060874;DOID:962;DOID:0060115;DOID:3192;DOID:3206;DOID:0060872;DOID:3614;DOID:1923;DOID:2277;DOID:0060118;DOID:0060072;DOID:3905;DOID:0050615;DOID:1324;DOID:3908;DOID:3196;DOID:5151;DOID:1924;DOID:12698;DOID:3193;DOID:9476;DOID:10688;DOID:4;DOID:3463;DOID:162;DOID:28;DOID:0060870;DOID:320…
560	DOID:12336;DOID:15;DOID:4;DOID:7;DOID:14227;DOID:48
563	DOID:0050687;DOID:0050686;DOID:0060084;DOID:0060085;DOID:2825;DOID:974;DOID:3459;DOID:0060072;DOID:3683;DOID:0050127;DOID:657;DOID:299;DOID:1612;DOID:10283;DOID:10286;DOID:5675;DOID:1579;DOID:4929;DOID:193;DOID:3856;DOID:5093;DOID:11612;DOID:4;DOID:7;DOID:162;DOID:4903;DOID:305;DOID:0050621;DOID:1352;DOID:225;DOID:14566
567	DOID:2921;DOID:74;DOID:77;DOID:37;DOID:936;DOID:178;DOID:8432;DOID:4961;DOID:2916;DOID:3856;DOID:2527;DOID:4;DOID:7;DOID:0050155;DOID:10138;DOID:162;DOID:9120;DOID:9080;DOID:10763;DOID:1287;DOID:2531;DOID:1426;DOID:1425;DOID:0014667;DOID:3748;DOID:2590;DOID:612;DOID:0050486;DOID:114;DOID:9741;DOID:0060056;DOID:193;DOID:6025;DOID:0060058;DOID:5614;DOID:2345;DOID:10780;DOID:3118;DOID:627;DOID:628;D…
570	DOID:374;DOID:0080005;DOID:0014667;DOID:5113;DOID:0080001;DOID:5295;DOID:17;DOID:11249;DOID:65;DOID:77;DOID:4;DOID:7;DOID:10573;DOID:10609;DOID:0060158;DOID:10602
572	DOID:10283;DOID:3856;DOID:0060083;DOID:1240;DOID:162;DOID:13003;DOID:2531;DOID:4;DOID:178;DOID:7;DOID:1287;DOID:2316;DOID:0050686;DOID:224;DOID:193;DOID:14566;DOID:326;DOID:10286
573	DOID:3324;DOID:1561;DOID:3459;DOID:0050686;DOID:3007;DOID:3008;DOID:150;DOID:2030;DOID:4964;DOID:1595;DOID:1612;DOID:12139;DOID:5093;DOID:1470;DOID:4;DOID:5419;DOID:162;DOID:2468;DOID:3312;DOID:1596;DOID:2848;DOID:14566
578	DOID:4610;DOID:0050686;DOID:0060085;DOID:0060072;DOID:4;DOID:5672;DOID:219;DOID:0050624;DOID:235;DOID:3119;DOID:162;DOID:14566;DOID:10155
579	DOID:0080006;DOID:13359;DOID:2256;DOID:0080001;DOID:17;DOID:854;DOID:65;DOID:4;DOID:7;DOID:9598;DOID:12347;DOID:7327
580	DOID:0050686;DOID:0050739;DOID:5093;DOID:0050177;DOID:769;DOID:0050736;DOID:1612;DOID:4;DOID:1192;DOID:630;DOID:162;DOID:2621;DOID:5683;DOID:14566;DOID:3093
581	DOID:1443;DOID:0060085;DOID:0060061;DOID:9408;DOID:15;DOID:2531;DOID:635;DOID:863;DOID:936;DOID:934;DOID:526;DOID:178;DOID:12336;DOID:5672;DOID:219;DOID:10652;DOID:0060072;DOID:0110044;DOID:0110045;DOID:0110046;DOID:0110047;DOID:235;DOID:0110041;DOID:0110043;DOID:331;DOID:10286;DOID:5844;DOID:0110048;DOID:48;DOID:10283;DOID:11847;DOID:3856;DOID:5854;DOID:5093;DOID:11612;DOID:4;DOID:3393;DOID:7;DO…
582	DOID:9360;DOID:5082;DOID:77;DOID:936;DOID:178;DOID:2033;DOID:9415;DOID:420;DOID:421;DOID:0110141;DOID:0110140;DOID:374;DOID:9649;DOID:0050572;DOID:5656;DOID:4;DOID:539;DOID:0050155;DOID:11771;DOID:12387;DOID:0050013;DOID:0110138;DOID:0110139;DOID:0110130;DOID:0110131;DOID:0110132;DOID:0110133;DOID:0110134;DOID:0110135;DOID:0110136;DOID:10763;DOID:1287;DOID:1059;DOID:8927;DOID:2841;DOID:0014667;DO…
583	DOID:1686;DOID:0050782;DOID:10126;DOID:10124;DOID:0060037;DOID:0050778;DOID:0110141;DOID:0110140;DOID:374;DOID:9649;DOID:0050572;DOID:5656;DOID:4;DOID:539;DOID:9970;DOID:11771;DOID:0050013;DOID:0060158;DOID:0110138;DOID:0110139;DOID:0110130;DOID:0110131;DOID:0110132;DOID:0110133;DOID:0110134;DOID:0110135;DOID:0110136;DOID:0110137;DOID:1287;DOID:1059;DOID:8927;DOID:574;DOID:0014667;DOID:1428;DOID:…
585	DOID:9360;DOID:5082;DOID:77;DOID:936;DOID:178;DOID:2033;DOID:9415;DOID:420;DOID:421;DOID:0110141;DOID:0110140;DOID:374;DOID:9649;DOID:0050572;DOID:5656;DOID:4;DOID:539;DOID:9970;DOID:11771;DOID:12387;DOID:0050013;DOID:0110138;DOID:0110139;DOID:0110130;DOID:0110131;DOID:0110132;DOID:0110133;DOID:0110134;DOID:0110135;DOID:0110136;DOID:10763;DOID:1287;DOID:1059;DOID:8927;DOID:2841;DOID:0014667;DOID:…
587	DOID:0014667;DOID:655;DOID:9269;DOID:9252;DOID:4;DOID:0060159
590	DOID:11832;DOID:1443;DOID:9973;DOID:936;DOID:11465;DOID:423;DOID:1612;DOID:374;DOID:0060731;DOID:9884;DOID:4;DOID:9975;DOID:7;DOID:9970;DOID:162;DOID:929;DOID:0110035;DOID:535;DOID:0110282;DOID:0110283;DOID:0110280;DOID:0110281;DOID:0110286;DOID:0110287;DOID:0110284;DOID:0110285;DOID:0110039;DOID:4450;DOID:769;DOID:0110289;DOID:0050705;DOID:14525;DOID:680;DOID:0050701;DOID:0110038;DOID:1289;DOID:…
593	DOID:11832;DOID:0014667;DOID:1428;DOID:1393;DOID:863;DOID:936;DOID:150;DOID:4194;DOID:1492;DOID:655;DOID:0060038;DOID:4989;DOID:1826;DOID:9252;DOID:331;DOID:0060158;DOID:0060159;DOID:26;DOID:2913;DOID:5614;DOID:28;DOID:4;DOID:7;DOID:0050155;DOID:3650;DOID:5691;DOID:0050013;DOID:4724;DOID:0060037;DOID:9269;DOID:2786;DOID:9993;DOID:1059;DOID:8927
594	DOID:11832;DOID:0014667;DOID:1428;DOID:1393;DOID:863;DOID:936;DOID:150;DOID:4194;DOID:1492;DOID:655;DOID:0060038;DOID:4989;DOID:1826;DOID:9252;DOID:331;DOID:0060158;DOID:0060159;DOID:26;DOID:2913;DOID:5614;DOID:28;DOID:4;DOID:7;DOID:0050155;DOID:3650;DOID:5691;DOID:0050013;DOID:4724;DOID:0060037;DOID:9269;DOID:2786;DOID:9993;DOID:1059;DOID:8927
595	DOID:0050865;DOID:2921;DOID:1115;DOID:74;DOID:75;DOID:11934;DOID:77;DOID:170;DOID:178;DOID:2030;DOID:4964;DOID:9256;DOID:4960;DOID:4961;DOID:1612;DOID:2914;DOID:3852;DOID:2531;DOID:4;DOID:11201;DOID:7;DOID:4362;DOID:2615;DOID:162;DOID:193;DOID:0001816;DOID:684;DOID:9080;DOID:686;DOID:2848;DOID:1521;DOID:1426;DOID:1425;DOID:0014667;DOID:1037;DOID:10952;DOID:2355;DOID:3996;DOID:1542;DOID:3620;DOID:…
596	DOID:1443;DOID:9360;DOID:2531;DOID:75;DOID:11934;DOID:2723;DOID:5403;DOID:936;DOID:178;DOID:2030;DOID:3121;DOID:9415;DOID:0110045;DOID:4964;DOID:0060038;DOID:8632;DOID:3324;DOID:4960;DOID:0110046;DOID:1612;DOID:12336;DOID:12139;DOID:11847;DOID:2914;DOID:4;DOID:7;DOID:0050155;DOID:1561;DOID:162;DOID:0050013;DOID:5679;DOID:10132;DOID:11120;DOID:193;DOID:0110035;DOID:0110037;DOID:0110039;DOID:011003…
597	DOID:0050686;DOID:0080001;DOID:5093;DOID:17;DOID:7148;DOID:3342;DOID:65;DOID:1612;DOID:4;DOID:7;DOID:3119;DOID:162;DOID:5041;DOID:14566;DOID:848
598	DOID:0050687;DOID:0050686;DOID:0080015;DOID:0060085;DOID:3602;DOID:11847;DOID:0060089;DOID:2531;DOID:9352;DOID:11934;DOID:77;DOID:11383;DOID:5403;DOID:10534;DOID:3571;DOID:2742;DOID:0060084;DOID:178;DOID:150;DOID:4194;DOID:3683;DOID:2891;DOID:657;DOID:409;DOID:299;DOID:9538;DOID:331;DOID:0060072;DOID:231;DOID:2952;DOID:0060262;DOID:6204;DOID:5844;DOID:0060158;DOID:5854;DOID:0060193;DOID:9351;DOID…
604	DOID:707;DOID:8675;DOID:2914;DOID:0060083;DOID:0060060;DOID:3093;DOID:8538;DOID:2531;DOID:3234;DOID:0060073;DOID:75;DOID:4;DOID:7;DOID:0050686;DOID:3620;DOID:162;DOID:14566;DOID:2571;DOID:3405;DOID:0060058
607	DOID:2030;DOID:11328;DOID:3312;DOID:1470;DOID:1596;DOID:3324;DOID:1595;DOID:2394;DOID:1561;DOID:4;DOID:4964;DOID:0050686;DOID:14566;DOID:2848;DOID:5419;DOID:5418;DOID:120;DOID:162;DOID:193;DOID:150;DOID:2468
611	DOID:1492;DOID:5614;DOID:1432;DOID:13399;DOID:11661;DOID:4;DOID:7;DOID:863;DOID:0050155;DOID:13910;DOID:13911;DOID:13912;DOID:5679;DOID:13909
613	DOID:1247;DOID:0060083;DOID:11836;DOID:1037;DOID:17;DOID:15;DOID:2531;DOID:1561;DOID:2228;DOID:863;DOID:2218;DOID:630;DOID:0080014;DOID:11175;DOID:150;DOID:930;DOID:5614;DOID:2030;DOID:1492;DOID:1596;DOID:2033;DOID:1240;DOID:0060037;DOID:4964;DOID:0060038;DOID:3324;DOID:4960;DOID:3891;DOID:1470;DOID:2213;DOID:0080006;DOID:0050815;DOID:0080001;DOID:8692;DOID:74;DOID:9370;DOID:8552;DOID:0060413;DOI…
617	DOID:11832;DOID:1443;DOID:74;DOID:5082;DOID:77;DOID:936;DOID:2030;DOID:0060037;DOID:0060036;DOID:4964;DOID:421;DOID:3324;DOID:0050677;DOID:9649;DOID:0050572;DOID:12139;DOID:5656;DOID:1062;DOID:1063;DOID:4;DOID:7;DOID:0050155;DOID:11771;DOID:0050013;DOID:83;DOID:0080111;DOID:14525;DOID:0050700;DOID:2848;DOID:1059;DOID:8927;DOID:574;DOID:0014667;DOID:1428;DOID:480;DOID:2742;DOID:4194;DOID:2744;DOID…
623	DOID:2234;DOID:3328;DOID:1826;DOID:4;DOID:12382;DOID:863;DOID:7;DOID:936;DOID:331
624	DOID:1595;DOID:17;DOID:1561;DOID:863;DOID:936;DOID:178;DOID:150;DOID:848;DOID:2030;DOID:397;DOID:2234;DOID:114;DOID:3328;DOID:4964;DOID:3324;DOID:1826;DOID:3342;DOID:11984;DOID:12932;DOID:331;DOID:2848;DOID:0080001;DOID:1470;DOID:65;DOID:4;DOID:12382;DOID:7;DOID:3312;DOID:7148;DOID:10825;DOID:10763;DOID:0050828;DOID:0050700;DOID:1287;DOID:1596;DOID:0060036
627	DOID:11832;DOID:1443;DOID:9973;DOID:77;DOID:936;DOID:178;DOID:11504;DOID:2030;DOID:0110044;DOID:0060037;DOID:0110045;DOID:4964;DOID:0060038;DOID:3324;DOID:9970;DOID:9649;DOID:12139;DOID:5656;DOID:10933;DOID:1432;DOID:4163;DOID:4;DOID:9975;DOID:9976;DOID:7;DOID:0050155;DOID:1561;DOID:162;DOID:11372;DOID:83;DOID:0110035;DOID:0110037;DOID:0110039;DOID:0110038;DOID:769;DOID:0050705;DOID:14525;DOID:00…
629	DOID:2355;DOID:17;DOID:583;DOID:863;DOID:0050161;DOID:440;DOID:10871;DOID:12554;DOID:0060056;DOID:4448;DOID:1579;DOID:5679;DOID:8857;DOID:9074;DOID:2914;DOID:5614;DOID:1492;DOID:850;DOID:65;DOID:4;DOID:870;DOID:0050155;DOID:74;DOID:720;DOID:439;DOID:438;DOID:417;DOID:552;DOID:437;DOID:2007;DOID:0110014;DOID:7;DOID:8466;DOID:574
632	DOID:0050686;DOID:0014667;DOID:18;DOID:10575;DOID:9360;DOID:4079;DOID:0050161;DOID:114;DOID:9415;DOID:10283;DOID:10286;DOID:0060158;DOID:193;DOID:3856;DOID:1579;DOID:4;DOID:7;DOID:0050032;DOID:162;DOID:12679;DOID:14566;DOID:557;DOID:1176;DOID:1287;DOID:182;DOID:2841
633	DOID:0080001;DOID:17;DOID:7148;DOID:3342;DOID:65;DOID:4;DOID:7;DOID:848
634	DOID:3459;DOID:0050687;DOID:0050686;DOID:657;DOID:0050621;DOID:5093;DOID:0060085;DOID:299;DOID:4929;DOID:1612;DOID:4;DOID:0060084;DOID:305;DOID:5675;DOID:162;DOID:4903;DOID:0060072;DOID:14566;DOID:3683
635	DOID:0060083;DOID:0014667;DOID:162;DOID:2351;DOID:75;DOID:2352;DOID:2571;DOID:0050686;DOID:150;DOID:4194;DOID:8675;DOID:0050013;DOID:655;DOID:409;DOID:0060060;DOID:0060073;DOID:77;DOID:0060158;DOID:3405;DOID:0060058;DOID:9351;DOID:9352;DOID:2914;DOID:1574;DOID:2531;DOID:4;DOID:707;DOID:7;DOID:0050032;DOID:9973;DOID:896;DOID:893;DOID:0050741;DOID:303;DOID:302;DOID:8538;DOID:3118;DOID:14566
637	DOID:3571;DOID:684;DOID:0050686;DOID:3312;DOID:14566;DOID:3324;DOID:686;DOID:1561;DOID:4;DOID:3119;DOID:10534;DOID:5419;DOID:162;DOID:150;DOID:2468
638	DOID:4;DOID:150;DOID:1561;DOID:5419;DOID:2468
639	DOID:17;DOID:77;DOID:863;DOID:848;DOID:1492;DOID:10140;DOID:3342;DOID:0060056;DOID:8857;DOID:9074;DOID:2914;DOID:5614;DOID:0080001;DOID:65;DOID:4;DOID:7;DOID:0050155;DOID:417;DOID:12894;DOID:12895;DOID:7148;DOID:8577;DOID:5295;DOID:0050589;DOID:0060180;DOID:1400
640	DOID:0014667;DOID:9074;DOID:17;DOID:75;DOID:0050524;DOID:4194;DOID:848;DOID:9942;DOID:3342;DOID:374;DOID:0060056;DOID:0060158;DOID:8857;DOID:9351;DOID:9352;DOID:2914;DOID:0080001;DOID:65;DOID:4;DOID:7;DOID:9970;DOID:654;DOID:0050013;DOID:13378;DOID:417;DOID:7148;DOID:1602;DOID:630
641	DOID:0050865;DOID:2725;DOID:2531;DOID:11934;DOID:2723;DOID:37;DOID:936;DOID:0060281;DOID:420;DOID:421;DOID:12336;DOID:2914;DOID:4;DOID:7;DOID:162;DOID:0050013;DOID:0060121;DOID:3234;DOID:9563;DOID:1352;DOID:11193;DOID:0014667;DOID:1542;DOID:3620;DOID:4194;DOID:0050127;DOID:2115;DOID:48;DOID:6025;DOID:0060058;DOID:9351;DOID:9352;DOID:3168;DOID:14227;DOID:14176;DOID:1934;DOID:345;DOID:229;DOID:0060…
642	DOID:1443;DOID:863;DOID:936;DOID:10652;DOID:0110044;DOID:0110045;DOID:0110046;DOID:0110047;DOID:0110041;DOID:0110043;DOID:331;DOID:0110048;DOID:4;DOID:7;DOID:225;DOID:0110035;DOID:0110037;DOID:0110039;DOID:0110038;DOID:14525;DOID:680;DOID:1289;DOID:11870
643	DOID:12236;DOID:2914;DOID:417;DOID:409;DOID:5082;DOID:77;DOID:4;DOID:0060056;DOID:7;DOID:3118;DOID:0060049
644	DOID:4137;DOID:13580;DOID:9741;DOID:409;DOID:77;DOID:4;DOID:11151;DOID:0060262;DOID:7;DOID:3118;DOID:11755;DOID:4138
645	DOID:0050686;DOID:1107;DOID:5041;DOID:4;DOID:10534;DOID:162;DOID:3748;DOID:14566;DOID:3119
648	DOID:0050687;DOID:0050686;DOID:3068;DOID:3069;DOID:0060083;DOID:0050908;DOID:3347;DOID:5076;DOID:4960;DOID:3071;DOID:3070;DOID:3074;DOID:2531;DOID:4;DOID:162;DOID:2224;DOID:3376;DOID:0070004;DOID:0060100;DOID:2226;DOID:201;DOID:14566;DOID:184
649	DOID:0080006;DOID:423;DOID:767;DOID:0080000;DOID:2256;DOID:0080001;DOID:17;DOID:0110339;DOID:66;DOID:65;DOID:4;DOID:7;DOID:12347;DOID:0110342
650	DOID:1222;DOID:11830;DOID:0014667;DOID:18;DOID:11971;DOID:17;DOID:2351;DOID:2352;DOID:863;DOID:10534;DOID:1612;DOID:1492;DOID:114;DOID:655;DOID:3342;DOID:13087;DOID:10273;DOID:0050155;DOID:6227;DOID:77;DOID:0060158;DOID:0080006;DOID:5614;DOID:0080001;DOID:5093;DOID:65;DOID:4;DOID:7;DOID:0050032;DOID:2340;DOID:162;DOID:381;DOID:9835;DOID:896;DOID:384;DOID:893;DOID:1074;DOID:1934;DOID:409;DOID:0050…
652	DOID:0050686;DOID:0080015;DOID:0060085;DOID:18;DOID:3827;DOID:9008;DOID:17;DOID:76;DOID:77;DOID:5395;DOID:381;DOID:11383;DOID:863;DOID:1612;DOID:5672;DOID:10124;DOID:11175;DOID:674;DOID:848;DOID:0050815;DOID:110;DOID:1492;DOID:5093;DOID:0060287;DOID:3342;DOID:9256;DOID:0060089;DOID:0060072;DOID:0060260;DOID:0060261;DOID:930;DOID:11971;DOID:3829;DOID:83;DOID:0080006;DOID:26;DOID:5614;DOID:0080000;…
654	DOID:5603;DOID:7148;DOID:0014667;DOID:1037;DOID:37;DOID:17;DOID:2351;DOID:2352;DOID:0060083;DOID:715;DOID:848;DOID:896;DOID:1240;DOID:655;DOID:3342;DOID:409;DOID:16;DOID:0060158;DOID:3042;DOID:0080001;DOID:2723;DOID:2531;DOID:65;DOID:4;DOID:7;DOID:0050032;DOID:162;DOID:381;DOID:77;DOID:2773;DOID:893;DOID:0050523;DOID:0050686;DOID:10747;DOID:3118;DOID:14566
655	DOID:4964;DOID:0050686;DOID:15;DOID:1561;DOID:10534;DOID:0050161;DOID:150;DOID:1470;DOID:2030;DOID:3082;DOID:1595;DOID:10283;DOID:10286;DOID:1579;DOID:3324;DOID:2797;DOID:193;DOID:3856;DOID:3770;DOID:850;DOID:1596;DOID:4;DOID:7;DOID:3119;DOID:162;DOID:288;DOID:289;DOID:552;DOID:345;DOID:2848;DOID:229;DOID:14566;DOID:12123
657	DOID:0050686;DOID:0014667;DOID:0060085;DOID:4500;DOID:2355;DOID:0050787;DOID:74;DOID:0060389;DOID:863;DOID:630;DOID:0080014;DOID:0060388;DOID:2361;DOID:1492;DOID:0050739;DOID:0050736;DOID:0060072;DOID:5672;DOID:219;DOID:235;DOID:6457;DOID:0060158;DOID:5614;DOID:4;DOID:7;DOID:0050155;DOID:3119;DOID:162;DOID:0050177;DOID:10155;DOID:10629;DOID:0050624;DOID:0050032;DOID:14566;DOID:4610
658	DOID:0050687;DOID:0050686;DOID:0014667;DOID:11836;DOID:1115;DOID:17;DOID:12804;DOID:12798;DOID:4235;DOID:630;DOID:1492;DOID:0080049;DOID:0050739;DOID:2256;DOID:0050737;DOID:12721;DOID:2277;DOID:10283;DOID:10286;DOID:193;DOID:0080006;DOID:3856;DOID:5614;DOID:0080001;DOID:65;DOID:28;DOID:4;DOID:7;DOID:0050155;DOID:162;DOID:0080052;DOID:0050177;DOID:6193;DOID:1934;DOID:655;DOID:3350;DOID:1924;DOID:1…
659	DOID:0050686;DOID:630;DOID:178;DOID:114;DOID:0050736;DOID:1923;DOID:2277;DOID:1612;DOID:11613;DOID:14557;DOID:1272;DOID:1271;DOID:1270;DOID:6000;DOID:5453;DOID:28;DOID:4;DOID:7;DOID:162;DOID:0050739;DOID:0050177;DOID:6432;DOID:5093;DOID:14566;DOID:341;DOID:10825;DOID:10763;DOID:12326;DOID:0050828;DOID:1287;DOID:8515
664	DOID:10283;DOID:3856;DOID:0050686;DOID:9538;DOID:4960;DOID:4;DOID:3119;DOID:0060083;DOID:10286;DOID:162;DOID:193;DOID:14566;DOID:0070004;DOID:2531;DOID:10534
667	DOID:0080006;DOID:2730;DOID:11836;DOID:2731;DOID:0080001;DOID:37;DOID:17;DOID:870;DOID:2491;DOID:65;DOID:4;DOID:16;DOID:7;DOID:9598;DOID:863;DOID:0050548;DOID:7327;DOID:574;DOID:4644
668	DOID:0050686;DOID:0050736;DOID:15;DOID:863;DOID:630;DOID:10348;DOID:540;DOID:10124;DOID:5426;DOID:5614;DOID:1492;DOID:0050739;DOID:0060287;DOID:0060261;DOID:9256;DOID:1923;DOID:2277;DOID:0060260;DOID:5672;DOID:1279;DOID:9649;DOID:5656;DOID:1414;DOID:1100;DOID:0050815;DOID:10787;DOID:0060673;DOID:28;DOID:4;DOID:539;DOID:7;DOID:0050155;DOID:3119;DOID:162;DOID:530;DOID:0050177;DOID:10155;DOID:13174;…
669	DOID:4137;DOID:2355;DOID:74;DOID:9741;DOID:1949;DOID:9446;DOID:77;DOID:4;DOID:11151;DOID:0060262;DOID:7;DOID:3118;DOID:11755;DOID:4138;DOID:720
672	DOID:0050686;DOID:1561;DOID:77;DOID:3459;DOID:170;DOID:3856;DOID:630;DOID:5683;DOID:150;DOID:2030;DOID:0050739;DOID:4964;DOID:3324;DOID:403;DOID:1612;DOID:10283;DOID:10286;DOID:8618;DOID:193;DOID:8850;DOID:1791;DOID:1793;DOID:2394;DOID:5093;DOID:1470;DOID:4;DOID:1595;DOID:7;DOID:0050904;DOID:5419;DOID:162;DOID:2089;DOID:120;DOID:0050177;DOID:12139;DOID:2468;DOID:5295;DOID:1596;DOID:2848;DOID:4866…
673	DOID:3192;DOID:11832;DOID:3856;DOID:1443;DOID:1682;DOID:1891;DOID:1681;DOID:2725;DOID:6873;DOID:74;DOID:75;DOID:2723;DOID:170;DOID:0060083;DOID:936;DOID:12689;DOID:13994;DOID:11502;DOID:930;DOID:2338;DOID:1909;DOID:0060874;DOID:2891;DOID:1862;DOID:3950;DOID:0060037;DOID:2231;DOID:0060038;DOID:9256;DOID:1279;DOID:3614;DOID:9970;DOID:12336;DOID:0060089;DOID:0060585;DOID:5656;DOID:970;DOID:3112;DOID…
675	DOID:1247;DOID:0050687;DOID:0050686;DOID:0060084;DOID:0060085;DOID:2355;DOID:6050;DOID:74;DOID:3069;DOID:1561;DOID:77;DOID:3856;DOID:170;DOID:1793;DOID:2218;DOID:630;DOID:4236;DOID:154;DOID:5683;DOID:615;DOID:0060072;DOID:150;DOID:13636;DOID:3683;DOID:3168;DOID:0050739;DOID:0060037;DOID:1749;DOID:0060038;DOID:3324;DOID:2394;DOID:1612;DOID:10283;DOID:0050902;DOID:4706;DOID:10286;DOID:305;DOID:2154…
678	DOID:4;DOID:3856;DOID:10283;DOID:0050686;DOID:10286;DOID:162;DOID:193;DOID:14566
682	DOID:231;DOID:1561;DOID:4;DOID:7;DOID:863;DOID:5419;DOID:331;DOID:332;DOID:1289;DOID:150;DOID:0060193;DOID:2468
683	DOID:0050890;DOID:850;DOID:331;DOID:4;DOID:7;DOID:14330;DOID:863;DOID:0050161;DOID:1289;DOID:1579
685	DOID:13271;DOID:13270;DOID:13268;DOID:3133;DOID:655;DOID:1561;DOID:4;DOID:5419;DOID:0014667;DOID:150;DOID:2468
686	DOID:9368;DOID:37;DOID:0014667;DOID:11832;DOID:16;DOID:8941;DOID:161;DOID:12849;DOID:2723;DOID:2742;DOID:863;DOID:5723;DOID:4251;DOID:936;DOID:10124;DOID:150;DOID:3535;DOID:1492;DOID:0060037;DOID:421;DOID:1826;DOID:9252;DOID:2952;DOID:2978;DOID:655;DOID:0050951;DOID:331;DOID:5656;DOID:4535;DOID:0050701;DOID:987;DOID:5614;DOID:0050486;DOID:857;DOID:856;DOID:4;DOID:6498;DOID:7;DOID:0050155;DOID:272…
687	DOID:288;DOID:289;DOID:15;DOID:12176;DOID:28;DOID:4;DOID:345;DOID:50;DOID:7;DOID:229
688	DOID:0050865;DOID:0050687;DOID:0050686;DOID:1542;DOID:11934;DOID:170;DOID:1324;DOID:150;DOID:5520;DOID:3905;DOID:0050615;DOID:305;DOID:3908;DOID:1793;DOID:4;DOID:1561;DOID:5419;DOID:162;DOID:2468;DOID:1749;DOID:3910;DOID:14566
694	DOID:0050686;DOID:9538;DOID:150;DOID:4960;DOID:1561;DOID:4;DOID:0060083;DOID:5419;DOID:162;DOID:14566;DOID:0070004;DOID:2531;DOID:2468
695	DOID:2825;DOID:37;DOID:0014667;DOID:18;DOID:552;DOID:16;DOID:17;DOID:15;DOID:9588;DOID:974;DOID:2723;DOID:936;DOID:863;DOID:4251;DOID:2742;DOID:0050161;DOID:612;DOID:848;DOID:6000;DOID:0060875;DOID:1492;DOID:850;DOID:0050127;DOID:114;DOID:5200;DOID:3342;DOID:0050486;DOID:2115;DOID:14654;DOID:10754;DOID:0050032;DOID:2952;DOID:47;DOID:3488;DOID:319;DOID:331;DOID:10575;DOID:48;DOID:12679;DOID:2485;D…
699	DOID:1686;DOID:11727;DOID:11724;DOID:11723;DOID:11720;DOID:17;DOID:15;DOID:0110295;DOID:0080141;DOID:863;DOID:0110299;DOID:0110298;DOID:936;DOID:0110294;DOID:10124;DOID:0110296;DOID:150;DOID:0110297;DOID:0110293;DOID:0110292;DOID:110;DOID:1492;DOID:11541;DOID:0110281;DOID:0060037;DOID:0060038;DOID:423;DOID:0110273;DOID:0110300;DOID:9884;DOID:0110276;DOID:0110275;DOID:0110274;DOID:331;DOID:0110279…
701	DOID:1686;DOID:11832;DOID:5165;DOID:1443;DOID:1441;DOID:2531;DOID:0060083;DOID:936;DOID:10124;DOID:3247;DOID:674;DOID:3535;DOID:0060037;DOID:0060038;DOID:423;DOID:9649;DOID:9884;DOID:5656;DOID:2914;DOID:1237;DOID:4;DOID:7;DOID:0050155;DOID:11771;DOID:162;DOID:929;DOID:4045;DOID:4043;DOID:0110282;DOID:0110283;DOID:0110280;DOID:0110281;DOID:0110286;DOID:0110287;DOID:0110284;DOID:0110285;DOID:11054;…
706	DOID:12550;DOID:3312;DOID:3324;DOID:1561;DOID:4;DOID:7;DOID:863;DOID:13413;DOID:936;DOID:331;DOID:150
708	DOID:0050686;DOID:5093;DOID:1612;DOID:4;DOID:162;DOID:14566
710	DOID:37;DOID:18;DOID:9074;DOID:16;DOID:17;DOID:0080162;DOID:5082;DOID:77;DOID:6688;DOID:863;DOID:934;DOID:409;DOID:0060056;DOID:14735;DOID:7319;DOID:8857;DOID:2916;DOID:1558;DOID:2914;DOID:65;DOID:3777;DOID:4;DOID:7;DOID:3118;DOID:0050117;DOID:2723;DOID:10952;DOID:417;DOID:574;DOID:557;DOID:2921;DOID:870;DOID:8469
712	DOID:2920;DOID:37;DOID:18;DOID:9074;DOID:16;DOID:17;DOID:1561;DOID:2921;DOID:2986;DOID:150;DOID:0050486;DOID:0060056;DOID:8857;DOID:10952;DOID:2914;DOID:1557;DOID:65;DOID:4;DOID:7;DOID:5419;DOID:2468;DOID:417;DOID:557
713	DOID:10952;DOID:2914;DOID:2921;DOID:5419;DOID:18;DOID:409;DOID:5082;DOID:557;DOID:4;DOID:3393;DOID:1287;DOID:7;DOID:3118;DOID:1561;DOID:2986;DOID:0050828;DOID:178;DOID:77;DOID:150;DOID:612;DOID:2468
715	DOID:5338;DOID:6688;DOID:18;DOID:10952;DOID:824;DOID:17;DOID:15;DOID:5337;DOID:77;DOID:0060295;DOID:2921;DOID:3388;DOID:612;DOID:1091;DOID:13714;DOID:3342;DOID:3086;DOID:403;DOID:0060303;DOID:0060056;DOID:0060301;DOID:0060300;DOID:848;DOID:8857;DOID:2916;DOID:2914;DOID:0080001;DOID:65;DOID:4;DOID:7;DOID:626;DOID:0060298;DOID:381;DOID:0060297;DOID:0060302;DOID:417;DOID:1483;DOID:288;DOID:289;DOID:…
716	DOID:5338;DOID:6688;DOID:9074;DOID:824;DOID:17;DOID:5337;DOID:77;DOID:3388;DOID:1091;DOID:0060031;DOID:7188;DOID:3086;DOID:403;DOID:0060056;DOID:8857;DOID:2916;DOID:2914;DOID:65;DOID:4;DOID:7;DOID:417;DOID:1483;DOID:2048;DOID:0060005;DOID:13714
717	DOID:1247;DOID:2921;DOID:633;DOID:18;DOID:9074;DOID:17;DOID:74;DOID:863;DOID:2986;DOID:0110014;DOID:612;DOID:2213;DOID:10871;DOID:10223;DOID:3326;DOID:423;DOID:0060056;DOID:5679;DOID:8857;DOID:10952;DOID:2914;DOID:5614;DOID:0080000;DOID:1492;DOID:66;DOID:65;DOID:4;DOID:7;DOID:14203;DOID:0060295;DOID:417;DOID:2007;DOID:557;DOID:4448;DOID:626;DOID:8466;DOID:0050155
718	DOID:2921;DOID:0014667;DOID:18;DOID:10952;DOID:16;DOID:6713;DOID:2316;DOID:10966;DOID:2723;DOID:3454;DOID:9809;DOID:37;DOID:13003;DOID:863;DOID:2355;DOID:178;DOID:2590;DOID:4194;DOID:10871;DOID:13089;DOID:5679;DOID:612;DOID:0060056;DOID:4448;DOID:8502;DOID:0060158;DOID:720;DOID:9351;DOID:9352;DOID:2914;DOID:5614;DOID:74;DOID:1492;DOID:2527;DOID:1557;DOID:10976;DOID:4;DOID:7;DOID:0050155;DOID:0050…
720	DOID:1247;DOID:2921;DOID:18;DOID:9074;DOID:37;DOID:17;DOID:2519;DOID:2518;DOID:74;DOID:77;DOID:2452;DOID:0060295;DOID:863;DOID:631;DOID:865;DOID:633;DOID:936;DOID:178;DOID:15;DOID:612;DOID:848;DOID:1492;DOID:0060281;DOID:10141;DOID:3342;DOID:423;DOID:13241;DOID:6364;DOID:403;DOID:9471;DOID:0060056;DOID:0060301;DOID:9663;DOID:331;DOID:8857;DOID:48;DOID:9098;DOID:0060299;DOID:10952;DOID:16;DOID:291…
721	DOID:6688;DOID:12849;DOID:77;DOID:863;DOID:150;DOID:612;DOID:0060031;DOID:2237;DOID:0060037;DOID:409;DOID:9471;DOID:0060056;DOID:331;DOID:2916;DOID:2914;DOID:4;DOID:7;DOID:3118;DOID:0060298;DOID:417;DOID:2048;DOID:0060040;DOID:0060041;DOID:626
722	DOID:4;DOID:150;DOID:1561;DOID:5419;DOID:2468
725	DOID:4;DOID:150;DOID:1561;DOID:5419;DOID:2468
726	DOID:1492;DOID:5614;DOID:4353;DOID:240;DOID:9720;DOID:5327;DOID:4;DOID:7;DOID:863;DOID:0050155;DOID:9719;DOID:13141;DOID:5679;DOID:12030;DOID:3480
727	DOID:0060303;DOID:2914;DOID:8158;DOID:0060300;DOID:4;DOID:0060302;DOID:0060301;DOID:7;DOID:626;DOID:0060298;DOID:0060295;DOID:0060299;DOID:0060297;DOID:612
728	DOID:0050339;DOID:4;DOID:0050117;DOID:14115;DOID:104
729	DOID:0014667;DOID:18;DOID:10575;DOID:4079;DOID:612;DOID:114;DOID:0060303;DOID:0060302;DOID:0060301;DOID:0060300;DOID:0060158;DOID:0060299;DOID:2914;DOID:4;DOID:7;DOID:0050032;DOID:0060298;DOID:0060295;DOID:0060297;DOID:12679;DOID:557;DOID:626;DOID:1287;DOID:182
730	DOID:0060303;DOID:2914;DOID:0060300;DOID:4;DOID:0060302;DOID:0060301;DOID:7;DOID:626;DOID:0060298;DOID:0060295;DOID:0060299;DOID:0060297;DOID:612
731	DOID:9074;DOID:2914;DOID:417;DOID:17;DOID:65;DOID:4;DOID:0060056;DOID:0060301;DOID:7;DOID:626;DOID:9471;DOID:863;DOID:331;DOID:8857;DOID:612
732	DOID:9471;DOID:2914;DOID:4;DOID:0060302;DOID:7;DOID:626;DOID:863;DOID:331;DOID:612
735	DOID:0050687;DOID:37;DOID:0060084;DOID:16;DOID:17;DOID:162;DOID:2645;DOID:2723;DOID:863;DOID:633;DOID:3571;DOID:150;DOID:612;DOID:2559;DOID:10871;DOID:10223;DOID:423;DOID:686;DOID:0060072;DOID:0060303;DOID:5679;DOID:1790;DOID:2914;DOID:5614;DOID:0080000;DOID:1492;DOID:66;DOID:3777;DOID:9974;DOID:7;DOID:14203;DOID:3119;DOID:9973;DOID:4;DOID:3134;DOID:0110027;DOID:0050686;DOID:2007;DOID:684;DOID:30…
740	DOID:1909;DOID:0050687;DOID:0050686;DOID:0060122;DOID:4;DOID:4159;DOID:162;DOID:14566;DOID:8923
750	DOID:4465;DOID:0050687;DOID:0050686;DOID:3969;DOID:4450;DOID:299;DOID:3963;DOID:1781;DOID:4;DOID:170;DOID:305;DOID:263;DOID:3996;DOID:162;DOID:14566;DOID:4451;DOID:3112
755	DOID:231;DOID:4;DOID:7;DOID:318;DOID:319;DOID:863;DOID:331;DOID:332;DOID:1289
759	DOID:0050687;DOID:0050686;DOID:0060084;DOID:3459;DOID:10534;DOID:841;DOID:0050161;DOID:3748;DOID:0060072;DOID:10324;DOID:657;DOID:3082;DOID:299;DOID:10328;DOID:1612;DOID:5675;DOID:1579;DOID:4929;DOID:1107;DOID:5093;DOID:850;DOID:4;DOID:12522;DOID:7;DOID:3119;DOID:162;DOID:10320;DOID:10316;DOID:4903;DOID:305;DOID:5041;DOID:14566
760	DOID:0080011;DOID:1247;DOID:0050687;DOID:0050686;DOID:0060084;DOID:18;DOID:2355;DOID:17;DOID:3571;DOID:74;DOID:77;DOID:3459;DOID:4254;DOID:863;DOID:2218;DOID:10534;DOID:14219;DOID:3748;DOID:0060072;DOID:150;DOID:447;DOID:1091;DOID:2213;DOID:557;DOID:657;DOID:0060037;DOID:0060038;DOID:299;DOID:403;DOID:1612;DOID:5675;DOID:4929;DOID:216;DOID:214;DOID:1389;DOID:0080005;DOID:2361;DOID:1107;DOID:00800…
761	DOID:10324;DOID:4;DOID:0014667;DOID:654;DOID:3082;DOID:850;DOID:10316;DOID:10328;DOID:374;DOID:841;DOID:12522;DOID:7;DOID:9970;DOID:0050161;DOID:10320;DOID:0060158;DOID:1579
762	DOID:1686;DOID:0014667;DOID:0050782;DOID:10126;DOID:863;DOID:5723;DOID:2742;DOID:10124;DOID:150;DOID:4194;DOID:83;DOID:110;DOID:1492;DOID:2018;DOID:10141;DOID:0060037;DOID:654;DOID:0060038;DOID:1924;DOID:2277;DOID:9970;DOID:2952;DOID:1279;DOID:9649;DOID:0050572;DOID:0060158;DOID:5656;DOID:26;DOID:5614;DOID:0110404;DOID:28;DOID:4;DOID:539;DOID:7;DOID:0050155;DOID:1428;DOID:1891;DOID:0050013;DOID:5…
763	DOID:26;DOID:9267;DOID:0014667;DOID:655;DOID:9252;DOID:1428;DOID:28;DOID:4;DOID:7;DOID:3650;DOID:9993;DOID:0060158;DOID:0050013;DOID:4194
767	DOID:11832;DOID:10968;DOID:10969;DOID:17;DOID:10965;DOID:1969;DOID:863;DOID:936;DOID:150;DOID:1492;DOID:0060037;DOID:0060038;DOID:870;DOID:540;DOID:1826;DOID:1279;DOID:0050951;DOID:331;DOID:5656;DOID:423;DOID:5614;DOID:0080000;DOID:10970;DOID:66;DOID:4;DOID:7;DOID:0050155;DOID:0050950;DOID:5691;DOID:767;DOID:1393;DOID:0050669;DOID:1289;DOID:9835;DOID:9834;DOID:9837;DOID:574;DOID:0050997;DOID:539;…
768	DOID:0050687;DOID:0060083;DOID:1240;DOID:2531;DOID:3459;DOID:0050686;DOID:3007;DOID:178;DOID:114;DOID:1612;DOID:5093;DOID:14557;DOID:6432;DOID:6000;DOID:8692;DOID:4;DOID:7;DOID:162;DOID:14566;DOID:10763;DOID:12326;DOID:0050828;DOID:305;DOID:1287;DOID:8552;DOID:8515
772	DOID:1492;DOID:9821;DOID:5614;DOID:4;DOID:9799;DOID:7;DOID:863;DOID:0050155;DOID:980;DOID:8466;DOID:5679;DOID:1417;DOID:3480
773	DOID:1686;DOID:2479;DOID:10969;DOID:963;DOID:1441;DOID:6364;DOID:5418;DOID:1561;DOID:863;DOID:480;DOID:936;DOID:12571;DOID:150;DOID:2030;DOID:1492;DOID:2491;DOID:543;DOID:3324;DOID:1826;DOID:0050990;DOID:1825;DOID:1279;DOID:9649;DOID:0050951;DOID:331;DOID:5656;DOID:0060178;DOID:3480;DOID:0050956;DOID:5614;DOID:13174;DOID:13641;DOID:4;DOID:7;DOID:0050155;DOID:11771;DOID:9854;DOID:11328;DOID:2468;D…
774	DOID:0050841;DOID:863;DOID:529;DOID:480;DOID:936;DOID:150;DOID:3535;DOID:543;DOID:3324;DOID:1826;DOID:0050836;DOID:331;DOID:0050835;DOID:1389;DOID:4;DOID:7;DOID:1561;DOID:5419;DOID:891;DOID:2468;DOID:3312;DOID:574;DOID:0050706;DOID:870;DOID:0050701;DOID:0050702;DOID:308
775	DOID:3324;DOID:0014667;DOID:11971;DOID:1428;DOID:17;DOID:1561;DOID:0060158;DOID:0050451;DOID:178;DOID:150;DOID:4194;DOID:0060041;DOID:2030;DOID:114;DOID:0060037;DOID:0050828;DOID:4964;DOID:1595;DOID:612;DOID:0060224;DOID:12139;DOID:0110218;DOID:2848;DOID:0080006;DOID:26;DOID:2914;DOID:0080001;DOID:1470;DOID:65;DOID:28;DOID:4;DOID:7;DOID:12849;DOID:5419;DOID:5418;DOID:0050013;DOID:10273;DOID:2468;…
776	DOID:11832;DOID:0050687;DOID:10969;DOID:0060084;DOID:0060085;DOID:18;DOID:0060089;DOID:150;DOID:10968;DOID:5614;DOID:10965;DOID:2742;DOID:1969;DOID:863;DOID:936;DOID:0014667;DOID:178;DOID:10763;DOID:446;DOID:447;DOID:445;DOID:1492;DOID:0060823;DOID:607;DOID:657;DOID:656;DOID:0060037;DOID:9553;DOID:0060038;DOID:299;DOID:3324;DOID:1826;DOID:0060072;DOID:2952;DOID:1561;DOID:6204;DOID:14557;DOID:0050…
778	DOID:0050534;DOID:11830;DOID:0014667;DOID:0050630;DOID:1561;DOID:11661;DOID:2749;DOID:630;DOID:8498;DOID:0060831;DOID:0060833;DOID:0060832;DOID:150;DOID:2747;DOID:1492;DOID:870;DOID:0050739;DOID:10141;DOID:655;DOID:11782;DOID:0050737;DOID:8501;DOID:9252;DOID:1279;DOID:9649;DOID:0060834;DOID:2978;DOID:0050632;DOID:13911;DOID:13912;DOID:5679;DOID:13910;DOID:8499;DOID:5614;DOID:1432;DOID:13399;DOID:…
779	DOID:0014667;DOID:4500;DOID:17;DOID:77;DOID:863;DOID:630;DOID:9779;DOID:14452;DOID:4194;DOID:14451;DOID:0050013;DOID:11277;DOID:654;DOID:4195;DOID:374;DOID:0060056;DOID:8545;DOID:331;DOID:0060158;DOID:2914;DOID:12697;DOID:1029;DOID:9598;DOID:28;DOID:4;DOID:7;DOID:0050032;DOID:65;DOID:12835;DOID:2089;DOID:896;DOID:655;DOID:417;DOID:5295;DOID:0060005;DOID:7998;DOID:50;DOID:9970;DOID:12361;DOID:7327…
780	DOID:0050687;DOID:0050686;DOID:0060084;DOID:0060085;DOID:1561;DOID:3459;DOID:0060072;DOID:150;DOID:3683;DOID:657;DOID:299;DOID:1612;DOID:10283;DOID:10286;DOID:5675;DOID:4929;DOID:193;DOID:3856;DOID:5093;DOID:4;DOID:5419;DOID:162;DOID:2468;DOID:4903;DOID:305;DOID:0050621;DOID:14566
781	DOID:0050686;DOID:0060085;DOID:178;DOID:114;DOID:0050828;DOID:0060072;DOID:5672;DOID:219;DOID:235;DOID:0110218;DOID:0050793;DOID:4;DOID:7;DOID:3119;DOID:162;DOID:10273;DOID:10155;DOID:10825;DOID:10763;DOID:0050451;DOID:0050624;DOID:1287;DOID:14566;DOID:4610
783	DOID:114;DOID:3312;DOID:3324;DOID:1561;DOID:0110218;DOID:4;DOID:0050451;DOID:7;DOID:1287;DOID:5419;DOID:0060224;DOID:0110221;DOID:150;DOID:10273;DOID:2468
785	DOID:0050993;DOID:0050951;DOID:1826;DOID:1827;DOID:963;DOID:4;DOID:0050705;DOID:7;DOID:0060170;DOID:0050701;DOID:863;DOID:936;DOID:331;DOID:1289;DOID:4890
788	DOID:11832;DOID:0014667;DOID:17;DOID:1428;DOID:1393;DOID:397;DOID:863;DOID:3118;DOID:936;DOID:11984;DOID:4194;DOID:6000;DOID:1492;DOID:114;DOID:655;DOID:409;DOID:1826;DOID:9252;DOID:12932;DOID:77;DOID:331;DOID:0060158;DOID:26;DOID:5614;DOID:0060679;DOID:0060678;DOID:0060677;DOID:0060676;DOID:0060675;DOID:0060674;DOID:65;DOID:28;DOID:4;DOID:7;DOID:0050155;DOID:9598;DOID:0050820;DOID:5691;DOID:0050…
790	DOID:11832;DOID:0014667;DOID:10923;DOID:18;DOID:5212;DOID:2355;DOID:583;DOID:1393;DOID:863;DOID:630;DOID:10241;DOID:936;DOID:14219;DOID:447;DOID:1342;DOID:1492;DOID:0050739;DOID:589;DOID:655;DOID:0050177;DOID:0050737;DOID:1826;DOID:9252;DOID:2978;DOID:0050570;DOID:331;DOID:5614;DOID:12971;DOID:74;DOID:1339;DOID:1387;DOID:1386;DOID:4;DOID:12449;DOID:7;DOID:0050155;DOID:5691;DOID:12241;DOID:720;DOI…
793	DOID:1426;DOID:10952;DOID:2921;DOID:1425;DOID:18;DOID:3312;DOID:2527;DOID:3324;DOID:1561;DOID:557;DOID:4;DOID:7;DOID:5419;DOID:150;DOID:2468
794	DOID:0050687;DOID:0060084;DOID:4353;DOID:2645;DOID:13141;DOID:863;DOID:1492;DOID:0060072;DOID:231;DOID:331;DOID:332;DOID:0060193;DOID:3480;DOID:1790;DOID:5614;DOID:4;DOID:7;DOID:0050155;DOID:162;DOID:12030;DOID:240;DOID:1289;DOID:14566
796	DOID:12783;DOID:0050686;DOID:0014667;DOID:0080014;DOID:18;DOID:10575;DOID:17;DOID:162;DOID:1561;DOID:6364;DOID:12528;DOID:863;DOID:630;DOID:0050161;DOID:936;DOID:14566;DOID:178;DOID:10763;DOID:150;DOID:848;DOID:561;DOID:2841;DOID:1802;DOID:1803;DOID:114;DOID:0060037;DOID:3342;DOID:3082;DOID:0060038;DOID:870;DOID:3324;DOID:12098;DOID:1176;DOID:2797;DOID:10283;DOID:8927;DOID:9473;DOID:14557;DOID:10…
799	DOID:2485;DOID:12678;DOID:0080011;DOID:0080005;DOID:0014667;DOID:12679;DOID:18;DOID:0080001;DOID:10575;DOID:17;DOID:65;DOID:557;DOID:4;DOID:7;DOID:0050032;DOID:182;DOID:0060158;DOID:11476
800	DOID:0080001;DOID:17;DOID:7148;DOID:3342;DOID:65;DOID:4;DOID:7;DOID:848
801	DOID:5062;DOID:2479;DOID:1443;DOID:809;DOID:1561;DOID:9977;DOID:863;DOID:1849;DOID:936;DOID:150;DOID:114;DOID:0060036;DOID:0110656;DOID:10652;DOID:302;DOID:0110044;DOID:0110045;DOID:0110046;DOID:0110047;DOID:0110041;DOID:0110043;DOID:331;DOID:0110048;DOID:6000;DOID:0060679;DOID:0060678;DOID:0060677;DOID:0060676;DOID:0060675;DOID:0060674;DOID:0110644;DOID:4;DOID:0050700;DOID:0110655;DOID:7;DOID:54…
805	DOID:5062;DOID:2479;DOID:3324;DOID:809;DOID:1561;DOID:7;DOID:863;DOID:1849;DOID:936;DOID:150;DOID:9505;DOID:2030;DOID:114;DOID:0060036;DOID:4964;DOID:1595;DOID:0060676;DOID:331;DOID:12139;DOID:1287;DOID:0060679;DOID:0060678;DOID:0060677;DOID:1470;DOID:0060675;DOID:0060674;DOID:0110644;DOID:9974;DOID:9975;DOID:9977;DOID:9973;DOID:10273;DOID:4;DOID:3312;DOID:1596;DOID:303;DOID:302;DOID:0050700;DOID…
808	DOID:2479;DOID:114;DOID:0060679;DOID:0060678;DOID:0060677;DOID:0060676;DOID:0060675;DOID:0060674;DOID:4;DOID:7;DOID:1287;DOID:863;DOID:936;DOID:331;DOID:10273
811	DOID:3324;DOID:0050686;DOID:1247;DOID:1203;DOID:5418;DOID:2531;DOID:1561;DOID:2228;DOID:2452;DOID:0060083;DOID:2218;DOID:13003;DOID:3748;DOID:178;DOID:13487;DOID:150;DOID:2213;DOID:11328;DOID:341;DOID:0060037;DOID:778;DOID:9256;DOID:4960;DOID:2316;DOID:10283;DOID:5672;DOID:10286;DOID:1229;DOID:0060040;DOID:5854;DOID:11847;DOID:3856;DOID:1107;DOID:2224;DOID:74;DOID:4;DOID:3393;DOID:7;DOID:3119;DOI…
814	DOID:9974;DOID:1574;DOID:0050741;DOID:809;DOID:2560;DOID:4;DOID:9975;DOID:303;DOID:302;DOID:9973;DOID:150;DOID:2559
815	DOID:3324;DOID:0014667;DOID:809;DOID:2351;DOID:1561;DOID:2352;DOID:150;DOID:2030;DOID:655;DOID:409;DOID:1596;DOID:1595;DOID:77;DOID:12139;DOID:1574;DOID:1470;DOID:4;DOID:9975;DOID:7;DOID:0050032;DOID:9973;DOID:896;DOID:0060158;DOID:893;DOID:9974;DOID:3312;DOID:0050741;DOID:4964;DOID:303;DOID:302;DOID:2848;DOID:3118
816	DOID:5062;DOID:4;DOID:809;DOID:1742;DOID:9505;DOID:1203;DOID:8646;DOID:1561;DOID:302;DOID:9974;DOID:9975;DOID:303;DOID:9977;DOID:1849;DOID:5419;DOID:9973;DOID:150;DOID:2468
817	DOID:3393;DOID:11612;DOID:4;DOID:0050828;DOID:7;DOID:1287;DOID:178;DOID:225
821	DOID:0050828;DOID:4;DOID:3393;DOID:7;DOID:1287;DOID:178
822	DOID:4465;DOID:4464;DOID:4467;DOID:0050686;DOID:1240;DOID:3996;DOID:2531;DOID:0060083;DOID:3905;DOID:0050615;DOID:1324;DOID:3908;DOID:4450;DOID:4451;DOID:9119;DOID:4473;DOID:4471;DOID:8692;DOID:4;DOID:162;DOID:263;DOID:3910;DOID:14566
823	DOID:1909;DOID:0050687;DOID:0050686;DOID:0060122;DOID:574;DOID:4;DOID:1210;DOID:870;DOID:4159;DOID:7;DOID:1891;DOID:162;DOID:863;DOID:5656;DOID:14566;DOID:8923
824	DOID:0050686;DOID:1240;DOID:8692;DOID:2531;DOID:4;DOID:9119;DOID:162;DOID:0060083;DOID:14566
825	DOID:999;DOID:11727;DOID:11724;DOID:11723;DOID:11720;DOID:17;DOID:74;DOID:0110299;DOID:0110298;DOID:0110295;DOID:0110294;DOID:0110297;DOID:0110296;DOID:150;DOID:0110293;DOID:0110292;DOID:2033;DOID:0060037;DOID:0060038;DOID:423;DOID:0110273;DOID:9884;DOID:0110276;DOID:0110275;DOID:0110274;DOID:0110277;DOID:0110279;DOID:0110278;DOID:0080000;DOID:11719;DOID:66;DOID:65;DOID:4;DOID:7;DOID:9598;DOID:92…
826	DOID:4;DOID:3856;DOID:10283;DOID:0050686;DOID:10286;DOID:162;DOID:193;DOID:14566
829	DOID:0050686;DOID:1107;DOID:4;DOID:3119;DOID:162;DOID:3748;DOID:14566;DOID:5041
831	DOID:2237;DOID:37;DOID:409;DOID:16;DOID:403;DOID:0060312;DOID:9297;DOID:77;DOID:4;DOID:3390;DOID:7;DOID:161;DOID:3118;DOID:1762;DOID:0050428
833	DOID:1574;DOID:0050741;DOID:4;DOID:303;DOID:302;DOID:9973;DOID:150
834	DOID:1426;DOID:1425;DOID:0014667;DOID:18;DOID:1205;DOID:2921;DOID:936;DOID:0050161;DOID:231;DOID:850;DOID:655;DOID:654;DOID:9279;DOID:1826;DOID:1824;DOID:9252;DOID:374;DOID:0060056;DOID:2527;DOID:331;DOID:0060158;DOID:0060193;DOID:10952;DOID:2914;DOID:1579;DOID:4;DOID:7;DOID:9970;DOID:332;DOID:576;DOID:552;DOID:557;DOID:863;DOID:1289
835	DOID:4465;DOID:4464;DOID:4467;DOID:0050686;DOID:4473;DOID:0060037;DOID:4471;DOID:263;DOID:3996;DOID:4;DOID:0060038;DOID:162;DOID:14566;DOID:1059;DOID:8927;DOID:4450;DOID:4451;DOID:150
836	DOID:9408;DOID:1443;DOID:0014667;DOID:5844;DOID:18;DOID:11847;DOID:10575;DOID:341;DOID:150;DOID:8947;DOID:1561;DOID:77;DOID:0050155;DOID:12785;DOID:11383;DOID:863;DOID:3118;DOID:1824;DOID:2316;DOID:936;DOID:0080015;DOID:178;DOID:11504;DOID:11503;DOID:4194;DOID:6000;DOID:110;DOID:1492;DOID:114;DOID:3602;DOID:5679;DOID:9743;DOID:11465;DOID:870;DOID:1826;DOID:13328;DOID:10652;DOID:0050828;DOID:01100…
837	DOID:4;DOID:150;DOID:1561;DOID:5419;DOID:2468
840	DOID:2914;DOID:0050686;DOID:5093;DOID:417;DOID:1240;DOID:8692;DOID:2531;DOID:12306;DOID:1612;DOID:4;DOID:0060056;DOID:7;DOID:9119;DOID:162;DOID:0060083;DOID:14566
841	DOID:9360;DOID:2531;DOID:11934;DOID:2723;DOID:6688;DOID:936;DOID:1909;DOID:9415;DOID:5672;DOID:9256;DOID:1612;DOID:2916;DOID:2914;DOID:3905;DOID:4;DOID:7;DOID:4362;DOID:162;DOID:0050013;DOID:193;DOID:0060122;DOID:0060121;DOID:684;DOID:686;DOID:1287;DOID:2841;DOID:8923;DOID:0014667;DOID:1037;DOID:1542;DOID:3459;DOID:4194;DOID:114;DOID:299;DOID:0060056;DOID:5675;DOID:0060050;DOID:1324;DOID:3908;DOI…
842	DOID:0050686;DOID:2316;DOID:863;DOID:13003;DOID:178;DOID:11504;DOID:5614;DOID:1492;DOID:114;DOID:11465;DOID:10283;DOID:10286;DOID:331;DOID:5679;DOID:193;DOID:1389;DOID:3856;DOID:6000;DOID:5327;DOID:4;DOID:7;DOID:0050155;DOID:162;DOID:574;DOID:870;DOID:1287;DOID:224;DOID:14566;DOID:326
843	DOID:1247;DOID:0050687;DOID:0050686;DOID:0060085;DOID:18;DOID:2916;DOID:2355;DOID:999;DOID:74;DOID:75;DOID:3620;DOID:3234;DOID:2571;DOID:0060083;DOID:2218;DOID:10534;DOID:1098;DOID:11252;DOID:718;DOID:2590;DOID:178;DOID:2213;DOID:1909;DOID:8675;DOID:13121;DOID:3165;DOID:0060073;DOID:0060072;DOID:0060056;DOID:5517;DOID:2527;DOID:0060050;DOID:8931;DOID:0060058;DOID:10952;DOID:1558;DOID:2914;DOID:66…
844	DOID:1029;DOID:0014667;DOID:0080000;DOID:655;DOID:17;DOID:423;DOID:66;DOID:4;DOID:7;DOID:631;DOID:633;DOID:896
845	DOID:11832;DOID:2479;DOID:1393;DOID:863;DOID:936;DOID:1492;DOID:114;DOID:1826;DOID:331;DOID:5614;DOID:0060679;DOID:0060678;DOID:0060677;DOID:0060676;DOID:0060675;DOID:0060674;DOID:4;DOID:7;DOID:0050155;DOID:5691;DOID:10273;DOID:1287
846	DOID:0080011;DOID:11832;DOID:1595;DOID:0014667;DOID:18;DOID:26;DOID:16;DOID:17;DOID:74;DOID:1561;DOID:77;DOID:5691;DOID:863;DOID:529;DOID:480;DOID:0050841;DOID:936;DOID:2913;DOID:150;DOID:5614;DOID:2030;DOID:1492;DOID:114;DOID:10575;DOID:13543;DOID:0060699;DOID:4964;DOID:421;DOID:3324;DOID:1826;DOID:1827;DOID:0050155;DOID:2355;DOID:0060170;DOID:11199;DOID:655;DOID:0050836;DOID:331;DOID:0060158;DO…
847	DOID:11832;DOID:1924;DOID:9360;DOID:585;DOID:9973;DOID:5082;DOID:77;DOID:936;DOID:178;DOID:11504;DOID:11503;DOID:2030;DOID:2237;DOID:9415;DOID:0060036;DOID:3082;DOID:11465;DOID:13241;DOID:1612;DOID:1837;DOID:9074;DOID:2914;DOID:9477;DOID:5076;DOID:4;DOID:7;DOID:161;DOID:2645;DOID:162;DOID:0050013;DOID:2797;DOID:9088;DOID:5854;DOID:11476;DOID:7148;DOID:9408;DOID:10763;DOID:0060040;DOID:0060041;DOI…
857	DOID:1686;DOID:0050782;DOID:77;DOID:6688;DOID:178;DOID:10123;DOID:0060037;DOID:0060036;DOID:420;DOID:421;DOID:1612;DOID:9649;DOID:14557;DOID:0060038;DOID:0110239;DOID:0110238;DOID:0110237;DOID:0110236;DOID:0110235;DOID:0110234;DOID:0110233;DOID:0110232;DOID:0110231;DOID:0110230;DOID:2916;DOID:2914;DOID:2913;DOID:4;DOID:7;DOID:0050155;DOID:2444;DOID:162;DOID:2449;DOID:0050013;DOID:10603;DOID:00601…
858	DOID:1686;DOID:0050686;DOID:17;DOID:863;DOID:848;DOID:1492;DOID:114;DOID:3342;DOID:10283;DOID:10286;DOID:0060224;DOID:1067;DOID:193;DOID:3856;DOID:5614;DOID:0080001;DOID:65;DOID:4;DOID:7;DOID:0050155;DOID:162;DOID:10273;DOID:7148;DOID:1287;DOID:14566
859	DOID:11727;DOID:11724;DOID:1682;DOID:0110650;DOID:11720;DOID:17;DOID:4079;DOID:0110299;DOID:0110298;DOID:633;DOID:0110294;DOID:0110295;DOID:11723;DOID:0110297;DOID:0110296;DOID:0110293;DOID:0110292;DOID:114;DOID:0060036;DOID:1712;DOID:423;DOID:11984;DOID:0110273;DOID:0110277;DOID:0110276;DOID:0110275;DOID:0110274;DOID:9884;DOID:0110279;DOID:0110278;DOID:0110306;DOID:0110282;DOID:6000;DOID:0080000…
860	DOID:0080011;DOID:0080010;DOID:2825;DOID:0050686;DOID:0080015;DOID:18;DOID:11971;DOID:9008;DOID:17;DOID:162;DOID:2163;DOID:974;DOID:77;DOID:4254;DOID:863;DOID:0050161;DOID:2742;DOID:0014667;DOID:13994;DOID:557;DOID:674;DOID:848;DOID:3347;DOID:0050127;DOID:9827;DOID:2256;DOID:3342;DOID:12721;DOID:403;DOID:2952;DOID:693;DOID:1091;DOID:0110213;DOID:6682;DOID:331;DOID:216;DOID:214;DOID:0080006;DOID:1…
861	DOID:8864;DOID:0050687;DOID:0050686;DOID:1240;DOID:1247;DOID:17;DOID:3068;DOID:3069;DOID:3620;DOID:2228;DOID:1192;DOID:0060083;DOID:2218;DOID:2621;DOID:0050908;DOID:3856;DOID:848;DOID:2213;DOID:8675;DOID:1037;DOID:9119;DOID:3342;DOID:0080001;DOID:4960;DOID:0060073;DOID:10283;DOID:10286;DOID:8527;DOID:193;DOID:0060058;DOID:3070;DOID:3074;DOID:8692;DOID:2531;DOID:65;DOID:4;DOID:7;DOID:162;DOID:9952…
862	DOID:1324;DOID:0050686;DOID:1240;DOID:8692;DOID:0050615;DOID:2531;DOID:4;DOID:9119;DOID:3905;DOID:162;DOID:0060083;DOID:5409;DOID:14566
864	DOID:0050687;DOID:0050686;DOID:0060084;DOID:0060085;DOID:1240;DOID:37;DOID:17;DOID:162;DOID:3068;DOID:3069;DOID:4398;DOID:3459;DOID:3070;DOID:10534;DOID:0060072;DOID:3683;DOID:0060031;DOID:657;DOID:9119;DOID:3342;DOID:299;DOID:8893;DOID:1612;DOID:8692;DOID:0060056;DOID:5675;DOID:11612;DOID:4929;DOID:16;DOID:2914;DOID:3074;DOID:5093;DOID:2531;DOID:65;DOID:4;DOID:7;DOID:3119;DOID:10608;DOID:2723;DO…
865	DOID:9119;DOID:1682;DOID:1240;DOID:114;DOID:8692;DOID:2531;DOID:0050686;DOID:4;DOID:7;DOID:0050567;DOID:1287;DOID:0110213;DOID:162;DOID:0060083;DOID:0080015;DOID:14566;DOID:674
866	DOID:3324;DOID:0014667;DOID:1561;DOID:77;DOID:3211;DOID:178;DOID:150;DOID:2030;DOID:655;DOID:409;DOID:4964;DOID:1595;DOID:9455;DOID:9452;DOID:12139;DOID:2848;DOID:1470;DOID:4;DOID:7;DOID:3118;DOID:5082;DOID:10825;DOID:10763;DOID:0050828;DOID:1287;DOID:1596
867	DOID:0060083;DOID:0080015;DOID:0060085;DOID:2725;DOID:2531;DOID:11383;DOID:4079;DOID:865;DOID:178;DOID:11502;DOID:1492;DOID:114;DOID:1712;DOID:3165;DOID:0060072;DOID:0060260;DOID:0060261;DOID:5614;DOID:62;DOID:61;DOID:988;DOID:4960;DOID:4;DOID:7;DOID:0050155;DOID:162;DOID:0070004;DOID:471;DOID:4972;DOID:0060121;DOID:0050686;DOID:863;DOID:1287;DOID:0050458;DOID:14566
868	DOID:2377;DOID:3213;DOID:4;DOID:7;DOID:863;DOID:331;DOID:1289
871	DOID:18;DOID:0110339;DOID:6713;DOID:5082;DOID:77;DOID:3118;DOID:0050161;DOID:178;DOID:3454;DOID:1091;DOID:13089;DOID:2256;DOID:409;DOID:0060320;DOID:403;DOID:0050828;DOID:0110062;DOID:0110063;DOID:0110060;DOID:0110061;DOID:693;DOID:0110064;DOID:0110065;DOID:0110066;DOID:3526;DOID:214;DOID:0080006;DOID:0080001;DOID:850;DOID:65;DOID:2187;DOID:4;DOID:12639;DOID:7;DOID:701;DOID:76;DOID:11394;DOID:011…
873	DOID:0050686;DOID:0060085;DOID:16;DOID:2723;DOID:37;DOID:3571;DOID:11984;DOID:397;DOID:114;DOID:0060036;DOID:0060072;DOID:10283;DOID:5672;DOID:219;DOID:235;DOID:10286;DOID:193;DOID:3856;DOID:12932;DOID:4;DOID:7;DOID:3119;DOID:162;DOID:2773;DOID:2772;DOID:10155;DOID:684;DOID:686;DOID:0050624;DOID:0050700;DOID:1287;DOID:14566;DOID:4610
875	DOID:1686;DOID:11832;DOID:4989;DOID:6713;DOID:2531;DOID:75;DOID:77;DOID:11830;DOID:936;DOID:178;DOID:11502;DOID:2030;DOID:0060037;DOID:4964;DOID:0060320;DOID:1595;DOID:9252;DOID:374;DOID:12139;DOID:11847;DOID:2914;DOID:2913;DOID:74;DOID:10939;DOID:4;DOID:7;DOID:0050155;DOID:162;DOID:0050013;DOID:11476;DOID:9408;DOID:10763;DOID:4079;DOID:2848;DOID:1059;DOID:8927;DOID:0014667;DOID:26;DOID:2452;DOID…
878	DOID:110;DOID:1492;DOID:5614;DOID:0110260;DOID:7;DOID:863;DOID:0050155;DOID:4;DOID:83
882	DOID:0080001;DOID:17;DOID:3342;DOID:65;DOID:4;DOID:7;DOID:1156;DOID:848
883	DOID:2030;DOID:3324;DOID:0050686;DOID:150;DOID:4964;DOID:263;DOID:3996;DOID:1595;DOID:1561;DOID:4;DOID:1596;DOID:2848;DOID:162;DOID:14566;DOID:1470
885	DOID:11832;DOID:3324;DOID:0014667;DOID:3602;DOID:1561;DOID:77;DOID:863;DOID:10808;DOID:936;DOID:2913;DOID:150;DOID:1492;DOID:3127;DOID:750;DOID:409;DOID:4989;DOID:1826;DOID:374;DOID:0060262;DOID:331;DOID:10915;DOID:5113;DOID:26;DOID:1574;DOID:5614;DOID:2326;DOID:28;DOID:4;DOID:7;DOID:3118;DOID:5419;DOID:9973;DOID:5691;DOID:1393;DOID:0060158;DOID:2468;DOID:5295;DOID:0050741;DOID:3312;DOID:303;DOID…
886	DOID:0050686;DOID:1229;DOID:9973;DOID:162;DOID:1561;DOID:150;DOID:2030;DOID:3121;DOID:778;DOID:3324;DOID:4607;DOID:1574;DOID:1470;DOID:4;DOID:1595;DOID:3119;DOID:5419;DOID:5418;DOID:11328;DOID:2468;DOID:3312;DOID:0050741;DOID:4964;DOID:303;DOID:302;DOID:2848;DOID:1596;DOID:14566
887	DOID:2030;DOID:9974;DOID:10933;DOID:594;DOID:809;DOID:1561;DOID:4;DOID:9975;DOID:303;DOID:302;DOID:9973;DOID:150
889	DOID:161;DOID:11832;DOID:37;DOID:8866;DOID:5614;DOID:1492;DOID:16;DOID:0060071;DOID:1826;DOID:1393;DOID:4;DOID:5691;DOID:6498;DOID:7;DOID:0050155;DOID:863;DOID:936;DOID:331;DOID:14566
890	DOID:0060037;DOID:0060038;DOID:1561;DOID:4;DOID:5419;DOID:1059;DOID:8927;DOID:150;DOID:2468
891	DOID:4;DOID:11612;DOID:225
894	DOID:11832;DOID:3856;DOID:0050686;DOID:0014667;DOID:0060085;DOID:1240;DOID:1681;DOID:2531;DOID:1561;DOID:1393;DOID:863;DOID:936;DOID:1682;DOID:178;DOID:150;DOID:4194;DOID:1443;DOID:1492;DOID:114;DOID:9119;DOID:5419;DOID:4079;DOID:1826;DOID:2394;DOID:0060072;DOID:10283;DOID:5672;DOID:219;DOID:235;DOID:10286;DOID:1657;DOID:331;DOID:0060158;DOID:193;DOID:9351;DOID:9352;DOID:1573;DOID:5614;DOID:8692;…
898	DOID:0050686;DOID:0050902;DOID:3996;DOID:3620;DOID:3571;DOID:11054;DOID:2394;DOID:1612;DOID:4706;DOID:193;DOID:5093;DOID:4;DOID:3119;DOID:162;DOID:120;DOID:3093;DOID:1319;DOID:684;DOID:686;DOID:3868;DOID:3869;DOID:3864;DOID:14566;DOID:3861
900	DOID:0060085;DOID:0060072;DOID:4;DOID:0050621;DOID:14566;DOID:3683
907	DOID:110;DOID:1492;DOID:5614;DOID:4;DOID:0110272;DOID:7;DOID:863;DOID:0050155;DOID:83
914	DOID:10952;DOID:2921;DOID:18;DOID:0080001;DOID:17;DOID:7148;DOID:10966;DOID:3342;DOID:65;DOID:557;DOID:4;DOID:7;DOID:2527;DOID:2590;DOID:1184;DOID:848
915	DOID:37;DOID:3602;DOID:16;DOID:3042;DOID:5082;DOID:77;DOID:863;DOID:615;DOID:614;DOID:612;DOID:12236;DOID:409;DOID:5812;DOID:5810;DOID:0060056;DOID:0060262;DOID:2914;DOID:74;DOID:4;DOID:7;DOID:3118;DOID:627;DOID:628;DOID:2723;DOID:2773;DOID:417;DOID:9500;DOID:0060049
916	DOID:2914;DOID:0080001;DOID:17;DOID:7148;DOID:3342;DOID:65;DOID:4;DOID:7;DOID:627;DOID:5810;DOID:5812;DOID:628;DOID:612;DOID:848
917	DOID:2914;DOID:37;DOID:16;DOID:2723;DOID:4;DOID:7;DOID:612
919	DOID:4353;DOID:999;DOID:74;DOID:13141;DOID:863;DOID:150;DOID:612;DOID:848;DOID:1575;DOID:1492;DOID:2033;DOID:0060037;DOID:3342;DOID:0060038;DOID:0060056;DOID:17;DOID:4090;DOID:12030;DOID:676;DOID:3480;DOID:2914;DOID:5614;DOID:0080001;DOID:854;DOID:65;DOID:4;DOID:7;DOID:0050155;DOID:381;DOID:417;DOID:419;DOID:418;DOID:7148;DOID:9500;DOID:240;DOID:14286;DOID:1407
920	DOID:11723;DOID:0080000;DOID:17;DOID:423;DOID:66;DOID:4;DOID:7;DOID:9884
921	DOID:0060083;DOID:1240;DOID:1037;DOID:0080001;DOID:17;DOID:7148;DOID:2531;DOID:3342;DOID:65;DOID:4;DOID:7;DOID:1040;DOID:1703;DOID:162;DOID:0050686;DOID:14566;DOID:848
923	DOID:2377;DOID:3213;DOID:4;DOID:7;DOID:863;DOID:331;DOID:1289
924	DOID:4;DOID:231;DOID:7;DOID:863;DOID:331;DOID:332;DOID:1289;DOID:0060193
925	DOID:850;DOID:2320;DOID:1579;DOID:4;DOID:1176;DOID:7;DOID:9563;DOID:3083;DOID:0050161
928	DOID:0050687;DOID:0050686;DOID:1240;DOID:2531;DOID:3069;DOID:5082;DOID:77;DOID:3070;DOID:3856;DOID:409;DOID:9256;DOID:10283;DOID:5672;DOID:10286;DOID:3905;DOID:0050615;DOID:1324;DOID:3908;DOID:9119;DOID:3074;DOID:8692;DOID:3068;DOID:4;DOID:7;DOID:3118;DOID:3119;DOID:162;DOID:2994;DOID:10155;DOID:193;DOID:688;DOID:3095;DOID:0060083;DOID:14566
929	DOID:37;DOID:0014667;DOID:16;DOID:17;DOID:5082;DOID:2723;DOID:0050161;DOID:150;DOID:848;DOID:9415;DOID:3342;DOID:13189;DOID:9455;DOID:9452;DOID:9360;DOID:0080001;DOID:1579;DOID:65;DOID:4;DOID:7;DOID:3118;DOID:1561;DOID:5419;DOID:77;DOID:2468;DOID:655;DOID:409;DOID:3211;DOID:1176;DOID:2841
930	DOID:1247;DOID:6688;DOID:0080015;DOID:11971;DOID:2355;DOID:17;DOID:1588;DOID:74;DOID:3620;DOID:3234;DOID:863;DOID:2218;DOID:4251;DOID:2742;DOID:0050161;DOID:615;DOID:614;DOID:612;DOID:2213;DOID:11702;DOID:1492;DOID:850;DOID:409;DOID:12177;DOID:3326;DOID:2115;DOID:0080001;DOID:10754;DOID:0060073;DOID:9471;DOID:0060056;DOID:9500;DOID:1579;DOID:331;DOID:8931;DOID:2583;DOID:6025;DOID:0060058;DOID:008…
931	DOID:0050865;DOID:1247;DOID:0050687;DOID:0050686;DOID:0080015;DOID:11971;DOID:2355;DOID:17;DOID:1542;DOID:583;DOID:11934;DOID:9500;DOID:863;DOID:2218;DOID:2742;DOID:0050161;DOID:615;DOID:614;DOID:612;DOID:1579;DOID:5520;DOID:1587;DOID:850;DOID:409;DOID:12177;DOID:3326;DOID:2115;DOID:10754;DOID:0050155;DOID:0060056;DOID:3905;DOID:0050615;DOID:1324;DOID:8931;DOID:3908;DOID:2213;DOID:0080006;DOID:29…
939	DOID:0060704;DOID:2914;DOID:2115;DOID:4;DOID:7;DOID:0060708;DOID:612;DOID:2583
940	DOID:5603;DOID:6688;DOID:0060085;DOID:1037;DOID:16;DOID:17;DOID:0050743;DOID:2531;DOID:2723;DOID:635;DOID:0050686;DOID:715;DOID:0050161;DOID:934;DOID:526;DOID:612;DOID:848;DOID:0050486;DOID:1240;DOID:10322;DOID:3342;DOID:3082;DOID:421;DOID:3165;DOID:0060072;DOID:0060056;DOID:1579;DOID:0050428;DOID:4535;DOID:0060058;DOID:2916;DOID:2914;DOID:987;DOID:0080001;DOID:850;DOID:8691;DOID:65;DOID:3777;DOI…
941	DOID:0060031;DOID:12236;DOID:2914;DOID:417;DOID:409;DOID:5082;DOID:77;DOID:4;DOID:0060056;DOID:7;DOID:3118;DOID:12306;DOID:10608;DOID:0060049
942	DOID:37;DOID:409;DOID:16;DOID:4960;DOID:4404;DOID:9538;DOID:2723;DOID:4;DOID:0060262;DOID:7;DOID:3118;DOID:162;DOID:0060083;DOID:0050686;DOID:14566;DOID:77;DOID:2773;DOID:0070004;DOID:2531
943	DOID:1790;DOID:0060072;DOID:0050687;DOID:0060083;DOID:0060084;DOID:8654;DOID:8567;DOID:2531;DOID:2645;DOID:8651;DOID:4;DOID:0050686;DOID:8543;DOID:162;DOID:8628;DOID:14566;DOID:0060058
945	DOID:1443;DOID:1240;DOID:2531;DOID:863;DOID:936;DOID:10652;DOID:0110044;DOID:0110045;DOID:0110046;DOID:0110047;DOID:0110041;DOID:0110043;DOID:331;DOID:0110048;DOID:9119;DOID:8692;DOID:4;DOID:7;DOID:162;DOID:225;DOID:0110035;DOID:0110037;DOID:0110039;DOID:0110038;DOID:0050686;DOID:14525;DOID:680;DOID:0060083;DOID:1289;DOID:14566;DOID:11870
946	DOID:9074;DOID:2914;DOID:417;DOID:17;DOID:65;DOID:4;DOID:0060056;DOID:7;DOID:8857
947	DOID:2030;DOID:3324;DOID:1595;DOID:4964;DOID:1470;DOID:11328;DOID:1561;DOID:4;DOID:1596;DOID:2848;DOID:5418;DOID:150;DOID:2468
948	DOID:0110435;DOID:0110434;DOID:0110437;DOID:0110436;DOID:0110431;DOID:0110430;DOID:0110433;DOID:0110432;DOID:37;DOID:0110453;DOID:0110458;DOID:0110439;DOID:0110438;DOID:2349;DOID:2723;DOID:0110443;DOID:2218;DOID:0110457;DOID:178;DOID:1247;DOID:612;DOID:0110456;DOID:4194;DOID:1398;DOID:10603;DOID:114;DOID:0110455;DOID:0060036;DOID:0110452;DOID:3042;DOID:0110454;DOID:4195;DOID:2914;DOID:16;DOID:011…
949	DOID:4465;DOID:4464;DOID:4467;DOID:0050686;DOID:0014667;DOID:9973;DOID:18;DOID:3996;DOID:1883;DOID:1849;DOID:934;DOID:150;DOID:655;DOID:9455;DOID:302;DOID:9452;DOID:4450;DOID:4451;DOID:809;DOID:4473;DOID:4471;DOID:4;DOID:9975;DOID:7;DOID:162;DOID:0050117;DOID:9974;DOID:9505;DOID:263;DOID:5062;DOID:3211;DOID:557;DOID:303;DOID:9977;DOID:784;DOID:1074;DOID:14566
950	DOID:1426;DOID:1247;DOID:5614;DOID:2921;DOID:0014667;DOID:18;DOID:13533;DOID:2355;DOID:17;DOID:74;DOID:75;DOID:2533;DOID:1393;DOID:4254;DOID:1425;DOID:529;DOID:480;DOID:936;DOID:2590;DOID:3535;DOID:1492;DOID:65;DOID:655;DOID:543;DOID:1926;DOID:0080001;DOID:1826;DOID:0050155;DOID:9455;DOID:0050836;DOID:331;DOID:2218;DOID:2213;DOID:0060162;DOID:10952;DOID:2914;DOID:2361;DOID:2529;DOID:2527;DOID:008…
952	DOID:18;DOID:0050828;DOID:576;DOID:557;DOID:4;DOID:3393;DOID:7;DOID:1287;DOID:178
953	DOID:607;DOID:767;DOID:0080000;DOID:0060037;DOID:0060038;DOID:423;DOID:66;DOID:2476;DOID:4;DOID:0110815;DOID:7;DOID:17;DOID:863;DOID:331;DOID:1059;DOID:8927;DOID:150
954	DOID:12236;DOID:2914;DOID:417;DOID:409;DOID:5082;DOID:77;DOID:4;DOID:0060056;DOID:7;DOID:3118;DOID:0060049
955	DOID:5556;DOID:2994;DOID:3856;DOID:2998;DOID:0050687;DOID:4;DOID:5557;DOID:5842;DOID:0050686;DOID:162;DOID:4440;DOID:193;DOID:14566
958	DOID:0050686;DOID:2377;DOID:17;DOID:11701;DOID:75;DOID:11702;DOID:863;DOID:936;DOID:612;DOID:848;DOID:9942;DOID:3342;DOID:2115;DOID:1826;DOID:1824;DOID:1612;DOID:331;DOID:2959;DOID:6025;DOID:2914;DOID:0080001;DOID:5093;DOID:65;DOID:4;DOID:7;DOID:3213;DOID:162;DOID:628;DOID:13378;DOID:0060025;DOID:0060023;DOID:14176;DOID:7148;DOID:1602;DOID:1289;DOID:14566;DOID:6620
959	DOID:1247;DOID:1579;DOID:6688;DOID:2355;DOID:74;DOID:11702;DOID:863;DOID:2218;DOID:0050161;DOID:3388;DOID:178;DOID:612;DOID:1091;DOID:2213;DOID:2237;DOID:850;DOID:114;DOID:409;DOID:2115;DOID:3087;DOID:231;DOID:0060056;DOID:14557;DOID:318;DOID:319;DOID:331;DOID:332;DOID:6025;DOID:2916;DOID:2914;DOID:6000;DOID:11701;DOID:14176;DOID:583;DOID:4;DOID:3393;DOID:7;DOID:3118;DOID:77;DOID:6432;DOID:720;DO…
960	DOID:2914;DOID:37;DOID:18;DOID:16;DOID:4404;DOID:2531;DOID:2723;DOID:170;DOID:2921;DOID:10534;DOID:2986;DOID:1240;DOID:9119;DOID:0060071;DOID:0060056;DOID:10952;DOID:1793;DOID:8692;DOID:4;DOID:0060318;DOID:6498;DOID:7;DOID:161;DOID:3119;DOID:162;DOID:2773;DOID:8866;DOID:417;DOID:0050686;DOID:12306;DOID:557;DOID:0060083;DOID:14566
962	DOID:4;DOID:150;DOID:1561;DOID:5419;DOID:2468
965	DOID:2377;DOID:3213;DOID:4;DOID:7;DOID:863;DOID:331;DOID:1289
966	DOID:767;DOID:18;DOID:0060284;DOID:0080000;DOID:2355;DOID:583;DOID:66;DOID:423;DOID:74;DOID:582;DOID:557;DOID:4;DOID:576;DOID:7;DOID:17;DOID:720
968	DOID:0060193;DOID:1289;DOID:18;DOID:9008;DOID:784;DOID:332;DOID:557;DOID:4;DOID:7;DOID:1287;DOID:331;DOID:863;DOID:1074;DOID:178;DOID:225;DOID:326;DOID:231
969	DOID:0014667;DOID:17;DOID:0110756;DOID:0110744;DOID:4194;DOID:848;DOID:0110761;DOID:0110760;DOID:0110749;DOID:3342;DOID:0110743;DOID:0110742;DOID:0110741;DOID:0110747;DOID:0110746;DOID:0110745;DOID:9744;DOID:0060158;DOID:9351;DOID:9352;DOID:0080001;DOID:65;DOID:4;DOID:7;DOID:381;DOID:0050013;DOID:0110758;DOID:0110759;DOID:0110750;DOID:0110751;DOID:0110752;DOID:0110753;DOID:0110754;DOID:0110755;DO…
972	DOID:2237;DOID:0050686;DOID:1612;DOID:409;DOID:5093;DOID:0050615;DOID:77;DOID:4;DOID:7;DOID:3118;DOID:3905;DOID:162;DOID:1324;DOID:3908;DOID:14566
973	DOID:2825;DOID:37;DOID:16;DOID:17;DOID:974;DOID:863;DOID:4251;DOID:2742;DOID:0050161;DOID:612;DOID:848;DOID:1492;DOID:0050127;DOID:3342;DOID:0050486;DOID:2115;DOID:10754;DOID:2914;DOID:5614;DOID:0080001;DOID:1579;DOID:65;DOID:4;DOID:7;DOID:0050155;DOID:381;DOID:2583;DOID:2163;DOID:6195;DOID:1352;DOID:5100
974	DOID:2825;DOID:37;DOID:16;DOID:17;DOID:974;DOID:77;DOID:863;DOID:4251;DOID:2742;DOID:0050161;DOID:612;DOID:848;DOID:1492;DOID:0050127;DOID:3342;DOID:0050486;DOID:2115;DOID:10754;DOID:0060262;DOID:10794;DOID:9312;DOID:2914;DOID:5614;DOID:0080001;DOID:1579;DOID:65;DOID:4;DOID:7;DOID:0050155;DOID:10793;DOID:381;DOID:2583;DOID:2163;DOID:6195;DOID:9507;DOID:409;DOID:3118;DOID:1352;DOID:5100
975	DOID:1247;DOID:0080015;DOID:11971;DOID:2355;DOID:17;DOID:1883;DOID:583;DOID:9500;DOID:863;DOID:2218;DOID:2742;DOID:0050161;DOID:615;DOID:614;DOID:934;DOID:2213;DOID:850;DOID:409;DOID:12177;DOID:3326;DOID:2115;DOID:10754;DOID:612;DOID:0050155;DOID:0060056;DOID:1579;DOID:8931;DOID:720;DOID:0080006;DOID:2914;DOID:0080001;DOID:74;DOID:0060050;DOID:2340;DOID:4;DOID:7;DOID:3118;DOID:65;DOID:0050117;DOI…
976	DOID:4;DOID:850;DOID:7;DOID:1579;DOID:0050161
977	DOID:1426;DOID:10952;DOID:2921;DOID:1425;DOID:18;DOID:2527;DOID:10003;DOID:557;DOID:4;DOID:2952;DOID:7;DOID:863;DOID:0050155;DOID:2742
978	DOID:0050686;DOID:5093;DOID:1612;DOID:4;DOID:162;DOID:14566
981	DOID:589;DOID:2355;DOID:583;DOID:74;DOID:4;DOID:7;DOID:1338;DOID:720
982	DOID:0060441;DOID:5614;DOID:0060455;DOID:1492;DOID:4;DOID:7;DOID:863;DOID:2566;DOID:0050155;DOID:10124
987	DOID:1247;DOID:2355;DOID:17;DOID:4251;DOID:74;DOID:76;DOID:77;DOID:863;DOID:2218;DOID:1098;DOID:0050161;DOID:718;DOID:612;DOID:848;DOID:2213;DOID:1492;DOID:850;DOID:8778;DOID:9415;DOID:3342;DOID:12177;DOID:11701;DOID:2115;DOID:50;DOID:11252;DOID:0060056;DOID:9360;DOID:0060050;DOID:2583;DOID:0060190;DOID:0050328;DOID:2914;DOID:5614;DOID:1459;DOID:0080001;DOID:1579;DOID:65;DOID:28;DOID:4;DOID:7;DOI…
989	DOID:4;DOID:150;DOID:1561;DOID:5419;DOID:2468
990	DOID:0080015;DOID:6050;DOID:15;DOID:77;DOID:11383;DOID:630;DOID:0050739;DOID:750;DOID:0050737;DOID:3891;DOID:0060306;DOID:13976;DOID:11963;DOID:11612;DOID:4;DOID:7;DOID:0050177;DOID:8534;DOID:345;DOID:780;DOID:229;DOID:225
995	DOID:4;DOID:150;DOID:1561;DOID:5419;DOID:2468
998	DOID:635;DOID:0050686;DOID:150;DOID:1561;DOID:4;DOID:170;DOID:526;DOID:5419;DOID:162;DOID:934;DOID:3953;DOID:14566;DOID:0050117;DOID:2468
999	DOID:0050865;DOID:0050687;DOID:0050686;DOID:0060084;DOID:341;DOID:3996;DOID:1542;DOID:3007;DOID:11934;DOID:77;DOID:3459;DOID:10286;DOID:170;DOID:1793;DOID:10534;DOID:11054;DOID:76;DOID:1612;DOID:3856;DOID:178;DOID:3457;DOID:5520;DOID:3008;DOID:9256;DOID:2394;DOID:0060072;DOID:10283;DOID:5672;DOID:2871;DOID:363;DOID:8618;DOID:193;DOID:8850;DOID:8929;DOID:1790;DOID:1380;DOID:0050938;DOID:5093;DOID:…
1000	DOID:0050686;DOID:0050828;DOID:162;DOID:1826;DOID:1824;DOID:4;DOID:3393;DOID:1287;DOID:7;DOID:10534;DOID:863;DOID:936;DOID:331;DOID:178;DOID:14566;DOID:3119
1001	DOID:11971;DOID:16;DOID:17;DOID:77;DOID:863;DOID:630;DOID:1091;DOID:1492;DOID:0050739;DOID:14693;DOID:421;DOID:0050736;DOID:403;DOID:0050572;DOID:5679;DOID:4123;DOID:216;DOID:4535;DOID:214;DOID:0080006;DOID:3612;DOID:0080001;DOID:5614;DOID:10871;DOID:0110406;DOID:0050589;DOID:65;DOID:4;DOID:7;DOID:0050155;DOID:0050177;DOID:11105;DOID:8501;DOID:1934;DOID:5295;DOID:8577;DOID:2007;DOID:10584;DOID:44…
1003	DOID:0050686;DOID:9973;DOID:5082;DOID:77;DOID:5672;DOID:150;DOID:12236;DOID:409;DOID:9256;DOID:1612;DOID:0060056;DOID:2914;DOID:1574;DOID:5093;DOID:4;DOID:7;DOID:3118;DOID:3119;DOID:162;DOID:10155;DOID:417;DOID:0050741;DOID:303;DOID:302;DOID:14566;DOID:0060049
1005	DOID:2030;DOID:9256;DOID:0050686;DOID:3312;DOID:14566;DOID:1596;DOID:3324;DOID:1595;DOID:1561;DOID:2848;DOID:4;DOID:5672;DOID:3119;DOID:162;DOID:4964;DOID:150;DOID:10155;DOID:1470
1006	DOID:1574;DOID:0050741;DOID:4;DOID:303;DOID:302;DOID:9973;DOID:150
1007	DOID:1574;DOID:0060037;DOID:0050741;DOID:12849;DOID:4;DOID:303;DOID:302;DOID:0060040;DOID:0060041;DOID:9973;DOID:150
1008	DOID:1574;DOID:0060037;DOID:0050741;DOID:12849;DOID:4;DOID:303;DOID:302;DOID:0060040;DOID:0060041;DOID:9973;DOID:150
1009	DOID:1574;DOID:0050741;DOID:4;DOID:303;DOID:302;DOID:9973;DOID:150
1010	DOID:1574;DOID:0050741;DOID:4;DOID:303;DOID:302;DOID:9973;DOID:150
1012	DOID:0050686;DOID:0060085;DOID:6050;DOID:9973;DOID:1561;DOID:77;DOID:3571;DOID:150;DOID:3683;DOID:2030;DOID:4964;DOID:3324;DOID:686;DOID:0060072;DOID:10283;DOID:10286;DOID:3905;DOID:0050615;DOID:1324;DOID:12139;DOID:3908;DOID:3856;DOID:1574;DOID:1470;DOID:4;DOID:1595;DOID:7;DOID:3119;DOID:162;DOID:193;DOID:0050741;DOID:684;DOID:1596;DOID:303;DOID:302;DOID:9206;DOID:2848;DOID:0050621;DOID:5041;DOI…
1013	DOID:0050889;DOID:225;DOID:1574;DOID:0060037;DOID:0050741;DOID:11612;DOID:4;DOID:303;DOID:302;DOID:0060307;DOID:0060038;DOID:9973;DOID:1059;DOID:8927;DOID:150
1015	DOID:11328;DOID:3312;DOID:3324;DOID:1561;DOID:4;DOID:5418;DOID:150;DOID:2468
1016	DOID:1574;DOID:0050741;DOID:4;DOID:303;DOID:302;DOID:9973;DOID:150
1017	DOID:1909;DOID:0050687;DOID:0050686;DOID:0060122;DOID:4;DOID:4159;DOID:162;DOID:14566;DOID:8923
1019	DOID:0050687;DOID:0050686;DOID:0060085;DOID:37;DOID:5702;DOID:6873;DOID:2438;DOID:75;DOID:3620;DOID:5704;DOID:2664;DOID:3382;DOID:10534;DOID:3571;DOID:1909;DOID:0050739;DOID:2053;DOID:0050736;DOID:3165;DOID:0060072;DOID:16;DOID:4706;DOID:3896;DOID:2914;DOID:4418;DOID:4;DOID:6846;DOID:7;DOID:3119;DOID:162;DOID:5690;DOID:4203;DOID:0050177;DOID:2065;DOID:0060100;DOID:3178;DOID:10041;DOID:0060121;DOI…
1020	DOID:0080015;DOID:0110096;DOID:16;DOID:9973;DOID:809;DOID:75;DOID:1561;DOID:863;DOID:630;DOID:0060668;DOID:150;DOID:2559;DOID:0050739;DOID:2490;DOID:420;DOID:421;DOID:0050737;DOID:302;DOID:0060270;DOID:0060264;DOID:0060038;DOID:331;DOID:0060309;DOID:0050592;DOID:4626;DOID:2914;DOID:4;DOID:9975;DOID:2560;DOID:7;DOID:5419;DOID:225;DOID:0050177;DOID:2468;DOID:9974;DOID:0060278;DOID:0060037;DOID:0060…
1021	DOID:1426;DOID:0050687;DOID:0060083;DOID:0080015;DOID:0110096;DOID:1240;DOID:0050902;DOID:17;DOID:3068;DOID:3069;DOID:3620;DOID:9119;DOID:0060277;DOID:0060084;DOID:863;DOID:0060668;DOID:150;DOID:848;DOID:0050739;DOID:18;DOID:0060037;DOID:3342;DOID:0060857;DOID:0060038;DOID:0050737;DOID:0080001;DOID:9620;DOID:0060072;DOID:4706;DOID:0060270;DOID:0060264;DOID:4626;DOID:331;DOID:0060309;DOID:0050592;…
1026	DOID:2921;DOID:3829;DOID:0050782;DOID:77;DOID:929;DOID:170;DOID:934;DOID:423;DOID:7608;DOID:9884;DOID:3856;DOID:2527;DOID:4;DOID:11201;DOID:11202;DOID:7;DOID:2615;DOID:162;DOID:2449;DOID:0110286;DOID:0050013;DOID:0060158;DOID:0110287;DOID:0110282;DOID:0110283;DOID:0110280;DOID:0110281;DOID:12678;DOID:12679;DOID:0110284;DOID:0110285;DOID:0110289;DOID:1426;DOID:1425;DOID:0014667;DOID:10575;DOID:154…
1027	DOID:3829;DOID:2531;DOID:0050782;DOID:77;DOID:170;DOID:1984;DOID:12689;DOID:178;DOID:9256;DOID:1612;DOID:7608;DOID:3856;DOID:4;DOID:11201;DOID:11202;DOID:7;DOID:2444;DOID:162;DOID:2449;DOID:0050013;DOID:169;DOID:0060158;DOID:12678;DOID:12679;DOID:684;DOID:686;DOID:363;DOID:1287;DOID:4916;DOID:0014667;DOID:10575;DOID:1540;DOID:1785;DOID:3620;DOID:4194;DOID:0060115;DOID:3341;DOID:8411;DOID:750;DOID…
1028	DOID:11984;DOID:77;DOID:170;DOID:930;DOID:1909;DOID:0060036;DOID:0060321;DOID:0060327;DOID:1612;DOID:9553;DOID:0050815;DOID:9370;DOID:5572;DOID:4;DOID:7;DOID:0050155;DOID:162;DOID:12678;DOID:12679;DOID:0060122;DOID:684;DOID:686;DOID:687;DOID:363;DOID:1287;DOID:8923;DOID:0014667;DOID:10575;DOID:3996;DOID:3459;DOID:114;DOID:11111;DOID:299;DOID:1924;DOID:5675;DOID:4903;DOID:193;DOID:5614;DOID:5200;D…
1029	DOID:0050865;DOID:1686;DOID:1115;DOID:37;DOID:6873;DOID:2531;DOID:75;DOID:11934;DOID:77;DOID:170;DOID:0060083;DOID:1192;DOID:12689;DOID:0060119;DOID:4074;DOID:2030;DOID:4964;DOID:3324;DOID:4960;DOID:1612;DOID:4706;DOID:12139;DOID:3587;DOID:6193;DOID:2914;DOID:4235;DOID:3905;DOID:5077;DOID:5076;DOID:2438;DOID:3896;DOID:3277;DOID:4;DOID:7;DOID:0050155;DOID:2645;DOID:162;DOID:4203;DOID:3908;DOID:100…
1030	DOID:1686;DOID:3829;DOID:6873;DOID:2531;DOID:75;DOID:0050782;DOID:77;DOID:170;DOID:37;DOID:178;DOID:1909;DOID:4960;DOID:7608;DOID:2914;DOID:5076;DOID:2438;DOID:4;DOID:11201;DOID:11202;DOID:7;DOID:0050155;DOID:2444;DOID:162;DOID:2449;DOID:10041;DOID:0050013;DOID:0060158;DOID:12678;DOID:12679;DOID:0060122;DOID:0060121;DOID:3234;DOID:1287;DOID:8923;DOID:0014667;DOID:10575;DOID:1540;DOID:3620;DOID:26…
1031	DOID:0080011;DOID:0050686;DOID:0014667;DOID:0060085;DOID:18;DOID:10575;DOID:17;DOID:6050;DOID:0050782;DOID:77;DOID:170;DOID:630;DOID:0060084;DOID:0060072;DOID:4194;DOID:2018;DOID:13656;DOID:3341;DOID:750;DOID:0050739;DOID:0050736;DOID:0060089;DOID:10017;DOID:13543;DOID:7608;DOID:1781;DOID:3892;DOID:3829;DOID:13976;DOID:26;DOID:3963;DOID:0080005;DOID:11963;DOID:0080001;DOID:5715;DOID:65;DOID:28;DO…
1032	DOID:0050687;DOID:0050686;DOID:0060085;DOID:16;DOID:6873;DOID:2438;DOID:75;DOID:2664;DOID:37;DOID:10534;DOID:1909;DOID:0050739;DOID:2053;DOID:0050736;DOID:3165;DOID:0060072;DOID:3896;DOID:2914;DOID:4418;DOID:4;DOID:6846;DOID:7;DOID:3119;DOID:162;DOID:0050177;DOID:2065;DOID:3178;DOID:10041;DOID:630;DOID:0060122;DOID:0060121;DOID:4159;DOID:14566;DOID:8923
1033	DOID:684;DOID:0050686;DOID:3571;DOID:4;DOID:686;DOID:3119;DOID:162;DOID:14566
1036	DOID:9351;DOID:9352;DOID:0014667;DOID:4;DOID:0060158;DOID:0050013;DOID:4194
1041	DOID:0060283;DOID:37;DOID:421;DOID:9415;DOID:16;DOID:1579;DOID:3777;DOID:4;DOID:1176;DOID:7;DOID:9360;DOID:0050161;DOID:2723;DOID:2841;DOID:4535
1050	DOID:0050865;DOID:0050687;DOID:0050686;DOID:0060085;DOID:1240;DOID:1542;DOID:2531;DOID:11934;DOID:0060083;DOID:3571;DOID:5520;DOID:3165;DOID:0060072;DOID:4159;DOID:9119;DOID:8692;DOID:4;DOID:3119;DOID:162;DOID:0060122;DOID:1749;DOID:684;DOID:686;DOID:305;DOID:0060318;DOID:14566;DOID:0060121
1051	DOID:0050686;DOID:0014667;DOID:2316;DOID:3571;DOID:0050161;DOID:178;DOID:655;DOID:3082;DOID:9455;DOID:9452;DOID:1579;DOID:2797;DOID:3770;DOID:850;DOID:4;DOID:7;DOID:3119;DOID:162;DOID:552;DOID:3211;DOID:684;DOID:686;DOID:1287;DOID:14566;DOID:326;DOID:12123
1052	DOID:0050686;DOID:0060085;DOID:1240;DOID:0060089;DOID:2531;DOID:0060083;DOID:3571;DOID:178;DOID:0060072;DOID:3829;DOID:9119;DOID:8692;DOID:4;DOID:3393;DOID:7;DOID:3119;DOID:162;DOID:5394;DOID:5395;DOID:684;DOID:0050828;DOID:686;DOID:1287;DOID:14566
1053	DOID:9119;DOID:2935;DOID:1037;DOID:1240;DOID:0050739;DOID:8692;DOID:0050177;DOID:0050737;DOID:0050736;DOID:2531;DOID:4;DOID:0060083;DOID:630;DOID:162;DOID:0060318;DOID:0050686;DOID:14566;DOID:9631;DOID:9952
1055	DOID:1492;DOID:5614;DOID:10629;DOID:4;DOID:7;DOID:0050155;DOID:863
1056	DOID:9351;DOID:9352;DOID:0014667;DOID:0050524;DOID:4;DOID:630;DOID:0060158;DOID:0050013;DOID:4194
1062	DOID:1686;DOID:11832;DOID:11725;DOID:0080014;DOID:11971;DOID:6683;DOID:17;DOID:15;DOID:0060644;DOID:1393;DOID:863;DOID:630;DOID:936;DOID:150;DOID:1492;DOID:0050739;DOID:0060037;DOID:14796;DOID:11983;DOID:0060038;DOID:0050737;DOID:0050736;DOID:1826;DOID:3891;DOID:331;DOID:0080006;DOID:5614;DOID:0080001;DOID:0060609;DOID:65;DOID:4;DOID:7;DOID:0050155;DOID:2340;DOID:5691;DOID:0060765;DOID:14681;DOID…
1063	DOID:1443;DOID:0080015;DOID:936;DOID:0050144;DOID:0050686;DOID:630;DOID:863;DOID:674;DOID:1612;DOID:0110213;DOID:331;DOID:0060340;DOID:1573;DOID:5093;DOID:4;DOID:7;DOID:14159;DOID:162;DOID:10908;DOID:14524;DOID:0050567;DOID:9562;DOID:14566
1066	DOID:9974;DOID:0014667;DOID:0060085;DOID:655;DOID:654;DOID:150;DOID:809;DOID:0060072;DOID:4;DOID:9975;DOID:303;DOID:302;DOID:9970;DOID:374;DOID:0050621;DOID:9973;DOID:0060158;DOID:14566;DOID:2559;DOID:3683
1068	DOID:4;DOID:150;DOID:1561;DOID:5419;DOID:2468
1071	DOID:114;DOID:655;DOID:3146;DOID:10825;DOID:10763;DOID:4;DOID:0050828;DOID:7;DOID:13810;DOID:1287;DOID:0014667;DOID:178;DOID:1168
1072	DOID:0050686;DOID:0080015;DOID:1107;DOID:0080016;DOID:3748;DOID:162;DOID:331;DOID:0060326;DOID:4;DOID:5093;DOID:7;DOID:0080074;DOID:3119;DOID:319;DOID:863;DOID:1089;DOID:1612;DOID:14566;DOID:5041
1073	DOID:3191;DOID:0080000;DOID:17;DOID:422;DOID:423;DOID:66;DOID:4;DOID:7
1075	DOID:37;DOID:11836;DOID:16;DOID:17;DOID:3042;DOID:403;DOID:8866;DOID:10534;DOID:3389;DOID:3388;DOID:178;DOID:1091;DOID:0050739;DOID:0050177;DOID:0050736;DOID:0060071;DOID:3087;DOID:824;DOID:0050428;DOID:0080006;DOID:0080001;DOID:2723;DOID:1474;DOID:65;DOID:2736;DOID:4;DOID:3393;DOID:3390;DOID:7;DOID:161;DOID:3119;DOID:162;DOID:77;DOID:2773;DOID:1483;DOID:14566;DOID:0050686;DOID:6498;DOID:0050828;…
1080	DOID:3827;DOID:9360;DOID:9973;DOID:5082;DOID:77;DOID:12236;DOID:9415;DOID:5672;DOID:3082;DOID:12642;DOID:12336;DOID:2914;DOID:2913;DOID:4;DOID:7;DOID:76;DOID:162;DOID:2797;DOID:13316;DOID:12678;DOID:12679;DOID:9563;DOID:1287;DOID:1285;DOID:1352;DOID:2841;DOID:0060049;DOID:0014667;DOID:10575;DOID:612;DOID:0050127;DOID:114;DOID:409;DOID:2115;DOID:4989;DOID:0060056;DOID:48;DOID:26;DOID:28;DOID:00500…
1081	DOID:12336;DOID:10969;DOID:1100;DOID:345;DOID:15;DOID:28;DOID:4;DOID:9553;DOID:7;DOID:14228;DOID:0050457;DOID:863;DOID:331;DOID:48;DOID:229
1082	DOID:4;DOID:7;DOID:1924;DOID:2277;DOID:28
1103	DOID:1686;DOID:11832;DOID:3324;DOID:9837;DOID:1561;DOID:1393;DOID:5691;DOID:863;DOID:540;DOID:936;DOID:440;DOID:150;DOID:231;DOID:2030;DOID:1492;DOID:4964;DOID:870;DOID:1595;DOID:1826;DOID:0060260;DOID:0060261;DOID:1279;DOID:331;DOID:12139;DOID:5656;DOID:681;DOID:3612;DOID:5614;DOID:3635;DOID:1470;DOID:4;DOID:7;DOID:0050155;DOID:5419;DOID:14445;DOID:5679;DOID:2468;DOID:439;DOID:9835;DOID:9834;DOI…
1106	DOID:11832;DOID:1441;DOID:1509;DOID:0050841;DOID:1393;DOID:863;DOID:529;DOID:480;DOID:936;DOID:150;DOID:3535;DOID:1492;DOID:0060041;DOID:0060037;DOID:543;DOID:0060038;DOID:1826;DOID:1827;DOID:1824;DOID:1825;DOID:0050836;DOID:331;DOID:2745;DOID:0060475;DOID:0060162;DOID:5614;DOID:1510;DOID:10939;DOID:4;DOID:0050951;DOID:7;DOID:0050155;DOID:12849;DOID:5691;DOID:891;DOID:1289;DOID:0050704;DOID:00507…
1107	DOID:0050749;DOID:0060083;DOID:162;DOID:0050743;DOID:2531;DOID:4;DOID:0060060;DOID:0060061;DOID:8541;DOID:0050686;DOID:14566;DOID:0060058
1108	DOID:0050686;DOID:150;DOID:1380;DOID:1561;DOID:4;DOID:363;DOID:2871;DOID:5419;DOID:162;DOID:120;DOID:193;DOID:14566;DOID:2468
1109	DOID:1229;DOID:1574;DOID:1924;DOID:3312;DOID:0050741;DOID:3324;DOID:2277;DOID:1561;DOID:28;DOID:4;DOID:778;DOID:303;DOID:302;DOID:7;DOID:14448;DOID:5419;DOID:9973;DOID:14447;DOID:150;DOID:2468
1111	DOID:0050686;DOID:5093;DOID:14566;DOID:1561;DOID:1612;DOID:4;DOID:5419;DOID:162;DOID:150;DOID:2468
1113	DOID:0050686;DOID:0060084;DOID:1561;DOID:170;DOID:176;DOID:150;DOID:0050771;DOID:117;DOID:0060072;DOID:3905;DOID:0050615;DOID:1324;DOID:2468;DOID:4;DOID:3119;DOID:5419;DOID:162;DOID:10155;DOID:10154;DOID:10021;DOID:3908;DOID:3953;DOID:14566
1114	DOID:4;DOID:150;DOID:1561;DOID:5419;DOID:2468
1116	DOID:0050687;DOID:3070;DOID:5419;DOID:3074;DOID:17;DOID:150;DOID:5076;DOID:3068;DOID:3069;DOID:65;DOID:4;DOID:381;DOID:7;DOID:1561;DOID:3342;DOID:162;DOID:3071;DOID:0080001;DOID:14566;DOID:848;DOID:2468
1118	DOID:0014667;DOID:655;DOID:1927;DOID:1926;DOID:3211;DOID:4;DOID:9455
1119	DOID:0080015;DOID:0080016;DOID:331;DOID:0060326;DOID:4;DOID:7;DOID:0080074;DOID:319;DOID:863;DOID:1089
1120	DOID:11727;DOID:11832;DOID:37;DOID:0014667;DOID:0110303;DOID:11720;DOID:16;DOID:17;DOID:1393;DOID:12506;DOID:863;DOID:0110287;DOID:0110298;DOID:0110281;DOID:0110294;DOID:936;DOID:10579;DOID:0110297;DOID:0110295;DOID:150;DOID:0110293;DOID:0110292;DOID:1443;DOID:1492;DOID:1756;DOID:0110278;DOID:655;DOID:0060038;DOID:0050557;DOID:423;DOID:1826;DOID:0110273;DOID:13934;DOID:9884;DOID:0110276;DOID:0110…
1121	DOID:1492;DOID:9821;DOID:9835;DOID:5614;DOID:1432;DOID:0050534;DOID:4;DOID:7;DOID:863;DOID:0050155;DOID:11830;DOID:8466;DOID:5679;DOID:1417;DOID:3480;DOID:8499
1123	DOID:863;DOID:10348;DOID:2742;DOID:11175;DOID:930;DOID:0050815;DOID:1492;DOID:562;DOID:12557;DOID:540;DOID:2952;DOID:1279;DOID:5656;DOID:5614;DOID:9370;DOID:4;DOID:539;DOID:870;DOID:0050155;DOID:10863;DOID:530;DOID:10866;DOID:10864;DOID:9835;DOID:9834;DOID:9837;DOID:10003;DOID:11550;DOID:9306;DOID:7;DOID:574
1124	DOID:0050686;DOID:3571;DOID:4;DOID:3119;DOID:162;DOID:14566
1128	DOID:11832;DOID:5614;DOID:1492;DOID:1826;DOID:1561;DOID:863;DOID:4;DOID:5691;DOID:7;DOID:0050155;DOID:1287;DOID:5419;DOID:2316;DOID:936;DOID:331;DOID:178;DOID:1393;DOID:150;DOID:326;DOID:2468
1129	DOID:0110750;DOID:3324;DOID:0014667;DOID:18;DOID:1826;DOID:1561;DOID:0110746;DOID:12785;DOID:863;DOID:0110756;DOID:936;DOID:0110744;DOID:150;DOID:4194;DOID:2030;DOID:0110760;DOID:0110749;DOID:0110761;DOID:0110757;DOID:1596;DOID:0110742;DOID:0110741;DOID:1595;DOID:0110747;DOID:365;DOID:0110745;DOID:9744;DOID:11504;DOID:331;DOID:12139;DOID:2848;DOID:9351;DOID:9352;DOID:1574;DOID:11465;DOID:0110755;…
1130	DOID:1247;DOID:8549;DOID:0060083;DOID:539;DOID:11832;DOID:2355;DOID:3086;DOID:74;DOID:5337;DOID:3620;DOID:77;DOID:1432;DOID:863;DOID:2218;DOID:630;DOID:540;DOID:936;DOID:3388;DOID:615;DOID:150;DOID:612;DOID:1091;DOID:6000;DOID:16;DOID:1492;DOID:114;DOID:10141;DOID:0060037;DOID:0060038;DOID:0050737;DOID:0050736;DOID:1826;DOID:403;DOID:0060073;DOID:824;DOID:1279;DOID:9649;DOID:331;DOID:5679;DOID:22…
1131	DOID:1426;DOID:37;DOID:0080015;DOID:11836;DOID:18;DOID:16;DOID:17;DOID:15;DOID:161;DOID:1561;DOID:77;DOID:11383;DOID:8866;DOID:630;DOID:1682;DOID:780;DOID:150;DOID:2030;DOID:114;DOID:11111;DOID:409;DOID:4964;DOID:0050778;DOID:3324;DOID:0060071;DOID:345;DOID:9620;DOID:13832;DOID:0050736;DOID:2848;DOID:0080006;DOID:898;DOID:5200;DOID:0080001;DOID:1470;DOID:229;DOID:65;DOID:4;DOID:1595;DOID:6498;DOI…
1132	DOID:4;DOID:150;DOID:1561;DOID:5419;DOID:2468
1133	DOID:4;DOID:9505;DOID:809;DOID:1561;DOID:302;DOID:9974;DOID:9975;DOID:303;DOID:9977;DOID:1849;DOID:5419;DOID:9973;DOID:150;DOID:2468
1134	DOID:231;DOID:0080015;DOID:8545;DOID:17;DOID:0060260;DOID:863;DOID:630;DOID:0060084;DOID:440;DOID:674;DOID:6000;DOID:1492;DOID:1756;DOID:114;DOID:870;DOID:3081;DOID:13934;DOID:0060072;DOID:3891;DOID:0060261;DOID:1279;DOID:8488;DOID:0110213;DOID:331;DOID:5656;DOID:681;DOID:15;DOID:5614;DOID:3635;DOID:1475;DOID:9598;DOID:4;DOID:539;DOID:7;DOID:0050155;DOID:65;DOID:12506;DOID:0080110;DOID:439;DOID:3…
1135	DOID:11832;DOID:3324;DOID:1561;DOID:1393;DOID:863;DOID:936;DOID:150;DOID:2030;DOID:1492;DOID:2234;DOID:4964;DOID:1595;DOID:1826;DOID:331;DOID:12139;DOID:5614;DOID:1470;DOID:4;DOID:7;DOID:0050155;DOID:5691;DOID:3331;DOID:0060685;DOID:0060681;DOID:3312;DOID:1596;DOID:2848
1136	DOID:11832;DOID:0060085;DOID:809;DOID:1561;DOID:1393;DOID:863;DOID:936;DOID:150;DOID:2559;DOID:3683;DOID:1492;DOID:1826;DOID:0060072;DOID:331;DOID:1574;DOID:5614;DOID:4;DOID:9975;DOID:2560;DOID:7;DOID:0050155;DOID:5419;DOID:9973;DOID:5691;DOID:2468;DOID:9974;DOID:0050741;DOID:0050742;DOID:303;DOID:302;DOID:0050621;DOID:14566
1137	DOID:11832;DOID:1595;DOID:809;DOID:1561;DOID:1393;DOID:863;DOID:480;DOID:936;DOID:11504;DOID:150;DOID:2030;DOID:1492;DOID:2234;DOID:1094;DOID:0060037;DOID:3327;DOID:4964;DOID:11465;DOID:3324;DOID:1826;DOID:331;DOID:12139;DOID:2848;DOID:1574;DOID:5614;DOID:3331;DOID:1470;DOID:9974;DOID:9975;DOID:7;DOID:0050155;DOID:12849;DOID:5419;DOID:9973;DOID:5691;DOID:2468;DOID:4;DOID:0060682;DOID:0060681;DOID…
1138	DOID:11832;DOID:0060085;DOID:809;DOID:1561;DOID:1393;DOID:863;DOID:936;DOID:150;DOID:2559;DOID:3683;DOID:2030;DOID:1492;DOID:1826;DOID:0060072;DOID:331;DOID:1574;DOID:5614;DOID:591;DOID:4;DOID:9975;DOID:2560;DOID:7;DOID:0050155;DOID:5419;DOID:9973;DOID:5691;DOID:2468;DOID:9974;DOID:0050741;DOID:0050742;DOID:303;DOID:302;DOID:0050621;DOID:14566
1139	DOID:0060040;DOID:1443;DOID:0080015;DOID:0060085;DOID:11832;DOID:12849;DOID:1393;DOID:863;DOID:0060327;DOID:936;DOID:150;DOID:5295;DOID:0060388;DOID:3683;DOID:1492;DOID:8927;DOID:630;DOID:0060037;DOID:0060321;DOID:0060038;DOID:3324;DOID:1826;DOID:1827;DOID:10652;DOID:0060072;DOID:0110044;DOID:0110045;DOID:0110046;DOID:0110047;DOID:0110041;DOID:0110043;DOID:331;DOID:0110048;DOID:5614;DOID:4;DOID:7…
1140	DOID:17;DOID:7;DOID:863;DOID:440;DOID:1492;DOID:1756;DOID:423;DOID:13934;DOID:0060260;DOID:0060261;DOID:1279;DOID:5656;DOID:5614;DOID:0080000;DOID:3635;DOID:66;DOID:4;DOID:870;DOID:0050155;DOID:12506;DOID:439;DOID:767;DOID:574;DOID:539
1141	DOID:0060040;DOID:1443;DOID:11832;DOID:1561;DOID:1393;DOID:863;DOID:936;DOID:1094;DOID:150;DOID:2030;DOID:1492;DOID:2234;DOID:0060037;DOID:0060038;DOID:9007;DOID:1826;DOID:10652;DOID:0110044;DOID:0110045;DOID:0110046;DOID:0110047;DOID:0110041;DOID:0110043;DOID:331;DOID:0110048;DOID:5614;DOID:591;DOID:4;DOID:7;DOID:0050155;DOID:12849;DOID:5419;DOID:5691;DOID:2468;DOID:3331;DOID:0060684;DOID:225;DO…
1142	DOID:3324;DOID:809;DOID:1561;DOID:150;DOID:2559;DOID:2030;DOID:1596;DOID:1595;DOID:12139;DOID:1574;DOID:1470;DOID:9974;DOID:9975;DOID:2560;DOID:9973;DOID:4;DOID:3312;DOID:0050741;DOID:0050742;DOID:4964;DOID:303;DOID:302;DOID:2848
1143	DOID:11832;DOID:0060085;DOID:809;DOID:1393;DOID:863;DOID:936;DOID:150;DOID:2559;DOID:3683;DOID:1492;DOID:1826;DOID:0060072;DOID:331;DOID:1574;DOID:5614;DOID:4;DOID:9975;DOID:2560;DOID:7;DOID:0050155;DOID:9973;DOID:5691;DOID:9974;DOID:0050741;DOID:303;DOID:302;DOID:0050621;DOID:14566
1144	DOID:0080015;DOID:8545;DOID:17;DOID:0060260;DOID:863;DOID:630;DOID:0060084;DOID:440;DOID:674;DOID:6000;DOID:1492;DOID:1756;DOID:114;DOID:870;DOID:3081;DOID:13934;DOID:0060072;DOID:3891;DOID:0060261;DOID:1279;DOID:8488;DOID:0110213;DOID:5656;DOID:15;DOID:5614;DOID:3635;DOID:1475;DOID:9598;DOID:4;DOID:539;DOID:7;DOID:0050155;DOID:65;DOID:12506;DOID:0080110;DOID:439;DOID:345;DOID:14566;DOID:574;DOID…
1145	DOID:540;DOID:17;DOID:7;DOID:863;DOID:440;DOID:231;DOID:1492;DOID:1756;DOID:423;DOID:13934;DOID:0060260;DOID:0060261;DOID:1279;DOID:331;DOID:5656;DOID:5614;DOID:0080000;DOID:3635;DOID:66;DOID:4;DOID:870;DOID:0050155;DOID:12506;DOID:767;DOID:439;DOID:9835;DOID:9834;DOID:9837;DOID:574;DOID:539;DOID:681;DOID:1289;DOID:9306
1146	DOID:8488;DOID:0080015;DOID:11836;DOID:11971;DOID:17;DOID:15;DOID:77;DOID:3081;DOID:11383;DOID:863;DOID:630;DOID:0060084;DOID:440;DOID:674;DOID:6000;DOID:3635;DOID:1492;DOID:114;DOID:0060321;DOID:0060320;DOID:870;DOID:1924;DOID:2277;DOID:0060327;DOID:0060072;DOID:0060260;DOID:0060261;DOID:3891;DOID:0110213;DOID:11193;DOID:0080006;DOID:5614;DOID:0080000;DOID:0080001;DOID:0060578;DOID:3827;DOID:147…
1147	DOID:37;DOID:0080015;DOID:16;DOID:5295;DOID:0060647;DOID:0060327;DOID:77;DOID:4;DOID:0060321;DOID:7;DOID:0050567;DOID:0110213;DOID:225;DOID:674
1149	DOID:374;DOID:0050686;DOID:114;DOID:6000;DOID:654;DOID:162;DOID:4;DOID:7;DOID:9970;DOID:1287;DOID:3571;DOID:0014667;DOID:0060158;DOID:14566;DOID:3119
1152	DOID:0050687;DOID:0050686;DOID:0060084;DOID:5844;DOID:1561;DOID:3459;DOID:10534;DOID:5409;DOID:178;DOID:0060072;DOID:150;DOID:657;DOID:299;DOID:1612;DOID:5675;DOID:0050615;DOID:4929;DOID:5854;DOID:11847;DOID:3905;DOID:5093;DOID:4;DOID:3393;DOID:7;DOID:3119;DOID:5419;DOID:162;DOID:2468;DOID:4903;DOID:9408;DOID:0050828;DOID:305;DOID:1287;DOID:1324;DOID:14566
1153	DOID:0060037;DOID:0050828;DOID:12849;DOID:4;DOID:3393;DOID:7;DOID:0060040;DOID:1287;DOID:178;DOID:150;DOID:0060041
1154	DOID:37;DOID:1398;DOID:16;DOID:3042;DOID:2723;DOID:4;DOID:7;DOID:2789;DOID:0050117;DOID:2773;DOID:12365
1158	DOID:0050686;DOID:0060085;DOID:178;DOID:0060072;DOID:5672;DOID:219;DOID:235;DOID:5854;DOID:11847;DOID:4;DOID:3393;DOID:7;DOID:3119;DOID:162;DOID:10155;DOID:9408;DOID:0050828;DOID:0050624;DOID:5844;DOID:1287;DOID:14566;DOID:326;DOID:4610
1161	DOID:11832;DOID:1443;DOID:2537;DOID:77;DOID:10554;DOID:936;DOID:178;DOID:0060281;DOID:0060037;DOID:14796;DOID:0060038;DOID:9649;DOID:0050572;DOID:5656;DOID:540;DOID:4;DOID:7;DOID:0050155;DOID:11771;DOID:0060765;DOID:2723;DOID:0060764;DOID:14402;DOID:9837;DOID:10763;DOID:14525;DOID:680;DOID:1287;DOID:0060608;DOID:0060609;DOID:1059;DOID:8927;DOID:574;DOID:4676;DOID:2742;DOID:110;DOID:114;DOID:1924;…
1164	DOID:4;DOID:11612;DOID:225
1165	DOID:4;DOID:7;DOID:863;DOID:0080061;DOID:331;DOID:0050951;DOID:0050950;DOID:1289
1174	DOID:37;DOID:0014667;DOID:16;DOID:161;DOID:1389;DOID:5082;DOID:77;DOID:13580;DOID:863;DOID:2742;DOID:150;DOID:655;DOID:409;DOID:1927;DOID:3146;DOID:9741;DOID:13072;DOID:2952;DOID:9455;DOID:14499;DOID:14497;DOID:1697;DOID:2723;DOID:0060483;DOID:3777;DOID:4;DOID:7;DOID:3118;DOID:225;DOID:1852;DOID:4138;DOID:8927;DOID:0060037;DOID:5295;DOID:10003;DOID:3211;DOID:870;DOID:0060038;DOID:0050155;DOID:105…
1175	DOID:0014667;DOID:18;DOID:10575;DOID:17;DOID:0060084;DOID:3315;DOID:848;DOID:13543;DOID:3342;DOID:0060699;DOID:4989;DOID:0060072;DOID:0060158;DOID:26;DOID:2913;DOID:0080001;DOID:65;DOID:28;DOID:4;DOID:11201;DOID:11202;DOID:7;DOID:0050032;DOID:2485;DOID:12678;DOID:12679;DOID:10192;DOID:557;DOID:0060702;DOID:1156;DOID:182;DOID:14566
1180	DOID:2106;DOID:0080000;DOID:17;DOID:423;DOID:66;DOID:4;DOID:7;DOID:0080100
1181	DOID:4;DOID:0050687;DOID:3070;DOID:1827;DOID:5076;DOID:3069;DOID:3068;DOID:1826;DOID:3071;DOID:1825;DOID:0050704;DOID:0050705;DOID:7;DOID:863;DOID:0060170;DOID:0050701;DOID:162;DOID:936;DOID:331;DOID:4890;DOID:14566
1182	DOID:0050687;DOID:3070;DOID:9261;DOID:5076;DOID:3068;DOID:3071;DOID:3069;DOID:4;DOID:0050686;DOID:10534;DOID:162;DOID:0060119;DOID:14566;DOID:3119
1183	DOID:0050889;DOID:0060037;DOID:0050776;DOID:0060038;DOID:4;DOID:1059;DOID:8927;DOID:150
1184	DOID:0050687;DOID:2921;DOID:0014667;DOID:18;DOID:10575;DOID:17;DOID:3068;DOID:3069;DOID:10573;DOID:580;DOID:0080005;DOID:854;DOID:447;DOID:13068;DOID:2256;DOID:12176;DOID:0080001;DOID:11705;DOID:0050445;DOID:0060158;DOID:0080006;DOID:10952;DOID:3071;DOID:3070;DOID:5076;DOID:0050851;DOID:65;DOID:28;DOID:4;DOID:7;DOID:0050032;DOID:10609;DOID:162;DOID:0050699;DOID:13359;DOID:2485;DOID:13195;DOID:126…
1186	DOID:2825;DOID:1443;DOID:14159;DOID:11971;DOID:2355;DOID:17;DOID:74;DOID:974;DOID:12506;DOID:4254;DOID:863;DOID:1891;DOID:5723;DOID:540;DOID:2742;DOID:848;DOID:5614;DOID:1492;DOID:1756;DOID:3342;DOID:1432;DOID:13934;DOID:10754;DOID:5100;DOID:2952;DOID:1279;DOID:9649;DOID:331;DOID:5679;DOID:5656;DOID:0080006;DOID:1573;DOID:2361;DOID:0080001;DOID:1579;DOID:0080005;DOID:2340;DOID:4;DOID:10159;DOID:7…
1187	DOID:0014667;DOID:0060085;DOID:18;DOID:0060089;DOID:150;DOID:15;DOID:863;DOID:2742;DOID:178;DOID:10763;DOID:446;DOID:447;DOID:445;DOID:114;DOID:656;DOID:0060037;DOID:9553;DOID:0110145;DOID:0060038;DOID:0110146;DOID:0060072;DOID:2952;DOID:0050828;DOID:0060158;DOID:3947;DOID:6000;DOID:28;DOID:4;DOID:7;DOID:0050155;DOID:1074;DOID:9931;DOID:1059;DOID:345;DOID:10003;DOID:780;DOID:10825;DOID:557;DOID:1…
1188	DOID:0014667;DOID:0060085;DOID:18;DOID:0060089;DOID:150;DOID:15;DOID:863;DOID:2742;DOID:446;DOID:447;DOID:445;DOID:1492;DOID:114;DOID:656;DOID:0060037;DOID:2952;DOID:0110145;DOID:0060038;DOID:0060072;DOID:9553;DOID:0060158;DOID:1417;DOID:3480;DOID:3947;DOID:5614;DOID:28;DOID:4;DOID:7;DOID:0050155;DOID:0110144;DOID:1074;DOID:9931;DOID:6000;DOID:1059;DOID:345;DOID:0050477;DOID:10003;DOID:780;DOID:5…
1191	DOID:1426;DOID:11832;DOID:0050687;DOID:1443;DOID:18;DOID:9074;DOID:17;DOID:1561;DOID:1393;DOID:5691;DOID:863;DOID:936;DOID:3856;DOID:848;DOID:231;DOID:1909;DOID:10283;DOID:0060056;DOID:150;DOID:1826;DOID:4159;DOID:10652;DOID:0110044;DOID:0110045;DOID:0110046;DOID:0110047;DOID:0110041;DOID:0110043;DOID:331;DOID:332;DOID:8857;DOID:0110048;DOID:0060193;DOID:10286;DOID:10952;DOID:2914;DOID:1425;DOID:…
1192	DOID:635;DOID:0050686;DOID:1107;DOID:3342;DOID:5093;DOID:17;DOID:162;DOID:0080001;DOID:65;DOID:1612;DOID:4;DOID:7;DOID:3119;DOID:5041;DOID:381;DOID:3748;DOID:934;DOID:526;DOID:14566;DOID:0050117;DOID:848
1193	DOID:11832;DOID:1393;DOID:863;DOID:936;DOID:150;DOID:5614;DOID:1492;DOID:114;DOID:0060037;DOID:0060038;DOID:1826;DOID:331;DOID:0060309;DOID:6000;DOID:4;DOID:7;DOID:0050155;DOID:0060828;DOID:5691;DOID:0050888;DOID:1287;DOID:1059
1200	DOID:11832;DOID:1443;DOID:0014667;DOID:0110721;DOID:0050950;DOID:0050841;DOID:1393;DOID:863;DOID:529;DOID:0110723;DOID:480;DOID:936;DOID:0080059;DOID:3535;DOID:10283;DOID:0110731;DOID:0110729;DOID:0110728;DOID:655;DOID:0110733;DOID:543;DOID:0110724;DOID:0110727;DOID:0110726;DOID:1826;DOID:0110720;DOID:10652;DOID:0110722;DOID:0110044;DOID:0110045;DOID:0110046;DOID:0110047;DOID:0110041;DOID:0110043…
1201	DOID:11832;DOID:225;DOID:11328;DOID:0014667;DOID:5723;DOID:10652;DOID:0110721;DOID:1443;DOID:162;DOID:1561;DOID:1393;DOID:863;DOID:529;DOID:3211;DOID:480;DOID:936;DOID:0110730;DOID:150;DOID:3535;DOID:2030;DOID:1492;DOID:870;DOID:0110729;DOID:0110728;DOID:0060037;DOID:0110733;DOID:543;DOID:0060038;DOID:0110727;DOID:0110726;DOID:1826;DOID:0110720;DOID:0110723;DOID:0110722;DOID:9455;DOID:0110731;DOI…
1203	DOID:11832;DOID:0014667;DOID:0050841;DOID:1393;DOID:863;DOID:529;DOID:480;DOID:936;DOID:150;DOID:3535;DOID:1492;DOID:2033;DOID:0110728;DOID:0060037;DOID:543;DOID:0060038;DOID:1826;DOID:9455;DOID:0050836;DOID:331;DOID:5679;DOID:5614;DOID:4;DOID:7;DOID:0050155;DOID:5691;DOID:891;DOID:655;DOID:14503;DOID:3211;DOID:0050706;DOID:4090;DOID:0050701;DOID:0050702;DOID:8466;DOID:308;DOID:1059;DOID:8927
1207	DOID:1909;DOID:0050687;DOID:0050686;DOID:0060122;DOID:4;DOID:4159;DOID:162;DOID:14566;DOID:8923
1209	DOID:1793;DOID:4;DOID:170;DOID:0050686;DOID:162;DOID:14566
1215	DOID:3770;DOID:850;DOID:552;DOID:10825;DOID:10763;DOID:4;DOID:0050828;DOID:7;DOID:1287;DOID:3082;DOID:0050161;DOID:178;DOID:2797;DOID:1579;DOID:12123
1218	DOID:0110443;DOID:114;DOID:0060036;DOID:12930;DOID:4;DOID:7;DOID:0050700;DOID:1287
1230	DOID:1247;DOID:37;DOID:2518;DOID:16;DOID:17;DOID:2519;DOID:4404;DOID:74;DOID:2723;DOID:2452;DOID:863;DOID:631;DOID:865;DOID:633;DOID:3571;DOID:936;DOID:0050161;DOID:178;DOID:15;DOID:848;DOID:1492;DOID:10141;DOID:3342;DOID:423;DOID:13241;DOID:6364;DOID:403;DOID:9471;DOID:0060056;DOID:0060262;DOID:9663;DOID:1579;DOID:331;DOID:48;DOID:9098;DOID:2914;DOID:5614;DOID:0080000;DOID:0080001;DOID:850;DOID:…
1232	DOID:37;DOID:16;DOID:2723;DOID:635;DOID:863;DOID:936;DOID:0050161;DOID:934;DOID:526;DOID:3082;DOID:1826;DOID:1824;DOID:1579;DOID:331;DOID:2797;DOID:3770;DOID:850;DOID:4;DOID:7;DOID:0050117;DOID:3310;DOID:552;DOID:12123
1233	DOID:3571;DOID:5603;DOID:0050687;DOID:0060083;DOID:1037;DOID:2316;DOID:3068;DOID:3069;DOID:3070;DOID:715;DOID:178;DOID:0060031;DOID:1240;DOID:0060056;DOID:0050743;DOID:8541;DOID:0060058;DOID:3071;DOID:2914;DOID:5076;DOID:2531;DOID:4;DOID:7;DOID:3119;DOID:162;DOID:10608;DOID:0050749;DOID:417;DOID:0050523;DOID:0050686;DOID:10747;DOID:0060060;DOID:0060061;DOID:1287;DOID:14566;DOID:326
1234	DOID:37;DOID:0014667;DOID:18;DOID:2365;DOID:16;DOID:1883;DOID:1561;DOID:2723;DOID:2921;DOID:934;DOID:150;DOID:4194;DOID:9744;DOID:0060158;DOID:10952;DOID:2366;DOID:4;DOID:7;DOID:5419;DOID:0050117;DOID:0050013;DOID:2468;DOID:0110759;DOID:3310;DOID:557;DOID:9351
1235	DOID:6688;DOID:16;DOID:17;DOID:6050;DOID:1580;DOID:77;DOID:37;DOID:0050161;DOID:848;DOID:750;DOID:3342;DOID:3082;DOID:1577;DOID:403;DOID:0060056;DOID:1091;DOID:1579;DOID:13976;DOID:216;DOID:214;DOID:2916;DOID:2914;DOID:1575;DOID:11963;DOID:0080001;DOID:3770;DOID:850;DOID:854;DOID:65;DOID:4;DOID:7;DOID:9598;DOID:381;DOID:1205;DOID:2797;DOID:225;DOID:417;DOID:5295;DOID:418;DOID:552;DOID:7148;DOID:8…
1236	DOID:5603;DOID:0060083;DOID:1037;DOID:1240;DOID:1826;DOID:162;DOID:0050523;DOID:2531;DOID:10747;DOID:1824;DOID:863;DOID:4;DOID:7;DOID:0050686;DOID:715;DOID:936;DOID:331;DOID:14566
1237	DOID:1826;DOID:1824;DOID:4;DOID:7;DOID:863;DOID:936;DOID:331
1240	DOID:2030;DOID:1595;DOID:4964;DOID:1470;DOID:3324;DOID:1561;DOID:4;DOID:1596;DOID:2848;DOID:12139;DOID:150
1241	DOID:409;DOID:77;DOID:4;DOID:0060262;DOID:7;DOID:3118
1243	DOID:1909;DOID:0050687;DOID:0050739;DOID:14566;DOID:0050736;DOID:4;DOID:630;DOID:162;DOID:10041;DOID:0050177
1244	DOID:11832;DOID:0050686;DOID:0014667;DOID:16;DOID:17;DOID:1542;DOID:5082;DOID:4138;DOID:13580;DOID:863;DOID:936;DOID:3748;DOID:2741;DOID:848;DOID:5614;DOID:1492;DOID:3127;DOID:11504;DOID:114;DOID:655;DOID:3342;DOID:421;DOID:9741;DOID:9256;DOID:1826;DOID:409;DOID:1824;DOID:5672;DOID:331;DOID:0060056;DOID:5520;DOID:2326;DOID:4535;DOID:5041;DOID:1393;DOID:2739;DOID:2914;DOID:987;DOID:11465;DOID:1107…
1253	DOID:4;DOID:10595;DOID:574;DOID:0050542;DOID:0110208;DOID:870;DOID:7;DOID:863;DOID:440
1254	DOID:4;DOID:10595;DOID:574;DOID:0050542;DOID:7;DOID:870;DOID:0110211;DOID:863;DOID:440
1255	DOID:1492;DOID:0060287;DOID:4;DOID:7;DOID:863;DOID:0050155;DOID:10124;DOID:5614
1257	DOID:0050739;DOID:0050736;DOID:0050471;DOID:4;DOID:630;DOID:0050177
1258	DOID:1686;DOID:0014667;DOID:0050782;DOID:10126;DOID:863;DOID:5723;DOID:2742;DOID:10124;DOID:150;DOID:4194;DOID:83;DOID:110;DOID:1492;DOID:2018;DOID:10141;DOID:0060037;DOID:654;DOID:0060038;DOID:1924;DOID:2277;DOID:0050534;DOID:9970;DOID:2952;DOID:1279;DOID:9649;DOID:8499;DOID:0060158;DOID:5656;DOID:0050572;DOID:26;DOID:5614;DOID:0110402;DOID:28;DOID:4;DOID:539;DOID:7;DOID:0050155;DOID:1428;DOID:1…
1259	DOID:1686;DOID:0014667;DOID:0050782;DOID:10126;DOID:863;DOID:5723;DOID:2742;DOID:10124;DOID:150;DOID:4194;DOID:83;DOID:110;DOID:1492;DOID:2018;DOID:10141;DOID:0060037;DOID:654;DOID:0060038;DOID:1924;DOID:2277;DOID:0050534;DOID:9970;DOID:2952;DOID:1279;DOID:9649;DOID:8499;DOID:0060158;DOID:5656;DOID:0110377;DOID:0050572;DOID:26;DOID:5614;DOID:28;DOID:4;DOID:539;DOID:7;DOID:0050155;DOID:1428;DOID:1…
1261	DOID:11853;DOID:11661;DOID:863;DOID:0110007;DOID:1492;DOID:10141;DOID:540;DOID:0050534;DOID:1279;DOID:9649;DOID:13912;DOID:8499;DOID:13910;DOID:13911;DOID:5679;DOID:5656;DOID:1143;DOID:1142;DOID:5614;DOID:1432;DOID:13399;DOID:4;DOID:870;DOID:0050155;DOID:11771;DOID:11105;DOID:13174;DOID:8501;DOID:9835;DOID:9834;DOID:10584;DOID:574;DOID:0050572;DOID:7;DOID:8466;DOID:9650;DOID:13909
1265	DOID:4465;DOID:4464;DOID:4467;DOID:0050686;DOID:4473;DOID:4471;DOID:263;DOID:3996;DOID:4;DOID:162;DOID:14566;DOID:4450;DOID:4451
1266	DOID:4;DOID:3856;DOID:10283;DOID:0050686;DOID:10286;DOID:162;DOID:193;DOID:14566
1267	DOID:2030;DOID:3324;DOID:1595;DOID:4964;DOID:1470;DOID:11328;DOID:1561;DOID:4;DOID:1596;DOID:2848;DOID:5419;DOID:5418;DOID:150;DOID:2468
1268	DOID:11832;DOID:3324;DOID:2377;DOID:4989;DOID:288;DOID:15;DOID:1561;DOID:77;DOID:9977;DOID:863;DOID:809;DOID:1849;DOID:480;DOID:0050155;DOID:936;DOID:0014667;DOID:3247;DOID:150;DOID:9505;DOID:2559;DOID:2030;DOID:1492;DOID:2234;DOID:1094;DOID:409;DOID:289;DOID:1596;DOID:0060038;DOID:162;DOID:1595;DOID:1826;DOID:345;DOID:9854;DOID:374;DOID:654;DOID:331;DOID:12139;DOID:26;DOID:1824;DOID:1793;DOID:15…
1269	DOID:1595;DOID:5162;DOID:1240;DOID:162;DOID:2531;DOID:1561;DOID:77;DOID:9977;DOID:9119;DOID:1849;DOID:4989;DOID:2913;DOID:178;DOID:150;DOID:9505;DOID:2030;DOID:409;DOID:4964;DOID:3324;DOID:1612;DOID:5093;DOID:5419;DOID:12139;DOID:2848;DOID:26;DOID:2914;DOID:1574;DOID:2348;DOID:2349;DOID:8692;DOID:1470;DOID:28;DOID:4;DOID:3393;DOID:7;DOID:3118;DOID:5082;DOID:1793;DOID:9973;DOID:11328;DOID:2468;DOI…
1270	DOID:2030;DOID:231;DOID:1595;DOID:4964;DOID:1470;DOID:3324;DOID:1561;DOID:332;DOID:4;DOID:1596;DOID:7;DOID:863;DOID:2848;DOID:5419;DOID:331;DOID:12139;DOID:1289;DOID:150;DOID:0060193;DOID:2468
1272	DOID:17;DOID:3891;DOID:8488;DOID:0080000;DOID:345;DOID:423;DOID:15;DOID:780;DOID:66;DOID:4;DOID:7;DOID:229;DOID:0080101;DOID:0080100
1275	DOID:1492;DOID:5614;DOID:4;DOID:7;DOID:863;DOID:0050155;DOID:0050572;DOID:8466;DOID:5679
1277	DOID:11830;DOID:11836;DOID:3827;DOID:37;DOID:5082;DOID:77;DOID:4079;DOID:178;DOID:11502;DOID:0110338;DOID:0110336;DOID:0060321;DOID:0060320;DOID:0110334;DOID:0110335;DOID:0060327;DOID:14557;DOID:3488;DOID:2916;DOID:2914;DOID:2527;DOID:0110346;DOID:4;DOID:7;DOID:0050155;DOID:162;DOID:3507;DOID:5773;DOID:2723;DOID:13976;DOID:11476;DOID:0110348;DOID:12679;DOID:0060122;DOID:0060121;DOID:10763;DOID:12…
1278	DOID:11836;DOID:5082;DOID:77;DOID:4079;DOID:178;DOID:11502;DOID:0110339;DOID:0060320;DOID:0110334;DOID:14557;DOID:2914;DOID:4;DOID:7;DOID:0050155;DOID:5773;DOID:11476;DOID:10763;DOID:1283;DOID:1287;DOID:1284;DOID:1285;DOID:5749;DOID:2742;DOID:114;DOID:750;DOID:3342;DOID:403;DOID:0060056;DOID:693;DOID:214;DOID:2187;DOID:3118;DOID:417;DOID:419;DOID:418;DOID:0110057;DOID:0110056;DOID:0110055;DOID:01…
1280	DOID:1686;DOID:12960;DOID:11830;DOID:11836;DOID:77;DOID:8125;DOID:4079;DOID:674;DOID:930;DOID:1909;DOID:1756;DOID:8398;DOID:14415;DOID:0060321;DOID:0060320;DOID:423;DOID:0060327;DOID:5656;DOID:0050815;DOID:9370;DOID:4;DOID:0080043;DOID:7;DOID:0050155;DOID:162;DOID:12804;DOID:1856;DOID:767;DOID:0060122;DOID:8488;DOID:1287;DOID:4258;DOID:201;DOID:203;DOID:205;DOID:206;DOID:8923;DOID:5327;DOID:00146…
1281	DOID:1686;DOID:11984;DOID:13994;DOID:11836;DOID:824;DOID:6713;DOID:6873;DOID:2438;DOID:0050782;DOID:77;DOID:520;DOID:4079;DOID:10126;DOID:10124;DOID:11502;DOID:930;DOID:13089;DOID:0060037;DOID:0060036;DOID:3082;DOID:0060038;DOID:423;DOID:3086;DOID:9884;DOID:0060228;DOID:0050815;DOID:9370;DOID:4;DOID:7;DOID:0050155;DOID:5082;DOID:929;DOID:0050013;DOID:2797;DOID:0110282;DOID:0110283;DOID:0110280;DO…
1282	DOID:1426;DOID:11832;DOID:2921;DOID:11853;DOID:2355;DOID:6364;DOID:6713;DOID:583;DOID:10941;DOID:1393;DOID:863;DOID:480;DOID:12697;DOID:936;DOID:178;DOID:2590;DOID:150;DOID:1443;DOID:1492;DOID:18;DOID:0060037;DOID:543;DOID:0060038;DOID:0050557;DOID:540;DOID:1826;DOID:9621;DOID:1279;DOID:0060263;DOID:9884;DOID:2527;DOID:2975;DOID:331;DOID:5656;DOID:1143;DOID:1142;DOID:10952;DOID:1573;DOID:1425;DOI…
1283	DOID:1492;DOID:5614;DOID:4;DOID:7;DOID:863;DOID:0050155;DOID:2462;DOID:7765;DOID:5679;DOID:7736
1284	DOID:11832;DOID:10969;DOID:18;DOID:162;DOID:10966;DOID:1393;DOID:2921;DOID:936;DOID:5409;DOID:2590;DOID:1492;DOID:1826;DOID:0060263;DOID:3905;DOID:0050615;DOID:331;DOID:10952;DOID:5614;DOID:2527;DOID:4;DOID:7;DOID:0050155;DOID:1324;DOID:5691;DOID:1184;DOID:0050686;DOID:557;DOID:863;DOID:14566
1285	DOID:2921;DOID:0014667;DOID:18;DOID:10575;DOID:10966;DOID:11830;DOID:863;DOID:630;DOID:2742;DOID:178;DOID:10763;DOID:83;DOID:110;DOID:1492;DOID:2590;DOID:2952;DOID:0110032;DOID:0060158;DOID:10952;DOID:5614;DOID:2527;DOID:4;DOID:7;DOID:0050155;DOID:182;DOID:12678;DOID:0050177;DOID:1184;DOID:2485;DOID:0110033;DOID:10983;DOID:9835;DOID:12679;DOID:576;DOID:10003;DOID:10825;DOID:557;DOID:0050828;DOID:…
1286	DOID:2921;DOID:18;DOID:10966;DOID:11830;DOID:630;DOID:2742;DOID:178;DOID:557;DOID:110;DOID:1492;DOID:2590;DOID:2952;DOID:0110032;DOID:83;DOID:10952;DOID:5614;DOID:2527;DOID:4;DOID:7;DOID:0050155;DOID:0050177;DOID:1184;DOID:0110033;DOID:10983;DOID:9835;DOID:576;DOID:10003;DOID:10825;DOID:10763;DOID:0050828;DOID:863;DOID:1287
1287	DOID:2921;DOID:74;DOID:11830;DOID:178;DOID:0110239;DOID:0110238;DOID:0110237;DOID:0110236;DOID:0110235;DOID:0110234;DOID:0110233;DOID:0110232;DOID:0110231;DOID:0110230;DOID:2527;DOID:4;DOID:11201;DOID:7;DOID:0050155;DOID:0110034;DOID:10763;DOID:0110246;DOID:1287;DOID:0014667;DOID:2218;DOID:2742;DOID:2590;DOID:2213;DOID:110;DOID:11199;DOID:5614;DOID:28;DOID:896;DOID:4184;DOID:10983;DOID:10825;DOID…
1288	DOID:10003;DOID:0050566;DOID:4;DOID:2952;DOID:7;DOID:863;DOID:0050155;DOID:0050563;DOID:2742
1289	DOID:1686;DOID:10481;DOID:13994;DOID:11830;DOID:0080015;DOID:11836;DOID:4500;DOID:11971;DOID:37;DOID:17;DOID:6050;DOID:6873;DOID:2438;DOID:77;DOID:61;DOID:2664;DOID:11383;DOID:863;DOID:866;DOID:0014667;DOID:178;DOID:11175;DOID:11502;DOID:930;DOID:0050815;DOID:1492;DOID:799;DOID:114;DOID:2053;DOID:750;DOID:3342;DOID:0060321;DOID:0060320;DOID:3827;DOID:3165;DOID:403;DOID:0060327;DOID:0060072;DOID:1…
1290	DOID:11830;DOID:0080015;DOID:11836;DOID:3827;DOID:17;DOID:6050;DOID:5082;DOID:77;DOID:4079;DOID:866;DOID:178;DOID:11502;DOID:848;DOID:1492;DOID:799;DOID:114;DOID:0080000;DOID:750;DOID:409;DOID:0060321;DOID:0060320;DOID:0060327;DOID:520;DOID:3627;DOID:13976;DOID:0080006;DOID:5614;DOID:11963;DOID:0080001;DOID:61;DOID:988;DOID:854;DOID:65;DOID:4;DOID:7;DOID:3118;DOID:381;DOID:10481;DOID:9835;DOID:13…
1291	DOID:11727;DOID:11724;DOID:0014667;DOID:11836;DOID:11720;DOID:17;DOID:0050841;DOID:11719;DOID:863;DOID:0110299;DOID:0110298;DOID:480;DOID:0110294;DOID:0110295;DOID:11723;DOID:0110297;DOID:0110296;DOID:0110293;DOID:0060085;DOID:5656;DOID:1756;DOID:0110281;DOID:114;DOID:0050558;DOID:655;DOID:12506;DOID:543;DOID:870;DOID:423;DOID:13934;DOID:0060072;DOID:0110273;DOID:9884;DOID:0110276;DOID:0110275;DO…
1292	DOID:11727;DOID:11724;DOID:0014667;DOID:11836;DOID:11720;DOID:17;DOID:0050841;DOID:12506;DOID:863;DOID:529;DOID:0110298;DOID:480;DOID:936;DOID:0110294;DOID:0110297;DOID:0110295;DOID:848;DOID:0110292;DOID:929;DOID:1756;DOID:0110277;DOID:114;DOID:0050558;DOID:655;DOID:3342;DOID:543;DOID:0050557;DOID:423;DOID:13934;DOID:0110273;DOID:0110300;DOID:9884;DOID:0110276;DOID:0110275;DOID:0110274;DOID:00508…
1293	DOID:11727;DOID:11724;DOID:0014667;DOID:11836;DOID:11720;DOID:17;DOID:0050841;DOID:0110295;DOID:863;DOID:529;DOID:0110298;DOID:480;DOID:0110294;DOID:936;DOID:0110278;DOID:0110297;DOID:0110296;DOID:0110293;DOID:0110292;DOID:929;DOID:1756;DOID:0110277;DOID:114;DOID:0050558;DOID:655;DOID:543;DOID:0050557;DOID:423;DOID:13934;DOID:0110273;DOID:0110300;DOID:9884;DOID:0110276;DOID:0110275;DOID:0110274;D…
1294	DOID:0050865;DOID:74;DOID:11934;DOID:77;DOID:0080086;DOID:421;DOID:9256;DOID:1612;DOID:374;DOID:0050815;DOID:4;DOID:7;DOID:0050155;DOID:162;DOID:530;DOID:83;DOID:11476;DOID:0060122;DOID:0060604;DOID:9779;DOID:0014667;DOID:2355;DOID:1542;DOID:3451;DOID:110;DOID:9903;DOID:5093;DOID:9909;DOID:403;DOID:5672;DOID:693;DOID:216;DOID:214;DOID:5614;DOID:1492;DOID:9598;DOID:13579;DOID:9297;DOID:5295;DOID:1…
1295	DOID:758;DOID:0050739;DOID:17;DOID:0050736;DOID:65;DOID:13515;DOID:4;DOID:7;DOID:14323;DOID:630;DOID:0050545;DOID:0080015;DOID:0050177
1296	DOID:1492;DOID:11541;DOID:0060443;DOID:0060457;DOID:5614;DOID:1237;DOID:11555;DOID:0110855;DOID:4;DOID:11554;DOID:7;DOID:863;DOID:0050155;DOID:0110856;DOID:2566;DOID:10124
1297	DOID:11830;DOID:0080015;DOID:17;DOID:12804;DOID:863;DOID:630;DOID:2742;DOID:0014667;DOID:674;DOID:848;DOID:110;DOID:1492;DOID:2256;DOID:11782;DOID:12721;DOID:2581;DOID:2952;DOID:0110213;DOID:5679;DOID:0080006;DOID:3612;DOID:12798;DOID:5614;DOID:0080001;DOID:65;DOID:4;DOID:10376;DOID:10375;DOID:7;DOID:0050155;DOID:5327;DOID:381;DOID:83;DOID:9835;DOID:655;DOID:10003;DOID:3342;DOID:3211;DOID:0050567
1298	DOID:11830;DOID:0080015;DOID:17;DOID:863;DOID:630;DOID:2742;DOID:674;DOID:848;DOID:110;DOID:1492;DOID:2256;DOID:11782;DOID:12721;DOID:2581;DOID:2952;DOID:0110213;DOID:5679;DOID:0080006;DOID:5614;DOID:0080001;DOID:854;DOID:65;DOID:4;DOID:10376;DOID:10375;DOID:7;DOID:0050155;DOID:5327;DOID:381;DOID:8398;DOID:83;DOID:9835;DOID:13359;DOID:10003;DOID:3342;DOID:0050567;DOID:12347
1299	DOID:11830;DOID:0080015;DOID:17;DOID:863;DOID:630;DOID:2742;DOID:674;DOID:848;DOID:110;DOID:1492;DOID:2256;DOID:11782;DOID:12721;DOID:2581;DOID:2952;DOID:0110213;DOID:5679;DOID:0080006;DOID:5614;DOID:0080001;DOID:65;DOID:4;DOID:10376;DOID:10375;DOID:7;DOID:0050155;DOID:5327;DOID:381;DOID:83;DOID:9835;DOID:10003;DOID:3342;DOID:0050567
1300	DOID:0014667;DOID:18;DOID:11971;DOID:10575;DOID:17;DOID:863;DOID:2742;DOID:2256;DOID:0050032;DOID:2952;DOID:0060158;DOID:0080006;DOID:0080001;DOID:0080021;DOID:854;DOID:65;DOID:4;DOID:7;DOID:0050155;DOID:2340;DOID:12678;DOID:13359;DOID:2485;DOID:1934;DOID:12679;DOID:10003;DOID:557;DOID:0080019;DOID:182;DOID:12347
1301	DOID:1686;DOID:12960;DOID:11830;DOID:1682;DOID:1681;DOID:12804;DOID:12721;DOID:10124;DOID:674;DOID:930;DOID:0050735;DOID:1756;DOID:0060321;DOID:421;DOID:0060327;DOID:0110239;DOID:0110238;DOID:0110237;DOID:0110236;DOID:0110235;DOID:0110234;DOID:0110233;DOID:0110232;DOID:0110231;DOID:0110230;DOID:0050815;DOID:1432;DOID:1237;DOID:9370;DOID:4;DOID:7;DOID:0050155;DOID:77;DOID:13620;DOID:13550;DOID:128…
1302	DOID:12960;DOID:8866;DOID:1222;DOID:37;DOID:0080015;DOID:4501;DOID:16;DOID:17;DOID:2557;DOID:863;DOID:0050565;DOID:630;DOID:2742;DOID:14566;DOID:11175;DOID:674;DOID:930;DOID:5614;DOID:1492;DOID:1756;DOID:0060380;DOID:0050739;DOID:2256;DOID:3342;DOID:0050735;DOID:0050737;DOID:11971;DOID:0060071;DOID:2952;DOID:0110717;DOID:848;DOID:0110213;DOID:0050736;DOID:0060599;DOID:0110545;DOID:574;DOID:4258;D…
1303	DOID:11727;DOID:0050687;DOID:11724;DOID:0014667;DOID:11720;DOID:17;DOID:2645;DOID:929;DOID:863;DOID:0110299;DOID:0110298;DOID:0110294;DOID:0110295;DOID:0060084;DOID:0110297;DOID:0110296;DOID:0110293;DOID:0110292;DOID:1756;DOID:0110281;DOID:0050558;DOID:655;DOID:0050557;DOID:423;DOID:13934;DOID:0060072;DOID:0110273;DOID:0110300;DOID:9884;DOID:0110276;DOID:0110275;DOID:0110274;DOID:0110277;DOID:011…
1305	DOID:6050;DOID:0060260;DOID:77;DOID:863;DOID:440;DOID:1492;DOID:750;DOID:231;DOID:0060261;DOID:331;DOID:13976;DOID:5614;DOID:11963;DOID:3635;DOID:4;DOID:870;DOID:0050155;DOID:439;DOID:8534;DOID:574;DOID:7;DOID:681;DOID:1289
1308	DOID:37;DOID:2355;DOID:74;DOID:77;DOID:863;DOID:630;DOID:13757;DOID:1091;DOID:2361;DOID:13714;DOID:1492;DOID:0050739;DOID:10141;DOID:14693;DOID:3209;DOID:0050736;DOID:403;DOID:16;DOID:0050591;DOID:0060738;DOID:216;DOID:214;DOID:5614;DOID:2731;DOID:2730;DOID:4;DOID:7;DOID:0050155;DOID:0050177;DOID:1400
1311	DOID:17;DOID:8125;DOID:863;DOID:0080008;DOID:630;DOID:848;DOID:2256;DOID:14415;DOID:12721;DOID:3342;DOID:0080006;DOID:0080001;DOID:854;DOID:65;DOID:4;DOID:870;DOID:0080047;DOID:381;DOID:8398;DOID:2581;DOID:13359;DOID:574;DOID:2491;DOID:7;DOID:12347
1312	DOID:3856;DOID:1682;DOID:1681;DOID:162;DOID:2722;DOID:77;DOID:170;DOID:37;DOID:176;DOID:10124;DOID:674;DOID:2030;DOID:0060037;DOID:4964;DOID:0060038;DOID:1595;DOID:10754;DOID:1612;DOID:12139;DOID:9098;DOID:2914;DOID:6419;DOID:4;DOID:11201;DOID:6498;DOID:9977;DOID:0050155;DOID:12849;DOID:9973;DOID:13620;DOID:2723;DOID:12678;DOID:12679;DOID:5093;DOID:684;DOID:686;DOID:11382;DOID:0060040;DOID:2848;D…
1314	DOID:2916;DOID:1579;DOID:2914;DOID:6688;DOID:417;DOID:0080001;DOID:3082;DOID:17;DOID:3342;DOID:65;DOID:4;DOID:0060056;DOID:7;DOID:850;DOID:381;DOID:0050161;DOID:848
1316	DOID:4;DOID:3856;DOID:10283;DOID:3119;DOID:0050686;DOID:10286;DOID:162;DOID:193;DOID:14566;DOID:5517;DOID:10534
1317	DOID:0050686;DOID:0080015;DOID:17;DOID:630;DOID:178;DOID:10763;DOID:150;DOID:0050739;DOID:0060037;DOID:0060038;DOID:0050736;DOID:758;DOID:10283;DOID:14557;DOID:10286;DOID:6432;DOID:193;DOID:3856;DOID:6000;DOID:65;DOID:4;DOID:7;DOID:162;DOID:114;DOID:0050177;DOID:14566;DOID:13515;DOID:12326;DOID:0050828;DOID:14323;DOID:1287;DOID:0050545;DOID:1059;DOID:8927;DOID:8515
1319	DOID:1492;DOID:5614;DOID:4;DOID:7;DOID:863;DOID:0050155;DOID:0050572;DOID:8466;DOID:5679
1326	DOID:0050686;DOID:3905;DOID:0050828;DOID:0060085;DOID:0050615;DOID:0060072;DOID:4;DOID:3393;DOID:1287;DOID:7;DOID:3910;DOID:0050621;DOID:4926;DOID:162;DOID:1324;DOID:178;DOID:3908;DOID:14566;DOID:3683
1329	DOID:0050828;DOID:4;DOID:3393;DOID:7;DOID:1287;DOID:178
1337	DOID:10595;DOID:574;DOID:4;DOID:0050543;DOID:7;DOID:870;DOID:863;DOID:0110203;DOID:440
1340	DOID:11832;DOID:0014667;DOID:18;DOID:2355;DOID:74;DOID:1393;DOID:2742;DOID:863;DOID:3762;DOID:5723;DOID:936;DOID:150;DOID:447;DOID:5614;DOID:1492;DOID:114;DOID:0060037;DOID:0060036;DOID:0060038;DOID:1826;DOID:11984;DOID:0060260;DOID:0060261;DOID:0050572;DOID:331;DOID:0060158;DOID:5656;DOID:1062;DOID:2361;DOID:397;DOID:12932;DOID:4;DOID:5679;DOID:7;DOID:0050155;DOID:700;DOID:1891;DOID:3650;DOID:56…
1349	DOID:1492;DOID:0050739;DOID:5614;DOID:14693;DOID:0050736;DOID:10629;DOID:4;DOID:7;DOID:863;DOID:0050155;DOID:630;DOID:0050177
1350	DOID:4;DOID:0014667;DOID:654;DOID:374;DOID:9970;DOID:0060158
1351	DOID:4;DOID:0014667;DOID:3762;DOID:655;DOID:700
1352	DOID:11832;DOID:0014667;DOID:5723;DOID:18;DOID:2355;DOID:74;DOID:1393;DOID:2742;DOID:863;DOID:3118;DOID:10584;DOID:480;DOID:936;DOID:150;DOID:447;DOID:5614;DOID:1492;DOID:114;DOID:0060037;DOID:0060036;DOID:543;DOID:421;DOID:540;DOID:1826;DOID:11984;DOID:0060260;DOID:0060261;DOID:1279;DOID:9649;DOID:0050572;DOID:655;DOID:331;DOID:0060158;DOID:5656;DOID:1062;DOID:16;DOID:2361;DOID:397;DOID:12932;DO…
1355	DOID:11832;DOID:0014667;DOID:5723;DOID:16;DOID:1393;DOID:2742;DOID:863;DOID:480;DOID:936;DOID:150;DOID:11771;DOID:1492;DOID:655;DOID:2952;DOID:420;DOID:421;DOID:540;DOID:1826;DOID:9455;DOID:0060260;DOID:0060261;DOID:1279;DOID:9649;DOID:0050713;DOID:0050572;DOID:331;DOID:0060158;DOID:5656;DOID:9452;DOID:5614;DOID:8466;DOID:4;DOID:539;DOID:7;DOID:0050155;DOID:3652;DOID:1891;DOID:3650;DOID:5691;DOID…
1356	DOID:8893;DOID:74;DOID:5082;DOID:77;DOID:679;DOID:37;DOID:936;DOID:178;DOID:2030;DOID:2237;DOID:10591;DOID:0060037;DOID:4964;DOID:0060038;DOID:3324;DOID:12139;DOID:4;DOID:7;DOID:0050155;DOID:1561;DOID:162;DOID:0050013;DOID:0060309;DOID:9088;DOID:0060122;DOID:7148;DOID:10763;DOID:684;DOID:686;DOID:0060040;DOID:2848;DOID:1059;DOID:1289;DOID:8923;DOID:0014667;DOID:2355;DOID:2351;DOID:2352;DOID:529;D…
1361	DOID:13938;DOID:374;DOID:0014667;DOID:654;DOID:15;DOID:4;DOID:7;DOID:9970;DOID:229;DOID:0060158
1363	DOID:374;DOID:0014667;DOID:654;DOID:28;DOID:4;DOID:7;DOID:9970;DOID:0060158
1364	DOID:3459;DOID:0050686;DOID:5093;DOID:11612;DOID:1612;DOID:4;DOID:3007;DOID:162;DOID:3008;DOID:225;DOID:14566
1365	DOID:4;DOID:3856;DOID:10283;DOID:3119;DOID:0050686;DOID:10286;DOID:162;DOID:193;DOID:14566;DOID:10534
1366	DOID:2152;DOID:4;DOID:3856;DOID:4001;DOID:2394;DOID:10283;DOID:0050686;DOID:10286;DOID:162;DOID:120;DOID:2151;DOID:193;DOID:14566
1368	DOID:10324;DOID:10325;DOID:850;DOID:10320;DOID:10316;DOID:288;DOID:289;DOID:15;DOID:4;DOID:345;DOID:7;DOID:229;DOID:3082;DOID:0050161;DOID:1579
1369	DOID:37;DOID:8866;DOID:16;DOID:0060071;DOID:4;DOID:6498;DOID:7;DOID:161;DOID:14566
1371	DOID:2373;DOID:423;DOID:1595;DOID:0014667;DOID:5419;DOID:589;DOID:1229;DOID:2355;DOID:17;DOID:74;DOID:1561;DOID:77;DOID:863;DOID:631;DOID:633;DOID:778;DOID:936;DOID:178;DOID:150;DOID:2030;DOID:0060281;DOID:13268;DOID:13269;DOID:655;DOID:0050828;DOID:4964;DOID:870;DOID:3324;DOID:1826;DOID:16;DOID:2978;DOID:1470;DOID:331;DOID:12139;DOID:2468;DOID:1287;DOID:1389;DOID:0080000;DOID:583;DOID:66;DOID:14…
1373	DOID:11832;DOID:13042;DOID:0014667;DOID:9280;DOID:1393;DOID:863;DOID:936;DOID:178;DOID:150;DOID:1492;DOID:0060037;DOID:0060038;DOID:1826;DOID:9252;DOID:331;DOID:6432;DOID:5614;DOID:4;DOID:7;DOID:0050155;DOID:5691;DOID:4724;DOID:9267;DOID:655;DOID:10763;DOID:0050828;DOID:1287;DOID:2786;DOID:1059;DOID:8927
1374	DOID:11832;DOID:0050686;DOID:0014667;DOID:18;DOID:26;DOID:17;DOID:162;DOID:1428;DOID:1393;DOID:863;DOID:3118;DOID:3211;DOID:1612;DOID:936;DOID:14219;DOID:9252;DOID:150;DOID:447;DOID:1492;DOID:2033;DOID:114;DOID:0060037;DOID:409;DOID:0060038;DOID:423;DOID:1826;DOID:4194;DOID:9455;DOID:9452;DOID:77;DOID:331;DOID:0060158;DOID:9351;DOID:9352;DOID:5614;DOID:0080000;DOID:5093;DOID:66;DOID:28;DOID:4;DOI…
1375	DOID:1443;DOID:10579;DOID:0050686;DOID:3571;DOID:936;DOID:178;DOID:150;DOID:331;DOID:4;DOID:3393;DOID:7;DOID:3119;DOID:162;DOID:535;DOID:10588;DOID:8986;DOID:3213;DOID:0060215;DOID:0050828;DOID:863;DOID:1287;DOID:1289;DOID:14566
1376	DOID:0110435;DOID:0110434;DOID:0110437;DOID:0110436;DOID:0110431;DOID:0110430;DOID:0110433;DOID:0110432;DOID:0110439;DOID:0110438;DOID:77;DOID:936;DOID:0060036;DOID:0050778;DOID:423;DOID:9252;DOID:0110441;DOID:0110442;DOID:0110443;DOID:0110444;DOID:0110445;DOID:0110446;DOID:0110447;DOID:0110448;DOID:0110449;DOID:4;DOID:7;DOID:0050155;DOID:0050700;DOID:1287;DOID:4676;DOID:0110453;DOID:0110452;DOID…
1378	DOID:1443;DOID:1398;DOID:863;DOID:936;DOID:14067;DOID:10652;DOID:12365;DOID:0110044;DOID:0110045;DOID:0110046;DOID:0110047;DOID:0110041;DOID:0110043;DOID:331;DOID:0110048;DOID:4;DOID:7;DOID:0050117;DOID:225;DOID:0110035;DOID:0110037;DOID:0110039;DOID:0110038;DOID:14525;DOID:680;DOID:2789;DOID:1289;DOID:11870
1380	DOID:1247;DOID:6688;DOID:0080015;DOID:9074;DOID:2355;DOID:17;DOID:1588;DOID:583;DOID:3620;DOID:3234;DOID:863;DOID:2218;DOID:4251;DOID:2742;DOID:0050161;DOID:615;DOID:614;DOID:612;DOID:2213;DOID:11702;DOID:1492;DOID:850;DOID:409;DOID:12177;DOID:3326;DOID:2115;DOID:11971;DOID:10754;DOID:0060073;DOID:5100;DOID:9471;DOID:0060056;DOID:9500;DOID:1579;DOID:331;DOID:8931;DOID:720;DOID:6025;DOID:0060058;D…
1381	DOID:4465;DOID:4464;DOID:4467;DOID:0050686;DOID:4473;DOID:1107;DOID:4471;DOID:3748;DOID:263;DOID:3996;DOID:3571;DOID:4;DOID:3119;DOID:162;DOID:14566;DOID:4450;DOID:4451;DOID:5041
1385	DOID:3324;DOID:0060084;DOID:0060085;DOID:0060092;DOID:809;DOID:2438;DOID:75;DOID:1561;DOID:4231;DOID:0050686;DOID:178;DOID:150;DOID:2559;DOID:2030;DOID:0050828;DOID:1596;DOID:162;DOID:1595;DOID:3165;DOID:0060072;DOID:255;DOID:4419;DOID:12139;DOID:5854;DOID:3405;DOID:1287;DOID:11847;DOID:2914;DOID:1574;DOID:0060100;DOID:4418;DOID:1470;DOID:495;DOID:9974;DOID:9975;DOID:2560;DOID:7;DOID:5419;DOID:99…
1387	DOID:0050865;DOID:1686;DOID:2921;DOID:1682;DOID:11836;DOID:1681;DOID:2725;DOID:2531;DOID:11934;DOID:77;DOID:8125;DOID:0060083;DOID:936;DOID:2926;DOID:930;DOID:231;DOID:2030;DOID:0060037;DOID:14415;DOID:4964;DOID:421;DOID:3324;DOID:1289;DOID:0060038;DOID:5656;DOID:3856;DOID:0050815;DOID:2527;DOID:9370;DOID:4;DOID:3165;DOID:7;DOID:0050155;DOID:0050904;DOID:162;DOID:11372;DOID:83;DOID:535;DOID:193;D…
1390	DOID:3324;DOID:16;DOID:341;DOID:3042;DOID:1561;DOID:2723;DOID:37;DOID:178;DOID:150;DOID:2030;DOID:4964;DOID:1595;DOID:5854;DOID:2848;DOID:11847;DOID:1470;DOID:11713;DOID:4;DOID:3393;DOID:7;DOID:5419;DOID:2773;DOID:2468;DOID:3312;DOID:9408;DOID:0050828;DOID:5844;DOID:1287;DOID:1596
1392	DOID:11832;DOID:1443;DOID:1417;DOID:16;DOID:9854;DOID:1561;DOID:1393;DOID:0060038;DOID:9406;DOID:863;DOID:1824;DOID:480;DOID:936;DOID:987;DOID:2303;DOID:150;DOID:2030;DOID:1492;DOID:1596;DOID:0060037;DOID:9553;DOID:4964;DOID:421;DOID:3324;DOID:1826;DOID:1827;DOID:10652;DOID:0110044;DOID:0110045;DOID:0110046;DOID:0110047;DOID:0110041;DOID:0110043;DOID:331;DOID:12139;DOID:0110048;DOID:4535;DOID:394…
1393	DOID:2030;DOID:9974;DOID:1595;DOID:1574;DOID:9975;DOID:3312;DOID:0050741;DOID:1596;DOID:3324;DOID:1561;DOID:4;DOID:4964;DOID:303;DOID:302;DOID:809;DOID:2848;DOID:9973;DOID:12139;DOID:150;DOID:1470
1394	DOID:3324;DOID:16;DOID:4404;DOID:1561;DOID:2723;DOID:37;DOID:150;DOID:2030;DOID:1596;DOID:1595;DOID:12139;DOID:809;DOID:1574;DOID:5418;DOID:1470;DOID:591;DOID:4;DOID:9975;DOID:7;DOID:9973;DOID:2773;DOID:11328;DOID:2468;DOID:9974;DOID:3312;DOID:0050741;DOID:4964;DOID:303;DOID:302;DOID:2848
1395	DOID:3324;DOID:809;DOID:1561;DOID:0050161;DOID:178;DOID:150;DOID:1579;DOID:2030;DOID:4964;DOID:1595;DOID:1470;DOID:12139;DOID:1287;DOID:850;DOID:591;DOID:4;DOID:9975;DOID:7;DOID:9973;DOID:9974;DOID:3312;DOID:10825;DOID:10763;DOID:0050828;DOID:303;DOID:302;DOID:2848;DOID:1596
1398	DOID:0050828;DOID:4;DOID:3393;DOID:7;DOID:1287;DOID:178
1399	DOID:0080014;DOID:17;DOID:15;DOID:0060388;DOID:630;DOID:11175;DOID:150;DOID:930;DOID:11836;DOID:1492;DOID:2033;DOID:0060037;DOID:0060038;DOID:3891;DOID:11198;DOID:0080006;DOID:5614;DOID:0080001;DOID:9370;DOID:0060413;DOID:0050815;DOID:4;DOID:7;DOID:0050155;DOID:65;DOID:93;DOID:345;DOID:780;DOID:863;DOID:12583;DOID:229;DOID:1059;DOID:8927
1400	DOID:4;DOID:150;DOID:1561;DOID:5419;DOID:2468
1401	DOID:5162;DOID:824;DOID:820;DOID:77;DOID:178;DOID:2030;DOID:4964;DOID:1595;DOID:13328;DOID:9970;DOID:1837;DOID:3978;DOID:9074;DOID:2914;DOID:4;DOID:11201;DOID:7;DOID:0050155;DOID:162;DOID:0050013;DOID:0060158;DOID:9088;DOID:7148;DOID:10763;DOID:684;DOID:686;DOID:0050700;DOID:1287;DOID:9065;DOID:0014667;DOID:8947;DOID:0050686;DOID:4194;DOID:2744;DOID:110;DOID:114;DOID:13543;DOID:3342;DOID:8893;DOI…
1404	DOID:0050686;DOID:17;DOID:630;DOID:848;DOID:0050739;DOID:2256;DOID:3342;DOID:0050737;DOID:9256;DOID:5672;DOID:0080006;DOID:0080001;DOID:65;DOID:4;DOID:7;DOID:3119;DOID:162;DOID:0050177;DOID:10155;DOID:9521;DOID:7148;DOID:4480;DOID:14566
1406	DOID:1686;DOID:11832;DOID:0014667;DOID:14791;DOID:0050782;DOID:11661;DOID:2742;DOID:863;DOID:5723;DOID:936;DOID:10124;DOID:150;DOID:4194;DOID:83;DOID:110;DOID:1492;DOID:2018;DOID:10141;DOID:0060037;DOID:654;DOID:0060038;DOID:1924;DOID:1826;DOID:2277;DOID:0050534;DOID:9970;DOID:2952;DOID:1279;DOID:9649;DOID:13912;DOID:8499;DOID:13910;DOID:13911;DOID:331;DOID:5679;DOID:5656;DOID:0110333;DOID:005057…
1407	DOID:2030;DOID:1595;DOID:1240;DOID:8552;DOID:3312;DOID:1470;DOID:162;DOID:3324;DOID:2531;DOID:1561;DOID:4;DOID:4964;DOID:0060083;DOID:14566;DOID:2848;DOID:8692;DOID:1596;DOID:0050686;DOID:12139;DOID:150
1408	DOID:2030;DOID:1595;DOID:1240;DOID:8552;DOID:3312;DOID:1470;DOID:162;DOID:3324;DOID:2531;DOID:1561;DOID:4;DOID:4964;DOID:0060083;DOID:14566;DOID:2848;DOID:8692;DOID:1596;DOID:0050686;DOID:12139;DOID:150
1409	DOID:1686;DOID:6688;DOID:9837;DOID:4353;DOID:11830;DOID:863;DOID:10124;DOID:83;DOID:110;DOID:1492;DOID:0060287;DOID:5679;DOID:0110250;DOID:540;DOID:0060056;DOID:1279;DOID:9649;DOID:13141;DOID:5656;DOID:3480;DOID:2916;DOID:2914;DOID:5614;DOID:1432;DOID:0060673;DOID:4;DOID:10376;DOID:10375;DOID:870;DOID:0050155;DOID:11771;DOID:539;DOID:12030;DOID:13174;DOID:9835;DOID:9834;DOID:417;DOID:574;DOID:7;D…
1410	DOID:0050865;DOID:0110434;DOID:0110437;DOID:0110436;DOID:0110431;DOID:0110430;DOID:0110433;DOID:0110432;DOID:0110439;DOID:0110438;DOID:11934;DOID:4079;DOID:11502;DOID:0060036;DOID:423;DOID:9884;DOID:0110441;DOID:0110442;DOID:0110443;DOID:0110444;DOID:0110445;DOID:0110446;DOID:0110447;DOID:0110448;DOID:0110449;DOID:4;DOID:7;DOID:0050155;DOID:10286;DOID:162;DOID:929;DOID:8649;DOID:83;DOID:0110282;D…
1411	DOID:863;DOID:0110265;DOID:110;DOID:1492;DOID:0110251;DOID:0110250;DOID:0110253;DOID:0110252;DOID:0110255;DOID:0110254;DOID:0110257;DOID:0110256;DOID:0110272;DOID:0110271;DOID:0110270;DOID:0110264;DOID:0110239;DOID:0110238;DOID:0110237;DOID:0110236;DOID:0110235;DOID:0110234;DOID:0110233;DOID:0110232;DOID:0110231;DOID:0110230;DOID:0110259;DOID:5614;DOID:0110258;DOID:4;DOID:7;DOID:0050155;DOID:83;D…
1412	DOID:863;DOID:0110265;DOID:110;DOID:1492;DOID:0110251;DOID:0110250;DOID:0110253;DOID:0110252;DOID:0110255;DOID:0110254;DOID:0110257;DOID:0110256;DOID:0110272;DOID:0110271;DOID:0110270;DOID:0110264;DOID:0110239;DOID:0110238;DOID:0110237;DOID:0110236;DOID:0110235;DOID:0110234;DOID:0110233;DOID:0110232;DOID:0110231;DOID:0110230;DOID:0110259;DOID:5614;DOID:0110258;DOID:4;DOID:7;DOID:0050155;DOID:83;D…
1413	DOID:110;DOID:1492;DOID:11830;DOID:9835;DOID:5614;DOID:0110250;DOID:0060673;DOID:0110271;DOID:4;DOID:7;DOID:863;DOID:0050155;DOID:83;DOID:10124;DOID:0060287
1414	DOID:11830;DOID:863;DOID:10124;DOID:0110265;DOID:110;DOID:1492;DOID:0060287;DOID:0110251;DOID:0110250;DOID:0110253;DOID:0110252;DOID:0110255;DOID:0110254;DOID:0110257;DOID:0110256;DOID:0110272;DOID:0110271;DOID:0110270;DOID:0110264;DOID:0110239;DOID:0110238;DOID:0110237;DOID:0110236;DOID:0110235;DOID:0110234;DOID:0110233;DOID:0110232;DOID:0110231;DOID:0110230;DOID:0110259;DOID:5614;DOID:0110258;D…
1415	DOID:6688;DOID:4353;DOID:12030;DOID:11830;DOID:863;DOID:10124;DOID:0110265;DOID:110;DOID:1492;DOID:0060287;DOID:0110259;DOID:0110272;DOID:0110251;DOID:0110250;DOID:0110253;DOID:0110252;DOID:0110255;DOID:0110254;DOID:0110257;DOID:0110256;DOID:0060056;DOID:0110271;DOID:0110270;DOID:0110264;DOID:0110239;DOID:0110238;DOID:0110237;DOID:0110236;DOID:0110235;DOID:0110234;DOID:0110233;DOID:0110232;DOID:0…
1417	DOID:863;DOID:0110265;DOID:110;DOID:1492;DOID:0110251;DOID:0110250;DOID:0110253;DOID:0110252;DOID:0110255;DOID:0110254;DOID:0110257;DOID:0110256;DOID:0110272;DOID:0110271;DOID:0110270;DOID:0110264;DOID:0110239;DOID:0110238;DOID:0110237;DOID:0110236;DOID:0110235;DOID:0110234;DOID:0110233;DOID:0110232;DOID:0110231;DOID:0110230;DOID:0110259;DOID:5614;DOID:0110258;DOID:4;DOID:7;DOID:0050155;DOID:83;D…
1419	DOID:863;DOID:0110265;DOID:110;DOID:1492;DOID:0110251;DOID:0110250;DOID:0110253;DOID:0110252;DOID:0110255;DOID:0110254;DOID:0110257;DOID:0110256;DOID:0110272;DOID:0110271;DOID:0110270;DOID:0110264;DOID:0110239;DOID:0110238;DOID:0110237;DOID:0110236;DOID:0110235;DOID:0110234;DOID:0110233;DOID:0110232;DOID:0110231;DOID:0110230;DOID:0110259;DOID:5614;DOID:0110258;DOID:4;DOID:7;DOID:0050155;DOID:83;D…
1420	DOID:11830;DOID:863;DOID:10124;DOID:110;DOID:1492;DOID:0060287;DOID:0110250;DOID:1279;DOID:9649;DOID:5679;DOID:5656;DOID:5614;DOID:1432;DOID:0060673;DOID:13174;DOID:10376;DOID:10375;DOID:870;DOID:0050155;DOID:11771;DOID:83;DOID:4;DOID:0110235;DOID:9835;DOID:574;DOID:7;DOID:9650
1421	DOID:11830;DOID:863;DOID:10124;DOID:0110265;DOID:110;DOID:1492;DOID:0060287;DOID:0110251;DOID:0110250;DOID:0110253;DOID:0110252;DOID:0110255;DOID:0110254;DOID:0110257;DOID:0110256;DOID:0110272;DOID:0110271;DOID:0110270;DOID:0110264;DOID:0110239;DOID:0110238;DOID:0110237;DOID:0110236;DOID:0110235;DOID:0110234;DOID:0110233;DOID:0110232;DOID:0110231;DOID:0110230;DOID:0110259;DOID:5614;DOID:0110258;D…
1427	DOID:110;DOID:1492;DOID:5614;DOID:0110250;DOID:0110240;DOID:4;DOID:7;DOID:863;DOID:0050155;DOID:83
1428	DOID:0050564;DOID:0110566;DOID:10003;DOID:4;DOID:2952;DOID:7;DOID:863;DOID:0050155;DOID:0050563;DOID:2742
1429	DOID:2030;DOID:3324;DOID:4964;DOID:1470;DOID:1595;DOID:1561;DOID:4;DOID:1596;DOID:2848;DOID:5419;DOID:150;DOID:2468
1431	DOID:374;DOID:114;DOID:6000;DOID:654;DOID:12932;DOID:0060036;DOID:11984;DOID:4;DOID:0050700;DOID:7;DOID:9970;DOID:1287;DOID:0014667;DOID:0060158;DOID:397
1432	DOID:0060083;DOID:0060085;DOID:1240;DOID:9973;DOID:2531;DOID:1561;DOID:77;DOID:13580;DOID:0050686;DOID:1849;DOID:3571;DOID:178;DOID:11984;DOID:150;DOID:3683;DOID:397;DOID:114;DOID:0060036;DOID:1596;DOID:9741;DOID:3324;DOID:0060072;DOID:302;DOID:8692;DOID:12932;DOID:4;DOID:3393;DOID:7;DOID:3118;DOID:3119;DOID:5419;DOID:162;DOID:4138;DOID:2468;DOID:9974;DOID:9505;DOID:0050828;DOID:303;DOID:9977;DOI…
1435	DOID:1790;DOID:0050687;DOID:0080005;DOID:0060084;DOID:0080001;DOID:5093;DOID:17;DOID:0050686;DOID:65;DOID:0060072;DOID:4;DOID:7;DOID:2645;DOID:162;DOID:5408;DOID:1612;DOID:14566;DOID:205
1436	DOID:1595;DOID:1240;DOID:4543;DOID:2531;DOID:1561;DOID:0060083;DOID:150;DOID:2030;DOID:2033;DOID:0060037;DOID:4964;DOID:0060038;DOID:3324;DOID:1612;DOID:5093;DOID:12139;DOID:10914;DOID:9119;DOID:8692;DOID:1470;DOID:4;DOID:4189;DOID:162;DOID:92;DOID:0050686;DOID:1596;DOID:4090;DOID:2848;DOID:14566
1437	DOID:1115;DOID:74;DOID:75;DOID:2723;DOID:170;DOID:0060083;DOID:11037;DOID:1909;DOID:3082;DOID:9256;DOID:4960;DOID:1612;DOID:9500;DOID:10935;DOID:2914;DOID:0050815;DOID:2531;DOID:4;DOID:7;DOID:0050155;DOID:162;DOID:530;DOID:77;DOID:9146;DOID:9088;DOID:0060122;DOID:7148;DOID:1287;DOID:8923;DOID:9065;DOID:0014667;DOID:1227;DOID:2355;DOID:1781;DOID:2452;DOID:2218;DOID:615;DOID:2213;DOID:114;DOID:3342…
1438	DOID:150;DOID:1561;DOID:4;DOID:7;DOID:5419;DOID:850;DOID:0050161;DOID:12120;DOID:1579;DOID:2468
1439	DOID:2030;DOID:3324;DOID:850;DOID:1595;DOID:1470;DOID:4964;DOID:12120;DOID:11328;DOID:1561;DOID:4;DOID:1596;DOID:7;DOID:2848;DOID:5419;DOID:5418;DOID:0050161;DOID:150;DOID:1579;DOID:2468
1440	DOID:0110435;DOID:0110434;DOID:0110437;DOID:0110436;DOID:0110431;DOID:0110430;DOID:0110433;DOID:1115;DOID:65;DOID:74;DOID:0110438;DOID:11934;DOID:77;DOID:0060083;DOID:5409;DOID:854;DOID:11504;DOID:2030;DOID:2237;DOID:3127;DOID:0060036;DOID:1596;DOID:11465;DOID:3324;DOID:4960;DOID:1612;DOID:0110432;DOID:12139;DOID:0110441;DOID:0110442;DOID:0110443;DOID:0110444;DOID:0110445;DOID:0110446;DOID:011044…
1441	DOID:2224;DOID:8593;DOID:0060083;DOID:1240;DOID:8552;DOID:8692;DOID:4960;DOID:8527;DOID:2531;DOID:0050908;DOID:8747;DOID:4;DOID:2226;DOID:0060597;DOID:4972;DOID:162;DOID:0050686;DOID:14566;DOID:0070004
1442	DOID:11725;DOID:0080014;DOID:6683;DOID:17;DOID:0060644;DOID:630;DOID:0050739;DOID:2256;DOID:14796;DOID:11983;DOID:0050737;DOID:0050736;DOID:0080006;DOID:0080001;DOID:65;DOID:4;DOID:7;DOID:14681;DOID:0050177;DOID:0060765;DOID:0060764;DOID:0060767;DOID:0060766;DOID:0060254;DOID:3490;DOID:0060608;DOID:0060609;DOID:225;DOID:2962;DOID:0050569
1445	DOID:9074;DOID:2914;DOID:417;DOID:17;DOID:65;DOID:4;DOID:0060056;DOID:7;DOID:8857
1452	DOID:5603;DOID:0060083;DOID:1037;DOID:1240;DOID:162;DOID:0050523;DOID:2531;DOID:10747;DOID:4;DOID:0050686;DOID:715;DOID:14566
1453	DOID:2030;DOID:1595;DOID:0110012;DOID:3312;DOID:1470;DOID:0110011;DOID:3324;DOID:1561;DOID:4;DOID:4964;DOID:2848;DOID:5419;DOID:1596;DOID:535;DOID:0050628;DOID:150;DOID:2468
1454	DOID:11328;DOID:3312;DOID:3324;DOID:1561;DOID:4;DOID:5419;DOID:5418;DOID:150;DOID:2468
1457	DOID:0050865;DOID:5603;DOID:0050687;DOID:0050686;DOID:0060085;DOID:1240;DOID:1542;DOID:2531;DOID:11934;DOID:0060083;DOID:715;DOID:5520;DOID:1037;DOID:3165;DOID:0060072;DOID:4159;DOID:4;DOID:162;DOID:0060122;DOID:1749;DOID:0050523;DOID:10747;DOID:305;DOID:14566;DOID:0060121
1459	DOID:0050865;DOID:0050687;DOID:0050686;DOID:0060085;DOID:0060122;DOID:1749;DOID:1542;DOID:3165;DOID:11934;DOID:0060072;DOID:4;DOID:305;DOID:162;DOID:4159;DOID:14566;DOID:0060121;DOID:5520
1460	DOID:0050865;DOID:5603;DOID:0050687;DOID:0050686;DOID:0060085;DOID:1240;DOID:1542;DOID:2531;DOID:11934;DOID:0060083;DOID:715;DOID:5520;DOID:1037;DOID:3165;DOID:0060072;DOID:4159;DOID:4;DOID:162;DOID:0060122;DOID:1749;DOID:0050523;DOID:10747;DOID:305;DOID:14566;DOID:0060121
1462	DOID:1686;DOID:0050686;DOID:15;DOID:0050904;DOID:11830;DOID:5723;DOID:110;DOID:1492;DOID:870;DOID:8618;DOID:5656;DOID:8850;DOID:5614;DOID:229;DOID:4;DOID:7;DOID:0050155;DOID:3119;DOID:1891;DOID:162;DOID:83;DOID:9835;DOID:288;DOID:289;DOID:574;DOID:345;DOID:863;DOID:4866;DOID:14566
1463	DOID:0050686;DOID:3312;DOID:14566;DOID:3996;DOID:3324;DOID:1561;DOID:4;DOID:5419;DOID:162;DOID:11054;DOID:150;DOID:2468
1465	DOID:10283;DOID:3856;DOID:3312;DOID:14566;DOID:3324;DOID:1561;DOID:4;DOID:0050686;DOID:10286;DOID:162;DOID:193;DOID:150
1469	DOID:10283;DOID:2825;DOID:3856;DOID:2163;DOID:1579;DOID:0050686;DOID:974;DOID:4;DOID:3119;DOID:7;DOID:4483;DOID:10286;DOID:162;DOID:193;DOID:14566;DOID:4730;DOID:10534
1471	DOID:1443;DOID:3829;DOID:6713;DOID:2531;DOID:77;DOID:2921;DOID:936;DOID:178;DOID:0110023;DOID:4143;DOID:4141;DOID:2527;DOID:4;DOID:7;DOID:0050155;DOID:162;DOID:5773;DOID:0060158;DOID:11870;DOID:0110035;DOID:0110037;DOID:0110039;DOID:0110038;DOID:9246;DOID:14525;DOID:680;DOID:1287;DOID:201;DOID:1289;DOID:368;DOID:1426;DOID:1425;DOID:0014667;DOID:3620;DOID:5612;DOID:4210;DOID:3454;DOID:0060115;DOID…
1474	DOID:1909;DOID:10283;DOID:0050687;DOID:0050686;DOID:5093;DOID:0060122;DOID:0050615;DOID:1612;DOID:4;DOID:3856;DOID:4159;DOID:193;DOID:3905;DOID:162;DOID:1324;DOID:10286;DOID:3908;DOID:14566;DOID:8923
1475	DOID:0050687;DOID:37;DOID:16;DOID:3068;DOID:3069;DOID:2723;DOID:2914;DOID:0060119;DOID:0060056;DOID:0050428;DOID:1697;DOID:3070;DOID:3074;DOID:3777;DOID:4;DOID:3390;DOID:7;DOID:161;DOID:3119;DOID:162;DOID:1205;DOID:9261;DOID:0050686;DOID:14566
1476	DOID:11832;DOID:0050687;DOID:0050686;DOID:12689;DOID:0060085;DOID:1441;DOID:5041;DOID:3829;DOID:0060090;DOID:3068;DOID:3069;DOID:3620;DOID:1393;DOID:5691;DOID:0050836;DOID:863;DOID:529;DOID:6548;DOID:480;DOID:936;DOID:3748;DOID:4210;DOID:0060072;DOID:1107;DOID:3535;DOID:1138;DOID:0060115;DOID:3192;DOID:543;DOID:4594;DOID:1826;DOID:1825;DOID:3119;DOID:1289;DOID:0060089;DOID:1659;DOID:331;DOID:7211…
1482	DOID:423;DOID:0080015;DOID:11722;DOID:6406;DOID:17;DOID:1882;DOID:15;DOID:77;DOID:11383;DOID:863;DOID:0060770;DOID:1682;DOID:11175;DOID:150;DOID:930;DOID:5614;DOID:1492;DOID:0050759;DOID:114;DOID:0080000;DOID:0050328;DOID:0050651;DOID:0060321;DOID:0060038;DOID:1681;DOID:0060327;DOID:450;DOID:3891;DOID:9884;DOID:1148;DOID:1657;DOID:0060224;DOID:0060309;DOID:8619;DOID:0050815;DOID:1459;DOID:9370;DO…
1483	DOID:110;DOID:1492;DOID:5614;DOID:4;DOID:7;DOID:863;DOID:0050155;DOID:83;DOID:0110227
1484	DOID:110;DOID:1492;DOID:5614;DOID:0110257;DOID:4;DOID:7;DOID:863;DOID:0050155;DOID:83
1487	DOID:11832;DOID:1682;DOID:11836;DOID:1681;DOID:74;DOID:77;DOID:176;DOID:175;DOID:936;DOID:13994;DOID:674;DOID:930;DOID:2431;DOID:0060037;DOID:0060261;DOID:0060038;DOID:277;DOID:9256;DOID:1279;DOID:9649;DOID:5656;DOID:0050815;DOID:9370;DOID:4;DOID:7;DOID:0050155;DOID:11771;DOID:162;DOID:13976;DOID:1287;DOID:1059;DOID:484;DOID:483;DOID:2213;DOID:114;DOID:750;DOID:403;DOID:0060260;DOID:5672;DOID:011…
1488	DOID:4;DOID:3856;DOID:10283;DOID:0050686;DOID:10286;DOID:162;DOID:193;DOID:14566
1489	DOID:1426;DOID:10952;DOID:2921;DOID:1425;DOID:18;DOID:654;DOID:2527;DOID:557;DOID:4;DOID:7;DOID:9970;DOID:0014667;DOID:0060158;DOID:374
1490	DOID:2921;DOID:3827;DOID:5082;DOID:77;DOID:4079;DOID:178;DOID:3082;DOID:1612;DOID:2916;DOID:2914;DOID:4;DOID:7;DOID:162;DOID:2723;DOID:2797;DOID:7148;DOID:10763;DOID:1287;DOID:214;DOID:0060218;DOID:3459;DOID:114;DOID:750;DOID:3342;DOID:299;DOID:403;DOID:0060056;DOID:5675;DOID:62;DOID:4903;DOID:216;DOID:8549;DOID:0050621;DOID:9598;DOID:3118;DOID:2773;DOID:417;DOID:419;DOID:418;DOID:552;DOID:10825;…
1493	DOID:1247;DOID:162;DOID:74;DOID:2723;DOID:9808;DOID:37;DOID:178;DOID:0060031;DOID:0050013;DOID:3082;DOID:421;DOID:3324;DOID:12132;DOID:8931;DOID:2916;DOID:2914;DOID:2320;DOID:2531;DOID:8541;DOID:4;DOID:7;DOID:161;DOID:974;DOID:10608;DOID:5773;DOID:77;DOID:0060158;DOID:0060122;DOID:0060121;DOID:7148;DOID:1287;DOID:8924;DOID:8925;DOID:1352;DOID:8923;DOID:0014667;DOID:1037;DOID:9351;DOID:2355;DOID:2…
1495	DOID:0050908;DOID:0050686;DOID:1240;DOID:0060866;DOID:2531;DOID:863;DOID:10534;DOID:1492;DOID:4960;DOID:5679;DOID:9119;DOID:5614;DOID:8692;DOID:4;DOID:7;DOID:0050155;DOID:3119;DOID:162;DOID:0070004;DOID:2224;DOID:2226;DOID:0060863;DOID:10629;DOID:0060864;DOID:4448;DOID:8466;DOID:0060083;DOID:14566
1496	DOID:0050686;DOID:1574;DOID:0050741;DOID:162;DOID:3119;DOID:1561;DOID:4;DOID:303;DOID:302;DOID:10534;DOID:5419;DOID:9973;DOID:14566;DOID:150;DOID:2468
1497	DOID:11634;DOID:37;DOID:0014667;DOID:4500;DOID:3612;DOID:16;DOID:17;DOID:15;DOID:10573;DOID:77;DOID:3211;DOID:863;DOID:11870;DOID:11155;DOID:11156;DOID:936;DOID:10124;DOID:782;DOID:4194;DOID:2744;DOID:1443;DOID:1492;DOID:11541;DOID:896;DOID:18;DOID:655;DOID:580;DOID:1432;DOID:423;DOID:1459;DOID:10652;DOID:447;DOID:1237;DOID:12336;DOID:0050572;DOID:10584;DOID:331;DOID:0060158;DOID:8501;DOID:13316;…
1499	DOID:5374;DOID:5375;DOID:1115;DOID:37;DOID:2531;DOID:5165;DOID:5082;DOID:77;DOID:170;DOID:5403;DOID:936;DOID:0060875;DOID:0060874;DOID:2033;DOID:0060870;DOID:0060037;DOID:0060872;DOID:0060038;DOID:9256;DOID:1612;DOID:374;DOID:4873;DOID:4706;DOID:5656;DOID:3856;DOID:9406;DOID:4;DOID:7;DOID:4362;DOID:2615;DOID:162;DOID:12388;DOID:9835;DOID:2994;DOID:0050669;DOID:767;DOID:0001816;DOID:0060121;DOID:9…
1501	DOID:0050687;DOID:1595;DOID:0080014;DOID:15;DOID:3068;DOID:3069;DOID:1561;DOID:0060388;DOID:630;DOID:150;DOID:2030;DOID:0060037;DOID:4964;DOID:0060038;DOID:3324;DOID:3891;DOID:0060309;DOID:3070;DOID:3074;DOID:1470;DOID:1596;DOID:4;DOID:7;DOID:5419;DOID:162;DOID:0060823;DOID:2468;DOID:0050888;DOID:3312;DOID:780;DOID:345;DOID:2848;DOID:12580;DOID:229;DOID:1059;DOID:14566
1503	DOID:2914;DOID:74;DOID:9500;DOID:4;DOID:7;DOID:615;DOID:614;DOID:612
1506	DOID:4;DOID:150;DOID:1561;DOID:5419;DOID:2468
1508	DOID:4465;DOID:4464;DOID:4467;DOID:0050686;DOID:0014667;DOID:18;DOID:17;DOID:3996;DOID:3068;DOID:3069;DOID:3856;DOID:655;DOID:423;DOID:3074;DOID:10283;DOID:10286;DOID:193;DOID:4450;DOID:4451;DOID:3070;DOID:4473;DOID:0080000;DOID:4471;DOID:1029;DOID:66;DOID:0050687;DOID:4;DOID:7;DOID:162;DOID:896;DOID:576;DOID:263;DOID:557;DOID:14566
1509	DOID:4465;DOID:4464;DOID:4467;DOID:0050686;DOID:0014667;DOID:18;DOID:11971;DOID:17;DOID:3996;DOID:863;DOID:11870;DOID:10652;DOID:3571;DOID:936;DOID:12161;DOID:150;DOID:848;DOID:5614;DOID:1443;DOID:1492;DOID:0060037;DOID:3342;DOID:0110725;DOID:0060038;DOID:0080001;DOID:1826;DOID:1824;DOID:231;DOID:10283;DOID:9455;DOID:0050888;DOID:10286;DOID:331;DOID:5679;DOID:193;DOID:4450;DOID:4451;DOID:0050572;…
1512	DOID:0060083;DOID:0014667;DOID:1240;DOID:3213;DOID:2531;DOID:1561;DOID:0050686;DOID:0110756;DOID:936;DOID:10579;DOID:0110744;DOID:150;DOID:4194;DOID:0110761;DOID:0110760;DOID:0110749;DOID:1443;DOID:0110743;DOID:0110742;DOID:0110741;DOID:0110747;DOID:0110746;DOID:0110745;DOID:9744;DOID:331;DOID:0060158;DOID:10914;DOID:9351;DOID:9352;DOID:9119;DOID:8692;DOID:4;DOID:7;DOID:162;DOID:0050013;DOID:535;…
1513	DOID:0080010;DOID:0050687;DOID:12721;DOID:0014667;DOID:11971;DOID:17;DOID:0080005;DOID:3068;DOID:3069;DOID:1561;DOID:77;DOID:4254;DOID:863;DOID:0080015;DOID:11175;DOID:150;DOID:930;DOID:0050815;DOID:13714;DOID:1492;DOID:2256;DOID:0080001;DOID:403;DOID:12798;DOID:1091;DOID:6682;DOID:0050591;DOID:216;DOID:214;DOID:0080006;DOID:10426;DOID:3070;DOID:5614;DOID:3074;DOID:9370;DOID:65;DOID:4;DOID:2300;D…
1514	DOID:0050686;DOID:12689;DOID:0060085;DOID:18;DOID:3829;DOID:3620;DOID:0060090;DOID:6548;DOID:4210;DOID:557;DOID:0060115;DOID:4594;DOID:0060072;DOID:0060089;DOID:1659;DOID:7212;DOID:7211;DOID:7210;DOID:3772;DOID:4141;DOID:5612;DOID:3192;DOID:0060100;DOID:3541;DOID:4436;DOID:4143;DOID:6112;DOID:4;DOID:7213;DOID:8057;DOID:3119;DOID:162;DOID:6869;DOID:3565;DOID:4588;DOID:2001;DOID:4587;DOID:3093;DOID…
1520	DOID:374;DOID:37;DOID:0014667;DOID:654;DOID:16;DOID:4404;DOID:2723;DOID:4;DOID:7;DOID:9970;DOID:0060158;DOID:2773
1522	DOID:0050686;DOID:1240;DOID:8692;DOID:2531;DOID:4;DOID:9119;DOID:162;DOID:0060083;DOID:14566
1523	DOID:2030;DOID:3324;DOID:4964;DOID:1470;DOID:1595;DOID:1561;DOID:4;DOID:1596;DOID:2848;DOID:150
1524	DOID:635;DOID:863;DOID:178;DOID:526;DOID:934;DOID:10871;DOID:5679;DOID:5614;DOID:2348;DOID:2349;DOID:4;DOID:3393;DOID:7;DOID:0050155;DOID:0050117;DOID:1936;DOID:1492;DOID:2007;DOID:0110014;DOID:0050828;DOID:4448;DOID:1287;DOID:8466
1528	DOID:0080011;DOID:0080015;DOID:589;DOID:2355;DOID:17;DOID:15;DOID:583;DOID:11383;DOID:0050161;DOID:0014667;DOID:12716;DOID:1579;DOID:12451;DOID:655;DOID:654;DOID:3146;DOID:1924;DOID:2277;DOID:374;DOID:850;DOID:0060158;DOID:11162;DOID:0050811;DOID:0080005;DOID:0080001;DOID:74;DOID:10783;DOID:65;DOID:28;DOID:4;DOID:620;DOID:7;DOID:9970;DOID:11394;DOID:720;DOID:11476;DOID:288;DOID:289;DOID:345;DOID:…
1535	DOID:2825;DOID:37;DOID:0014667;DOID:5162;DOID:18;DOID:16;DOID:75;DOID:5082;DOID:2723;DOID:936;DOID:863;DOID:2742;DOID:0050161;DOID:178;DOID:557;DOID:612;DOID:9942;DOID:3265;DOID:3262;DOID:409;DOID:3083;DOID:1826;DOID:10754;DOID:4194;DOID:0050155;DOID:0060056;DOID:1579;DOID:77;DOID:331;DOID:0060158;DOID:8857;DOID:0050127;DOID:0060281;DOID:9351;DOID:9352;DOID:2914;DOID:2348;DOID:2349;DOID:2320;DOID…
1536	DOID:1426;DOID:2825;DOID:37;DOID:0014667;DOID:18;DOID:10952;DOID:16;DOID:6713;DOID:75;DOID:974;DOID:2723;DOID:3454;DOID:936;DOID:2921;DOID:10825;DOID:2742;DOID:0050161;DOID:178;DOID:557;DOID:612;DOID:1579;DOID:9942;DOID:3265;DOID:114;DOID:3122;DOID:3083;DOID:1826;DOID:10754;DOID:4194;DOID:0060056;DOID:850;DOID:77;DOID:331;DOID:0060158;DOID:8857;DOID:0050127;DOID:0060281;DOID:9351;DOID:9352;DOID:2…
1537	DOID:2237;DOID:9267;DOID:0014667;DOID:655;DOID:409;DOID:77;DOID:4;DOID:7;DOID:3118;DOID:700;DOID:3650;DOID:0080115;DOID:0060158;DOID:9252
1540	DOID:0050686;DOID:0060085;DOID:3284;DOID:0060083;DOID:630;DOID:3571;DOID:0050739;DOID:0050736;DOID:3165;DOID:0060072;DOID:3905;DOID:0050615;DOID:1324;DOID:3908;DOID:0050693;DOID:4;DOID:3119;DOID:162;DOID:0050117;DOID:0050177;DOID:3275;DOID:0050338;DOID:3277;DOID:104;DOID:0060122;DOID:0060121;DOID:684;DOID:686;DOID:4159;DOID:11573;DOID:14566
1543	DOID:3856;DOID:37;DOID:16;DOID:3996;DOID:15;DOID:3042;DOID:1561;DOID:2723;DOID:0050686;DOID:865;DOID:3571;DOID:0050161;DOID:178;DOID:3669;DOID:150;DOID:520;DOID:114;DOID:0060036;DOID:4404;DOID:3083;DOID:3324;DOID:1612;DOID:10283;DOID:0060056;DOID:12336;DOID:10286;DOID:1579;DOID:193;DOID:48;DOID:2914;DOID:2349;DOID:2320;DOID:850;DOID:4;DOID:7;DOID:3119;DOID:162;DOID:1205;DOID:2773;DOID:5093;DOID:2…
1544	DOID:0050865;DOID:0050687;DOID:0050686;DOID:0014667;DOID:0060085;DOID:589;DOID:2355;DOID:1542;DOID:583;DOID:75;DOID:11934;DOID:77;DOID:37;DOID:0050161;DOID:2533;DOID:150;DOID:4194;DOID:1037;DOID:5520;DOID:16;DOID:1561;DOID:13268;DOID:12451;DOID:655;DOID:409;DOID:3083;DOID:9256;DOID:0060072;DOID:5672;DOID:0060262;DOID:2723;DOID:1240;DOID:1579;DOID:0060158;DOID:3683;DOID:9351;DOID:9352;DOID:2914;DO…
1545	DOID:0050865;DOID:1686;DOID:0050687;DOID:0050686;DOID:0060084;DOID:0060085;DOID:1037;DOID:37;DOID:0060089;DOID:1542;DOID:2531;DOID:11934;DOID:2723;DOID:5403;DOID:3324;DOID:11212;DOID:11211;DOID:120;DOID:10124;DOID:1612;DOID:3856;DOID:9952;DOID:5520;DOID:1909;DOID:1492;DOID:11541;DOID:657;DOID:0060287;DOID:1596;DOID:150;DOID:299;DOID:9256;DOID:2394;DOID:0060072;DOID:10283;DOID:5672;DOID:1561;DOID:…
1548	DOID:3856;DOID:0050687;DOID:0050686;DOID:0060084;DOID:0060085;DOID:1398;DOID:9973;DOID:162;DOID:74;DOID:0060119;DOID:3459;DOID:863;DOID:1849;DOID:5409;DOID:936;DOID:883;DOID:934;DOID:0060072;DOID:150;DOID:3683;DOID:657;DOID:5411;DOID:3748;DOID:299;DOID:9256;DOID:1612;DOID:10283;DOID:5672;DOID:302;DOID:10286;DOID:5675;DOID:0050615;DOID:331;DOID:193;DOID:1324;DOID:1883;DOID:3905;DOID:1107;DOID:5093…
1553	DOID:0050686;DOID:1574;DOID:0050741;DOID:162;DOID:0050615;DOID:4;DOID:303;DOID:302;DOID:3910;DOID:3905;DOID:9973;DOID:1324;DOID:14566;DOID:3908;DOID:150
1555	DOID:0050687;DOID:18;DOID:1229;DOID:9973;DOID:3068;DOID:3069;DOID:1561;DOID:150;DOID:778;DOID:162;DOID:11328;DOID:3071;DOID:3070;DOID:1574;DOID:4;DOID:7;DOID:5419;DOID:5418;DOID:2468;DOID:784;DOID:0050742;DOID:557;DOID:303;DOID:302;DOID:0050741;DOID:1074;DOID:14566
1557	DOID:3324;DOID:18;DOID:15;DOID:1561;DOID:0050686;DOID:150;DOID:2030;DOID:114;DOID:4964;DOID:5426;DOID:1595;DOID:10283;DOID:10286;DOID:12139;DOID:193;DOID:2848;DOID:1100;DOID:3856;DOID:1470;DOID:4;DOID:7;DOID:162;DOID:784;DOID:557;DOID:1596;DOID:303;DOID:302;DOID:1287;DOID:229;DOID:1074;DOID:14566
1558	DOID:1426;DOID:2921;DOID:1037;DOID:17;DOID:2531;DOID:1425;DOID:11504;DOID:18;DOID:11465;DOID:1240;DOID:331;DOID:10952;DOID:2527;DOID:9598;DOID:4;DOID:7;DOID:65;DOID:162;DOID:9952;DOID:14566;DOID:574;DOID:0050686;DOID:557;DOID:863;DOID:0060083;DOID:7327
1559	DOID:3324;DOID:0050686;DOID:18;DOID:74;DOID:3620;DOID:863;DOID:11504;DOID:150;DOID:2744;DOID:2030;DOID:397;DOID:114;DOID:11400;DOID:0060036;DOID:4964;DOID:11465;DOID:1595;DOID:11984;DOID:12932;DOID:331;DOID:1063;DOID:1287;DOID:10952;DOID:1319;DOID:1470;DOID:4;DOID:7;DOID:1561;DOID:162;DOID:3093;DOID:557;DOID:1596;DOID:0050700;DOID:2848;DOID:14566;DOID:574
1562	DOID:4;DOID:0050687;DOID:3856;DOID:3070;DOID:3068;DOID:3071;DOID:3069;DOID:10283;DOID:0050686;DOID:10286;DOID:162;DOID:193;DOID:14566
1565	DOID:1443;DOID:18;DOID:1561;DOID:679;DOID:863;DOID:480;DOID:14330;DOID:936;DOID:557;DOID:150;DOID:2744;DOID:2030;DOID:11400;DOID:0050705;DOID:4964;DOID:3324;DOID:1826;DOID:10652;DOID:302;DOID:0110044;DOID:0110045;DOID:0110046;DOID:0110047;DOID:0110041;DOID:0110043;DOID:331;DOID:12139;DOID:2468;DOID:0110048;DOID:1063;DOID:0050701;DOID:10952;DOID:7725;DOID:5093;DOID:1470;DOID:4;DOID:1595;DOID:00508…
1571	DOID:686;DOID:0050687;DOID:0050686;DOID:0060084;DOID:0060085;DOID:162;DOID:2531;DOID:75;DOID:5082;DOID:77;DOID:3459;DOID:10286;DOID:0060083;DOID:14018;DOID:3571;DOID:863;DOID:1324;DOID:0060072;DOID:150;DOID:3683;DOID:8675;DOID:1561;DOID:657;DOID:655;DOID:409;DOID:0050890;DOID:299;DOID:0060060;DOID:0060073;DOID:1612;DOID:374;DOID:3856;DOID:9455;DOID:331;DOID:9452;DOID:5675;DOID:0050615;DOID:4929;D…
1576	DOID:0050686;DOID:1883;DOID:1561;DOID:934;DOID:150;DOID:0050117;DOID:3347;DOID:1596;DOID:3324;DOID:1612;DOID:10283;DOID:10286;DOID:193;DOID:3856;DOID:5093;DOID:4;DOID:5419;DOID:162;DOID:3376;DOID:2468;DOID:0060100;DOID:201;DOID:14566;DOID:184
1577	DOID:1426;DOID:2921;DOID:18;DOID:1561;DOID:1425;DOID:178;DOID:557;DOID:150;DOID:3602;DOID:10283;DOID:10286;DOID:193;DOID:10952;DOID:3856;DOID:2527;DOID:4;DOID:7;DOID:5419;DOID:162;DOID:2468;DOID:0050686;DOID:10825;DOID:10763;DOID:0050828;DOID:863;DOID:1287;DOID:14566
1580	DOID:0050686;DOID:3996;DOID:4;DOID:162;DOID:11054;DOID:14566
1581	DOID:0014667;DOID:77;DOID:13580;DOID:178;DOID:655;DOID:654;DOID:3146;DOID:9741;DOID:13739;DOID:272;DOID:374;DOID:13810;DOID:0060158;DOID:1168;DOID:2348;DOID:2349;DOID:4;DOID:3393;DOID:7;DOID:3118;DOID:4138;DOID:10230;DOID:1936;DOID:0050828;DOID:1287;DOID:9970
1582	DOID:9741;DOID:77;DOID:4;DOID:13580;DOID:7;DOID:3118;DOID:4138
1583	DOID:0080011;DOID:11832;DOID:0050686;DOID:0014667;DOID:0060085;DOID:18;DOID:1826;DOID:0060089;DOID:3650;DOID:1393;DOID:11383;DOID:863;DOID:11603;DOID:936;DOID:0080015;DOID:13774;DOID:446;DOID:447;DOID:445;DOID:1492;DOID:10493;DOID:655;DOID:3146;DOID:1923;DOID:2277;DOID:0060118;DOID:0060072;DOID:9553;DOID:2871;DOID:17;DOID:331;DOID:0060158;DOID:193;DOID:3947;DOID:0050811;DOID:0080005;DOID:5614;DOI…
1584	DOID:0080011;DOID:0014667;DOID:0060085;DOID:18;DOID:16;DOID:0060089;DOID:14080;DOID:178;DOID:557;DOID:446;DOID:447;DOID:445;DOID:656;DOID:655;DOID:0050828;DOID:420;DOID:421;DOID:0060072;DOID:9553;DOID:17;DOID:0060158;DOID:3947;DOID:0050811;DOID:0080005;DOID:0080001;DOID:65;DOID:28;DOID:4;DOID:7;DOID:0050032;DOID:9931;DOID:11476;DOID:10825;DOID:10763;DOID:12028;DOID:1287;DOID:1701;DOID:3146;DOID:3…
1585	DOID:0050686;DOID:0060085;DOID:18;DOID:0060089;DOID:14080;DOID:863;DOID:178;DOID:557;DOID:446;DOID:447;DOID:445;DOID:656;DOID:0050828;DOID:0050890;DOID:0060072;DOID:10283;DOID:9553;DOID:10286;DOID:331;DOID:193;DOID:3947;DOID:3856;DOID:28;DOID:4;DOID:7;DOID:162;DOID:9931;DOID:10825;DOID:10763;DOID:4752;DOID:12028;DOID:1287;DOID:3952;DOID:1289;DOID:14566
1586	DOID:75;DOID:178;DOID:0060875;DOID:0060874;DOID:9410;DOID:0060870;DOID:0060873;DOID:0060872;DOID:1612;DOID:9553;DOID:12336;DOID:0050811;DOID:3856;DOID:10688;DOID:4;DOID:7;DOID:162;DOID:533;DOID:10132;DOID:9406;DOID:11476;DOID:3765;DOID:10763;DOID:684;DOID:12028;DOID:686;DOID:1287;DOID:0060043;DOID:0014667;DOID:4500;DOID:13938;DOID:0090070;DOID:1924;DOID:1923;DOID:0060118;DOID:9476;DOID:193;DOID:4…
1588	DOID:75;DOID:10123;DOID:0060875;DOID:0060874;DOID:9410;DOID:0060870;DOID:0060037;DOID:0060872;DOID:1596;DOID:3324;DOID:1612;DOID:374;DOID:12336;DOID:2914;DOID:10688;DOID:4;DOID:7;DOID:9970;DOID:1561;DOID:162;DOID:533;DOID:0050013;DOID:9406;DOID:11476;DOID:288;DOID:289;DOID:3138;DOID:0060040;DOID:0060041;DOID:0014667;DOID:3459;DOID:4194;DOID:13938;DOID:0090070;DOID:299;DOID:1924;DOID:1923;DOID:006…
1589	DOID:0014667;DOID:0050811;DOID:1428;DOID:11603;DOID:178;DOID:4194;DOID:655;DOID:3146;DOID:1923;DOID:2277;DOID:0060118;DOID:0060158;DOID:26;DOID:12698;DOID:10688;DOID:4;DOID:7;DOID:0050013;DOID:28;DOID:10825;DOID:10763;DOID:0050828;DOID:3463;DOID:1287;DOID:1701;DOID:9993
1591	DOID:0080011;DOID:0050686;DOID:0014667;DOID:0060085;DOID:18;DOID:6420;DOID:10575;DOID:17;DOID:162;DOID:580;DOID:4079;DOID:5749;DOID:1612;DOID:150;DOID:3683;DOID:1492;DOID:114;DOID:0060037;DOID:0060038;DOID:1712;DOID:0060072;DOID:0060158;DOID:0080005;DOID:5614;DOID:0080001;DOID:5093;DOID:62;DOID:65;DOID:4;DOID:7;DOID:0050032;DOID:182;DOID:11476;DOID:2485;DOID:1074;DOID:12678;DOID:12679;DOID:10629;…
1592	DOID:0050687;DOID:0050686;DOID:0060084;DOID:0060085;DOID:6050;DOID:15;DOID:77;DOID:3459;DOID:170;DOID:630;DOID:0060072;DOID:0050424;DOID:657;DOID:289;DOID:299;DOID:0050736;DOID:1612;DOID:5672;DOID:219;DOID:235;DOID:5675;DOID:4929;DOID:1793;DOID:5093;DOID:1799;DOID:305;DOID:4;DOID:7;DOID:3119;DOID:162;DOID:0050739;DOID:0050177;DOID:10155;DOID:288;DOID:4903;DOID:345;DOID:0050624;DOID:9206;DOID:229;…
1593	DOID:11832;DOID:1443;DOID:5162;DOID:5082;DOID:77;DOID:679;DOID:936;DOID:178;DOID:3535;DOID:2030;DOID:2033;DOID:0060037;DOID:4964;DOID:0060038;DOID:1595;DOID:12139;DOID:11847;DOID:0050815;DOID:4;DOID:7;DOID:0050155;DOID:530;DOID:4138;DOID:11870;DOID:11476;DOID:9408;DOID:0050706;DOID:14525;DOID:680;DOID:2848;DOID:0050702;DOID:1059;DOID:1289;DOID:0014667;DOID:529;DOID:480;DOID:110;DOID:409;DOID:9741…
1594	DOID:0014667;DOID:18;DOID:10575;DOID:17;DOID:1561;DOID:77;DOID:150;DOID:1091;DOID:13543;DOID:13359;DOID:11328;DOID:403;DOID:693;DOID:0060158;DOID:214;DOID:0080006;DOID:0080005;DOID:0080001;DOID:854;DOID:65;DOID:28;DOID:4;DOID:11201;DOID:7;DOID:0050032;DOID:10573;DOID:10609;DOID:5418;DOID:2468;DOID:2485;DOID:12678;DOID:12679;DOID:2256;DOID:12466;DOID:557;DOID:182;DOID:12347
1600	DOID:0060037;DOID:12849;DOID:4;DOID:0060040;DOID:0060041;DOID:150
1604	DOID:288;DOID:289;DOID:15;DOID:4;DOID:345;DOID:7;DOID:229
1605	DOID:1686;DOID:11727;DOID:3856;DOID:1443;DOID:10579;DOID:0110303;DOID:11720;DOID:17;DOID:83;DOID:11830;DOID:0110295;DOID:863;DOID:0110299;DOID:11212;DOID:11211;DOID:0110294;DOID:936;DOID:11723;DOID:934;DOID:0110296;DOID:150;DOID:0110297;DOID:0110293;DOID:0110292;DOID:110;DOID:1492;DOID:9537;DOID:0060037;DOID:0060038;DOID:0050557;DOID:423;DOID:0110301;DOID:0110273;DOID:9884;DOID:0110276;DOID:01102…
1607	DOID:2030;DOID:1595;DOID:3312;DOID:1470;DOID:3324;DOID:1561;DOID:4;DOID:4964;DOID:2848;DOID:1596;DOID:12139;DOID:150
1609	DOID:1492;DOID:2914;DOID:10140;DOID:5614;DOID:417;DOID:12894;DOID:12895;DOID:4;DOID:0060056;DOID:7;DOID:0050155;DOID:863;DOID:1400
1610	DOID:423;DOID:1595;DOID:17;DOID:1561;DOID:863;DOID:150;DOID:2030;DOID:0060037;DOID:4964;DOID:3324;DOID:231;DOID:318;DOID:319;DOID:331;DOID:332;DOID:2848;DOID:0080000;DOID:1470;DOID:66;DOID:14320;DOID:7;DOID:12849;DOID:5419;DOID:12139;DOID:2468;DOID:4;DOID:767;DOID:3312;DOID:1596;DOID:0060040;DOID:0060041;DOID:1289
1611	DOID:5295;DOID:8577;DOID:77;DOID:4;DOID:7;DOID:0050589;DOID:0060180
1612	DOID:4465;DOID:4464;DOID:0050687;DOID:0050686;DOID:0060084;DOID:0060085;DOID:1240;DOID:4960;DOID:3996;DOID:162;DOID:2531;DOID:4467;DOID:3620;DOID:3459;DOID:863;DOID:4251;DOID:0050908;DOID:0060072;DOID:4473;DOID:1492;DOID:657;DOID:299;DOID:574;DOID:1612;DOID:8692;DOID:3683;DOID:5675;DOID:0050615;DOID:1324;DOID:8618;DOID:3908;DOID:4450;DOID:4451;DOID:1389;DOID:9119;DOID:3905;DOID:4471;DOID:5093;DOI…
1615	DOID:13174;DOID:9649;DOID:574;DOID:4;DOID:1279;DOID:870;DOID:7;DOID:11771;DOID:863;DOID:9650;DOID:5656
1616	DOID:1793;DOID:660;DOID:169;DOID:3948;DOID:4;DOID:170;DOID:0050686;DOID:162;DOID:3950;DOID:3953;DOID:14566
1617	DOID:12336;DOID:15;DOID:4;DOID:7;DOID:14228;DOID:0050457;DOID:14227;DOID:48
1618	DOID:2994;DOID:3856;DOID:2998;DOID:0050687;DOID:4;DOID:5557;DOID:0050686;DOID:162;DOID:4440;DOID:193;DOID:14566
1621	DOID:11832;DOID:3324;DOID:0060084;DOID:4752;DOID:1192;DOID:1229;DOID:162;DOID:1561;DOID:1393;DOID:2621;DOID:170;DOID:863;DOID:176;DOID:778;DOID:936;DOID:150;DOID:2559;DOID:2030;DOID:1492;DOID:117;DOID:1596;DOID:1595;DOID:1826;DOID:0060072;DOID:0060260;DOID:0060261;DOID:331;DOID:12139;DOID:2468;DOID:14330;DOID:0050771;DOID:809;DOID:1574;DOID:5614;DOID:1470;DOID:4;DOID:9975;DOID:2560;DOID:7;DOID:00…
1622	DOID:11328;DOID:1561;DOID:4;DOID:5419;DOID:5418;DOID:150;DOID:2468
1627	DOID:3312;DOID:3324;DOID:1561;DOID:4;DOID:5419;DOID:150;DOID:2468
1629	DOID:11832;DOID:0014667;DOID:1428;DOID:1393;DOID:863;DOID:936;DOID:150;DOID:4194;DOID:1492;DOID:655;DOID:0060038;DOID:4989;DOID:1826;DOID:9252;DOID:331;DOID:0060158;DOID:0060159;DOID:26;DOID:2913;DOID:5614;DOID:28;DOID:4;DOID:7;DOID:0050155;DOID:3650;DOID:5691;DOID:0050013;DOID:4724;DOID:0060037;DOID:9269;DOID:2786;DOID:9993;DOID:1059;DOID:8927
1630	DOID:4465;DOID:4464;DOID:4467;DOID:0050686;DOID:0060084;DOID:3996;DOID:1542;DOID:0050687;DOID:11934;DOID:10534;DOID:11054;DOID:150;DOID:5520;DOID:1909;DOID:3168;DOID:1561;DOID:0050865;DOID:5289;DOID:9256;DOID:0060072;DOID:5672;DOID:4159;DOID:193;DOID:4450;DOID:4451;DOID:4473;DOID:4471;DOID:4007;DOID:4006;DOID:4;DOID:5165;DOID:3119;DOID:5419;DOID:162;DOID:120;DOID:10155;DOID:2468;DOID:263;DOID:174…
1634	DOID:11727;DOID:0060442;DOID:0050686;DOID:0110306;DOID:18;DOID:11720;DOID:17;DOID:10124;DOID:863;DOID:11724;DOID:0110299;DOID:0110298;DOID:0110295;DOID:0110294;DOID:178;DOID:0110296;DOID:0110297;DOID:2744;DOID:0110292;DOID:1492;DOID:0110281;DOID:11400;DOID:0110302;DOID:423;DOID:0110273;DOID:9884;DOID:2871;DOID:0110275;DOID:0110274;DOID:0110277;DOID:0110279;DOID:193;DOID:1063;DOID:0110276;DOID:109…
1636	DOID:4964;DOID:1443;DOID:1203;DOID:6713;DOID:9973;DOID:934;DOID:2921;DOID:936;DOID:178;DOID:2030;DOID:10591;DOID:0060037;DOID:3082;DOID:3324;DOID:1612;DOID:12336;DOID:14557;DOID:8515;DOID:12139;DOID:11847;DOID:3856;DOID:2527;DOID:4;DOID:7;DOID:1561;DOID:162;DOID:11870;DOID:0110035;DOID:0110037;DOID:0110039;DOID:0110038;DOID:8646;DOID:9408;DOID:10763;DOID:684;DOID:686;DOID:14525;DOID:680;DOID:0060…
1637	DOID:4;DOID:14250;DOID:0080014;DOID:630
1639	DOID:423;DOID:3324;DOID:17;DOID:1561;DOID:863;DOID:150;DOID:2030;DOID:1756;DOID:1596;DOID:1595;DOID:13934;DOID:13548;DOID:231;DOID:318;DOID:319;DOID:331;DOID:332;DOID:5656;DOID:0060193;DOID:0080000;DOID:1470;DOID:66;DOID:14320;DOID:7;DOID:12506;DOID:12139;DOID:4;DOID:225;DOID:767;DOID:574;DOID:4964;DOID:0060486;DOID:870;DOID:2848;DOID:1289
1641	DOID:11832;DOID:0080015;DOID:0110096;DOID:0060402;DOID:1393;DOID:863;DOID:630;DOID:936;DOID:0060668;DOID:150;DOID:0080014;DOID:1492;DOID:0050739;DOID:0060037;DOID:0060857;DOID:0060038;DOID:0050737;DOID:0060807;DOID:1826;DOID:1279;DOID:9649;DOID:0060264;DOID:4626;DOID:331;DOID:0060309;DOID:5656;DOID:5614;DOID:0060469;DOID:13174;DOID:870;DOID:0050155;DOID:11771;DOID:225;DOID:5691;DOID:0050177;DOID:…
1642	DOID:0050686;DOID:4;DOID:10534;DOID:162;DOID:14566;DOID:3119
1643	DOID:9368;DOID:2723;DOID:936;DOID:10124;DOID:1909;DOID:0060281;DOID:5656;DOID:0050815;DOID:4;DOID:539;DOID:0050155;DOID:2615;DOID:162;DOID:530;DOID:83;DOID:6195;DOID:0060122;DOID:1287;DOID:4840;DOID:0050736;DOID:574;DOID:8923;DOID:2513;DOID:12397;DOID:2742;DOID:178;DOID:110;DOID:1924;DOID:5614;DOID:28;DOID:13072;DOID:341;DOID:4677;DOID:37;DOID:0060084;DOID:11383;DOID:863;DOID:630;DOID:5723;DOID:1…
1644	DOID:4964;DOID:0050686;DOID:0060084;DOID:1229;DOID:6050;DOID:5418;DOID:1561;DOID:77;DOID:679;DOID:3953;DOID:170;DOID:863;DOID:529;DOID:480;DOID:14330;DOID:936;DOID:150;DOID:3535;DOID:0050771;DOID:1492;DOID:750;DOID:117;DOID:543;DOID:3324;DOID:1826;DOID:778;DOID:0050890;DOID:0060072;DOID:0060260;DOID:0060261;DOID:3119;DOID:0050836;DOID:331;DOID:13976;DOID:2468;DOID:176;DOID:2848;DOID:2030;DOID:561…
1645	DOID:0050686;DOID:17;DOID:15;DOID:3765;DOID:3763;DOID:848;DOID:3342;DOID:1923;DOID:2277;DOID:2871;DOID:3905;DOID:0050615;DOID:1324;DOID:193;DOID:0080001;DOID:11612;DOID:1380;DOID:65;DOID:28;DOID:4;DOID:7;DOID:162;DOID:381;DOID:120;DOID:3908;DOID:288;DOID:289;DOID:345;DOID:363;DOID:229;DOID:225;DOID:14566
1646	DOID:37;DOID:0080015;DOID:16;DOID:17;DOID:4404;DOID:2723;DOID:11383;DOID:0050686;DOID:3763;DOID:3571;DOID:848;DOID:3342;DOID:1924;DOID:1923;DOID:2277;DOID:15;DOID:0080001;DOID:11612;DOID:65;DOID:28;DOID:4;DOID:7;DOID:14448;DOID:162;DOID:381;DOID:14447;DOID:2773;DOID:345;DOID:289;DOID:3765;DOID:684;DOID:288;DOID:686;DOID:229;DOID:225;DOID:14566;DOID:3119
1647	DOID:635;DOID:3856;DOID:1793;DOID:3119;DOID:2394;DOID:4;DOID:10286;DOID:170;DOID:0050686;DOID:193;DOID:162;DOID:10534;DOID:120;DOID:934;DOID:526;DOID:14566;DOID:0050117;DOID:10283
1649	DOID:5614;DOID:37;DOID:0014667;DOID:18;DOID:11847;DOID:16;DOID:9408;DOID:4404;DOID:2723;DOID:5295;DOID:863;DOID:0110756;DOID:0050686;DOID:0050161;DOID:178;DOID:0110744;DOID:4194;DOID:0050828;DOID:10324;DOID:0110760;DOID:0110749;DOID:0110761;DOID:10320;DOID:10323;DOID:3082;DOID:0110742;DOID:0110741;DOID:0110747;DOID:0110746;DOID:0110745;DOID:9744;DOID:374;DOID:9282;DOID:2527;DOID:1579;DOID:77;DOID…
1650	DOID:0014667;DOID:5212;DOID:6050;DOID:77;DOID:7;DOID:863;DOID:1492;DOID:750;DOID:409;DOID:540;DOID:1279;DOID:2978;DOID:0050570;DOID:13976;DOID:5656;DOID:5614;DOID:11963;DOID:4;DOID:870;DOID:0050155;DOID:2089;DOID:655;DOID:9835;DOID:9834;DOID:9837;DOID:5295;DOID:574;DOID:539;DOID:3118;DOID:8534;DOID:9306;DOID:9779
1653	DOID:4;DOID:303;DOID:302;DOID:150
1654	DOID:1790;DOID:0050687;DOID:0060084;DOID:0060037;DOID:3342;DOID:0060038;DOID:162;DOID:0080001;DOID:65;DOID:0060072;DOID:4;DOID:7;DOID:2645;DOID:17;DOID:381;DOID:14566;DOID:1059;DOID:8927;DOID:150;DOID:848
1655	DOID:288;DOID:289;DOID:15;DOID:4;DOID:345;DOID:7;DOID:229
1656	DOID:0080001;DOID:17;DOID:7148;DOID:3342;DOID:65;DOID:4;DOID:7;DOID:848
1657	DOID:0050687;DOID:3070;DOID:5076;DOID:3068;DOID:3071;DOID:3069;DOID:4;DOID:162;DOID:14566
1663	DOID:11975;DOID:1682;DOID:1681;DOID:15;DOID:1393;DOID:863;DOID:2742;DOID:150;DOID:1492;DOID:114;DOID:0060037;DOID:0060038;DOID:3891;DOID:2952;DOID:1657;DOID:5614;DOID:0060535;DOID:4;DOID:7;DOID:0050155;DOID:225;DOID:345;DOID:10003;DOID:780;DOID:1287;DOID:229;DOID:1059;DOID:8927
1665	DOID:0050686;DOID:1240;DOID:8692;DOID:2531;DOID:4;DOID:9119;DOID:162;DOID:0060083;DOID:14566
1666	DOID:9974;DOID:0014667;DOID:655;DOID:3146;DOID:809;DOID:4;DOID:9975;DOID:303;DOID:302;DOID:9973;DOID:150
1668	DOID:9119;DOID:1240;DOID:8692;DOID:2531;DOID:4;DOID:0060083;DOID:162;DOID:0060318;DOID:0050686;DOID:14566
1670	DOID:2921;DOID:0060084;DOID:0060085;DOID:18;DOID:77;DOID:0050686;DOID:2986;DOID:255;DOID:0060072;DOID:5672;DOID:219;DOID:235;DOID:10952;DOID:3852;DOID:5241;DOID:4;DOID:7;DOID:3119;DOID:162;DOID:10155;DOID:14175;DOID:5295;DOID:8577;DOID:557;DOID:0050624;DOID:0050589;DOID:0060180;DOID:14566;DOID:4610
1671	DOID:5295;DOID:8577;DOID:77;DOID:4;DOID:7;DOID:0050589;DOID:0060180
1672	DOID:10283;DOID:3856;DOID:37;DOID:16;DOID:14566;DOID:4404;DOID:0050686;DOID:2723;DOID:4;DOID:7;DOID:10286;DOID:162;DOID:193;DOID:2773
1673	DOID:5295;DOID:4;DOID:7;DOID:77;DOID:0050589
1674	DOID:0110435;DOID:0110434;DOID:0110437;DOID:0110436;DOID:0110431;DOID:0110430;DOID:0110433;DOID:0110432;DOID:0110439;DOID:0110438;DOID:77;DOID:12506;DOID:2921;DOID:11836;DOID:1756;DOID:0060036;DOID:423;DOID:9252;DOID:9884;DOID:5656;DOID:0110441;DOID:0110442;DOID:0110443;DOID:0110444;DOID:0110445;DOID:0110446;DOID:0110447;DOID:0110448;DOID:0110449;DOID:4;DOID:7;DOID:162;DOID:929;DOID:0110282;DOID:…
1675	DOID:2921;DOID:18;DOID:15;DOID:0050161;DOID:612;DOID:10324;DOID:114;DOID:10323;DOID:3082;DOID:0060303;DOID:0060302;DOID:0060301;DOID:0060300;DOID:1579;DOID:2797;DOID:10952;DOID:2914;DOID:6000;DOID:3770;DOID:850;DOID:4;DOID:7;DOID:626;DOID:0060298;DOID:0060295;DOID:10320;DOID:0060297;DOID:10316;DOID:345;DOID:289;DOID:552;DOID:557;DOID:288;DOID:1287;DOID:229;DOID:0060299;DOID:12123
1678	DOID:11831;DOID:11830;DOID:0014667;DOID:480;DOID:1393;DOID:863;DOID:5723;DOID:936;DOID:1492;DOID:10141;DOID:655;DOID:543;DOID:0050757;DOID:331;DOID:5679;DOID:5656;DOID:5614;DOID:1432;DOID:4;DOID:870;DOID:0050155;DOID:700;DOID:1891;DOID:5691;DOID:9835;DOID:574;DOID:7
1680	DOID:4;DOID:0050566;DOID:863;DOID:0050155;DOID:7;DOID:0050563;DOID:2742
1687	DOID:0050564;DOID:0110575;DOID:0080001;DOID:17;DOID:10003;DOID:7148;DOID:3342;DOID:65;DOID:4;DOID:2952;DOID:0050563;DOID:7;DOID:0050155;DOID:863;DOID:2742;DOID:848
1689	DOID:4;DOID:0050563;DOID:0050564;DOID:7;DOID:863;DOID:0050155;DOID:0110591;DOID:2742
1690	DOID:2479;DOID:0050564;DOID:2742;DOID:0050563;DOID:4;DOID:0110593;DOID:7;DOID:0050155;DOID:863;DOID:936;DOID:331
1694	DOID:4;DOID:0050564;DOID:7;DOID:863;DOID:0050155;DOID:0050563;DOID:2742;DOID:0110547
1697	DOID:0110507;DOID:4;DOID:0050565;DOID:7;DOID:863;DOID:0050155;DOID:0050563;DOID:2742
1705	DOID:4;DOID:0050565;DOID:7;DOID:863;DOID:0050155;DOID:0110468;DOID:0050563;DOID:2742
1706	DOID:0110469;DOID:4;DOID:0050565;DOID:7;DOID:863;DOID:0050155;DOID:0050563;DOID:2742
1709	DOID:4;DOID:0050565;DOID:7;DOID:863;DOID:0050155;DOID:0050563;DOID:2742;DOID:0110472
1713	DOID:0050565;DOID:4;DOID:0110478;DOID:7;DOID:863;DOID:0050155;DOID:0050563;DOID:2742
1714	DOID:0080014;DOID:4;DOID:0060388;DOID:11198;DOID:12583;DOID:630
1716	DOID:11832;DOID:10554;DOID:0014667;DOID:1247;DOID:2537;DOID:3650;DOID:74;DOID:1428;DOID:1393;DOID:863;DOID:2218;DOID:3211;DOID:3118;DOID:936;DOID:178;DOID:4194;DOID:2213;DOID:1443;DOID:1492;DOID:655;DOID:409;DOID:1826;DOID:9455;DOID:10652;DOID:272;DOID:1279;DOID:9649;DOID:9452;DOID:77;DOID:331;DOID:0060158;DOID:5656;DOID:0080121;DOID:14525;DOID:26;DOID:1389;DOID:5614;DOID:28;DOID:4;DOID:7;DOID:00…
1717	DOID:11832;DOID:1443;DOID:1682;DOID:1681;DOID:5082;DOID:77;DOID:936;DOID:674;DOID:0060281;DOID:0060037;DOID:3122;DOID:0060038;DOID:3086;DOID:9649;DOID:5656;DOID:4;DOID:7;DOID:0050155;DOID:11771;DOID:11372;DOID:2723;DOID:83;DOID:13620;DOID:3765;DOID:14524;DOID:8488;DOID:0060040;DOID:1287;DOID:1059;DOID:8927;DOID:574;DOID:9779;DOID:0014667;DOID:2742;DOID:110;DOID:114;DOID:11111;DOID:750;DOID:409;DO…
1718	DOID:11832;DOID:1443;DOID:1398;DOID:9837;DOID:0060040;DOID:12849;DOID:1393;DOID:863;DOID:0050155;DOID:936;DOID:150;DOID:11256;DOID:9649;DOID:0060037;DOID:870;DOID:540;DOID:1826;DOID:1279;DOID:10652;DOID:0110044;DOID:0110045;DOID:0110046;DOID:0110047;DOID:0110041;DOID:0110043;DOID:331;DOID:5656;DOID:0110048;DOID:1573;DOID:5614;DOID:0050338;DOID:4;DOID:539;DOID:7;DOID:10113;DOID:11771;DOID:14159;DO…
1719	DOID:1247;DOID:0050686;DOID:0014667;DOID:13382;DOID:2355;DOID:17;DOID:74;DOID:12849;DOID:863;DOID:2218;DOID:936;DOID:11504;DOID:150;DOID:848;DOID:2213;DOID:1443;DOID:3347;DOID:12450;DOID:0060037;DOID:3342;DOID:11465;DOID:9256;DOID:1826;DOID:10652;DOID:1825;DOID:5672;DOID:331;DOID:0050701;DOID:680;DOID:2361;DOID:0080001;DOID:5093;DOID:65;DOID:4;DOID:7;DOID:3119;DOID:162;DOID:1612;DOID:3376;DOID:10…
1723	DOID:1426;DOID:0080006;DOID:2825;DOID:2921;DOID:0080015;DOID:10923;DOID:18;DOID:11971;DOID:2355;DOID:17;DOID:583;DOID:974;DOID:77;DOID:11383;DOID:863;DOID:630;DOID:10241;DOID:13994;DOID:674;DOID:1492;DOID:0050739;DOID:589;DOID:2256;DOID:3122;DOID:0050177;DOID:0050737;DOID:3144;DOID:9574;DOID:161;DOID:16;DOID:9182;DOID:0110213;DOID:2527;DOID:8502;DOID:0050429;DOID:11193;DOID:1570;DOID:10952;DOID:1…
1727	DOID:0014667;DOID:589;DOID:2355;DOID:583;DOID:863;DOID:150;DOID:1492;DOID:870;DOID:12451;DOID:0060037;DOID:0060038;DOID:8997;DOID:540;DOID:8432;DOID:4961;DOID:9252;DOID:2838;DOID:2839;DOID:1279;DOID:655;DOID:5656;DOID:2834;DOID:0060474;DOID:5614;DOID:74;DOID:10783;DOID:10780;DOID:4;DOID:620;DOID:7;DOID:0050155;DOID:539;DOID:720;DOID:0060159;DOID:9835;DOID:9834;DOID:9837;DOID:574;DOID:9269;DOID:28…
1728	DOID:1441;DOID:2921;DOID:9360;DOID:162;DOID:583;DOID:2723;DOID:0060083;DOID:1240;DOID:9415;DOID:9256;DOID:4960;DOID:1612;DOID:374;DOID:8527;DOID:3856;DOID:74;DOID:4;DOID:7;DOID:9970;DOID:2615;DOID:9973;DOID:0050013;DOID:193;DOID:1289;DOID:2841;DOID:2531;DOID:1426;DOID:1425;DOID:0014667;DOID:1037;DOID:2355;DOID:3996;DOID:14330;DOID:11054;DOID:4195;DOID:4194;DOID:12554;DOID:409;DOID:0050890;DOID:97…
1729	DOID:11832;DOID:11831;DOID:1393;DOID:2742;DOID:863;DOID:5723;DOID:936;DOID:1492;DOID:1826;DOID:2952;DOID:0110541;DOID:331;DOID:5656;DOID:5614;DOID:4;DOID:870;DOID:0050155;DOID:1891;DOID:5691;DOID:10003;DOID:0050564;DOID:7;DOID:0050563;DOID:574
1730	DOID:1100;DOID:10787;DOID:5426;DOID:15;DOID:1923;DOID:2277;DOID:28;DOID:4;DOID:7;DOID:229;DOID:4674;DOID:1414
1732	DOID:10481;DOID:0080000;DOID:3827;DOID:17;DOID:4;DOID:7
1733	DOID:0014667;DOID:655;DOID:12176;DOID:28;DOID:4;DOID:50;DOID:7;DOID:2855
1734	DOID:0050687;DOID:0060084;DOID:288;DOID:15;DOID:12849;DOID:150;DOID:0060037;DOID:12176;DOID:3324;DOID:0060072;DOID:1790;DOID:28;DOID:4;DOID:7;DOID:1561;DOID:162;DOID:2645;DOID:3312;DOID:289;DOID:345;DOID:50;DOID:0060040;DOID:0060041;DOID:229;DOID:14566
1735	DOID:0060041;DOID:0050686;DOID:0060037;DOID:5093;DOID:14566;DOID:1561;DOID:1612;DOID:4;DOID:0060040;DOID:12849;DOID:5419;DOID:162;DOID:150;DOID:2468
1736	DOID:0050865;DOID:1443;DOID:2729;DOID:824;DOID:74;DOID:11934;DOID:77;DOID:0060083;DOID:13757;DOID:936;DOID:0060037;DOID:3082;DOID:0060038;DOID:3086;DOID:0070004;DOID:5656;DOID:2914;DOID:0050815;DOID:2531;DOID:4;DOID:7;DOID:0050155;DOID:5082;DOID:162;DOID:530;DOID:83;DOID:4123;DOID:11476;DOID:8549;DOID:1059;DOID:8927;DOID:9837;DOID:2355;DOID:1542;DOID:0050161;DOID:2218;DOID:540;DOID:615;DOID:612;D…
1737	DOID:3649;DOID:0014667;DOID:0050841;DOID:679;DOID:863;DOID:529;DOID:480;DOID:936;DOID:178;DOID:1492;DOID:655;DOID:543;DOID:0060260;DOID:0060261;DOID:1279;DOID:9649;DOID:2978;DOID:0050836;DOID:331;DOID:0060158;DOID:5656;DOID:5614;DOID:13174;DOID:3393;DOID:870;DOID:0050155;DOID:11771;DOID:3650;DOID:4;DOID:574;DOID:0050828;DOID:7;DOID:1287;DOID:2786;DOID:9650
1738	DOID:11832;DOID:0014667;DOID:1428;DOID:1393;DOID:863;DOID:480;DOID:936;DOID:9252;DOID:4194;DOID:397;DOID:114;DOID:655;DOID:0060036;DOID:543;DOID:1826;DOID:11984;DOID:331;DOID:0060158;DOID:0060159;DOID:26;DOID:5614;DOID:1492;DOID:12932;DOID:28;DOID:4;DOID:7;DOID:0050155;DOID:3652;DOID:3650;DOID:5691;DOID:0050013;DOID:9269;DOID:0050700;DOID:1287;DOID:2786;DOID:9993;DOID:700
1739	DOID:0080015;DOID:0110213;DOID:1561;DOID:4;DOID:0050567;DOID:5419;DOID:150;DOID:674;DOID:2468
1740	DOID:1909;DOID:2030;DOID:0050687;DOID:0050686;DOID:0060122;DOID:3312;DOID:14566;DOID:1596;DOID:3324;DOID:1595;DOID:1561;DOID:4;DOID:4964;DOID:4159;DOID:2848;DOID:5419;DOID:162;DOID:2468;DOID:150;DOID:1470;DOID:8923
1741	DOID:540;DOID:1561;DOID:7;DOID:863;DOID:150;DOID:2030;DOID:1492;DOID:0060037;DOID:4964;DOID:0060038;DOID:3324;DOID:1279;DOID:5656;DOID:0060041;DOID:5614;DOID:1470;DOID:4;DOID:1595;DOID:870;DOID:0050155;DOID:12849;DOID:5419;DOID:2468;DOID:9835;DOID:9834;DOID:9837;DOID:3312;DOID:574;DOID:1596;DOID:539;DOID:0060040;DOID:2848;DOID:1059;DOID:8927;DOID:9306
1742	DOID:3324;DOID:0080014;DOID:1561;DOID:4079;DOID:630;DOID:150;DOID:0060041;DOID:2030;DOID:114;DOID:1929;DOID:1928;DOID:4964;DOID:1712;DOID:1595;DOID:11612;DOID:12139;DOID:2848;DOID:1470;DOID:4;DOID:7;DOID:12849;DOID:5419;DOID:2468;DOID:0060037;DOID:3312;DOID:1596;DOID:62;DOID:0060388;DOID:0060040;DOID:1287;DOID:225
1743	DOID:4;DOID:0014667;DOID:0060158;DOID:374;DOID:10915;DOID:5113
1745	DOID:1561;DOID:11328;DOID:0060037;DOID:3312;DOID:3324;DOID:12849;DOID:4;DOID:0060040;DOID:0060041;DOID:5419;DOID:5418;DOID:150;DOID:2468
1746	DOID:0060037;DOID:12849;DOID:4;DOID:0060040;DOID:0060041;DOID:150
1747	DOID:17;DOID:77;DOID:4254;DOID:1091;DOID:403;DOID:0110062;DOID:0110063;DOID:0110060;DOID:0110061;DOID:693;DOID:0110064;DOID:0110065;DOID:0110066;DOID:214;DOID:0080005;DOID:0080001;DOID:65;DOID:2187;DOID:4;DOID:7;DOID:701;DOID:13533;DOID:0110057;DOID:0110056;DOID:0110055;DOID:0110054;DOID:0110053;DOID:0110052;DOID:4154;DOID:0110059;DOID:0110058
1749	DOID:10003;DOID:4;DOID:2952;DOID:7;DOID:863;DOID:0050155;DOID:2742
1755	DOID:0050687;DOID:0050686;DOID:0060085;DOID:0050902;DOID:3068;DOID:3069;DOID:3620;DOID:4706;DOID:0060072;DOID:5672;DOID:219;DOID:235;DOID:3071;DOID:3070;DOID:5076;DOID:4;DOID:3119;DOID:162;DOID:10155;DOID:3093;DOID:3861;DOID:0050624;DOID:3868;DOID:3869;DOID:3864;DOID:14566;DOID:1319;DOID:4610
1756	DOID:0110435;DOID:0110434;DOID:0110437;DOID:0110436;DOID:0110431;DOID:0110430;DOID:0110433;DOID:0110432;DOID:0110439;DOID:0110438;DOID:77;DOID:936;DOID:3246;DOID:3247;DOID:0060037;DOID:0060036;DOID:0060038;DOID:423;DOID:9253;DOID:9883;DOID:9884;DOID:0110441;DOID:0110442;DOID:0110443;DOID:5264;DOID:0110445;DOID:0110446;DOID:0110447;DOID:5268;DOID:0110449;DOID:4;DOID:7;DOID:162;DOID:929;DOID:4045;D…
1758	DOID:0014667;DOID:11971;DOID:824;DOID:17;DOID:10573;DOID:12804;DOID:4254;DOID:863;DOID:2742;DOID:3388;DOID:848;DOID:655;DOID:3342;DOID:12721;DOID:403;DOID:2952;DOID:693;DOID:1091;DOID:214;DOID:0080006;DOID:12798;DOID:0080001;DOID:0080005;DOID:854;DOID:65;DOID:2187;DOID:4;DOID:7;DOID:0050155;DOID:2340;DOID:10609;DOID:381;DOID:77;DOID:13359;DOID:2562;DOID:1934;DOID:2256;DOID:823;DOID:14286;DOID:100…
1759	DOID:11832;DOID:1509;DOID:0050841;DOID:1393;DOID:863;DOID:529;DOID:480;DOID:936;DOID:150;DOID:3535;DOID:1492;DOID:0060037;DOID:543;DOID:0060038;DOID:1826;DOID:0050836;DOID:331;DOID:2745;DOID:0060041;DOID:5614;DOID:1510;DOID:10939;DOID:4;DOID:7;DOID:0050155;DOID:1561;DOID:5419;DOID:5691;DOID:891;DOID:2468;DOID:12849;DOID:0050706;DOID:0060040;DOID:0050701;DOID:0050702;DOID:308;DOID:1059;DOID:8927
1760	DOID:4137;DOID:0050801;DOID:1924;DOID:11722;DOID:16;DOID:17;DOID:2519;DOID:15;DOID:77;DOID:11151;DOID:863;DOID:936;DOID:150;DOID:83;DOID:110;DOID:1492;DOID:0050759;DOID:0060037;DOID:1443;DOID:0060038;DOID:9741;DOID:423;DOID:13934;DOID:2277;DOID:10652;DOID:0060823;DOID:0060262;DOID:14525;DOID:9884;DOID:331;DOID:0060309;DOID:5656;DOID:48;DOID:4535;DOID:987;DOID:5614;DOID:0080000;DOID:1756;DOID:225;…
1761	DOID:0050687;DOID:0050686;DOID:162;DOID:3491;DOID:0060875;DOID:0060874;DOID:9410;DOID:0060870;DOID:0060873;DOID:0060872;DOID:1924;DOID:2277;DOID:9476;DOID:193;DOID:3856;DOID:3614;DOID:11612;DOID:28;DOID:4;DOID:7;DOID:14448;DOID:2998;DOID:14447;DOID:2994;DOID:9406;DOID:0090070;DOID:14566;DOID:3095;DOID:53;DOID:225;DOID:688
1763	DOID:17;DOID:863;DOID:631;DOID:633;DOID:150;DOID:1492;DOID:1756;DOID:0060037;DOID:0060038;DOID:423;DOID:13934;DOID:0060260;DOID:0060261;DOID:319;DOID:331;DOID:5656;DOID:699;DOID:5614;DOID:0080000;DOID:66;DOID:4;DOID:7;DOID:0050155;DOID:12506;DOID:574;DOID:870;DOID:12558;DOID:1059;DOID:8927
1767	DOID:0080015;DOID:17;DOID:0050144;DOID:630;DOID:0050161;DOID:0050739;DOID:9415;DOID:0050736;DOID:758;DOID:9360;DOID:0060340;DOID:1579;DOID:65;DOID:4;DOID:14323;DOID:0050177;DOID:13515;DOID:1176;DOID:7;DOID:9562;DOID:0110594;DOID:0050545;DOID:0110599;DOID:2841
1769	DOID:9974;DOID:809;DOID:778;DOID:3312;DOID:1229;DOID:3324;DOID:1561;DOID:4;DOID:9975;DOID:303;DOID:302;DOID:5419;DOID:9973;DOID:150;DOID:2468
1773	DOID:9074;DOID:2914;DOID:18;DOID:417;DOID:576;DOID:17;DOID:65;DOID:557;DOID:4;DOID:0060056;DOID:7;DOID:8857
1775	DOID:4;DOID:3856;DOID:10283;DOID:0050686;DOID:10286;DOID:162;DOID:193;DOID:14566
1776	DOID:37;DOID:0060085;DOID:18;DOID:9074;DOID:16;DOID:17;DOID:13141;DOID:0060295;DOID:6688;DOID:4251;DOID:13452;DOID:612;DOID:848;DOID:3683;DOID:1492;DOID:626;DOID:11343;DOID:3342;DOID:0050486;DOID:4353;DOID:0060072;DOID:0060303;DOID:0060056;DOID:0060301;DOID:0060300;DOID:14735;DOID:12030;DOID:8857;DOID:3480;DOID:0060299;DOID:2916;DOID:1558;DOID:2914;DOID:5614;DOID:0080001;DOID:65;DOID:4;DOID:7;DOI…
1778	DOID:11832;DOID:0080015;DOID:0110096;DOID:10595;DOID:1393;DOID:863;DOID:630;DOID:936;DOID:0060668;DOID:440;DOID:150;DOID:1492;DOID:2234;DOID:0050739;DOID:2490;DOID:0110175;DOID:0060857;DOID:0060038;DOID:0050737;DOID:1826;DOID:231;DOID:0060270;DOID:0060264;DOID:4626;DOID:318;DOID:319;DOID:331;DOID:0060309;DOID:0050592;DOID:12377;DOID:5614;DOID:870;DOID:0060307;DOID:0050539;DOID:4;DOID:7;DOID:00501…
1780	DOID:1389;DOID:574;DOID:4;DOID:7;DOID:870;DOID:863
1785	DOID:17;DOID:15;DOID:7;DOID:863;DOID:440;DOID:1492;DOID:1756;DOID:10595;DOID:12558;DOID:422;DOID:423;DOID:13934;DOID:0060260;DOID:0060261;DOID:1279;DOID:3891;DOID:5656;DOID:699;DOID:5614;DOID:0080000;DOID:66;DOID:9598;DOID:4;DOID:539;DOID:870;DOID:0050155;DOID:65;DOID:12506;DOID:345;DOID:574;DOID:780;DOID:0050543;DOID:8488;DOID:14717;DOID:229;DOID:0110197;DOID:7327
1786	DOID:1441;DOID:1443;DOID:9360;DOID:936;DOID:2030;DOID:9415;DOID:4964;DOID:3324;DOID:1612;DOID:4706;DOID:12139;DOID:3856;DOID:4;DOID:7;DOID:0050155;DOID:162;DOID:535;DOID:0060215;DOID:14525;DOID:680;DOID:2848;DOID:0050548;DOID:1289;DOID:2841;DOID:10003;DOID:10579;DOID:3620;DOID:3459;DOID:2742;DOID:299;DOID:5672;DOID:219;DOID:5675;DOID:0050951;DOID:4903;DOID:193;DOID:3119;DOID:2468;DOID:3213;DOID:1…
1788	DOID:8864;DOID:0060083;DOID:0060085;DOID:1240;DOID:162;DOID:2531;DOID:12849;DOID:77;DOID:863;DOID:10348;DOID:1612;DOID:150;DOID:3683;DOID:1492;DOID:8778;DOID:0060037;DOID:0060038;DOID:4960;DOID:0060072;DOID:5093;DOID:8527;DOID:0060192;DOID:0060058;DOID:9119;DOID:0050815;DOID:8692;DOID:8541;DOID:4;DOID:0050458;DOID:7;DOID:0050155;DOID:0060180;DOID:530;DOID:0070004;DOID:0050749;DOID:5295;DOID:4972;…
1789	DOID:11727;DOID:0060040;DOID:2825;DOID:1443;DOID:5419;DOID:6132;DOID:2355;DOID:17;DOID:74;DOID:974;DOID:423;DOID:1573;DOID:10534;DOID:936;DOID:0050161;DOID:615;DOID:614;DOID:150;DOID:612;DOID:1561;DOID:0050127;DOID:0060037;DOID:0060038;DOID:2115;DOID:3324;DOID:1612;DOID:10283;DOID:9884;DOID:10286;DOID:850;DOID:331;DOID:193;DOID:2914;DOID:2361;DOID:0080000;DOID:5093;DOID:1579;DOID:66;DOID:4;DOID:7…
1793	DOID:4;DOID:303;DOID:302;DOID:150
1794	DOID:2914;DOID:4914;DOID:1107;DOID:6050;DOID:0050686;DOID:77;DOID:4;DOID:7;DOID:9206;DOID:3119;DOID:162;DOID:5041;DOID:14566;DOID:612
1796	DOID:0050686;DOID:0060085;DOID:2394;DOID:0060072;DOID:4;DOID:0050621;DOID:162;DOID:120;DOID:193;DOID:14566;DOID:3683
1798	DOID:11832;DOID:0050686;DOID:0014667;DOID:11853;DOID:5212;DOID:1393;DOID:863;DOID:10534;DOID:936;DOID:440;DOID:150;DOID:110;DOID:1492;DOID:0060037;DOID:0060038;DOID:540;DOID:1826;DOID:3635;DOID:1279;DOID:9649;DOID:2978;DOID:0050570;DOID:331;DOID:83;DOID:5656;DOID:1143;DOID:1142;DOID:5614;DOID:655;DOID:4;DOID:870;DOID:0050155;DOID:11771;DOID:162;DOID:5691;DOID:13174;DOID:439;DOID:9835;DOID:9834;DO…
1803	DOID:2030;DOID:576;DOID:1595;DOID:18;DOID:4964;DOID:1470;DOID:3324;DOID:1561;DOID:557;DOID:4;DOID:1596;DOID:7;DOID:2848;DOID:12139;DOID:150
1804	DOID:0050736;DOID:12849;DOID:863;DOID:9840;DOID:630;DOID:1094;DOID:150;DOID:1492;DOID:0050739;DOID:0060037;DOID:0060038;DOID:540;DOID:231;DOID:1279;DOID:318;DOID:319;DOID:9888;DOID:331;DOID:332;DOID:5656;DOID:5614;DOID:4;DOID:10376;DOID:10375;DOID:7;DOID:0050155;DOID:0050177;DOID:1289;DOID:9835;DOID:9834;DOID:574;DOID:870;DOID:0060040;DOID:0060041;DOID:14725;DOID:1059;DOID:8927
1805	DOID:799;DOID:4;DOID:7;DOID:1287;DOID:866;DOID:178
1806	DOID:11832;DOID:11830;DOID:74;DOID:11934;DOID:170;DOID:1443;DOID:936;DOID:11504;DOID:930;DOID:2033;DOID:0060037;DOID:0060038;DOID:9256;DOID:1612;DOID:374;DOID:9649;DOID:5656;DOID:0050815;DOID:9370;DOID:4;DOID:7;DOID:9970;DOID:1561;DOID:162;DOID:684;DOID:686;DOID:14525;DOID:680;DOID:0060041;DOID:1059;DOID:1289;DOID:0014667;DOID:1227;DOID:615;DOID:12987;DOID:5672;DOID:219;DOID:0060040;DOID:1389;DOI…
1807	DOID:11832;DOID:0080015;DOID:11836;DOID:17;DOID:1393;DOID:14218;DOID:863;DOID:936;DOID:0014667;DOID:150;DOID:653;DOID:1492;DOID:0060037;DOID:0060038;DOID:1826;DOID:331;DOID:0060158;DOID:0080006;DOID:5614;DOID:0080001;DOID:65;DOID:4;DOID:7;DOID:0050155;DOID:3650;DOID:5691;DOID:655;DOID:10488;DOID:1059;DOID:8927
1808	DOID:1443;DOID:17;DOID:1561;DOID:863;DOID:778;DOID:936;DOID:150;DOID:848;DOID:2030;DOID:1203;DOID:1229;DOID:3342;DOID:4964;DOID:3324;DOID:10652;DOID:0110044;DOID:0110045;DOID:0110046;DOID:0110047;DOID:0110041;DOID:0110043;DOID:331;DOID:12139;DOID:0110048;DOID:14525;DOID:1574;DOID:0080001;DOID:1470;DOID:1596;DOID:65;DOID:4;DOID:1595;DOID:7;DOID:5419;DOID:9973;DOID:381;DOID:2468;DOID:1742;DOID:225;…
1811	DOID:0014667;DOID:0060085;DOID:18;DOID:0060089;DOID:15;DOID:77;DOID:446;DOID:447;DOID:445;DOID:0050129;DOID:114;DOID:656;DOID:345;DOID:0060072;DOID:9553;DOID:0060158;DOID:3947;DOID:0050589;DOID:28;DOID:4;DOID:7;DOID:0050032;DOID:9931;DOID:0060296;DOID:5295;DOID:13250;DOID:8577;DOID:780;DOID:557;DOID:12028;DOID:8488;DOID:1287;DOID:229;DOID:0060180;DOID:3952;DOID:14566;DOID:4500
1812	DOID:11832;DOID:3324;DOID:1203;DOID:9854;DOID:1561;DOID:1393;DOID:863;DOID:480;DOID:14330;DOID:936;DOID:150;DOID:2030;DOID:1492;DOID:0060037;DOID:1596;DOID:1595;DOID:1826;DOID:9974;DOID:331;DOID:12139;DOID:2848;DOID:809;DOID:1574;DOID:5614;DOID:1470;DOID:4;DOID:9975;DOID:7;DOID:0050155;DOID:12849;DOID:5419;DOID:9973;DOID:5691;DOID:2468;DOID:1742;DOID:1289;DOID:3312;DOID:0050741;DOID:8646;DOID:496…
1813	DOID:11832;DOID:3829;DOID:9973;DOID:679;DOID:170;DOID:936;DOID:178;DOID:3535;DOID:2030;DOID:2033;DOID:0060037;DOID:4964;DOID:0060038;DOID:1595;DOID:12139;DOID:10937;DOID:10933;DOID:4;DOID:9975;DOID:9976;DOID:9977;DOID:0050155;DOID:162;DOID:8645;DOID:8646;DOID:10763;DOID:0050706;DOID:1287;DOID:0050702;DOID:1289;DOID:4916;DOID:0014667;DOID:1785;DOID:809;DOID:529;DOID:1849;DOID:480;DOID:14330;DOID:0…
1814	DOID:11832;DOID:1595;DOID:5419;DOID:809;DOID:1561;DOID:1393;DOID:679;DOID:863;DOID:480;DOID:936;DOID:2769;DOID:150;DOID:12399;DOID:2030;DOID:1492;DOID:0060037;DOID:4964;DOID:0060038;DOID:3324;DOID:1826;DOID:11119;DOID:12400;DOID:2559;DOID:331;DOID:12139;DOID:2848;DOID:10937;DOID:1574;DOID:5614;DOID:4990;DOID:1470;DOID:9974;DOID:9975;DOID:2560;DOID:7;DOID:0050155;DOID:12849;DOID:12401;DOID:9973;DO…
1815	DOID:3324;DOID:1561;DOID:7;DOID:863;DOID:1849;DOID:14330;DOID:2768;DOID:2769;DOID:1094;DOID:150;DOID:9505;DOID:2030;DOID:0060037;DOID:1596;DOID:0060038;DOID:1595;DOID:331;DOID:12139;DOID:10600;DOID:1574;DOID:1470;DOID:9974;DOID:9977;DOID:5419;DOID:9973;DOID:2468;DOID:4;DOID:1289;DOID:3312;DOID:0050741;DOID:4964;DOID:303;DOID:302;DOID:2848;DOID:0050890
1816	DOID:3324;DOID:0050841;DOID:863;DOID:529;DOID:480;DOID:936;DOID:1094;DOID:150;DOID:2030;DOID:0060037;DOID:4964;DOID:0060038;DOID:1595;DOID:0050836;DOID:331;DOID:12139;DOID:1470;DOID:4;DOID:7;DOID:1561;DOID:5418;DOID:11328;DOID:2468;DOID:3312;DOID:543;DOID:1596;DOID:2848
1822	DOID:4;DOID:1441;DOID:0060162;DOID:543;DOID:0050951;DOID:1826;DOID:0050841;DOID:679;DOID:0050836;DOID:0050706;DOID:7;DOID:529;DOID:0050701;DOID:480;DOID:863;DOID:936;DOID:331;DOID:1289;DOID:891;DOID:3535
1823	DOID:1909;DOID:0050687;DOID:0050686;DOID:0060122;DOID:4;DOID:4159;DOID:162;DOID:14566;DOID:8923
1824	DOID:0110082;DOID:37;DOID:114;DOID:0060036;DOID:16;DOID:4;DOID:3390;DOID:7;DOID:161;DOID:1287;DOID:0050700;DOID:0050431;DOID:0050428
1825	DOID:0050686;DOID:5093;DOID:1612;DOID:4;DOID:162;DOID:14566
1826	DOID:3312;DOID:3324;DOID:1561;DOID:4;DOID:303;DOID:302;DOID:150
1827	DOID:114;DOID:14250;DOID:0080014;DOID:0080001;DOID:12858;DOID:17;DOID:7148;DOID:3342;DOID:65;DOID:4;DOID:7;DOID:630;DOID:331;DOID:863;DOID:1682;DOID:1289;DOID:848;DOID:1287
1828	DOID:2914;DOID:37;DOID:0014667;DOID:16;DOID:421;DOID:4123;DOID:2722;DOID:2723;DOID:4;DOID:0060056;DOID:3390;DOID:7;DOID:161;DOID:1205;DOID:0050428;DOID:4535
1829	DOID:0110435;DOID:0110434;DOID:0110437;DOID:0110436;DOID:0110431;DOID:0110430;DOID:0110433;DOID:0110432;DOID:0110453;DOID:0110458;DOID:0110439;DOID:0110438;DOID:0060674;DOID:0110443;DOID:0110457;DOID:0060676;DOID:0110456;DOID:114;DOID:0110455;DOID:0060036;DOID:0110452;DOID:0110454;DOID:0060679;DOID:0060677;DOID:0110442;DOID:0110449;DOID:0110459;DOID:0110460;DOID:0110461;DOID:0110441;DOID:0110428;…
1831	DOID:26;DOID:2018;DOID:225;DOID:0014667;DOID:2519;DOID:15;DOID:12336;DOID:0050782;DOID:28;DOID:4;DOID:48;DOID:7;DOID:1428;DOID:0060158;DOID:0050013;DOID:4194
1832	DOID:0110435;DOID:0110434;DOID:0110437;DOID:0110436;DOID:0110431;DOID:0110430;DOID:0110433;DOID:0110432;DOID:16;DOID:0110453;DOID:0110458;DOID:0110439;DOID:0110438;DOID:0060674;DOID:4603;DOID:0110443;DOID:630;DOID:0050161;DOID:0110444;DOID:0060676;DOID:1579;DOID:0110456;DOID:850;DOID:114;DOID:0110455;DOID:0060036;DOID:0110452;DOID:421;DOID:0110454;DOID:0060679;DOID:0060677;DOID:1702;DOID:0110442;…
1834	DOID:0050865;DOID:0110538;DOID:0110539;DOID:824;DOID:0110535;DOID:0110536;DOID:0110537;DOID:0110530;DOID:0110531;DOID:11934;DOID:77;DOID:0110590;DOID:0110550;DOID:0110485;DOID:0110549;DOID:0110534;DOID:0110541;DOID:0110540;DOID:0110543;DOID:0110542;DOID:0110545;DOID:5330;DOID:0110547;DOID:0110546;DOID:0110529;DOID:0110528;DOID:0110527;DOID:0110526;DOID:0110525;DOID:0110524;DOID:0110523;DOID:01105…
1836	DOID:0080015;DOID:11836;DOID:0080055;DOID:17;DOID:15;DOID:77;DOID:4254;DOID:863;DOID:630;DOID:2742;DOID:674;DOID:848;DOID:0050739;DOID:14687;DOID:2256;DOID:3342;DOID:0060321;DOID:0060320;DOID:0050737;DOID:12721;DOID:0060327;DOID:3891;DOID:2952;DOID:8488;DOID:0110213;DOID:319;DOID:331;DOID:0080006;DOID:0080005;DOID:6000;DOID:0080001;DOID:229;DOID:65;DOID:4;DOID:0080043;DOID:7;DOID:0050155;DOID:381…
1837	DOID:9955;DOID:114;DOID:6000;DOID:1681;DOID:4079;DOID:61;DOID:988;DOID:0060036;DOID:11502;DOID:4;DOID:0050700;DOID:7;DOID:0060480;DOID:1287;DOID:1657;DOID:0060224;DOID:1682;DOID:13832;DOID:10273
1839	DOID:0050686;DOID:18;DOID:15;DOID:77;DOID:863;DOID:10534;DOID:936;DOID:8677;DOID:1826;DOID:345;DOID:331;DOID:7725;DOID:229;DOID:4;DOID:7;DOID:3119;DOID:162;DOID:288;DOID:784;DOID:557;DOID:0050705;DOID:0050701;DOID:289;DOID:1074;DOID:14566
1840	DOID:3183;DOID:3587;DOID:3181;DOID:3070;DOID:3186;DOID:5076;DOID:0050686;DOID:0050687;DOID:4;DOID:7912;DOID:1793;DOID:170;DOID:162;DOID:14566;DOID:4905
1843	DOID:3324;DOID:16;DOID:288;DOID:15;DOID:1561;DOID:2723;DOID:37;DOID:178;DOID:150;DOID:2030;DOID:0050828;DOID:4964;DOID:1595;DOID:12139;DOID:1287;DOID:4404;DOID:1470;DOID:4;DOID:3393;DOID:7;DOID:2773;DOID:345;DOID:289;DOID:1596;DOID:2848;DOID:229
1845	DOID:0050686;DOID:0050615;DOID:4;DOID:3905;DOID:162;DOID:1324;DOID:3908;DOID:14566
1846	DOID:2030;DOID:1595;DOID:4964;DOID:1470;DOID:3324;DOID:1561;DOID:4;DOID:1596;DOID:2848;DOID:12139;DOID:150
1847	DOID:10825;DOID:10763;DOID:4;DOID:0050828;DOID:7;DOID:1287;DOID:178
1848	DOID:0080011;DOID:0050687;DOID:3324;DOID:0080015;DOID:17;DOID:15;DOID:3068;DOID:3069;DOID:1561;DOID:11383;DOID:0080005;DOID:11603;DOID:178;DOID:150;DOID:2030;DOID:0060874;DOID:9410;DOID:0060870;DOID:0060873;DOID:0050828;DOID:4964;DOID:1595;DOID:1923;DOID:2277;DOID:0060118;DOID:10787;DOID:12139;DOID:10132;DOID:0060875;DOID:1414;DOID:1100;DOID:0080001;DOID:3070;DOID:1924;DOID:12698;DOID:3074;DOID:1…
1850	DOID:1574;DOID:0050741;DOID:4;DOID:303;DOID:302;DOID:9973;DOID:150
1855	DOID:1247;DOID:5338;DOID:0080015;DOID:0060085;DOID:18;DOID:6683;DOID:2725;DOID:74;DOID:11725;DOID:0060644;DOID:77;DOID:11383;DOID:863;DOID:0060608;DOID:483;DOID:0080014;DOID:3388;DOID:11175;DOID:150;DOID:1091;DOID:5614;DOID:1492;DOID:0050739;DOID:11111;DOID:0060037;DOID:14796;DOID:0060321;DOID:0060320;DOID:0050737;DOID:0050736;DOID:3086;DOID:403;DOID:0060327;DOID:0060072;DOID:930;DOID:17;DOID:221…
1857	DOID:11725;DOID:0080014;DOID:6683;DOID:17;DOID:0060644;DOID:630;DOID:0050739;DOID:2256;DOID:14796;DOID:11983;DOID:0050737;DOID:0050736;DOID:0080006;DOID:0080001;DOID:65;DOID:4;DOID:7;DOID:14681;DOID:0050177;DOID:0060765;DOID:0060764;DOID:0060767;DOID:0060766;DOID:0060254;DOID:3490;DOID:0060608;DOID:0060609;DOID:225;DOID:2962;DOID:0050569
1858	DOID:4;DOID:936;DOID:7;DOID:863;DOID:2786;DOID:331;DOID:2785
1859	DOID:1443;DOID:1492;DOID:8927;DOID:0050815;DOID:0060037;DOID:0060038;DOID:9370;DOID:12849;DOID:4;DOID:7;DOID:863;DOID:0060040;DOID:0060041;DOID:331;DOID:936;DOID:0050155;DOID:1059;DOID:11175;DOID:150;DOID:930;DOID:5614
1861	DOID:3324;DOID:0050841;DOID:863;DOID:529;DOID:480;DOID:936;DOID:150;DOID:2030;DOID:543;DOID:1595;DOID:0060730;DOID:0050836;DOID:331;DOID:12139;DOID:0050835;DOID:1470;DOID:4;DOID:7;DOID:1561;DOID:4964;DOID:1596;DOID:2848
1867	DOID:4;DOID:2033;DOID:0060037;DOID:4428;DOID:0060038;DOID:13365;DOID:13417;DOID:4090;DOID:8927;DOID:150
1869	DOID:1909;DOID:684;DOID:0050687;DOID:0050686;DOID:5093;DOID:0060122;DOID:3571;DOID:1612;DOID:4;DOID:686;DOID:4159;DOID:3119;DOID:162;DOID:14566;DOID:8923
1879	DOID:12716;DOID:850;DOID:4;DOID:7;DOID:11394;DOID:1579;DOID:0050161;DOID:11162
1880	DOID:10952;DOID:2921;DOID:1037;DOID:18;DOID:5603;DOID:162;DOID:0050523;DOID:2531;DOID:10747;DOID:557;DOID:4;DOID:1240;DOID:7;DOID:2986;DOID:715;DOID:0060083;DOID:0050686;DOID:14566
1884	DOID:37;DOID:16;DOID:2731;DOID:2730;DOID:4;DOID:7
1889	DOID:0014667;DOID:1681;DOID:11486;DOID:1882;DOID:77;DOID:863;DOID:1682;DOID:178;DOID:11504;DOID:4194;DOID:114;DOID:0110107;DOID:0110106;DOID:0110109;DOID:0110108;DOID:1770;DOID:1657;DOID:0060158;DOID:13832;DOID:9351;DOID:9352;DOID:11465;DOID:8440;DOID:10487;DOID:4;DOID:7;DOID:2089;DOID:13620;DOID:11372;DOID:0050013;DOID:0110114;DOID:0110112;DOID:0110113;DOID:0110110;DOID:0110111;DOID:5295;DOID:57…
1890	DOID:423;DOID:0050686;DOID:0014667;DOID:0060085;DOID:11914;DOID:17;DOID:3996;DOID:3650;DOID:76;DOID:77;DOID:170;DOID:863;DOID:10534;DOID:0080123;DOID:3748;DOID:2742;DOID:11054;DOID:1492;DOID:1107;DOID:655;DOID:5672;DOID:12558;DOID:9256;DOID:0060072;DOID:0060260;DOID:0060261;DOID:219;DOID:235;DOID:0060158;DOID:5113;DOID:699;DOID:1793;DOID:5614;DOID:0080000;DOID:11801;DOID:66;DOID:4;DOID:13579;DOID…
1892	DOID:0050686;DOID:0014667;DOID:162;DOID:7;DOID:863;DOID:10534;DOID:150;DOID:655;DOID:654;DOID:3119;DOID:374;DOID:1279;DOID:9649;DOID:0060158;DOID:5656;DOID:1574;DOID:13174;DOID:870;DOID:9970;DOID:3652;DOID:9973;DOID:700;DOID:4;DOID:0050741;DOID:574;DOID:303;DOID:302;DOID:9650;DOID:14566;DOID:11771
1893	DOID:11832;DOID:37;DOID:0014667;DOID:16;DOID:0060071;DOID:161;DOID:1561;DOID:77;DOID:11165;DOID:863;DOID:480;DOID:936;DOID:934;DOID:150;DOID:986;DOID:1492;DOID:1229;DOID:655;DOID:0060056;DOID:543;DOID:421;DOID:1826;DOID:403;DOID:10944;DOID:14498;DOID:0060157;DOID:4543;DOID:331;DOID:10914;DOID:4535;DOID:9098;DOID:2914;DOID:987;DOID:5614;DOID:0050589;DOID:13072;DOID:4;DOID:6498;DOID:7;DOID:0050155;…
1896	DOID:0050687;DOID:37;DOID:16;DOID:2723;DOID:0050686;DOID:11155;DOID:11156;DOID:1091;DOID:13714;DOID:14793;DOID:630;DOID:421;DOID:403;DOID:0050591;DOID:4535;DOID:1909;DOID:1383;DOID:4;DOID:7;DOID:162;DOID:77;DOID:0050177;DOID:0060122;DOID:4159;DOID:14566;DOID:8923
1901	DOID:3312;DOID:4;DOID:3324;DOID:150;DOID:1561
1902	DOID:10283;DOID:3856;DOID:0050686;DOID:1240;DOID:8692;DOID:150;DOID:2531;DOID:1561;DOID:1612;DOID:4;DOID:5093;DOID:9119;DOID:10286;DOID:5419;DOID:162;DOID:0060083;DOID:193;DOID:14566;DOID:2468
1906	DOID:2921;DOID:1682;DOID:3827;DOID:9360;DOID:6713;DOID:76;DOID:77;DOID:178;DOID:674;DOID:2030;DOID:10591;DOID:13089;DOID:9415;DOID:0060036;DOID:3082;DOID:12642;DOID:14557;DOID:0110213;DOID:2527;DOID:2326;DOID:4;DOID:7;DOID:0050013;DOID:0060158;DOID:10132;DOID:11120;DOID:10763;DOID:12144;DOID:0050700;DOID:1287;DOID:1285;DOID:1289;DOID:2841;DOID:1426;DOID:1222;DOID:1425;DOID:0014667;DOID:3021;DOID:…
1908	DOID:0050687;DOID:0050686;DOID:1192;DOID:11465;DOID:77;DOID:2621;DOID:863;DOID:630;DOID:2742;DOID:178;DOID:114;DOID:9258;DOID:8437;DOID:0050736;DOID:1770;DOID:2952;DOID:0060731;DOID:4163;DOID:574;DOID:2426;DOID:4;DOID:7;DOID:0050155;DOID:162;DOID:2089;DOID:0050739;DOID:11372;DOID:0050177;DOID:3093;DOID:10487;DOID:5295;DOID:10003;DOID:10825;DOID:10763;DOID:0050828;DOID:1287;DOID:8440;DOID:9779;DOI…
1909	DOID:0014667;DOID:0050686;DOID:0080015;DOID:3827;DOID:0050847;DOID:17;DOID:76;DOID:77;DOID:863;DOID:630;DOID:120;DOID:936;DOID:1682;DOID:178;DOID:0060119;DOID:150;DOID:4194;DOID:114;DOID:12642;DOID:6364;DOID:2394;DOID:674;DOID:0060365;DOID:0110213;DOID:331;DOID:0060158;DOID:535;DOID:9351;DOID:9352;DOID:0080000;DOID:4;DOID:13709;DOID:7;DOID:0050848;DOID:3119;DOID:162;DOID:0050739;DOID:0050013;DOID…
1910	DOID:1443;DOID:0014667;DOID:18;DOID:3827;DOID:17;DOID:2537;DOID:1389;DOID:76;DOID:77;DOID:0060831;DOID:2749;DOID:630;DOID:1612;DOID:936;DOID:10579;DOID:0060833;DOID:0060832;DOID:2747;DOID:4194;DOID:870;DOID:0050739;DOID:9258;DOID:655;DOID:0050828;DOID:8437;DOID:0050737;DOID:12642;DOID:1770;DOID:9252;DOID:2952;DOID:1279;DOID:9649;DOID:0060834;DOID:2978;DOID:0050632;DOID:0050736;DOID:331;DOID:00601…
1911	DOID:1426;DOID:0050687;DOID:0080015;DOID:0110096;DOID:18;DOID:863;DOID:630;DOID:0060668;DOID:150;DOID:0050739;DOID:2490;DOID:0060857;DOID:0060038;DOID:0050737;DOID:9620;DOID:0060270;DOID:0060264;DOID:4626;DOID:331;DOID:0060309;DOID:0050592;DOID:225;DOID:4;DOID:7;DOID:162;DOID:2994;DOID:0050177;DOID:0060823;DOID:0050888;DOID:0060037;DOID:0060278;DOID:14566;DOID:0060807;DOID:3095;DOID:0050453;DOID:…
1913	DOID:0060784;DOID:0050739;DOID:0050736;DOID:0060782;DOID:4;DOID:630;DOID:0050177
1915	DOID:0050686;DOID:4;DOID:10534;DOID:162;DOID:14566;DOID:3119
1917	DOID:11832;DOID:0050686;DOID:1393;DOID:863;DOID:10534;DOID:936;DOID:11175;DOID:150;DOID:930;DOID:5614;DOID:1492;DOID:0060037;DOID:0060038;DOID:1826;DOID:1827;DOID:331;DOID:0060309;DOID:0050815;DOID:9370;DOID:4;DOID:7;DOID:0050155;DOID:3119;DOID:162;DOID:5691;DOID:0060823;DOID:0050888;DOID:2481;DOID:1059;DOID:8927;DOID:14566
1933	DOID:0050686;DOID:0060037;DOID:5093;DOID:0060038;DOID:150;DOID:1612;DOID:4;DOID:162;DOID:1059;DOID:8927;DOID:14566
1938	DOID:4465;DOID:4464;DOID:0050687;DOID:0050686;DOID:0060084;DOID:0060085;DOID:1441;DOID:17;DOID:3996;DOID:4467;DOID:3459;DOID:863;DOID:0060072;DOID:150;DOID:848;DOID:3683;DOID:2033;DOID:657;DOID:0060037;DOID:3342;DOID:0060038;DOID:299;DOID:0080001;DOID:4090;DOID:1612;DOID:1279;DOID:9649;DOID:5675;DOID:0050951;DOID:4929;DOID:5656;DOID:4450;DOID:4451;DOID:331;DOID:4473;DOID:0050975;DOID:4471;DOID:50…
1942	DOID:0050686;DOID:5093;DOID:1612;DOID:4;DOID:162;DOID:14566
1947	DOID:10481;DOID:0080015;DOID:11853;DOID:11971;DOID:16;DOID:17;DOID:77;DOID:11383;DOID:863;DOID:630;DOID:2742;DOID:0014667;DOID:13994;DOID:150;DOID:674;DOID:1492;DOID:9827;DOID:0060037;DOID:654;DOID:0060321;DOID:0060038;DOID:540;DOID:0060327;DOID:9970;DOID:2952;DOID:1279;DOID:0050567;DOID:14737;DOID:0110213;DOID:0060158;DOID:5656;DOID:1143;DOID:1142;DOID:0080006;DOID:5614;DOID:0080000;DOID:0080001…
1948	DOID:0050686;DOID:150;DOID:3571;DOID:1561;DOID:4;DOID:3119;DOID:5419;DOID:162;DOID:14566;DOID:2468
1950	DOID:1426;DOID:0060040;DOID:0050687;DOID:0050686;DOID:0060084;DOID:18;DOID:162;DOID:3068;DOID:3069;DOID:12849;DOID:77;DOID:3459;DOID:2921;DOID:0050161;DOID:0080015;DOID:0060072;DOID:150;DOID:674;DOID:1579;DOID:1470;DOID:2030;DOID:1561;DOID:896;DOID:657;DOID:0060037;DOID:3082;DOID:299;DOID:1595;DOID:0060879;DOID:686;DOID:1612;DOID:10283;DOID:3770;DOID:3119;DOID:0050567;DOID:10286;DOID:5675;DOID:85…
1954	DOID:12960;DOID:37;DOID:0080015;DOID:11836;DOID:11971;DOID:16;DOID:17;DOID:2723;DOID:11383;DOID:1682;DOID:150;DOID:0060234;DOID:114;DOID:0060037;DOID:654;DOID:0060038;DOID:3144;DOID:374;DOID:8502;DOID:0060158;DOID:13832;DOID:0050429;DOID:0080006;DOID:0014667;DOID:0080001;DOID:2732;DOID:65;DOID:4;DOID:3390;DOID:7;DOID:161;DOID:2340;DOID:0060762;DOID:1934;DOID:0060862;DOID:9182;DOID:1287;DOID:9970;…
1956	DOID:0050865;DOID:0110434;DOID:0110437;DOID:0110436;DOID:0110431;DOID:0110430;DOID:0110433;DOID:0110432;DOID:9973;DOID:0110439;DOID:0110438;DOID:11934;DOID:9977;DOID:37;DOID:1984;DOID:5409;DOID:178;DOID:2030;DOID:3121;DOID:0060036;DOID:4964;DOID:9256;DOID:1612;DOID:0110441;DOID:0110442;DOID:0110443;DOID:0110444;DOID:5675;DOID:0110446;DOID:0110447;DOID:0110448;DOID:0110449;DOID:4;DOID:1993;DOID:7;…
1957	DOID:1826;DOID:1827;DOID:4;DOID:7;DOID:0060170;DOID:863;DOID:936;DOID:331
1958	DOID:0050687;DOID:6688;DOID:0060084;DOID:18;DOID:0060643;DOID:9973;DOID:809;DOID:2645;DOID:4138;DOID:13580;DOID:3856;DOID:2316;DOID:178;DOID:150;DOID:14270;DOID:11111;DOID:409;DOID:9741;DOID:0060072;DOID:10283;DOID:0060056;DOID:10286;DOID:193;DOID:1790;DOID:2916;DOID:2914;DOID:5200;DOID:4;DOID:9975;DOID:7;DOID:3118;DOID:1561;DOID:5419;DOID:162;DOID:1852;DOID:77;DOID:2468;DOID:9974;DOID:417;DOID:1…
1959	DOID:1206;DOID:178;DOID:0110149;DOID:0110148;DOID:0060037;DOID:3324;DOID:4;DOID:7;DOID:12849;DOID:162;DOID:184;DOID:0050542;DOID:0050543;DOID:0050540;DOID:0050541;DOID:0060040;DOID:0060041;DOID:0110202;DOID:0110203;DOID:0110200;DOID:0110206;DOID:0110207;DOID:0110204;DOID:0110205;DOID:0050828;DOID:0110208;DOID:0110209;DOID:0110211;DOID:0110210;DOID:0110212;DOID:1287;DOID:1389;DOID:201;DOID:2468;DO…
1960	DOID:2030;DOID:1595;DOID:3312;DOID:1470;DOID:3324;DOID:1561;DOID:4;DOID:4964;DOID:2848;DOID:5419;DOID:1596;DOID:12139;DOID:150;DOID:2468
1961	DOID:4;DOID:150;DOID:1561;DOID:5419;DOID:2468
1962	DOID:0014667;DOID:18;DOID:17;DOID:1561;DOID:150;DOID:447;DOID:2256;DOID:3324;DOID:0060158;DOID:1062;DOID:0080006;DOID:0080005;DOID:0080001;DOID:854;DOID:65;DOID:4;DOID:7;DOID:10573;DOID:10609;DOID:3650;DOID:13359;DOID:3312;DOID:557;DOID:576;DOID:303;DOID:302;DOID:12347
1964	DOID:4465;DOID:0050687;DOID:0050686;DOID:3996;DOID:1781;DOID:170;DOID:3479;DOID:0060116;DOID:2174;DOID:299;DOID:4450;DOID:4451;DOID:3963;DOID:3969;DOID:4;DOID:162;DOID:3112;DOID:263;DOID:3093;DOID:305;DOID:6039;DOID:14566
1965	DOID:1443;DOID:1561;DOID:863;DOID:1824;DOID:936;DOID:150;DOID:3347;DOID:1826;DOID:10652;DOID:0110044;DOID:0110045;DOID:0110046;DOID:0110047;DOID:0110041;DOID:0110043;DOID:331;DOID:2468;DOID:0110048;DOID:4;DOID:7;DOID:5419;DOID:162;DOID:3376;DOID:184;DOID:0060100;DOID:225;DOID:0110035;DOID:0110037;DOID:0110039;DOID:0110038;DOID:0050686;DOID:14525;DOID:680;DOID:201;DOID:1289;DOID:14566;DOID:11870
1967	DOID:11832;DOID:1443;DOID:10579;DOID:1923;DOID:15;DOID:1561;DOID:1393;DOID:863;DOID:5723;DOID:936;DOID:150;DOID:1492;DOID:1826;DOID:2277;DOID:4543;DOID:331;DOID:5656;DOID:1414;DOID:1100;DOID:5614;DOID:10787;DOID:28;DOID:4;DOID:870;DOID:0050155;DOID:1891;DOID:5691;DOID:0060868;DOID:10914;DOID:574;DOID:7;DOID:229;DOID:4674
1969	DOID:11830;DOID:14796;DOID:0110239;DOID:0110238;DOID:0110237;DOID:0110236;DOID:0110235;DOID:0110234;DOID:0110233;DOID:0110232;DOID:0110231;DOID:0110230;DOID:4;DOID:7;DOID:0050155;DOID:9835;DOID:0110248;DOID:0110249;DOID:0060608;DOID:0060609;DOID:0110243;DOID:110;DOID:5679;DOID:5614;DOID:0060578;DOID:0110260;DOID:0110261;DOID:0110262;DOID:0110263;DOID:0110264;DOID:0110265;DOID:0110266;DOID:0110267…
1973	DOID:4;DOID:635;DOID:934;DOID:526;DOID:0050117
1975	DOID:2030;DOID:3324;DOID:4964;DOID:1470;DOID:1595;DOID:1561;DOID:4;DOID:1596;DOID:2848;DOID:150
1977	DOID:8675;DOID:0060083;DOID:2531;DOID:0060060;DOID:0060073;DOID:4;DOID:707;DOID:0050686;DOID:162;DOID:14566;DOID:0060058
1978	DOID:635;DOID:0050686;DOID:1240;DOID:8675;DOID:8692;DOID:263;DOID:3996;DOID:2531;DOID:0060060;DOID:0060073;DOID:4;DOID:707;DOID:9119;DOID:162;DOID:0060083;DOID:934;DOID:526;DOID:14566;DOID:0050117;DOID:0060058
1981	DOID:0050890;DOID:4;DOID:7;DOID:14330;DOID:863;DOID:331;DOID:1289
1983	DOID:4;DOID:150;DOID:1561;DOID:5419;DOID:2468
1991	DOID:8864;DOID:0060083;DOID:1240;DOID:1227;DOID:2355;DOID:8432;DOID:74;DOID:5337;DOID:77;DOID:0050686;DOID:2218;DOID:3388;DOID:615;DOID:1247;DOID:1091;DOID:2213;DOID:2228;DOID:3086;DOID:403;DOID:824;DOID:9663;DOID:999;DOID:0050590;DOID:5339;DOID:12987;DOID:2361;DOID:8692;DOID:2531;DOID:8527;DOID:10780;DOID:4;DOID:7;DOID:162;DOID:1483;DOID:9637;DOID:9500;DOID:4961;DOID:14566
1993	DOID:0050686;DOID:3905;DOID:14566;DOID:162;DOID:0050615;DOID:1561;DOID:4;DOID:5419;DOID:1324;DOID:5409;DOID:150;DOID:2468
1994	DOID:288;DOID:289;DOID:15;DOID:4;DOID:345;DOID:7;DOID:229
1995	DOID:4;DOID:11612;DOID:225
1999	DOID:0050686;DOID:4;DOID:3119;DOID:162;DOID:4607;DOID:14566
2000	DOID:0060875;DOID:9406;DOID:0060870;DOID:28;DOID:4;DOID:53;DOID:7
2004	DOID:0050686;DOID:5093;DOID:1612;DOID:4;DOID:162;DOID:14566
2006	DOID:11836;DOID:3827;DOID:6713;DOID:76;DOID:77;DOID:679;DOID:4079;DOID:936;DOID:178;DOID:11502;DOID:2030;DOID:11130;DOID:0050013;DOID:0060037;DOID:4964;DOID:0060320;DOID:3324;DOID:10754;DOID:1591;DOID:9970;DOID:9884;DOID:0060038;DOID:12139;DOID:5656;DOID:0050815;DOID:10933;DOID:1432;DOID:2320;DOID:6420;DOID:4;DOID:0050591;DOID:7;DOID:0050155;DOID:1561;DOID:929;DOID:9835;DOID:530;DOID:2723;DOID:10…
2009	DOID:11832;DOID:0080015;DOID:5614;DOID:2490;DOID:1492;DOID:0050453;DOID:1826;DOID:0060402;DOID:1393;DOID:4;DOID:5691;DOID:7;DOID:0050155;DOID:630;DOID:863;DOID:936;DOID:331;DOID:0060388;DOID:0080014
2010	DOID:11727;DOID:11726;DOID:11724;DOID:11720;DOID:17;DOID:0110299;DOID:0110298;DOID:0110295;DOID:0110294;DOID:0110297;DOID:0110296;DOID:0110293;DOID:0110292;DOID:114;DOID:423;DOID:0110273;DOID:0110277;DOID:0110276;DOID:0110275;DOID:0110274;DOID:9884;DOID:0110279;DOID:0110278;DOID:0110306;DOID:0080000;DOID:11719;DOID:66;DOID:4;DOID:7;DOID:929;DOID:10273;DOID:0110282;DOID:0110283;DOID:0110280;DOID:0…
2011	DOID:1561;DOID:0050686;DOID:14566;DOID:150;DOID:162;DOID:0050904;DOID:4;DOID:3119;DOID:5419;DOID:4866;DOID:8618;DOID:8850;DOID:2468
2012	DOID:2030;DOID:4;DOID:3856;DOID:4964;DOID:150;DOID:1595;DOID:1561;DOID:10283;DOID:1596;DOID:0050686;DOID:10286;DOID:162;DOID:3324;DOID:193;DOID:14566;DOID:1470;DOID:2848
2013	DOID:18;DOID:2527;DOID:557;DOID:4;DOID:7;DOID:1184
2014	DOID:4;DOID:3856;DOID:10283;DOID:0050686;DOID:10286;DOID:162;DOID:193;DOID:14566
2017	DOID:0050865;DOID:0050687;DOID:0050686;DOID:1749;DOID:1542;DOID:11934;DOID:4;DOID:305;DOID:162;DOID:14566;DOID:5520
2018	DOID:11832;DOID:0060085;DOID:1561;DOID:1393;DOID:863;DOID:936;DOID:150;DOID:3683;DOID:1492;DOID:0060037;DOID:0060038;DOID:870;DOID:540;DOID:1826;DOID:0060072;DOID:1279;DOID:0060263;DOID:331;DOID:5656;DOID:5614;DOID:12697;DOID:4;DOID:7;DOID:0050155;DOID:5419;DOID:12835;DOID:5691;DOID:2468;DOID:9835;DOID:9834;DOID:9837;DOID:574;DOID:539;DOID:0050621;DOID:1059;DOID:8927;DOID:14566;DOID:9306
2019	DOID:1561;DOID:0050686;DOID:11465;DOID:150;DOID:14566;DOID:574;DOID:162;DOID:0050904;DOID:4;DOID:7;DOID:863;DOID:3119;DOID:5419;DOID:4866;DOID:331;DOID:8618;DOID:11504;DOID:8850;DOID:2468
2020	DOID:1561;DOID:0060037;DOID:12849;DOID:4;DOID:0060040;DOID:0060041;DOID:5419;DOID:150;DOID:2468
2022	DOID:1247;DOID:5614;DOID:11294;DOID:0060084;DOID:0060085;DOID:11832;DOID:2355;DOID:1949;DOID:6713;DOID:0050787;DOID:74;DOID:10941;DOID:5082;DOID:4138;DOID:484;DOID:863;DOID:2316;DOID:483;DOID:10095;DOID:936;DOID:11252;DOID:178;DOID:272;DOID:2213;DOID:1492;DOID:8432;DOID:13089;DOID:409;DOID:9741;DOID:0050736;DOID:1826;DOID:4961;DOID:0060072;DOID:2838;DOID:2839;DOID:255;DOID:0060228;DOID:2725;DOID:…
2023	DOID:0050865;DOID:680;DOID:0050687;DOID:0050686;DOID:0060084;DOID:17;DOID:162;DOID:11934;DOID:77;DOID:3459;DOID:863;DOID:10534;DOID:3571;DOID:936;DOID:1324;DOID:0060072;DOID:15;DOID:848;DOID:5520;DOID:1443;DOID:12336;DOID:1561;DOID:8677;DOID:657;DOID:3342;DOID:150;DOID:299;DOID:686;DOID:10652;DOID:1612;DOID:0110044;DOID:0110045;DOID:0110046;DOID:0110047;DOID:0110041;DOID:5675;DOID:0110043;DOID:49…
2026	DOID:1324;DOID:0050686;DOID:5419;DOID:1240;DOID:8692;DOID:150;DOID:3996;DOID:0050615;DOID:2531;DOID:1561;DOID:4;DOID:9119;DOID:3905;DOID:162;DOID:0060083;DOID:11054;DOID:3908;DOID:14566;DOID:2468
2027	DOID:0080000;DOID:409;DOID:17;DOID:423;DOID:66;DOID:77;DOID:4;DOID:0060262;DOID:7;DOID:3118;DOID:633;DOID:631
2028	DOID:2030;DOID:3324;DOID:4964;DOID:1470;DOID:1595;DOID:1561;DOID:4;DOID:1596;DOID:2848;DOID:150
2029	DOID:0050828;DOID:4;DOID:3393;DOID:7;DOID:1287;DOID:178
2030	DOID:1793;DOID:1574;DOID:0050741;DOID:162;DOID:0050686;DOID:170;DOID:4;DOID:303;DOID:302;DOID:9973;DOID:14566;DOID:150
2033	DOID:0050865;DOID:1686;DOID:5165;DOID:2921;DOID:1682;DOID:11836;DOID:1681;DOID:2725;DOID:9973;DOID:74;DOID:11934;DOID:77;DOID:8125;DOID:37;DOID:936;DOID:2926;DOID:930;DOID:83;DOID:2030;DOID:0060037;DOID:0060261;DOID:420;DOID:421;DOID:9256;DOID:1612;DOID:374;DOID:0060038;DOID:5656;DOID:1324;DOID:0050815;DOID:2527;DOID:9370;DOID:4;DOID:3165;DOID:7;DOID:0050155;DOID:0050904;DOID:162;DOID:11372;DOID:…
2034	DOID:4465;DOID:4464;DOID:4467;DOID:0050686;DOID:4473;DOID:4471;DOID:263;DOID:3996;DOID:8432;DOID:4961;DOID:4;DOID:7;DOID:162;DOID:14566;DOID:4450;DOID:4451;DOID:74
2035	DOID:2373;DOID:1909;DOID:0050687;DOID:0050686;DOID:0014667;DOID:589;DOID:655;DOID:2862;DOID:2355;DOID:583;DOID:74;DOID:0060122;DOID:4;DOID:13628;DOID:7;DOID:4159;DOID:2978;DOID:162;DOID:8923;DOID:14566;DOID:720
2036	DOID:0050889;DOID:0060037;DOID:0060038;DOID:4;DOID:0060307;DOID:1059;DOID:150
2038	DOID:589;DOID:12971;DOID:2355;DOID:583;DOID:74;DOID:4;DOID:7;DOID:720
2040	DOID:2355;DOID:583;DOID:74;DOID:4;DOID:7;DOID:720
2041	DOID:1443;DOID:863;DOID:936;DOID:5672;DOID:9256;DOID:10652;DOID:0110044;DOID:0110045;DOID:0110046;DOID:0110047;DOID:0110041;DOID:0110043;DOID:331;DOID:0110048;DOID:4;DOID:7;DOID:3119;DOID:162;DOID:10155;DOID:225;DOID:0110035;DOID:0110037;DOID:0110039;DOID:0110038;DOID:0050686;DOID:14525;DOID:680;DOID:1289;DOID:14566;DOID:11870
2043	DOID:423;DOID:3324;DOID:17;DOID:1561;DOID:863;DOID:150;DOID:2030;DOID:1596;DOID:1595;DOID:231;DOID:318;DOID:319;DOID:331;DOID:332;DOID:0080000;DOID:1470;DOID:66;DOID:14320;DOID:7;DOID:12139;DOID:4;DOID:767;DOID:4964;DOID:2848;DOID:1289
2045	DOID:1324;DOID:0050686;DOID:0050615;DOID:4;DOID:3905;DOID:162;DOID:5409;DOID:14566
2046	DOID:1574;DOID:0050741;DOID:4;DOID:303;DOID:302;DOID:9973;DOID:150
2048	DOID:0060101;DOID:10283;DOID:0050687;DOID:3070;DOID:0060084;DOID:5500;DOID:5505;DOID:0050686;DOID:0060072;DOID:4;DOID:4844;DOID:3856;DOID:162;DOID:5075;DOID:193;DOID:14566;DOID:5504;DOID:10286
2050	DOID:0050686;DOID:5093;DOID:1612;DOID:4;DOID:162;DOID:14566
2052	DOID:3856;DOID:0060083;DOID:0014667;DOID:0060085;DOID:1037;DOID:4960;DOID:162;DOID:2531;DOID:75;DOID:3620;DOID:77;DOID:2571;DOID:0050686;DOID:0060084;DOID:3571;DOID:0050161;DOID:178;DOID:150;DOID:374;DOID:3683;DOID:8675;DOID:10591;DOID:1240;DOID:3083;DOID:9538;DOID:0060060;DOID:0060073;DOID:0060072;DOID:10283;DOID:0060122;DOID:10286;DOID:1579;DOID:0060158;DOID:193;DOID:5113;DOID:3405;DOID:0060058…
2053	DOID:114;DOID:6000;DOID:655;DOID:3146;DOID:4;DOID:7;DOID:13810;DOID:1287;DOID:0014667;DOID:1168
2054	DOID:4;DOID:7;DOID:12336;DOID:15;DOID:48
2055	DOID:11832;DOID:1443;DOID:0014667;DOID:0050841;DOID:1393;DOID:863;DOID:529;DOID:0110723;DOID:480;DOID:936;DOID:150;DOID:3535;DOID:1492;DOID:2033;DOID:0060037;DOID:543;DOID:0060038;DOID:11328;DOID:1826;DOID:4090;DOID:10652;DOID:9455;DOID:0050836;DOID:331;DOID:5614;DOID:4;DOID:7;DOID:0050155;DOID:1561;DOID:5418;DOID:5691;DOID:891;DOID:2468;DOID:1289;DOID:655;DOID:0110724;DOID:14503;DOID:3211;DOID:0…
2056	DOID:1443;DOID:1682;DOID:1681;DOID:2537;DOID:583;DOID:77;DOID:170;DOID:2921;DOID:10241;DOID:936;DOID:178;DOID:1909;DOID:0060036;DOID:4960;DOID:0070004;DOID:11847;DOID:2527;DOID:4;DOID:7;DOID:162;DOID:535;DOID:14402;DOID:12679;DOID:0060122;DOID:9408;DOID:10763;DOID:0060215;DOID:0050700;DOID:1287;DOID:10808;DOID:1289;DOID:4676;DOID:8923;DOID:1426;DOID:1425;DOID:0014667;DOID:2355;DOID:1389;DOID:1781…
2057	DOID:1247;DOID:0050687;DOID:0050686;DOID:0060085;DOID:2479;DOID:0060089;DOID:74;DOID:1781;DOID:2452;DOID:170;DOID:863;DOID:936;DOID:1612;DOID:1909;DOID:8997;DOID:8432;DOID:4961;DOID:0060072;DOID:2838;DOID:2839;DOID:331;DOID:2834;DOID:0060474;DOID:3963;DOID:0060652;DOID:5093;DOID:10780;DOID:4;DOID:7;DOID:162;DOID:2891;DOID:0060122;DOID:4159;DOID:14566;DOID:8923
2063	DOID:0050686;DOID:5093;DOID:288;DOID:289;DOID:162;DOID:15;DOID:1612;DOID:4;DOID:345;DOID:7;DOID:229;DOID:14566
2064	DOID:3121;DOID:1612;DOID:4706;DOID:3856;DOID:5075;DOID:5675;DOID:5076;DOID:4;DOID:2615;DOID:162;DOID:193;DOID:0060122;DOID:4844;DOID:4840;DOID:2513;DOID:4606;DOID:3996;DOID:3620;DOID:3459;DOID:3451;DOID:5500;DOID:5505;DOID:5504;DOID:299;DOID:0060119;DOID:5672;DOID:219;DOID:3905;DOID:1324;DOID:4607;DOID:3908;DOID:4450;DOID:4451;DOID:3119;DOID:5517;DOID:0060101;DOID:9261;DOID:4903;DOID:1319;DOID:39…
2065	DOID:423;DOID:0050686;DOID:0060085;DOID:18;DOID:17;DOID:15;DOID:0060119;DOID:1561;DOID:0060560;DOID:1612;DOID:150;DOID:3683;DOID:2030;DOID:114;DOID:11111;DOID:4964;DOID:3324;DOID:0060072;DOID:10283;DOID:10286;DOID:0060558;DOID:4607;DOID:193;DOID:2848;DOID:3856;DOID:6000;DOID:5200;DOID:5093;DOID:1470;DOID:229;DOID:0080000;DOID:66;DOID:4;DOID:1595;DOID:7;DOID:3119;DOID:5419;DOID:162;DOID:3121;DOID:…
2066	DOID:423;DOID:0050687;DOID:3324;DOID:0060085;DOID:17;DOID:1561;DOID:863;DOID:4607;DOID:150;DOID:2030;DOID:3121;DOID:1596;DOID:1595;DOID:3165;DOID:0060072;DOID:231;DOID:318;DOID:319;DOID:331;DOID:332;DOID:0060210;DOID:1909;DOID:0080000;DOID:1470;DOID:66;DOID:14320;DOID:7;DOID:3119;DOID:5419;DOID:162;DOID:12139;DOID:2468;DOID:4;DOID:767;DOID:3312;DOID:0060122;DOID:0060121;DOID:0050686;DOID:4964;DOI…
2067	DOID:11832;DOID:1443;DOID:162;DOID:2723;DOID:936;DOID:930;DOID:1909;DOID:0060281;DOID:9649;DOID:5656;DOID:3856;DOID:0050815;DOID:1432;DOID:9370;DOID:4;DOID:7;DOID:4362;DOID:11771;DOID:2998;DOID:530;DOID:2994;DOID:3908;DOID:0060122;DOID:688;DOID:574;DOID:8923;DOID:10348;DOID:2742;DOID:110;DOID:1924;DOID:10629;DOID:0060119;DOID:0050155;DOID:3905;DOID:1324;DOID:5679;DOID:193;DOID:1389;DOID:5614;DOID…
2068	DOID:0050865;DOID:9368;DOID:1443;DOID:1891;DOID:11832;DOID:9360;DOID:11934;DOID:77;DOID:679;DOID:936;DOID:178;DOID:930;DOID:1909;DOID:0060714;DOID:0060281;DOID:9415;DOID:0060715;DOID:0060038;DOID:9256;DOID:0060716;DOID:6025;DOID:5656;DOID:3856;DOID:0050815;DOID:1432;DOID:9370;DOID:4;DOID:6498;DOID:7;DOID:0050155;DOID:2615;DOID:162;DOID:530;DOID:2723;DOID:83;DOID:9837;DOID:0060122;DOID:0060121;DOI…
2069	DOID:13271;DOID:13270;DOID:0014667;DOID:3133;DOID:655;DOID:162;DOID:2394;DOID:4;DOID:0050686;DOID:120;DOID:13268;DOID:193;DOID:14566
2070	DOID:0110435;DOID:0110434;DOID:0110437;DOID:0110436;DOID:0110431;DOID:0110430;DOID:0110433;DOID:0110432;DOID:0110453;DOID:0110458;DOID:0110439;DOID:0110438;DOID:0110443;DOID:0050563;DOID:2742;DOID:0110457;DOID:0110456;DOID:9256;DOID:114;DOID:0110455;DOID:0060036;DOID:0110452;DOID:0110454;DOID:5672;DOID:0110442;DOID:0110449;DOID:0110542;DOID:0110459;DOID:0110460;DOID:0110461;DOID:0110440;DOID:0110…
2071	DOID:9368;DOID:1443;DOID:14159;DOID:2723;DOID:936;DOID:178;DOID:1909;DOID:0060281;DOID:0060037;DOID:0060715;DOID:0060038;DOID:0060716;DOID:0050572;DOID:5656;DOID:4;DOID:539;DOID:0050155;DOID:2615;DOID:162;DOID:0060122;DOID:14524;DOID:1287;DOID:4840;DOID:0050736;DOID:1059;DOID:8927;DOID:574;DOID:8923;DOID:2513;DOID:5214;DOID:3451;DOID:10124;DOID:110;DOID:1924;DOID:5679;DOID:3612;DOID:1389;DOID:561…
2072	DOID:9368;DOID:1443;DOID:1891;DOID:2998;DOID:74;DOID:77;DOID:936;DOID:10124;DOID:0110843;DOID:930;DOID:1909;DOID:0060281;DOID:0060037;DOID:0060038;DOID:5656;DOID:3856;DOID:0050815;DOID:1432;DOID:9370;DOID:4;DOID:7;DOID:0050155;DOID:2615;DOID:162;DOID:2994;DOID:0060122;DOID:2742;DOID:10763;DOID:14524;DOID:1287;DOID:4840;DOID:1059;DOID:8927;DOID:688;DOID:574;DOID:8923;DOID:2513;DOID:5214;DOID:2355;…
2073	DOID:9368;DOID:1443;DOID:11836;DOID:11832;DOID:2723;DOID:936;DOID:178;DOID:1909;DOID:0060281;DOID:0060037;DOID:0060038;DOID:5656;DOID:1432;DOID:4;DOID:539;DOID:0050155;DOID:2615;DOID:162;DOID:0060122;DOID:14524;DOID:1287;DOID:4840;DOID:1059;DOID:8927;DOID:574;DOID:8923;DOID:2513;DOID:5214;DOID:3451;DOID:10124;DOID:110;DOID:114;DOID:1924;DOID:5679;DOID:3612;DOID:1389;DOID:5614;DOID:2348;DOID:2349;…
2074	DOID:9368;DOID:1443;DOID:11832;DOID:2537;DOID:77;DOID:679;DOID:10554;DOID:936;DOID:178;DOID:930;DOID:0060281;DOID:0060287;DOID:0060037;DOID:14796;DOID:420;DOID:421;DOID:9649;DOID:0060038;DOID:5656;DOID:0050815;DOID:1432;DOID:540;DOID:9370;DOID:4;DOID:7;DOID:0050155;DOID:11771;DOID:0060765;DOID:530;DOID:2723;DOID:83;DOID:0060764;DOID:1270;DOID:0060767;DOID:0060240;DOID:5688;DOID:10763;DOID:14525;D…
2077	DOID:540;DOID:1682;DOID:9837;DOID:11971;DOID:17;DOID:6713;DOID:12804;DOID:863;DOID:4251;DOID:936;DOID:0014667;DOID:178;DOID:11175;DOID:150;DOID:930;DOID:0050815;DOID:1492;DOID:2033;DOID:114;DOID:0060037;DOID:0060038;DOID:870;DOID:12721;DOID:0060260;DOID:0060261;DOID:1279;DOID:2339;DOID:655;DOID:331;DOID:5656;DOID:0080006;DOID:12798;DOID:5614;DOID:0080001;DOID:9370;DOID:65;DOID:4;DOID:7;DOID:00501…
2078	DOID:0050686;DOID:1240;DOID:2531;DOID:3369;DOID:171;DOID:1037;DOID:9119;DOID:4985;DOID:10283;DOID:10286;DOID:193;DOID:3856;DOID:8692;DOID:4;DOID:162;DOID:9952;DOID:0060100;DOID:3093;DOID:4232;DOID:0060083;DOID:201;DOID:14566;DOID:184
2081	DOID:1826;DOID:4;DOID:7;DOID:863;DOID:936;DOID:331
2091	DOID:2916;DOID:2914;DOID:417;DOID:5093;DOID:0050686;DOID:1612;DOID:4;DOID:0060056;DOID:7;DOID:162;DOID:6688;DOID:14566
2098	DOID:0080001;DOID:17;DOID:3342;DOID:65;DOID:4;DOID:7;DOID:381;DOID:848
2099	DOID:1443;DOID:5162;DOID:1203;DOID:9973;DOID:2531;DOID:0050782;DOID:2921;DOID:936;DOID:178;DOID:10123;DOID:2030;DOID:1240;DOID:0060037;DOID:1596;DOID:3324;DOID:6364;DOID:1612;DOID:374;DOID:12336;DOID:12139;DOID:9098;DOID:11847;DOID:3856;DOID:5077;DOID:4;DOID:7;DOID:9970;DOID:2645;DOID:162;DOID:0050013;DOID:10603;DOID:5854;DOID:0110035;DOID:11476;DOID:0110037;DOID:0110039;DOID:0110038;DOID:8646;DO…
2100	DOID:9973;DOID:170;DOID:178;DOID:2030;DOID:4964;DOID:3324;DOID:1612;DOID:4706;DOID:3856;DOID:5077;DOID:4;DOID:9975;DOID:7;DOID:162;DOID:288;DOID:289;DOID:4844;DOID:363;DOID:2848;DOID:368;DOID:3996;DOID:809;DOID:6812;DOID:3620;DOID:6811;DOID:3459;DOID:11054;DOID:114;DOID:2348;DOID:4851;DOID:299;DOID:5672;DOID:5675;DOID:4843;DOID:193;DOID:1287;DOID:3963;DOID:3962;DOID:6726;DOID:2349;DOID:1380;DOID:…
2101	DOID:0060100;DOID:3347;DOID:0050686;DOID:0014667;DOID:5093;DOID:1612;DOID:4;DOID:162;DOID:201;DOID:3376;DOID:14566;DOID:184
2103	DOID:0050565;DOID:10003;DOID:4;DOID:2952;DOID:7;DOID:863;DOID:0050155;DOID:0050563;DOID:2742;DOID:0110493
2108	DOID:936;DOID:0060037;DOID:0050778;DOID:9252;DOID:0060038;DOID:0110239;DOID:0110238;DOID:0110237;DOID:0110236;DOID:0110235;DOID:0110234;DOID:0110233;DOID:0110232;DOID:0110231;DOID:0110230;DOID:4;DOID:7;DOID:0050155;DOID:162;DOID:0050013;DOID:83;DOID:0060807;DOID:1607;DOID:684;DOID:686;DOID:0060358;DOID:1059;DOID:1289;DOID:0014667;DOID:1428;DOID:4194;DOID:110;DOID:3342;DOID:0060264;DOID:0060340;DO…
2109	DOID:936;DOID:0060037;DOID:0050778;DOID:9252;DOID:0110239;DOID:0110238;DOID:0110237;DOID:0110236;DOID:0110235;DOID:0110234;DOID:0110233;DOID:0110232;DOID:0110231;DOID:0110230;DOID:4;DOID:7;DOID:0050155;DOID:0050013;DOID:83;DOID:0060807;DOID:1607;DOID:0060358;DOID:1059;DOID:1289;DOID:0014667;DOID:1428;DOID:4194;DOID:110;DOID:9274;DOID:0060264;DOID:0060340;DOID:26;DOID:5614;DOID:28;DOID:898;DOID:00…
2110	DOID:936;DOID:0060037;DOID:0050778;DOID:9252;DOID:374;DOID:0060038;DOID:0110239;DOID:0110238;DOID:0110237;DOID:0110236;DOID:0110235;DOID:0110234;DOID:0110233;DOID:0110232;DOID:0110231;DOID:0110230;DOID:4;DOID:7;DOID:9970;DOID:0050013;DOID:83;DOID:0060807;DOID:1607;DOID:0060358;DOID:1059;DOID:1289;DOID:0014667;DOID:1428;DOID:4194;DOID:110;DOID:9274;DOID:0060264;DOID:0060340;DOID:26;DOID:5614;DOID:…
2112	DOID:4990;DOID:4;DOID:7;DOID:480;DOID:863;DOID:936;DOID:331
2113	DOID:0060031;DOID:9074;DOID:2914;DOID:417;DOID:17;DOID:65;DOID:4;DOID:0060056;DOID:7;DOID:10608;DOID:8857
2114	DOID:37;DOID:16;DOID:14566;DOID:3042;DOID:2723;DOID:4;DOID:5093;DOID:7;DOID:162;DOID:0050686;DOID:1612;DOID:2773
2115	DOID:4;DOID:3856;DOID:0060100;DOID:10283;DOID:3369;DOID:0050686;DOID:10286;DOID:162;DOID:201;DOID:193;DOID:14566;DOID:184
2118	DOID:4;DOID:3856;DOID:0060100;DOID:5093;DOID:1612;DOID:10283;DOID:3369;DOID:0050686;DOID:10286;DOID:162;DOID:201;DOID:193;DOID:14566;DOID:184
2120	DOID:4465;DOID:1247;DOID:0050687;DOID:0050686;DOID:1240;DOID:3996;DOID:2531;DOID:4773;DOID:1781;DOID:4772;DOID:170;DOID:0060083;DOID:2218;DOID:150;DOID:2213;DOID:1037;DOID:3326;DOID:299;DOID:4960;DOID:3969;DOID:8527;DOID:4450;DOID:4451;DOID:3963;DOID:9119;DOID:8692;DOID:74;DOID:4;DOID:7;DOID:3675;DOID:162;DOID:9952;DOID:0070004;DOID:3112;DOID:0060100;DOID:8593;DOID:3355;DOID:1588;DOID:4972;DOID:3…
2121	DOID:540;DOID:0080015;DOID:11836;DOID:1681;DOID:0110111;DOID:17;DOID:1882;DOID:15;DOID:4079;DOID:11383;DOID:863;DOID:630;DOID:936;DOID:1682;DOID:1091;DOID:13714;DOID:1492;DOID:870;DOID:0050739;DOID:0110107;DOID:14693;DOID:0110109;DOID:0110108;DOID:0050737;DOID:0050736;DOID:403;DOID:758;DOID:3891;DOID:14323;DOID:1657;DOID:0050591;DOID:331;DOID:5656;DOID:0080006;DOID:13620;DOID:5614;DOID:0080001;DO…
2122	DOID:0050686;DOID:0080015;DOID:0060085;DOID:1037;DOID:11971;DOID:17;DOID:2531;DOID:0060083;DOID:1612;DOID:13994;DOID:0060119;DOID:5093;DOID:1240;DOID:2256;DOID:2394;DOID:0060072;DOID:5672;DOID:219;DOID:235;DOID:8527;DOID:193;DOID:0080006;DOID:0080001;DOID:8692;DOID:65;DOID:4;DOID:7;DOID:3119;DOID:162;DOID:120;DOID:10155;DOID:9827;DOID:8593;DOID:1934;DOID:9261;DOID:0050624;DOID:0060467;DOID:14566;…
2130	DOID:0050687;DOID:0050686;DOID:1115;DOID:0050902;DOID:4791;DOID:4790;DOID:3620;DOID:4794;DOID:4232;DOID:4549;DOID:4235;DOID:7398;DOID:4985;DOID:8437;DOID:4706;DOID:1659;DOID:4;DOID:7;DOID:162;DOID:77;DOID:6496;DOID:3371;DOID:6193;DOID:0060100;DOID:0060103;DOID:3350;DOID:5295;DOID:3093;DOID:3369;DOID:8440;DOID:201;DOID:368;DOID:14566;DOID:1319;DOID:184
2131	DOID:0050686;DOID:3817;DOID:11971;DOID:17;DOID:12849;DOID:863;DOID:630;DOID:0080015;DOID:13994;DOID:0060467;DOID:150;DOID:0050739;DOID:9827;DOID:0060037;DOID:0060038;DOID:0050736;DOID:5656;DOID:0080006;DOID:0080005;DOID:0080001;DOID:65;DOID:4;DOID:10159;DOID:7;DOID:0080008;DOID:162;DOID:0050177;DOID:3371;DOID:0060100;DOID:8927;DOID:1934;DOID:2256;DOID:4998;DOID:574;DOID:0060847;DOID:870;DOID:0060…
2132	DOID:11832;DOID:0050686;DOID:0080015;DOID:539;DOID:11971;DOID:17;DOID:6050;DOID:971;DOID:77;DOID:5691;DOID:11383;DOID:863;DOID:0080008;DOID:630;DOID:633;DOID:936;DOID:13994;DOID:0060467;DOID:1492;DOID:0050739;DOID:9827;DOID:750;DOID:3342;DOID:381;DOID:540;DOID:1826;DOID:0080000;DOID:1856;DOID:1279;DOID:9649;DOID:9650;DOID:0050736;DOID:331;DOID:13976;DOID:5656;DOID:3817;DOID:0080006;DOID:0080005;D…
2133	DOID:0080005;DOID:0080001;DOID:17;DOID:65;DOID:4;DOID:7;DOID:203;DOID:205;DOID:206
2138	DOID:1426;DOID:37;DOID:0080015;DOID:18;DOID:16;DOID:17;DOID:2723;DOID:863;DOID:630;DOID:2742;DOID:869;DOID:557;DOID:150;DOID:674;DOID:2033;DOID:0050739;DOID:0060037;DOID:12594;DOID:0050778;DOID:1682;DOID:0050736;DOID:9620;DOID:12176;DOID:758;DOID:0050489;DOID:2952;DOID:0050567;DOID:0060038;DOID:0110213;DOID:8502;DOID:0050429;DOID:0060340;DOID:7439;DOID:9182;DOID:2732;DOID:65;DOID:28;DOID:4;DOID:3…
2146	DOID:11832;DOID:11836;DOID:2531;DOID:2723;DOID:0060083;DOID:936;DOID:14250;DOID:0060037;DOID:0060321;DOID:0060320;DOID:4960;DOID:0060327;DOID:1612;DOID:5656;DOID:3856;DOID:5572;DOID:4;DOID:539;DOID:0050155;DOID:162;DOID:77;DOID:363;DOID:201;DOID:1059;DOID:8927;DOID:3347;DOID:14731;DOID:193;DOID:5614;DOID:1380;DOID:2340;DOID:5691;DOID:0060100;DOID:1934;DOID:5295;DOID:9182;DOID:0060038;DOID:225;DOI…
2147	DOID:1443;DOID:6713;DOID:74;DOID:5082;DOID:77;DOID:936;DOID:10127;DOID:178;DOID:2235;DOID:3326;DOID:374;DOID:11847;DOID:2527;DOID:4;DOID:7;DOID:9970;DOID:162;DOID:0110035;DOID:0110037;DOID:0110039;DOID:0110038;DOID:7148;DOID:9408;DOID:684;DOID:686;DOID:14525;DOID:680;DOID:1287;DOID:1289;DOID:801;DOID:0014667;DOID:2452;DOID:4072;DOID:2451;DOID:2214;DOID:4193;DOID:3454;DOID:2213;DOID:3342;DOID:0110…
2149	DOID:0050686;DOID:0014667;DOID:655;DOID:409;DOID:5082;DOID:3119;DOID:3211;DOID:77;DOID:4;DOID:9455;DOID:7;DOID:3118;DOID:9452;DOID:162;DOID:14566;DOID:10534
2150	DOID:0050687;DOID:0050686;DOID:77;DOID:178;DOID:1909;DOID:8778;DOID:0060190;DOID:2326;DOID:4;DOID:3393;DOID:7;DOID:162;DOID:5295;DOID:0060122;DOID:0060189;DOID:0050828;DOID:4159;DOID:1287;DOID:0050589;DOID:0060180;DOID:14566;DOID:8923
2152	DOID:1247;DOID:0050686;DOID:1240;DOID:74;DOID:5082;DOID:77;DOID:2452;DOID:0060083;DOID:178;DOID:2590;DOID:2213;DOID:10772;DOID:18;DOID:409;DOID:3326;DOID:1612;DOID:5093;DOID:2527;DOID:10952;DOID:9119;DOID:0060538;DOID:8692;DOID:2531;DOID:4;DOID:3393;DOID:7;DOID:3118;DOID:162;DOID:1184;DOID:11247;DOID:557;DOID:2921;DOID:0050828;DOID:1287;DOID:10966;DOID:0060318;DOID:14566
2153	DOID:11512;DOID:1247;DOID:0050686;DOID:3558;DOID:0060085;DOID:2215;DOID:341;DOID:6713;DOID:3755;DOID:74;DOID:5082;DOID:77;DOID:2452;DOID:4072;DOID:170;DOID:2451;DOID:3572;DOID:630;DOID:2316;DOID:2214;DOID:10127;DOID:178;DOID:272;DOID:3454;DOID:2236;DOID:10591;DOID:0050739;DOID:2216;DOID:409;DOID:8437;DOID:0050736;DOID:0050424;DOID:0060072;DOID:5672;DOID:219;DOID:235;DOID:5854;DOID:3557;DOID:11847…
2155	DOID:2236;DOID:1247;DOID:11247;DOID:0060538;DOID:3342;DOID:3326;DOID:2452;DOID:0080001;DOID:74;DOID:65;DOID:17;DOID:4;DOID:381;DOID:7;DOID:801;DOID:2214;DOID:2215;DOID:2216;DOID:2213
2157	DOID:1247;DOID:801;DOID:17;DOID:74;DOID:2452;DOID:6688;DOID:630;DOID:2214;DOID:848;DOID:3342;DOID:0050735;DOID:0060056;DOID:12134;DOID:2916;DOID:2914;DOID:0080001;DOID:65;DOID:4;DOID:620;DOID:7;DOID:3756;DOID:3755;DOID:381;DOID:0050177;DOID:417;DOID:2451
2158	DOID:1247;DOID:0050687;DOID:801;DOID:0060084;DOID:17;DOID:3755;DOID:74;DOID:1561;DOID:2452;DOID:2451;DOID:630;DOID:12259;DOID:2214;DOID:150;DOID:848;DOID:3342;DOID:0050735;DOID:3324;DOID:0060072;DOID:12134;DOID:1790;DOID:0080001;DOID:65;DOID:4;DOID:620;DOID:7;DOID:3756;DOID:2645;DOID:162;DOID:381;DOID:0050177;DOID:3312;DOID:14566
2159	DOID:1247;DOID:0080001;DOID:801;DOID:2222;DOID:17;DOID:3342;DOID:74;DOID:65;DOID:4;DOID:381;DOID:7;DOID:2214
2160	DOID:1247;DOID:0050739;DOID:74;DOID:2229;DOID:10825;DOID:10763;DOID:4;DOID:0050828;DOID:7;DOID:630;DOID:178;DOID:0050177;DOID:1287
2161	DOID:1558;DOID:37;DOID:0050739;DOID:2231;DOID:16;DOID:10825;DOID:10763;DOID:4;DOID:0050828;DOID:7;DOID:630;DOID:14735;DOID:178;DOID:0050177;DOID:1287
2162	DOID:1247;DOID:801;DOID:16;DOID:17;DOID:3042;DOID:2723;DOID:2452;DOID:37;DOID:2214;DOID:178;DOID:2211;DOID:3342;DOID:5854;DOID:11847;DOID:0080001;DOID:74;DOID:65;DOID:4;DOID:3393;DOID:7;DOID:381;DOID:2773;DOID:9408;DOID:0050828;DOID:5844;DOID:1287
2165	DOID:1247;DOID:2452;DOID:74;DOID:4;DOID:7;DOID:2214;DOID:2211
2166	DOID:11832;DOID:1595;DOID:0014667;DOID:15;DOID:1561;DOID:1393;DOID:7;DOID:863;DOID:1849;DOID:936;DOID:150;DOID:2030;DOID:1492;DOID:654;DOID:4964;DOID:11328;DOID:1826;DOID:374;DOID:331;DOID:0060158;DOID:5614;DOID:5418;DOID:12858;DOID:1470;DOID:1596;DOID:4;DOID:9977;DOID:9970;DOID:5419;DOID:9973;DOID:5691;DOID:3324;DOID:2468;DOID:9974;DOID:9505;DOID:780;DOID:345;DOID:303;DOID:302;DOID:2848;DOID:229…
2167	DOID:37;DOID:16;DOID:4404;DOID:2723;DOID:4;DOID:7;DOID:2773
2168	DOID:14499;DOID:0014667;DOID:655;DOID:18;DOID:12556;DOID:1927;DOID:784;DOID:3211;DOID:557;DOID:4;DOID:3146;DOID:9455;DOID:7;DOID:3021;DOID:1074;DOID:0060357;DOID:14497
2169	DOID:1574;DOID:0050741;DOID:4;DOID:303;DOID:302;DOID:9973;DOID:150
2170	DOID:1029;DOID:0014667;DOID:0080000;DOID:655;DOID:17;DOID:423;DOID:66;DOID:1561;DOID:4;DOID:7;DOID:5419;DOID:896;DOID:150;DOID:2468
2171	DOID:684;DOID:0050686;DOID:0050828;DOID:14566;DOID:162;DOID:686;DOID:1561;DOID:4;DOID:3393;DOID:3119;DOID:7;DOID:1287;DOID:5419;DOID:3571;DOID:178;DOID:150;DOID:2468
2173	DOID:0050686;DOID:3312;DOID:14566;DOID:3324;DOID:1561;DOID:1612;DOID:4;DOID:5093;DOID:5419;DOID:162;DOID:150;DOID:2468
2175	DOID:1247;DOID:5614;DOID:0050686;DOID:0080015;DOID:0060121;DOID:1240;DOID:2355;DOID:2725;DOID:3996;DOID:15;DOID:74;DOID:0050904;DOID:77;DOID:471;DOID:11383;DOID:863;DOID:2218;DOID:2742;DOID:11054;DOID:615;DOID:780;DOID:150;DOID:13636;DOID:1342;DOID:1492;DOID:114;DOID:18;DOID:0060037;DOID:12594;DOID:0060038;DOID:870;DOID:540;DOID:3165;DOID:2277;DOID:0060072;DOID:3891;DOID:2952;DOID:1279;DOID:00600…
2176	DOID:1247;DOID:5614;DOID:0060083;DOID:0080015;DOID:0060121;DOID:1240;DOID:2355;DOID:10629;DOID:6050;DOID:15;DOID:74;DOID:77;DOID:471;DOID:11383;DOID:863;DOID:2218;DOID:2742;DOID:1682;DOID:615;DOID:780;DOID:150;DOID:13636;DOID:1342;DOID:1492;DOID:114;DOID:18;DOID:0060037;DOID:12594;DOID:0060038;DOID:870;DOID:540;DOID:3165;DOID:2277;DOID:0060072;DOID:3891;DOID:2952;DOID:1279;DOID:0060085;DOID:2725;…
2177	DOID:1247;DOID:5614;DOID:0060083;DOID:0080015;DOID:0060121;DOID:1240;DOID:2355;DOID:10629;DOID:6050;DOID:15;DOID:74;DOID:77;DOID:471;DOID:11383;DOID:863;DOID:2218;DOID:2742;DOID:1682;DOID:615;DOID:780;DOID:150;DOID:13636;DOID:1342;DOID:1492;DOID:114;DOID:18;DOID:0060037;DOID:12594;DOID:0060038;DOID:870;DOID:540;DOID:3165;DOID:2277;DOID:0060072;DOID:3891;DOID:2952;DOID:1279;DOID:0060085;DOID:2725;…
2178	DOID:1247;DOID:5614;DOID:0060083;DOID:0080015;DOID:0060121;DOID:1240;DOID:2355;DOID:10629;DOID:6050;DOID:15;DOID:74;DOID:77;DOID:471;DOID:11383;DOID:863;DOID:2218;DOID:2742;DOID:1682;DOID:615;DOID:780;DOID:150;DOID:13636;DOID:1342;DOID:1492;DOID:114;DOID:18;DOID:0060037;DOID:12594;DOID:0060038;DOID:870;DOID:540;DOID:3165;DOID:2277;DOID:0060072;DOID:3891;DOID:2952;DOID:1279;DOID:0060085;DOID:2725;…
2180	DOID:4;DOID:0014667;DOID:654;DOID:374;DOID:9970;DOID:0060158
2182	DOID:2373;DOID:3324;DOID:0014667;DOID:589;DOID:2355;DOID:74;DOID:1561;DOID:2723;DOID:863;DOID:37;DOID:3571;DOID:2742;DOID:150;DOID:2030;DOID:18;DOID:655;DOID:0050776;DOID:4964;DOID:0060038;DOID:1595;DOID:10283;DOID:2952;DOID:0050888;DOID:2978;DOID:12139;DOID:193;DOID:10286;DOID:16;DOID:3856;DOID:1470;DOID:3777;DOID:4;DOID:7;DOID:0050155;DOID:3119;DOID:5419;DOID:162;DOID:0060823;DOID:2468;DOID:720…
2184	DOID:1247;DOID:0050686;DOID:0014667;DOID:18;DOID:10575;DOID:162;DOID:74;DOID:5082;DOID:77;DOID:3571;DOID:9252;DOID:14452;DOID:4194;DOID:2213;DOID:397;DOID:896;DOID:114;DOID:13068;DOID:9275;DOID:0060036;DOID:8437;DOID:11984;DOID:0050032;DOID:11705;DOID:3878;DOID:655;DOID:0050726;DOID:0060158;DOID:14451;DOID:1062;DOID:8442;DOID:26;DOID:2237;DOID:447;DOID:12932;DOID:1029;DOID:28;DOID:4;DOID:7;DOID:3…
2185	DOID:0050687;DOID:0050686;DOID:0060085;DOID:1826;DOID:9973;DOID:863;DOID:936;DOID:150;DOID:1909;DOID:3165;DOID:1824;DOID:0060072;DOID:331;DOID:1574;DOID:4;DOID:7;DOID:162;DOID:0060122;DOID:0060121;DOID:303;DOID:302;DOID:4159;DOID:0050741;DOID:14566;DOID:8923
2186	DOID:0050686;DOID:3996;DOID:4;DOID:162;DOID:11054;DOID:14566
2187	DOID:1247;DOID:1443;DOID:0080015;DOID:18;DOID:1681;DOID:2355;DOID:6682;DOID:6050;DOID:74;DOID:77;DOID:863;DOID:2218;DOID:936;DOID:1682;DOID:615;DOID:150;DOID:13636;DOID:1342;DOID:0080010;DOID:114;DOID:11111;DOID:0060037;DOID:0050651;DOID:0060038;DOID:12594;DOID:9500;DOID:17;DOID:331;DOID:2213;DOID:14679;DOID:10426;DOID:1573;DOID:2361;DOID:5200;DOID:0080001;DOID:65;DOID:4;DOID:12449;DOID:7;DOID:14…
2188	DOID:10485;DOID:1247;DOID:1342;DOID:0060037;DOID:2355;DOID:0060038;DOID:6050;DOID:74;DOID:9500;DOID:1059;DOID:77;DOID:4;DOID:2213;DOID:12449;DOID:7;DOID:2218;DOID:615;DOID:8927;DOID:150;DOID:13636;DOID:1588
2189	DOID:1247;DOID:0050908;DOID:0060083;DOID:1240;DOID:2355;DOID:6050;DOID:2531;DOID:77;DOID:0050686;DOID:2218;DOID:615;DOID:150;DOID:13636;DOID:1342;DOID:0060037;DOID:0060038;DOID:4960;DOID:403;DOID:2213;DOID:2361;DOID:74;DOID:4;DOID:12449;DOID:7;DOID:162;DOID:0070004;DOID:10485;DOID:2224;DOID:2226;DOID:1588;DOID:9500;DOID:1059;DOID:8927;DOID:14566
2192	DOID:0050686;DOID:0080015;DOID:11971;DOID:17;DOID:15;DOID:0060242;DOID:10283;DOID:10286;DOID:193;DOID:11193;DOID:0080006;DOID:3856;DOID:0080001;DOID:65;DOID:4;DOID:7;DOID:162;DOID:1148;DOID:1934;DOID:288;DOID:289;DOID:345;DOID:229;DOID:14566
2194	DOID:0110435;DOID:0110434;DOID:0110437;DOID:0110436;DOID:0110431;DOID:0110430;DOID:0110433;DOID:0110432;DOID:0110439;DOID:0110438;DOID:1909;DOID:0060037;DOID:0060036;DOID:1596;DOID:0060038;DOID:3324;DOID:1612;DOID:374;DOID:0110441;DOID:0110442;DOID:0110443;DOID:0110444;DOID:0110445;DOID:0110446;DOID:0110447;DOID:0110448;DOID:0110449;DOID:4;DOID:7;DOID:9970;DOID:162;DOID:0060122;DOID:684;DOID:686;…
2195	DOID:0050687;DOID:0050686;DOID:4866;DOID:11934;DOID:1107;DOID:3074;DOID:8850;DOID:9256;DOID:3068;DOID:3069;DOID:0050904;DOID:4;DOID:5672;DOID:3070;DOID:3119;DOID:162;DOID:3748;DOID:8618;DOID:14566;DOID:10155;DOID:5041
2196	DOID:0050686;DOID:1107;DOID:4;DOID:3119;DOID:162;DOID:3748;DOID:14566;DOID:5041
2199	DOID:0050686;DOID:9256;DOID:4;DOID:5672;DOID:3119;DOID:162;DOID:14566;DOID:10155
2200	DOID:1686;DOID:11830;DOID:1682;DOID:11836;DOID:1681;DOID:0050782;DOID:2723;DOID:4079;DOID:178;DOID:11502;DOID:930;DOID:1754;DOID:0050466;DOID:14557;DOID:0050815;DOID:9370;DOID:4;DOID:14323;DOID:161;DOID:5082;DOID:0050013;DOID:83;DOID:288;DOID:289;DOID:10763;DOID:1287;DOID:0050545;DOID:5644;DOID:10124;DOID:0014667;DOID:6420;DOID:77;DOID:3627;DOID:1428;DOID:5749;DOID:4195;DOID:520;DOID:110;DOID:114…
2201	DOID:0050686;DOID:1682;DOID:1934;DOID:1681;DOID:65;DOID:17;DOID:1882;DOID:4079;DOID:11830;DOID:863;DOID:11502;DOID:1492;DOID:114;DOID:0110107;DOID:0110106;DOID:0110109;DOID:0110108;DOID:1432;DOID:9256;DOID:5672;DOID:1657;DOID:62;DOID:5679;DOID:13832;DOID:61;DOID:0080006;DOID:0080001;DOID:5614;DOID:0080000;DOID:10871;DOID:9835;DOID:0110406;DOID:988;DOID:66;DOID:2340;DOID:4;DOID:7;DOID:0050155;DOID…
2202	DOID:0050687;DOID:0050686;DOID:0060084;DOID:0060085;DOID:2645;DOID:3459;DOID:170;DOID:863;DOID:2007;DOID:0060072;DOID:3683;DOID:1492;DOID:657;DOID:299;DOID:9256;DOID:1612;DOID:5672;DOID:5675;DOID:4929;DOID:5679;DOID:8501;DOID:1790;DOID:1793;DOID:5614;DOID:1432;DOID:5093;DOID:4;DOID:7;DOID:0050155;DOID:3119;DOID:162;DOID:2569;DOID:10155;DOID:4903;DOID:0060745;DOID:4448;DOID:305;DOID:0050621;DOID:8…
2203	DOID:3571;DOID:11832;DOID:0050686;DOID:0014667;DOID:0060085;DOID:3650;DOID:1428;DOID:1393;DOID:863;DOID:10534;DOID:14330;DOID:936;DOID:150;DOID:4194;DOID:1492;DOID:1561;DOID:655;DOID:0050890;DOID:1826;DOID:0060072;DOID:5672;DOID:219;DOID:235;DOID:2978;DOID:331;DOID:0060158;DOID:26;DOID:5204;DOID:5614;DOID:28;DOID:4;DOID:7;DOID:0050155;DOID:3119;DOID:5419;DOID:162;DOID:5691;DOID:0050013;DOID:10155…
2205	DOID:16;DOID:4;DOID:1558;DOID:37;DOID:7
2208	DOID:640;DOID:635;DOID:319;DOID:9588;DOID:4;DOID:936;DOID:7;DOID:331;DOID:863;DOID:322;DOID:934;DOID:526;DOID:0050117
2209	DOID:0014667;DOID:12679;DOID:18;DOID:114;DOID:10575;DOID:4079;DOID:557;DOID:4;DOID:7;DOID:0050032;DOID:1287;DOID:182;DOID:0060158
2212	DOID:1247;DOID:17;DOID:74;DOID:75;DOID:1561;DOID:77;DOID:1602;DOID:863;DOID:2218;DOID:150;DOID:848;DOID:9942;DOID:1492;DOID:10140;DOID:3342;DOID:0060056;DOID:8857;DOID:2213;DOID:9074;DOID:2914;DOID:5614;DOID:0080001;DOID:65;DOID:4;DOID:7;DOID:0050155;DOID:5419;DOID:2468;DOID:13378;DOID:1588;DOID:417;DOID:5295;DOID:12895;DOID:7148;DOID:8577;DOID:12894;DOID:0050589;DOID:0060180;DOID:1400
2213	DOID:2916;DOID:2914;DOID:1398;DOID:417;DOID:9074;DOID:17;DOID:1227;DOID:74;DOID:12987;DOID:65;DOID:9500;DOID:4;DOID:0060056;DOID:7;DOID:2789;DOID:6688;DOID:0050590;DOID:0050117;DOID:8857;DOID:615;DOID:12365
2214	DOID:9074;DOID:2825;DOID:2914;DOID:2163;DOID:417;DOID:17;DOID:65;DOID:4;DOID:0060056;DOID:7;DOID:974;DOID:1579;DOID:0050161;DOID:1352;DOID:8857;DOID:0050127;DOID:612
2215	DOID:2921;DOID:18;DOID:16;DOID:0080162;DOID:3042;DOID:2723;DOID:9808;DOID:37;DOID:865;DOID:178;DOID:0060056;DOID:12132;DOID:10952;DOID:2914;DOID:2508;DOID:4;DOID:7;DOID:2773;DOID:417;DOID:9810;DOID:557;DOID:1287;DOID:225
2218	DOID:0110435;DOID:0110434;DOID:0110437;DOID:0110436;DOID:0110431;DOID:0110430;DOID:0110433;DOID:0110432;DOID:0110439;DOID:0110438;DOID:1443;DOID:936;DOID:1682;DOID:10124;DOID:674;DOID:83;DOID:2033;DOID:0060287;DOID:0060037;DOID:0060036;DOID:0060038;DOID:1681;DOID:767;DOID:1289;DOID:9884;DOID:5656;DOID:0110441;DOID:0110442;DOID:0110443;DOID:0110444;DOID:0110445;DOID:0110446;DOID:0110447;DOID:1237;…
2220	DOID:1790;DOID:0050687;DOID:0060084;DOID:2645;DOID:0060072;DOID:4;DOID:162;DOID:14566
2222	DOID:5062;DOID:4;DOID:0050686;DOID:684;DOID:9505;DOID:14566;DOID:162;DOID:809;DOID:3119;DOID:686;DOID:302;DOID:9974;DOID:9975;DOID:303;DOID:9977;DOID:1849;DOID:9973;DOID:150;DOID:3571
2224	DOID:37;DOID:16;DOID:3805;DOID:4;DOID:7;DOID:161
2235	DOID:4137;DOID:37;DOID:0014667;DOID:16;DOID:583;DOID:4138;DOID:11151;DOID:863;DOID:936;DOID:0060281;DOID:114;DOID:655;DOID:9741;DOID:1826;DOID:2355;DOID:0060262;DOID:331;DOID:6000;DOID:2723;DOID:74;DOID:3777;DOID:4;DOID:7;DOID:3118;DOID:11755;DOID:13268;DOID:77;DOID:720;DOID:13271;DOID:13270;DOID:3133;DOID:3159;DOID:1287
2237	DOID:0050686;DOID:9256;DOID:4;DOID:5672;DOID:3119;DOID:162;DOID:14566;DOID:10155
2239	DOID:1443;DOID:1682;DOID:11836;DOID:1681;DOID:77;DOID:4079;DOID:936;DOID:674;DOID:2033;DOID:0060037;DOID:0060036;DOID:0060321;DOID:0060038;DOID:3827;DOID:0060327;DOID:4;DOID:7;DOID:0050155;DOID:162;DOID:0060248;DOID:0050013;DOID:13620;DOID:14524;DOID:8488;DOID:0050700;DOID:1287;DOID:9487;DOID:0014667;DOID:0050778;DOID:6420;DOID:0060320;DOID:3996;DOID:1428;DOID:5749;DOID:2742;DOID:4194;DOID:114;DO…
2243	DOID:1426;DOID:1247;DOID:0080011;DOID:37;DOID:0014667;DOID:18;DOID:16;DOID:17;DOID:74;DOID:4138;DOID:2452;DOID:13580;DOID:2921;DOID:2214;DOID:2215;DOID:2216;DOID:557;DOID:178;DOID:2236;DOID:0050486;DOID:2590;DOID:114;DOID:9741;DOID:0050636;DOID:9477;DOID:9120;DOID:0060158;DOID:10952;DOID:0080005;DOID:1425;DOID:6000;DOID:0080001;DOID:2527;DOID:65;DOID:4;DOID:620;DOID:7;DOID:3118;DOID:3755;DOID:77;…
2244	DOID:2236;DOID:1247;DOID:0080011;DOID:0080005;DOID:11476;DOID:0080001;DOID:0050890;DOID:17;DOID:2452;DOID:74;DOID:331;DOID:65;DOID:863;DOID:4;DOID:7;DOID:14330;DOID:2214;DOID:2215;DOID:2216;DOID:1289
2245	DOID:11725;DOID:0050736;DOID:0080015;DOID:0080014;DOID:11971;DOID:6683;DOID:17;DOID:0060644;DOID:77;DOID:11383;DOID:863;DOID:630;DOID:1094;DOID:150;DOID:674;DOID:1091;DOID:3490;DOID:13714;DOID:1492;DOID:0050739;DOID:0060767;DOID:0060037;DOID:14796;DOID:0060321;DOID:0060320;DOID:870;DOID:540;DOID:403;DOID:0060327;DOID:0060260;DOID:0060261;DOID:1279;DOID:0110213;DOID:0050591;DOID:5656;DOID:11193;DO…
2246	DOID:0050687;DOID:0050686;DOID:0060084;DOID:1240;DOID:2531;DOID:2645;DOID:0060083;DOID:0050161;DOID:178;DOID:3082;DOID:2394;DOID:0060072;DOID:1579;DOID:2797;DOID:193;DOID:1790;DOID:3770;DOID:850;DOID:4;DOID:3393;DOID:7;DOID:162;DOID:120;DOID:552;DOID:0050828;DOID:1287;DOID:14566;DOID:12123
2247	DOID:11832;DOID:2921;DOID:3827;DOID:824;DOID:6713;DOID:9973;DOID:2531;DOID:76;DOID:77;DOID:0060083;DOID:936;DOID:10124;DOID:674;DOID:2030;DOID:0050013;DOID:4964;DOID:3324;DOID:4960;DOID:12139;DOID:3856;DOID:5076;DOID:2527;DOID:4;DOID:9975;DOID:7;DOID:0050155;DOID:2645;DOID:162;DOID:5773;DOID:823;DOID:0060158;DOID:0050705;DOID:178;DOID:11382;DOID:0050701;DOID:4677;DOID:1426;DOID:1425;DOID:0014667;…
2248	DOID:37;DOID:0080015;DOID:0060085;DOID:16;DOID:6873;DOID:2438;DOID:2664;DOID:863;DOID:3571;DOID:2742;DOID:1612;DOID:674;DOID:5093;DOID:2053;DOID:3165;DOID:0060072;DOID:2952;DOID:0110213;DOID:3896;DOID:4418;DOID:9296;DOID:4;DOID:7;DOID:0050155;DOID:3119;DOID:162;DOID:2065;DOID:3178;DOID:0060121;DOID:0050686;DOID:684;DOID:686;DOID:0050567;DOID:14566;DOID:10003
2249	DOID:684;DOID:0050686;DOID:5093;DOID:3571;DOID:1612;DOID:4;DOID:686;DOID:3119;DOID:162;DOID:14566
2250	DOID:110;DOID:1492;DOID:5614;DOID:4;DOID:7;DOID:863;DOID:0050155;DOID:83
2251	DOID:4;DOID:231;DOID:7;DOID:863;DOID:331;DOID:332;DOID:1289;DOID:0060193
2252	DOID:5338;DOID:0080015;DOID:0060085;DOID:0060087;DOID:5082;DOID:77;DOID:3388;DOID:0050161;DOID:2883;DOID:674;DOID:1091;DOID:409;DOID:3082;DOID:3086;DOID:403;DOID:0060072;DOID:0110213;DOID:1579;DOID:2797;DOID:3770;DOID:850;DOID:9296;DOID:4;DOID:7;DOID:3118;DOID:1483;DOID:552;DOID:0050567;DOID:0050622;DOID:14566;DOID:12123
2253	DOID:0080011;DOID:3324;DOID:0080015;DOID:0080014;DOID:17;DOID:15;DOID:1561;DOID:11383;DOID:0060388;DOID:630;DOID:11603;DOID:150;DOID:674;DOID:2030;DOID:0060874;DOID:9410;DOID:0060870;DOID:0060873;DOID:53;DOID:4964;DOID:1595;DOID:1923;DOID:2277;DOID:0060118;DOID:4621;DOID:11198;DOID:7;DOID:0110213;DOID:10787;DOID:12139;DOID:0060875;DOID:12583;DOID:1100;DOID:0080005;DOID:1924;DOID:12698;DOID:008000…
2254	DOID:1790;DOID:0050687;DOID:0050686;DOID:0060084;DOID:0060085;DOID:11971;DOID:17;DOID:162;DOID:2645;DOID:3459;DOID:0080015;DOID:0060072;DOID:674;DOID:3683;DOID:657;DOID:299;DOID:1612;DOID:3905;DOID:0050615;DOID:1324;DOID:3908;DOID:0080006;DOID:5675;DOID:0080001;DOID:5093;DOID:0050794;DOID:65;DOID:9296;DOID:4;DOID:7;DOID:4929;DOID:0110213;DOID:1934;DOID:4903;DOID:14762;DOID:0050567;DOID:305;DOID:0…
2255	DOID:0050686;DOID:0080015;DOID:18;DOID:11664;DOID:77;DOID:6970;DOID:863;DOID:950;DOID:630;DOID:10124;DOID:557;DOID:674;DOID:1091;DOID:13714;DOID:1492;DOID:11130;DOID:0050739;DOID:0050736;DOID:403;DOID:1612;DOID:10283;DOID:12594;DOID:693;DOID:10286;DOID:0110213;DOID:0050591;DOID:193;DOID:216;DOID:214;DOID:3856;DOID:5614;DOID:1237;DOID:11541;DOID:9296;DOID:9938;DOID:7;DOID:0050155;DOID:162;DOID:005…
2258	DOID:1793;DOID:4;DOID:170;DOID:0050686;DOID:162;DOID:14566
2259	DOID:1441;DOID:1222;DOID:17;DOID:1561;DOID:2557;DOID:7;DOID:863;DOID:150;DOID:0050976;DOID:1492;DOID:3342;DOID:540;DOID:1279;DOID:6227;DOID:4543;DOID:0050951;DOID:331;DOID:5656;DOID:5614;DOID:0080001;DOID:65;DOID:4;DOID:870;DOID:0050155;DOID:381;DOID:10914;DOID:9835;DOID:9834;DOID:9837;DOID:574;DOID:539;DOID:1289;DOID:9306
2260	DOID:0050865;DOID:11832;DOID:1443;DOID:1682;DOID:1681;DOID:1923;DOID:2531;DOID:11934;DOID:77;DOID:0060083;DOID:936;DOID:5409;DOID:178;DOID:674;DOID:930;DOID:2030;DOID:0060874;DOID:9410;DOID:0060870;DOID:0060037;DOID:0060872;DOID:4964;DOID:421;DOID:3324;DOID:4960;DOID:1279;DOID:0060327;DOID:1612;DOID:9649;DOID:0060038;DOID:12139;DOID:5656;DOID:0110213;DOID:5077;DOID:5076;DOID:9370;DOID:10688;DOID:…
2261	DOID:12960;DOID:11832;DOID:5165;DOID:1443;DOID:1682;DOID:5563;DOID:1923;DOID:11664;DOID:6873;DOID:2531;DOID:5566;DOID:77;DOID:6970;DOID:0060083;DOID:936;DOID:10124;DOID:10123;DOID:930;DOID:11130;DOID:2994;DOID:0060037;DOID:0060261;DOID:0060038;DOID:9256;DOID:4960;DOID:10754;DOID:9970;DOID:0060731;DOID:5656;DOID:6713;DOID:3856;DOID:0050815;DOID:13359;DOID:1237;DOID:2438;DOID:9370;DOID:3178;DOID:4;…
2262	DOID:10952;DOID:2921;DOID:18;DOID:576;DOID:2527;DOID:10966;DOID:557;DOID:4;DOID:7;DOID:2590;DOID:1184
2263	DOID:12960;DOID:1686;DOID:13994;DOID:1443;DOID:1682;DOID:1891;DOID:1681;DOID:11664;DOID:6873;DOID:2438;DOID:0050331;DOID:5082;DOID:77;DOID:6970;DOID:0080074;DOID:1089;DOID:936;DOID:10124;DOID:10123;DOID:2339;DOID:2030;DOID:1756;DOID:0060037;DOID:3122;DOID:4964;DOID:421;DOID:3324;DOID:3086;DOID:10754;DOID:0060326;DOID:0060731;DOID:8498;DOID:12139;DOID:5656;DOID:6713;DOID:0110112;DOID:9098;DOID:104…
2264	DOID:10283;DOID:850;DOID:0050686;DOID:12716;DOID:14566;DOID:162;DOID:0050904;DOID:4;DOID:11162;DOID:3856;DOID:7;DOID:3119;DOID:11394;DOID:4866;DOID:0050161;DOID:8618;DOID:193;DOID:8850;DOID:1579;DOID:10286
2266	DOID:2236;DOID:2452;DOID:0050686;DOID:1247;DOID:74;DOID:4;DOID:7;DOID:10534;DOID:162;DOID:2214;DOID:2215;DOID:2216;DOID:14566;DOID:3119
2270	DOID:0050888;DOID:0060037;DOID:0050735;DOID:0060038;DOID:4;DOID:0050177;DOID:630;DOID:14711;DOID:0060309;DOID:150;DOID:1059;DOID:0060821
2271	DOID:1443;DOID:0014667;DOID:0060085;DOID:1826;DOID:74;DOID:4138;DOID:13580;DOID:863;DOID:10652;DOID:5723;DOID:936;DOID:150;DOID:1492;DOID:2033;DOID:0060037;DOID:0060038;DOID:9741;DOID:8432;DOID:4961;DOID:1824;DOID:0060072;DOID:2838;DOID:2839;DOID:14525;DOID:5132;DOID:331;DOID:0060158;DOID:5656;DOID:2834;DOID:0060474;DOID:5614;DOID:1432;DOID:2438;DOID:10780;DOID:4;DOID:870;DOID:3118;DOID:1891;DOID…
2272	DOID:4465;DOID:4464;DOID:0050687;DOID:0050686;DOID:0060084;DOID:0060085;DOID:3996;DOID:4467;DOID:2645;DOID:10534;DOID:3571;DOID:150;DOID:731;DOID:3683;DOID:1561;DOID:0060072;DOID:10283;DOID:4455;DOID:10286;DOID:3905;DOID:0050615;DOID:1324;DOID:193;DOID:4450;DOID:4451;DOID:1790;DOID:7192;DOID:3856;DOID:4473;DOID:4471;DOID:4;DOID:3119;DOID:5419;DOID:162;DOID:0050387;DOID:2468;DOID:3908;DOID:263;DOI…
2273	DOID:11727;DOID:11726;DOID:11724;DOID:11720;DOID:17;DOID:0110299;DOID:0110298;DOID:0080090;DOID:0110295;DOID:0110294;DOID:0110297;DOID:0110296;DOID:0110293;DOID:0110292;DOID:397;DOID:114;DOID:0060036;DOID:423;DOID:11984;DOID:0110273;DOID:9884;DOID:0110276;DOID:0110275;DOID:0110274;DOID:0110277;DOID:0110279;DOID:0110278;DOID:0110306;DOID:0110282;DOID:0080000;DOID:11719;DOID:12932;DOID:66;DOID:65;D…
2274	DOID:0110435;DOID:0110434;DOID:0110437;DOID:0110436;DOID:0110431;DOID:0110430;DOID:0110433;DOID:0110432;DOID:0110453;DOID:0110458;DOID:0110439;DOID:0110438;DOID:0110443;DOID:0110457;DOID:0110456;DOID:114;DOID:0110455;DOID:9119;DOID:0060036;DOID:0110452;DOID:0110454;DOID:1612;DOID:8692;DOID:1240;DOID:0110442;DOID:0110449;DOID:0110459;DOID:0110460;DOID:0110461;DOID:0110441;DOID:0110428;DOID:0110429…
2280	DOID:0050686;DOID:1107;DOID:3312;DOID:14566;DOID:162;DOID:3324;DOID:1561;DOID:4;DOID:3119;DOID:5041;DOID:3748;DOID:150
2286	DOID:0050686;DOID:4;DOID:10534;DOID:162;DOID:14566;DOID:3119
2288	DOID:2030;DOID:3324;DOID:4964;DOID:1470;DOID:1595;DOID:1561;DOID:4;DOID:1596;DOID:2848;DOID:150
2289	DOID:1595;DOID:17;DOID:15;DOID:1561;DOID:150;DOID:848;DOID:2030;DOID:3342;DOID:1596;DOID:3324;DOID:345;DOID:12139;DOID:1574;DOID:5418;DOID:0080001;DOID:1470;DOID:65;DOID:4;DOID:7;DOID:288;DOID:9973;DOID:11328;DOID:2468;DOID:3312;DOID:0050741;DOID:289;DOID:7148;DOID:4964;DOID:303;DOID:302;DOID:2848;DOID:229
2290	DOID:0060040;DOID:5614;DOID:1443;DOID:0080015;DOID:480;DOID:18;DOID:11832;DOID:17;DOID:6050;DOID:9854;DOID:1206;DOID:77;DOID:2742;DOID:863;DOID:0060277;DOID:10348;DOID:936;DOID:0060668;DOID:11504;DOID:150;DOID:11836;DOID:1492;DOID:557;DOID:2033;DOID:0050739;DOID:0060037;DOID:543;DOID:0060038;DOID:0050737;DOID:0060807;DOID:1826;DOID:9250;DOID:0060823;DOID:2952;DOID:0050453;DOID:0060264;DOID:4626;D…
2294	DOID:13042;DOID:1682;DOID:18;DOID:15;DOID:74;DOID:9500;DOID:3663;DOID:4079;DOID:5749;DOID:0050161;DOID:0080015;DOID:178;DOID:114;DOID:11111;DOID:350;DOID:0060850;DOID:14557;DOID:1579;DOID:6432;DOID:13832;DOID:26;DOID:6000;DOID:5200;DOID:2320;DOID:850;DOID:28;DOID:4;DOID:7;DOID:9955;DOID:12309;DOID:14265;DOID:345;DOID:780;DOID:10825;DOID:10763;DOID:12326;DOID:0050828;DOID:8488;DOID:1287;DOID:229;D…
2296	DOID:1686;DOID:1441;DOID:0050686;DOID:1682;DOID:1681;DOID:1882;DOID:77;DOID:12271;DOID:863;DOID:630;DOID:2742;DOID:10124;DOID:11175;DOID:930;DOID:0050815;DOID:13714;DOID:1492;DOID:114;DOID:0060287;DOID:0110107;DOID:0110106;DOID:0110109;DOID:0110108;DOID:0050736;DOID:403;DOID:10283;DOID:2952;DOID:1279;DOID:9649;DOID:1091;DOID:0050591;DOID:331;DOID:83;DOID:13832;DOID:1067;DOID:3480;DOID:10286;DOID:…
2299	DOID:0050686;DOID:0060085;DOID:0060089;DOID:1781;DOID:170;DOID:863;DOID:630;DOID:2742;DOID:150;DOID:0050739;DOID:0050328;DOID:12176;DOID:0050737;DOID:0060072;DOID:2952;DOID:3963;DOID:1459;DOID:3426;DOID:0050563;DOID:28;DOID:4;DOID:7;DOID:0050155;DOID:11634;DOID:162;DOID:2891;DOID:0050177;DOID:13195;DOID:0060037;DOID:10003;DOID:0050332;DOID:0060744;DOID:0050565;DOID:50;DOID:0060038;DOID:1059;DOID:…
2301	DOID:3627;DOID:12271;DOID:4079;DOID:630;DOID:11367;DOID:178;DOID:0050466;DOID:10124;DOID:6000;DOID:110;DOID:1492;DOID:114;DOID:0060287;DOID:0050736;DOID:520;DOID:3480;DOID:1287;DOID:5614;DOID:14004;DOID:62;DOID:0060673;DOID:4;DOID:3393;DOID:7;DOID:0050155;DOID:0050739;DOID:0050177;DOID:14686;DOID:0060252;DOID:10629;DOID:10825;DOID:10763;DOID:0050828;DOID:863;DOID:240;DOID:57;DOID:0060605
2302	DOID:2825;DOID:2163;DOID:1579;DOID:974;DOID:4;DOID:7;DOID:4483;DOID:4481;DOID:4730
2303	DOID:0080006;DOID:37;DOID:1682;DOID:0050468;DOID:1681;DOID:16;DOID:17;DOID:4702;DOID:75;DOID:0050580;DOID:863;DOID:630;DOID:866;DOID:4251;DOID:10124;DOID:178;DOID:0050815;DOID:110;DOID:1492;DOID:11541;DOID:799;DOID:114;DOID:10141;DOID:2256;DOID:0050737;DOID:0060260;DOID:0060261;DOID:1657;DOID:83;DOID:13832;DOID:1570;DOID:2914;DOID:5614;DOID:0080001;DOID:1237;DOID:6419;DOID:854;DOID:65;DOID:2734;D…
2304	DOID:4465;DOID:2825;DOID:0050686;DOID:0080015;DOID:3996;DOID:15;DOID:0050687;DOID:974;DOID:170;DOID:150;DOID:674;DOID:0050655;DOID:0050328;DOID:12176;DOID:299;DOID:9574;DOID:1781;DOID:8488;DOID:0060038;DOID:0110213;DOID:4450;DOID:4451;DOID:3963;DOID:3962;DOID:1459;DOID:3969;DOID:1579;DOID:28;DOID:4;DOID:7;DOID:11634;DOID:162;DOID:11934;DOID:0060037;DOID:3112;DOID:13197;DOID:2163;DOID:345;DOID:263…
2305	DOID:0050686;DOID:0060085;DOID:1240;DOID:2531;DOID:2921;DOID:2986;DOID:3571;DOID:0060072;DOID:3683;DOID:18;DOID:1612;DOID:3905;DOID:0050615;DOID:1324;DOID:3908;DOID:10952;DOID:5093;DOID:4;DOID:7;DOID:3119;DOID:162;DOID:557;DOID:684;DOID:686;DOID:0050621;DOID:0060083;DOID:14566
2308	DOID:1492;DOID:9119;DOID:0060100;DOID:5614;DOID:1240;DOID:4051;DOID:8692;DOID:4043;DOID:2531;DOID:4045;DOID:4;DOID:10126;DOID:7;DOID:0050155;DOID:162;DOID:863;DOID:0050686;DOID:10124;DOID:3247;DOID:14566;DOID:0060083
2309	DOID:0050686;DOID:0014667;DOID:1561;DOID:0050161;DOID:150;DOID:1579;DOID:654;DOID:3083;DOID:3324;DOID:374;DOID:3905;DOID:0050615;DOID:1324;DOID:8618;DOID:3908;DOID:8850;DOID:2320;DOID:850;DOID:4;DOID:7;DOID:9970;DOID:0050904;DOID:162;DOID:0060158;DOID:3312;DOID:3910;DOID:4866;DOID:14566;DOID:3119
2312	DOID:37;DOID:16;DOID:9360;DOID:4404;DOID:2723;DOID:630;DOID:0050161;DOID:0050739;DOID:9415;DOID:0050177;DOID:0050736;DOID:4603;DOID:1697;DOID:0110098;DOID:1579;DOID:4;DOID:7;DOID:2773;DOID:3310;DOID:1176;DOID:1702;DOID:2841
2313	DOID:1247;DOID:0050686;DOID:0080015;DOID:11836;DOID:1681;DOID:0050902;DOID:17;DOID:74;DOID:3620;DOID:77;DOID:11383;DOID:863;DOID:2218;DOID:184;DOID:1682;DOID:10124;DOID:1094;DOID:150;DOID:2213;DOID:171;DOID:1492;DOID:114;DOID:0060287;DOID:0060037;DOID:4985;DOID:0060038;DOID:870;DOID:540;DOID:1279;DOID:0060260;DOID:0060261;DOID:4706;DOID:1657;DOID:5656;DOID:574;DOID:3869;DOID:0080006;DOID:5614;DOI…
2314	DOID:11830;DOID:0014667;DOID:11836;DOID:11971;DOID:17;DOID:6050;DOID:1561;DOID:77;DOID:863;DOID:630;DOID:2742;DOID:10124;DOID:11175;DOID:150;DOID:930;DOID:0050815;DOID:2030;DOID:1492;DOID:2033;DOID:0060287;DOID:750;DOID:654;DOID:1094;DOID:0060038;DOID:870;DOID:540;DOID:10754;DOID:374;DOID:1279;DOID:13976;DOID:5656;DOID:0080006;DOID:5614;DOID:11963;DOID:0080001;DOID:9370;DOID:0060673;DOID:65;DOID:…
2315	DOID:1909;DOID:1790;DOID:0050687;DOID:37;DOID:0060084;DOID:0060122;DOID:16;DOID:14566;DOID:4404;DOID:0050686;DOID:2645;DOID:2723;DOID:4;DOID:7;DOID:4159;DOID:162;DOID:0060072;DOID:2773;DOID:8923
2316	DOID:12960;DOID:11832;DOID:13994;DOID:1443;DOID:1682;DOID:11836;DOID:1681;DOID:6713;DOID:74;DOID:76;DOID:77;DOID:4079;DOID:0080072;DOID:936;DOID:178;DOID:674;DOID:930;DOID:1756;DOID:0060037;DOID:3122;DOID:420;DOID:421;DOID:423;DOID:0060327;DOID:1612;DOID:4080;DOID:14557;DOID:0060038;DOID:14711;DOID:5656;DOID:0050815;DOID:9370;DOID:4;DOID:7;DOID:0050155;DOID:162;DOID:12804;DOID:0060309;DOID:5353;D…
2317	DOID:13994;DOID:1682;DOID:11836;DOID:1681;DOID:77;DOID:10124;DOID:674;DOID:930;DOID:0060037;DOID:0060321;DOID:0060038;DOID:0060327;DOID:0050815;DOID:1237;DOID:9370;DOID:4;DOID:7;DOID:0050155;DOID:1561;DOID:13620;DOID:178;DOID:8488;DOID:1287;DOID:1059;DOID:8927;DOID:3627;DOID:520;DOID:110;DOID:114;DOID:403;DOID:3225;DOID:693;DOID:0110213;DOID:214;DOID:5614;DOID:9296;DOID:11394;DOID:2581;DOID:2468;…
2318	DOID:0050686;DOID:0014667;DOID:11720;DOID:17;DOID:863;DOID:0080096;DOID:397;DOID:114;DOID:655;DOID:0060036;DOID:423;DOID:11984;DOID:5672;DOID:9884;DOID:9256;DOID:1389;DOID:0080000;DOID:12932;DOID:1029;DOID:66;DOID:4;DOID:7;DOID:3119;DOID:162;DOID:896;DOID:10155;DOID:574;DOID:870;DOID:0050700;DOID:1287;DOID:14566
2321	DOID:4465;DOID:4464;DOID:4467;DOID:0050686;DOID:0014667;DOID:0060085;DOID:18;DOID:1115;DOID:17;DOID:3996;DOID:0050687;DOID:5082;DOID:77;DOID:12721;DOID:178;DOID:557;DOID:1909;DOID:10591;DOID:2256;DOID:409;DOID:0080001;DOID:3165;DOID:0060072;DOID:4450;DOID:4451;DOID:0080006;DOID:12798;DOID:4473;DOID:4471;DOID:5093;DOID:65;DOID:4;DOID:7;DOID:3118;DOID:162;DOID:1612;DOID:12804;DOID:655;DOID:0001816;…
2322	DOID:12603;DOID:0050686;DOID:1037;DOID:1240;DOID:8692;DOID:14566;DOID:2531;DOID:4;DOID:0060318;DOID:0060083;DOID:162;DOID:9119;DOID:9952;DOID:9953
2324	DOID:1247;DOID:0050686;DOID:0060084;DOID:2431;DOID:16;DOID:4977;DOID:74;DOID:75;DOID:484;DOID:37;DOID:176;DOID:483;DOID:175;DOID:2213;DOID:0050739;DOID:277;DOID:468;DOID:469;DOID:0060072;DOID:255;DOID:254;DOID:0060085;DOID:4702;DOID:2725;DOID:4123;DOID:2914;DOID:3850;DOID:11612;DOID:1475;DOID:2738;DOID:2734;DOID:4;DOID:7;DOID:161;DOID:162;DOID:0050177;DOID:4028;DOID:474;DOID:471;DOID:3165;DOID:00…
2326	DOID:4;DOID:231;DOID:7;DOID:863;DOID:331;DOID:332;DOID:1289;DOID:0060193
2327	DOID:288;DOID:289;DOID:15;DOID:4;DOID:345;DOID:7;DOID:229
2328	DOID:3324;DOID:2355;DOID:74;DOID:1561;DOID:170;DOID:0050686;DOID:630;DOID:178;DOID:150;DOID:2030;DOID:0050739;DOID:4964;DOID:1595;DOID:0050424;DOID:1799;DOID:12139;DOID:1287;DOID:1793;DOID:2361;DOID:1470;DOID:4;DOID:7;DOID:162;DOID:0050177;DOID:10825;DOID:10763;DOID:0050828;DOID:2848;DOID:1596;DOID:0050736;DOID:14566
2332	DOID:11832;DOID:1443;DOID:11836;DOID:77;DOID:4079;DOID:0060118;DOID:936;DOID:11504;DOID:11502;DOID:930;DOID:2030;DOID:2033;DOID:0060037;DOID:4964;DOID:0060038;DOID:3324;DOID:10754;DOID:9649;DOID:12139;DOID:5656;DOID:0050815;DOID:10933;DOID:9370;DOID:10688;DOID:14320;DOID:7;DOID:0050155;DOID:12849;DOID:10132;DOID:11120;DOID:0060040;DOID:2848;DOID:0050545;DOID:1352;DOID:1289;DOID:4674;DOID:574;DOID…
2334	DOID:14261;DOID:2030;DOID:10933;DOID:0060037;DOID:0050735;DOID:0060038;DOID:150;DOID:1561;DOID:4;DOID:630;DOID:1059;DOID:8927;DOID:0050177
2335	DOID:4465;DOID:4464;DOID:4467;DOID:0050686;DOID:0014667;DOID:18;DOID:10952;DOID:3996;DOID:3068;DOID:3069;DOID:1561;DOID:77;DOID:4079;DOID:10825;DOID:0060084;DOID:0050161;DOID:178;DOID:10763;DOID:150;DOID:4194;DOID:1579;DOID:0060072;DOID:850;DOID:2590;DOID:114;DOID:8778;DOID:3082;DOID:0060192;DOID:2797;DOID:5093;DOID:2527;DOID:0060158;DOID:4450;DOID:4451;DOID:1287;DOID:1790;DOID:9351;DOID:9352;DOI…
2346	DOID:2030;DOID:10283;DOID:1595;DOID:4964;DOID:1470;DOID:3324;DOID:0050686;DOID:1561;DOID:4;DOID:1596;DOID:3856;DOID:2848;DOID:5419;DOID:162;DOID:14566;DOID:12139;DOID:193;DOID:150;DOID:2468;DOID:10286
2348	DOID:11832;DOID:0050686;DOID:0080015;DOID:0060085;DOID:1289;DOID:17;DOID:162;DOID:1393;DOID:863;DOID:630;DOID:480;DOID:120;DOID:936;DOID:1682;DOID:150;DOID:9854;DOID:1492;DOID:3347;DOID:0050739;DOID:0060037;DOID:0060038;DOID:0050736;DOID:1826;DOID:2394;DOID:758;DOID:0060072;DOID:5672;DOID:219;DOID:302;DOID:235;DOID:331;DOID:193;DOID:1574;DOID:5614;DOID:65;DOID:4;DOID:7;DOID:0050155;DOID:3119;DOID…
2353	DOID:11832;DOID:6713;DOID:162;DOID:0050782;DOID:936;DOID:178;DOID:11504;DOID:10123;DOID:2030;DOID:13089;DOID:0060037;DOID:0060036;DOID:4964;DOID:0060038;DOID:3324;DOID:1612;DOID:12139;DOID:5656;DOID:4;DOID:9975;DOID:7;DOID:0050155;DOID:2444;DOID:9973;DOID:2449;DOID:0050013;DOID:288;DOID:289;DOID:3138;DOID:10763;DOID:684;DOID:1858;DOID:0050700;DOID:2848;DOID:1059;DOID:8927;DOID:0014667;DOID:9351;D…
2354	DOID:0050686;DOID:9973;DOID:12400;DOID:1561;DOID:863;DOID:480;DOID:3571;DOID:936;DOID:150;DOID:3324;DOID:1826;DOID:9854;DOID:331;DOID:10937;DOID:809;DOID:9974;DOID:9975;DOID:7;DOID:3119;DOID:12401;DOID:162;DOID:4;DOID:303;DOID:302;DOID:14566
2355	DOID:0050687;DOID:3070;DOID:3074;DOID:3068;DOID:3069;DOID:4;DOID:162;DOID:14566
2356	DOID:0050686;DOID:1037;DOID:17;DOID:2531;DOID:75;DOID:2571;DOID:0060083;DOID:848;DOID:8675;DOID:1240;DOID:3342;DOID:9256;DOID:0060073;DOID:5672;DOID:0060058;DOID:2914;DOID:0080001;DOID:65;DOID:4;DOID:707;DOID:3405;DOID:3119;DOID:162;DOID:9952;DOID:10155;DOID:7148;DOID:0060060;DOID:7;DOID:8538;DOID:14566
2358	DOID:8778;DOID:5295;DOID:8577;DOID:77;DOID:4;DOID:7;DOID:0050589;DOID:0060180;DOID:0060192
2395	DOID:0014667;DOID:863;DOID:5723;DOID:4194;DOID:397;DOID:114;DOID:0060036;DOID:12705;DOID:11984;DOID:1279;DOID:9649;DOID:0050951;DOID:0050950;DOID:0060158;DOID:5656;DOID:9351;DOID:9352;DOID:6000;DOID:12932;DOID:4;DOID:7;DOID:11771;DOID:1891;DOID:331;DOID:0050013;DOID:13174;DOID:574;DOID:2491;DOID:1837;DOID:870;DOID:0050700;DOID:1287;DOID:9650;DOID:1289
2414	DOID:4;DOID:150;DOID:1561;DOID:5419;DOID:2468
2420	DOID:12705;DOID:4;DOID:7;DOID:863;DOID:0050950;DOID:0050951;DOID:331;DOID:1289
2444	DOID:9351;DOID:0014667;DOID:11716;DOID:10603;DOID:4;DOID:0060158;DOID:0050013;DOID:4195;DOID:4194
2475	DOID:4465;DOID:4464;DOID:0050687;DOID:0050686;DOID:0060084;DOID:3602;DOID:5603;DOID:3996;DOID:3571;DOID:2531;DOID:4467;DOID:2645;DOID:3459;DOID:863;DOID:686;DOID:715;DOID:5409;DOID:178;DOID:0060072;DOID:150;DOID:3905;DOID:2030;DOID:8675;DOID:657;DOID:1037;DOID:4964;DOID:299;DOID:1595;DOID:2394;DOID:0060073;DOID:1612;DOID:1240;DOID:5675;DOID:0050615;DOID:4929;DOID:193;DOID:4450;DOID:4451;DOID:2848…
2483	DOID:11727;DOID:11832;DOID:11724;DOID:13934;DOID:11720;DOID:17;DOID:1393;DOID:2742;DOID:863;DOID:0110299;DOID:0110298;DOID:936;DOID:0110294;DOID:0110297;DOID:0110295;DOID:150;DOID:0110293;DOID:0110292;DOID:1492;DOID:1756;DOID:0110281;DOID:0060037;DOID:12506;DOID:0060038;DOID:870;DOID:423;DOID:1826;DOID:0110273;DOID:2952;DOID:1279;DOID:0110300;DOID:9884;DOID:0110276;DOID:0110275;DOID:0110274;DOID:…
2487	DOID:0080001;DOID:17;DOID:3342;DOID:65;DOID:4;DOID:7;DOID:381;DOID:8398;DOID:848
2488	DOID:5003;DOID:6713;DOID:15;DOID:178;DOID:150;DOID:14227;DOID:13938;DOID:0060874;DOID:9410;DOID:0060870;DOID:0060873;DOID:53;DOID:1924;DOID:1923;DOID:2277;DOID:3614;DOID:3454;DOID:12336;DOID:9476;DOID:48;DOID:5223;DOID:1100;DOID:1574;DOID:0060875;DOID:10787;DOID:0050457;DOID:28;DOID:4;DOID:7;DOID:14228;DOID:9973;DOID:3523;DOID:3522;DOID:9406;DOID:0090070;DOID:2519;DOID:0050741;DOID:0060872;DOID:1…
2489	DOID:11727;DOID:0080000;DOID:17;DOID:423;DOID:66;DOID:4;DOID:7;DOID:9884
2490	DOID:11727;DOID:0080000;DOID:17;DOID:423;DOID:66;DOID:4;DOID:7;DOID:9884
2492	DOID:0080011;DOID:18;DOID:16;DOID:17;DOID:15;DOID:3763;DOID:178;DOID:14450;DOID:5425;DOID:420;DOID:421;DOID:1924;DOID:1923;DOID:2277;DOID:11612;DOID:1271;DOID:1414;DOID:1100;DOID:0080005;DOID:0080001;DOID:10787;DOID:65;DOID:28;DOID:4;DOID:7;DOID:14449;DOID:14447;DOID:14400;DOID:11476;DOID:3491;DOID:557;DOID:1287;DOID:229;DOID:225;DOID:4674
2494	DOID:1100;DOID:1793;DOID:3781;DOID:162;DOID:15;DOID:0050686;DOID:4;DOID:170;DOID:7;DOID:229;DOID:14566
2495	DOID:0050687;DOID:3324;DOID:0060084;DOID:16;DOID:4404;DOID:3068;DOID:3069;DOID:1561;DOID:2723;DOID:37;DOID:150;DOID:2030;DOID:4964;DOID:1595;DOID:0060072;DOID:331;DOID:12139;DOID:1790;DOID:3071;DOID:3070;DOID:5076;DOID:1470;DOID:4;DOID:7;DOID:2645;DOID:162;DOID:2773;DOID:1596;DOID:863;DOID:2848;DOID:1289;DOID:14566
2512	DOID:2033;DOID:10968;DOID:1595;DOID:0014667;DOID:5723;DOID:77;DOID:17;DOID:9854;DOID:2351;DOID:0050841;DOID:0060158;DOID:11328;DOID:1969;DOID:863;DOID:529;DOID:480;DOID:0050155;DOID:936;DOID:150;DOID:848;DOID:83;DOID:2030;DOID:374;DOID:0060810;DOID:0060037;DOID:409;DOID:4964;DOID:0060038;DOID:870;DOID:3324;DOID:3342;DOID:10970;DOID:9970;DOID:1470;DOID:0050836;DOID:331;DOID:0060309;DOID:5656;DOID:…
2516	DOID:0080011;DOID:0050686;DOID:0080015;DOID:17;DOID:3614;DOID:15;DOID:2394;DOID:11383;DOID:3763;DOID:11603;DOID:14566;DOID:13774;DOID:5426;DOID:14447;DOID:14450;DOID:0090070;DOID:0060875;DOID:0060874;DOID:9410;DOID:10493;DOID:0060873;DOID:53;DOID:1924;DOID:1923;DOID:2277;DOID:0060118;DOID:9553;DOID:12336;DOID:11612;DOID:193;DOID:48;DOID:1414;DOID:1100;DOID:0080005;DOID:12698;DOID:0080001;DOID:107…
2517	DOID:11832;DOID:1443;DOID:12802;DOID:12801;DOID:12800;DOID:77;DOID:10554;DOID:936;DOID:10124;DOID:0060037;DOID:0050461;DOID:0060038;DOID:1289;DOID:2537;DOID:1237;DOID:4;DOID:7;DOID:0050155;DOID:12804;DOID:14402;DOID:0060121;DOID:1283;DOID:14525;DOID:680;DOID:1284;DOID:1285;DOID:1059;DOID:8927;DOID:10003;DOID:0014667;DOID:2742;DOID:0050328;DOID:1389;DOID:5614;DOID:1383;DOID:12697;DOID:9598;DOID:28…
2520	DOID:0050687;DOID:0050686;DOID:0060084;DOID:0060085;DOID:6050;DOID:77;DOID:3459;DOID:10534;DOID:0060072;DOID:3683;DOID:3127;DOID:657;DOID:750;DOID:299;DOID:1612;DOID:5672;DOID:219;DOID:235;DOID:5675;DOID:4929;DOID:5093;DOID:305;DOID:2326;DOID:4;DOID:7;DOID:3119;DOID:162;DOID:10155;DOID:5295;DOID:4903;DOID:0050624;DOID:9206;DOID:0050621;DOID:1285;DOID:14566;DOID:4610
2521	DOID:423;DOID:3324;DOID:17;DOID:1561;DOID:3382;DOID:480;DOID:4990;DOID:936;DOID:150;DOID:2030;DOID:0080000;DOID:1596;DOID:1595;DOID:231;DOID:318;DOID:319;DOID:331;DOID:332;DOID:0060198;DOID:5363;DOID:0060100;DOID:1470;DOID:66;DOID:14320;DOID:7;DOID:162;DOID:12139;DOID:4;DOID:767;DOID:0050686;DOID:4964;DOID:863;DOID:2848;DOID:3939;DOID:201;DOID:1289;DOID:14566
2524	DOID:8778;DOID:5295;DOID:8577;DOID:77;DOID:4;DOID:7;DOID:0050589;DOID:0060180;DOID:0060192
2529	DOID:4;DOID:11612;DOID:225
2530	DOID:4;DOID:150;DOID:1561;DOID:5419;DOID:2468
2532	DOID:4;DOID:0050117;DOID:2789;DOID:1398;DOID:12365
2533	DOID:37;DOID:16;DOID:3042;DOID:2723;DOID:4;DOID:7;DOID:2773
2534	DOID:5603;DOID:0050686;DOID:1240;DOID:9973;DOID:2531;DOID:1561;DOID:0060083;DOID:10534;DOID:715;DOID:150;DOID:1037;DOID:3324;DOID:1574;DOID:4;DOID:3119;DOID:5419;DOID:162;DOID:2468;DOID:3312;DOID:0050741;DOID:0050523;DOID:10747;DOID:303;DOID:302;DOID:14566
2535	DOID:0050686;DOID:0080015;DOID:0060085;DOID:17;DOID:11383;DOID:2256;DOID:0060288;DOID:0060072;DOID:5672;DOID:219;DOID:235;DOID:0080006;DOID:0080001;DOID:65;DOID:4;DOID:7;DOID:3119;DOID:162;DOID:10155;DOID:0050624;DOID:14566;DOID:4610
2537	DOID:8469;DOID:4;DOID:934;DOID:0050117
2538	DOID:0080011;DOID:1247;DOID:2921;DOID:0014667;DOID:18;DOID:26;DOID:17;DOID:162;DOID:74;DOID:1428;DOID:77;DOID:2749;DOID:3211;DOID:3571;DOID:178;DOID:10763;DOID:3345;DOID:2747;DOID:848;DOID:0050828;DOID:4194;DOID:655;DOID:3342;DOID:3146;DOID:4989;DOID:13189;DOID:9252;DOID:9455;DOID:2978;DOID:0060158;DOID:1168;DOID:10952;DOID:0080005;DOID:2913;DOID:0080001;DOID:0050851;DOID:65;DOID:28;DOID:4;DOID:7…
2539	DOID:2373;DOID:37;DOID:0014667;DOID:589;DOID:16;DOID:4404;DOID:583;DOID:1561;DOID:2723;DOID:2749;DOID:9252;DOID:150;DOID:612;DOID:3265;DOID:3262;DOID:655;DOID:3324;DOID:10123;DOID:2355;DOID:2978;DOID:2914;DOID:74;DOID:4;DOID:7;DOID:2773;DOID:9870;DOID:720;DOID:9266;DOID:2747;DOID:3312;DOID:2383;DOID:13628;DOID:2862;DOID:2861;DOID:0050728
2542	DOID:0080011;DOID:2921;DOID:0014667;DOID:18;DOID:26;DOID:17;DOID:162;DOID:1428;DOID:77;DOID:0050686;DOID:3211;DOID:3571;DOID:178;DOID:557;DOID:2749;DOID:4194;DOID:848;DOID:3345;DOID:684;DOID:114;DOID:655;DOID:3342;DOID:3146;DOID:4989;DOID:13189;DOID:403;DOID:2747;DOID:9455;DOID:9663;DOID:14557;DOID:2978;DOID:0060158;DOID:1168;DOID:10952;DOID:0080005;DOID:2913;DOID:6000;DOID:0080001;DOID:0050851;D…
2543	DOID:3459;DOID:0050687;DOID:0050686;DOID:657;DOID:5093;DOID:299;DOID:4929;DOID:1612;DOID:4;DOID:170;DOID:0060084;DOID:305;DOID:5675;DOID:162;DOID:4903;DOID:1793;DOID:0060072;DOID:14566
2548	DOID:2921;DOID:0014667;DOID:18;DOID:17;DOID:6713;DOID:10941;DOID:863;DOID:2742;DOID:178;DOID:2747;DOID:397;DOID:114;DOID:13089;DOID:655;DOID:0060036;DOID:13087;DOID:11984;DOID:2952;DOID:2978;DOID:10952;DOID:0080000;DOID:12932;DOID:10976;DOID:4;DOID:7;DOID:0050155;DOID:2752;DOID:384;DOID:3527;DOID:10481;DOID:10003;DOID:557;DOID:0050828;DOID:0050700;DOID:1287;DOID:0050728;DOID:225;DOID:10273
2549	DOID:4;DOID:11612;DOID:225
2550	DOID:9974;DOID:1561;DOID:1574;DOID:0060037;DOID:0050741;DOID:809;DOID:12849;DOID:4;DOID:9975;DOID:303;DOID:302;DOID:0060040;DOID:0060041;DOID:5419;DOID:9973;DOID:150;DOID:2468
2551	DOID:2030;DOID:1595;DOID:4964;DOID:1470;DOID:3324;DOID:1561;DOID:4;DOID:1596;DOID:2848;DOID:12139;DOID:150
2554	DOID:1441;DOID:37;DOID:16;DOID:1561;DOID:2723;DOID:863;DOID:13413;DOID:480;DOID:936;DOID:150;DOID:3535;DOID:12550;DOID:2234;DOID:0060281;DOID:1827;DOID:0060037;DOID:3327;DOID:0060038;DOID:3324;DOID:1826;DOID:0050706;DOID:1824;DOID:1825;DOID:231;DOID:0060171;DOID:0050951;DOID:331;DOID:332;DOID:4890;DOID:0060193;DOID:0050701;DOID:1574;DOID:0050703;DOID:4;DOID:7;DOID:12849;DOID:5419;DOID:9973;DOID:8…
2555	DOID:809;DOID:1561;DOID:1849;DOID:150;DOID:2559;DOID:2030;DOID:0060037;DOID:1574;DOID:591;DOID:9974;DOID:9975;DOID:9976;DOID:9977;DOID:12849;DOID:9973;DOID:4;DOID:9505;DOID:0050741;DOID:2560;DOID:303;DOID:302;DOID:0060040;DOID:0060041
2556	DOID:3324;DOID:0014667;DOID:65;DOID:17;DOID:12835;DOID:1561;DOID:77;DOID:863;DOID:150;DOID:4194;DOID:2030;DOID:0060037;DOID:7997;DOID:1596;DOID:4195;DOID:1595;DOID:374;DOID:0060056;DOID:12697;DOID:331;DOID:12139;DOID:2848;DOID:2914;DOID:1470;DOID:9598;DOID:28;DOID:4;DOID:7;DOID:9970;DOID:12849;DOID:4964;DOID:2089;DOID:0050013;DOID:0060158;DOID:11277;DOID:417;DOID:3312;DOID:654;DOID:0060005;DOID:7…
2557	DOID:1561;DOID:0060037;DOID:12849;DOID:4;DOID:0060040;DOID:0060041;DOID:5419;DOID:150;DOID:2468
2558	DOID:11832;DOID:1561;DOID:1393;DOID:863;DOID:936;DOID:150;DOID:1492;DOID:0060037;DOID:3324;DOID:1826;DOID:331;DOID:1574;DOID:5614;DOID:4;DOID:7;DOID:0050155;DOID:12849;DOID:5419;DOID:9973;DOID:5691;DOID:2468;DOID:3312;DOID:0050741;DOID:303;DOID:302;DOID:0060040;DOID:0060041
2559	DOID:3324;DOID:6713;DOID:1561;DOID:178;DOID:150;DOID:3454;DOID:2030;DOID:13089;DOID:0050828;DOID:4964;DOID:1595;DOID:12139;DOID:3526;DOID:1287;DOID:1574;DOID:1470;DOID:4;DOID:7;DOID:5419;DOID:9973;DOID:3525;DOID:3527;DOID:2468;DOID:0050741;DOID:1596;DOID:303;DOID:302;DOID:2848
2560	DOID:5419;DOID:1561;DOID:863;DOID:13413;DOID:936;DOID:0050161;DOID:150;DOID:12550;DOID:0060037;DOID:3324;DOID:1579;DOID:331;DOID:2468;DOID:1574;DOID:850;DOID:4;DOID:7;DOID:12849;DOID:11394;DOID:9973;DOID:11162;DOID:12716;DOID:3312;DOID:0050741;DOID:303;DOID:302;DOID:0060040;DOID:0060041
2561	DOID:1574;DOID:3312;DOID:0050741;DOID:3324;DOID:1561;DOID:4;DOID:303;DOID:302;DOID:5419;DOID:9973;DOID:150;DOID:2468
2562	DOID:11832;DOID:0060428;DOID:3324;DOID:0080014;DOID:0060404;DOID:0060405;DOID:0060407;DOID:1509;DOID:1561;DOID:0060425;DOID:0060409;DOID:0060390;DOID:863;DOID:529;DOID:630;DOID:480;DOID:936;DOID:150;DOID:3535;DOID:2030;DOID:1492;DOID:0060037;DOID:1596;DOID:0060038;DOID:1595;DOID:1826;DOID:0050706;DOID:1825;DOID:0060732;DOID:0060422;DOID:0050836;DOID:331;DOID:12139;DOID:2745;DOID:2848;DOID:1574;DO…
2563	DOID:11832;DOID:1443;DOID:0080014;DOID:11971;DOID:65;DOID:17;DOID:6050;DOID:3324;DOID:12849;DOID:77;DOID:5691;DOID:863;DOID:630;DOID:936;DOID:11175;DOID:150;DOID:930;DOID:0050815;DOID:1492;DOID:0060037;DOID:0060038;DOID:870;DOID:540;DOID:1826;DOID:1827;DOID:1279;DOID:0060170;DOID:331;DOID:13976;DOID:5656;DOID:4890;DOID:0050701;DOID:0080006;DOID:5614;DOID:11963;DOID:0080001;DOID:9370;DOID:2340;DOI…
2565	DOID:1574;DOID:3312;DOID:0050741;DOID:3324;DOID:1561;DOID:4;DOID:303;DOID:302;DOID:9973;DOID:150
2566	DOID:11832;DOID:37;DOID:2538;DOID:1441;DOID:16;DOID:809;DOID:1561;DOID:2723;DOID:863;DOID:13413;DOID:936;DOID:150;DOID:3535;DOID:12550;DOID:2234;DOID:0060281;DOID:1827;DOID:3329;DOID:3327;DOID:1826;DOID:303;DOID:1825;DOID:0060170;DOID:0060171;DOID:0050951;DOID:331;DOID:0060162;DOID:1574;DOID:5614;DOID:1492;DOID:0050703;DOID:4;DOID:9975;DOID:7;DOID:0050155;DOID:5419;DOID:9973;DOID:5691;DOID:1393;D…
2567	DOID:1574;DOID:0050741;DOID:4;DOID:303;DOID:302;DOID:9973;DOID:150
2569	DOID:1574;DOID:3312;DOID:0050741;DOID:3324;DOID:1561;DOID:4;DOID:303;DOID:302;DOID:5419;DOID:9973;DOID:150;DOID:2468
2570	DOID:1574;DOID:3602;DOID:409;DOID:3312;DOID:0050741;DOID:3324;DOID:0060262;DOID:1561;DOID:77;DOID:4;DOID:303;DOID:302;DOID:3118;DOID:7;DOID:9973;DOID:863;DOID:150
2571	DOID:11832;DOID:10968;DOID:10969;DOID:0014667;DOID:65;DOID:17;DOID:809;DOID:1561;DOID:10965;DOID:1969;DOID:863;DOID:936;DOID:150;DOID:2030;DOID:1492;DOID:0060037;DOID:4964;DOID:0060038;DOID:12697;DOID:3324;DOID:1826;DOID:1470;DOID:331;DOID:12139;DOID:2848;DOID:1393;DOID:1574;DOID:5614;DOID:10970;DOID:9598;DOID:4;DOID:1595;DOID:7;DOID:0050155;DOID:12849;DOID:5419;DOID:9973;DOID:5691;DOID:12700;DOI…
2572	DOID:11832;DOID:1595;DOID:0014667;DOID:809;DOID:8947;DOID:1561;DOID:1393;DOID:863;DOID:936;DOID:150;DOID:110;DOID:1492;DOID:1596;DOID:0060158;DOID:3324;DOID:1826;DOID:13328;DOID:374;DOID:331;DOID:83;DOID:5113;DOID:1574;DOID:5614;DOID:1470;DOID:4;DOID:9975;DOID:7;DOID:0050155;DOID:2462;DOID:5419;DOID:9973;DOID:5691;DOID:10915;DOID:5679;DOID:2468;DOID:9974;DOID:3312;DOID:0050741;DOID:303;DOID:302;D…
2580	DOID:0050890;DOID:4;DOID:7;DOID:14330;DOID:863;DOID:331;DOID:1289
2581	DOID:11832;DOID:2914;DOID:1443;DOID:0014667;DOID:1891;DOID:1247;DOID:74;DOID:1393;DOID:2742;DOID:863;DOID:2218;DOID:5723;DOID:936;DOID:2213;DOID:1492;DOID:655;DOID:0060056;DOID:1927;DOID:1826;DOID:1279;DOID:2952;DOID:9455;DOID:9649;DOID:0060050;DOID:331;DOID:8931;DOID:5656;DOID:1573;DOID:5614;DOID:1587;DOID:4;DOID:7;DOID:0050155;DOID:11771;DOID:14159;DOID:8925;DOID:5691;DOID:13174;DOID:1588;DOID:…
2582	DOID:0014667;DOID:2749;DOID:2742;DOID:150;DOID:2747;DOID:14695;DOID:655;DOID:0060038;DOID:9252;DOID:2952;DOID:2978;DOID:9870;DOID:4;DOID:7;DOID:0050155;DOID:0050728;DOID:9266;DOID:0060037;DOID:10003;DOID:2862;DOID:863;DOID:1059;DOID:8927
2583	DOID:0110777;DOID:2476;DOID:4;DOID:7;DOID:863;DOID:331;DOID:607
2584	DOID:2747;DOID:37;DOID:0014667;DOID:16;DOID:2749;DOID:10123;DOID:110;DOID:14695;DOID:655;DOID:9252;DOID:2978;DOID:83;DOID:5614;DOID:1492;DOID:4;DOID:7;DOID:0050155;DOID:9870;DOID:9266;DOID:2383;DOID:2862;DOID:863;DOID:0050728
2587	DOID:9974;DOID:1574;DOID:0050741;DOID:809;DOID:2560;DOID:4;DOID:9975;DOID:303;DOID:302;DOID:9973;DOID:150;DOID:2559
2588	DOID:0080011;DOID:0014667;DOID:17;DOID:12801;DOID:12800;DOID:77;DOID:4079;DOID:2742;DOID:1091;DOID:114;DOID:2256;DOID:0060320;DOID:403;DOID:2952;DOID:216;DOID:214;DOID:0080006;DOID:12799;DOID:12798;DOID:0080001;DOID:0080005;DOID:65;DOID:4;DOID:7;DOID:0050155;DOID:12804;DOID:11476;DOID:655;DOID:5295;DOID:10003;DOID:3211;DOID:863;DOID:1287
2591	DOID:2485;DOID:10283;DOID:3856;DOID:0014667;DOID:12679;DOID:18;DOID:10575;DOID:0050686;DOID:557;DOID:4;DOID:7;DOID:0050032;DOID:10286;DOID:162;DOID:182;DOID:0060158;DOID:193;DOID:14566;DOID:0050459
2592	DOID:2747;DOID:0080011;DOID:0014667;DOID:1100;DOID:2355;DOID:17;DOID:15;DOID:583;DOID:1428;DOID:77;DOID:2749;DOID:150;DOID:4194;DOID:83;DOID:110;DOID:14695;DOID:2033;DOID:1059;DOID:655;DOID:409;DOID:0060038;DOID:1924;DOID:1923;DOID:2277;DOID:9252;DOID:0050155;DOID:2978;DOID:10787;DOID:0060158;DOID:1414;DOID:26;DOID:0080005;DOID:5614;DOID:0080001;DOID:1247;DOID:74;DOID:65;DOID:28;DOID:4;DOID:7;DOI…
2593	DOID:11832;DOID:0014667;DOID:0050841;DOID:1393;DOID:863;DOID:529;DOID:480;DOID:936;DOID:150;DOID:3535;DOID:1492;DOID:0060037;DOID:543;DOID:0060038;DOID:1826;DOID:9252;DOID:0050836;DOID:331;DOID:5614;DOID:0050799;DOID:0050798;DOID:4;DOID:7;DOID:0050155;DOID:5691;DOID:891;DOID:655;DOID:0050706;DOID:0050701;DOID:0050702;DOID:2786;DOID:308;DOID:1059;DOID:8927
2596	DOID:0050686;DOID:0060085;DOID:9973;DOID:1561;DOID:863;DOID:936;DOID:150;DOID:2030;DOID:4964;DOID:3324;DOID:1826;DOID:1824;DOID:0060072;DOID:5672;DOID:219;DOID:0050624;DOID:235;DOID:331;DOID:12139;DOID:1574;DOID:1470;DOID:4;DOID:1595;DOID:7;DOID:3119;DOID:5419;DOID:162;DOID:10155;DOID:2468;DOID:3312;DOID:0050741;DOID:1596;DOID:303;DOID:302;DOID:2848;DOID:14566;DOID:4610
2597	DOID:0050865;DOID:0080011;DOID:0050687;DOID:0050686;DOID:17;DOID:9973;DOID:1542;DOID:11934;DOID:3571;DOID:150;DOID:848;DOID:5520;DOID:3342;DOID:686;DOID:0080005;DOID:1574;DOID:0080001;DOID:65;DOID:4;DOID:7;DOID:3119;DOID:162;DOID:381;DOID:11476;DOID:0050741;DOID:1749;DOID:684;DOID:303;DOID:302;DOID:305;DOID:5041;DOID:14566
2617	DOID:0050539;DOID:10595;DOID:574;DOID:4;DOID:7;DOID:870;DOID:863;DOID:440;DOID:0110164
2618	DOID:0080001;DOID:17;DOID:7148;DOID:3342;DOID:65;DOID:4;DOID:7;DOID:848
2619	DOID:4;DOID:4621;DOID:0080015;DOID:2490
2620	DOID:0050686;DOID:14566;DOID:162;DOID:0050904;DOID:4;DOID:3119;DOID:4866;DOID:8618;DOID:8850
2621	DOID:0050686;DOID:14566;DOID:162;DOID:0050904;DOID:4;DOID:3119;DOID:4866;DOID:8618;DOID:8850
2622	DOID:4;DOID:0050144;DOID:630;DOID:0110594;DOID:0060340;DOID:9562
2623	DOID:1443;DOID:1682;DOID:589;DOID:1681;DOID:74;DOID:77;DOID:37;DOID:936;DOID:674;DOID:0060281;DOID:14250;DOID:0060037;DOID:420;DOID:3326;DOID:4960;DOID:4961;DOID:10273;DOID:0060038;DOID:2914;DOID:583;DOID:4;DOID:7;DOID:162;DOID:11372;DOID:2723;DOID:0110035;DOID:3133;DOID:0110037;DOID:0110039;DOID:0110038;DOID:13628;DOID:14525;DOID:680;DOID:1287;DOID:1059;DOID:8927;DOID:2531;DOID:0014667;DOID:1037…
2624	DOID:1222;DOID:37;DOID:1240;DOID:16;DOID:17;DOID:2531;DOID:75;DOID:2557;DOID:0050686;DOID:0050908;DOID:612;DOID:12450;DOID:3342;DOID:4960;DOID:2914;DOID:2355;DOID:3488;DOID:9119;DOID:6227;DOID:0080001;DOID:8692;DOID:74;DOID:65;DOID:4;DOID:0050458;DOID:7;DOID:162;DOID:381;DOID:0070004;DOID:2224;DOID:2226;DOID:4972;DOID:4977;DOID:4976;DOID:0060083;DOID:14566
2625	DOID:5603;DOID:0050686;DOID:0014667;DOID:0080014;DOID:1037;DOID:17;DOID:2531;DOID:863;DOID:630;DOID:715;DOID:2742;DOID:2590;DOID:848;DOID:11199;DOID:1240;DOID:655;DOID:3342;DOID:8654;DOID:8567;DOID:0060878;DOID:8651;DOID:2952;DOID:8543;DOID:2527;DOID:0060058;DOID:10952;DOID:18;DOID:0080001;DOID:10966;DOID:65;DOID:28;DOID:4;DOID:11201;DOID:7;DOID:0050155;DOID:162;DOID:896;DOID:1184;DOID:4184;DOID:…
2626	DOID:11832;DOID:1682;DOID:1681;DOID:162;DOID:76;DOID:77;DOID:936;DOID:178;DOID:930;DOID:0060037;DOID:0060038;DOID:9256;DOID:12336;DOID:11847;DOID:0050815;DOID:9370;DOID:6419;DOID:10688;DOID:4;DOID:7;DOID:0050155;DOID:9973;DOID:13620;DOID:11476;DOID:9408;DOID:3765;DOID:1287;DOID:1094;DOID:114;DOID:0050650;DOID:0050651;DOID:1924;DOID:1923;DOID:0060118;DOID:5672;DOID:5854;DOID:48;DOID:5614;DOID:1269…
2627	DOID:3683;DOID:0014667;DOID:12642;DOID:0080015;DOID:0060085;DOID:6406;DOID:17;DOID:1882;DOID:15;DOID:76;DOID:77;DOID:11383;DOID:863;DOID:0060770;DOID:5749;DOID:1682;DOID:11175;DOID:4195;DOID:4194;DOID:930;DOID:5614;DOID:1492;DOID:114;DOID:0110107;DOID:0050651;DOID:0110109;DOID:0110108;DOID:1681;DOID:0060072;DOID:3891;DOID:0060771;DOID:10481;DOID:0060038;DOID:1657;DOID:0060224;DOID:0060158;DOID:13…
2628	DOID:1426;DOID:2921;DOID:0014667;DOID:18;DOID:12849;DOID:1425;DOID:178;DOID:150;DOID:114;DOID:0060037;DOID:0060038;DOID:9252;DOID:0050712;DOID:1287;DOID:10952;DOID:6000;DOID:0050798;DOID:2527;DOID:4;DOID:3393;DOID:7;DOID:655;DOID:557;DOID:0050828;DOID:0060040;DOID:0060041;DOID:1059;DOID:8927
2629	DOID:11832;DOID:3721;DOID:1443;DOID:1441;DOID:37;DOID:74;DOID:75;DOID:2533;DOID:13548;DOID:0060083;DOID:936;DOID:178;DOID:3535;DOID:2030;DOID:0060714;DOID:2033;DOID:0060037;DOID:0060715;DOID:4964;DOID:3326;DOID:1595;DOID:8432;DOID:4961;DOID:14557;DOID:0060038;DOID:12139;DOID:5656;DOID:0060058;DOID:2914;DOID:0050815;DOID:2529;DOID:2531;DOID:4;DOID:7;DOID:0050155;DOID:11771;DOID:162;DOID:530;DOID:1…
2632	DOID:8549;DOID:37;DOID:0014667;DOID:18;DOID:16;DOID:17;DOID:15;DOID:5082;DOID:780;DOID:2748;DOID:863;DOID:178;DOID:11984;DOID:150;DOID:2747;DOID:397;DOID:114;DOID:11721;DOID:655;DOID:409;DOID:0060038;DOID:423;DOID:272;DOID:2978;DOID:12932;DOID:331;DOID:1287;DOID:6000;DOID:0080000;DOID:12697;DOID:66;DOID:1059;DOID:4;DOID:7;DOID:3118;DOID:12835;DOID:2750;DOID:77;DOID:2754;DOID:767;DOID:0060037;DOID…
2633	DOID:8469;DOID:4;DOID:934;DOID:0050117
2634	DOID:0050828;DOID:4;DOID:3393;DOID:7;DOID:1287;DOID:178
2637	DOID:4;DOID:231;DOID:7;DOID:863;DOID:331;DOID:332;DOID:1289;DOID:0060193
2638	DOID:0060085;DOID:17;DOID:5082;DOID:77;DOID:863;DOID:13413;DOID:936;DOID:848;DOID:3683;DOID:12550;DOID:3342;DOID:409;DOID:0060072;DOID:0060056;DOID:331;DOID:2914;DOID:0080001;DOID:65;DOID:28;DOID:4;DOID:7;DOID:3118;DOID:2237;DOID:0050117;DOID:0050339;DOID:14115;DOID:417;DOID:104;DOID:7148;DOID:0060005;DOID:7998;DOID:50;DOID:0050621;DOID:12361;DOID:14566;DOID:7997
2639	DOID:10968;DOID:0014667;DOID:0050841;DOID:10965;DOID:679;DOID:1969;DOID:863;DOID:529;DOID:480;DOID:936;DOID:4194;DOID:655;DOID:9274;DOID:543;DOID:9252;DOID:0050836;DOID:331;DOID:0060158;DOID:26;DOID:10970;DOID:28;DOID:4;DOID:7;DOID:1428;DOID:3650;DOID:0050013;DOID:0050669;DOID:9993
2641	DOID:0050686;DOID:0014667;DOID:0060085;DOID:26;DOID:6050;DOID:0050782;DOID:77;DOID:10825;DOID:4072;DOID:178;DOID:4195;DOID:4194;DOID:2018;DOID:114;DOID:8778;DOID:655;DOID:654;DOID:3146;DOID:0060072;DOID:374;DOID:5672;DOID:219;DOID:235;DOID:0060158;DOID:1168;DOID:0060190;DOID:9351;DOID:9352;DOID:6000;DOID:2326;DOID:28;DOID:4;DOID:7;DOID:9970;DOID:3119;DOID:162;DOID:2089;DOID:0050013;DOID:10155;DOI…
2642	DOID:9351;DOID:9352;DOID:0014667;DOID:4;DOID:0060158;DOID:0050013;DOID:4194
2643	DOID:11832;DOID:11328;DOID:0014667;DOID:11836;DOID:17;DOID:9281;DOID:1561;DOID:1393;DOID:679;DOID:863;DOID:529;DOID:480;DOID:936;DOID:178;DOID:150;DOID:2030;DOID:1492;DOID:655;DOID:543;DOID:3324;DOID:1826;DOID:13548;DOID:9252;DOID:0050836;DOID:331;DOID:0050835;DOID:4964;DOID:0080006;DOID:5614;DOID:0080001;DOID:1470;DOID:65;DOID:2848;DOID:4;DOID:1595;DOID:7;DOID:0050155;DOID:0050841;DOID:5419;DOID…
2645	DOID:11832;DOID:0014667;DOID:26;DOID:150;DOID:15;DOID:1441;DOID:1389;DOID:1428;DOID:1393;DOID:863;DOID:630;DOID:3612;DOID:936;DOID:1682;DOID:4195;DOID:4194;DOID:3535;DOID:1492;DOID:114;DOID:0060037;DOID:0060038;DOID:1826;DOID:1827;DOID:0060260;DOID:0060261;DOID:3891;DOID:2978;DOID:0050951;DOID:331;DOID:0060158;DOID:1287;DOID:9351;DOID:9352;DOID:5614;DOID:11717;DOID:0060639;DOID:28;DOID:4;DOID:7;D…
2646	DOID:9351;DOID:9352;DOID:0014667;DOID:4;DOID:0060158;DOID:0050013;DOID:4194
2647	DOID:4;DOID:150;DOID:1561;DOID:5419;DOID:2468
2650	DOID:4;DOID:3856;DOID:10283;DOID:0050686;DOID:10286;DOID:162;DOID:193;DOID:14566
2651	DOID:863;DOID:0110265;DOID:110;DOID:1492;DOID:0110251;DOID:0110250;DOID:0110253;DOID:0110252;DOID:0110255;DOID:0110254;DOID:0110257;DOID:0110256;DOID:0110272;DOID:0110271;DOID:0110270;DOID:0110264;DOID:0110239;DOID:0110238;DOID:0110237;DOID:0110236;DOID:0110235;DOID:0110234;DOID:0110233;DOID:0110232;DOID:0110231;DOID:0110230;DOID:0110259;DOID:5614;DOID:0110258;DOID:4;DOID:7;DOID:0050155;DOID:83;D…
2652	DOID:11830;DOID:11661;DOID:863;DOID:0050679;DOID:1492;DOID:10141;DOID:0050534;DOID:1279;DOID:9649;DOID:13912;DOID:8499;DOID:13910;DOID:13911;DOID:5679;DOID:5656;DOID:0050572;DOID:5614;DOID:1432;DOID:13399;DOID:4;DOID:7;DOID:0050155;DOID:11771;DOID:11105;DOID:13174;DOID:8501;DOID:9835;DOID:10584;DOID:574;DOID:870;DOID:8466;DOID:9650;DOID:13909
2653	DOID:11832;DOID:0014667;DOID:0050841;DOID:1393;DOID:863;DOID:529;DOID:480;DOID:936;DOID:150;DOID:3535;DOID:1492;DOID:0060037;DOID:543;DOID:0060038;DOID:1826;DOID:9252;DOID:0050836;DOID:331;DOID:5614;DOID:4;DOID:7;DOID:0050155;DOID:5691;DOID:891;DOID:655;DOID:9268;DOID:0050706;DOID:0050701;DOID:0050702;DOID:308;DOID:1059;DOID:8927
2657	DOID:0050736;DOID:0080015;DOID:4297;DOID:1681;DOID:17;DOID:1882;DOID:15;DOID:4079;DOID:11383;DOID:863;DOID:0060770;DOID:630;DOID:5749;DOID:1682;DOID:11175;DOID:930;DOID:5614;DOID:1492;DOID:114;DOID:0110107;DOID:0110106;DOID:0110109;DOID:0110108;DOID:0060771;DOID:6406;DOID:758;DOID:3891;DOID:0060856;DOID:0050739;DOID:1657;DOID:1148;DOID:6419;DOID:0050815;DOID:9370;DOID:0050545;DOID:6420;DOID:65;DO…
2658	DOID:1247;DOID:0050686;DOID:0060084;DOID:0060085;DOID:2355;DOID:3165;DOID:162;DOID:74;DOID:77;DOID:484;DOID:863;DOID:483;DOID:3571;DOID:936;DOID:11252;DOID:178;DOID:272;DOID:2213;DOID:0050739;DOID:9741;DOID:0050736;DOID:1949;DOID:0060072;DOID:255;DOID:2725;DOID:1272;DOID:1271;DOID:1270;DOID:4;DOID:7;DOID:3118;DOID:3119;DOID:331;DOID:4138;DOID:0050177;DOID:471;DOID:6364;DOID:0060121;DOID:341;DOID:…
2660	DOID:4;DOID:7;DOID:114;DOID:6000;DOID:1287
2661	DOID:4;DOID:11612;DOID:225
2662	DOID:1790;DOID:0050687;DOID:0050686;DOID:0060084;DOID:5093;DOID:2645;DOID:0060072;DOID:4;DOID:162;DOID:1612;DOID:14566
2664	DOID:231;DOID:0050889;DOID:1289;DOID:0060037;DOID:0050776;DOID:0060038;DOID:332;DOID:12849;DOID:4;DOID:7;DOID:863;DOID:0060040;DOID:0060041;DOID:331;DOID:1059;DOID:8927;DOID:150;DOID:0060193
2665	DOID:0050686;DOID:1107;DOID:4;DOID:3119;DOID:162;DOID:3748;DOID:14566;DOID:5041
2668	DOID:162;DOID:77;DOID:170;DOID:176;DOID:1192;DOID:0050771;DOID:4964;DOID:11465;DOID:3324;DOID:0060731;DOID:5075;DOID:5076;DOID:4;DOID:9975;DOID:7;DOID:0050155;DOID:9973;DOID:11372;DOID:769;DOID:4844;DOID:2848;DOID:1289;DOID:9779;DOID:3183;DOID:3181;DOID:3186;DOID:809;DOID:936;DOID:14330;DOID:5500;DOID:5505;DOID:5504;DOID:114;DOID:117;DOID:0050890;DOID:13548;DOID:4163;DOID:5679;DOID:1287;DOID:2030…
2670	DOID:11832;DOID:1595;DOID:10579;DOID:5419;DOID:12098;DOID:8869;DOID:1561;DOID:1393;DOID:863;DOID:4252;DOID:14330;DOID:936;DOID:0014667;DOID:11504;DOID:150;DOID:2030;DOID:1492;DOID:12217;DOID:655;DOID:1443;DOID:4964;DOID:11465;DOID:870;DOID:3324;DOID:1826;DOID:14524;DOID:0050890;DOID:231;DOID:9455;DOID:1307;DOID:318;DOID:319;DOID:331;DOID:332;DOID:5656;DOID:0060193;DOID:0110721;DOID:561;DOID:1389;…
2671	DOID:423;DOID:0014667;DOID:17;DOID:77;DOID:863;DOID:3118;DOID:2742;DOID:0110265;DOID:110;DOID:1492;DOID:655;DOID:2952;DOID:0110251;DOID:0110250;DOID:0110253;DOID:0110252;DOID:0110255;DOID:0110254;DOID:0110257;DOID:0110256;DOID:0110272;DOID:0110271;DOID:0110270;DOID:0110264;DOID:0110239;DOID:0110238;DOID:0110237;DOID:0110236;DOID:0110235;DOID:0110234;DOID:0110233;DOID:0110232;DOID:0110231;DOID:011…
2672	DOID:1441;DOID:0050686;DOID:9500;DOID:1240;DOID:1227;DOID:8692;DOID:74;DOID:2531;DOID:12987;DOID:863;DOID:4;DOID:0050951;DOID:7;DOID:9119;DOID:162;DOID:0060083;DOID:331;DOID:615;DOID:1289;DOID:14566;DOID:0050590
2673	DOID:423;DOID:0014667;DOID:17;DOID:7;DOID:863;DOID:440;DOID:1492;DOID:1756;DOID:654;DOID:540;DOID:13934;DOID:0060260;DOID:0060261;DOID:1279;DOID:0060158;DOID:5656;DOID:5614;DOID:0080000;DOID:3635;DOID:66;DOID:4;DOID:870;DOID:0050155;DOID:12506;DOID:767;DOID:439;DOID:9835;DOID:9834;DOID:9837;DOID:374;DOID:574;DOID:539;DOID:9970;DOID:9306
2674	DOID:4;DOID:150;DOID:1561;DOID:5419;DOID:2468
2675	DOID:4;DOID:150;DOID:1561;DOID:5419;DOID:2468
2676	DOID:4;DOID:150;DOID:1561;DOID:5419;DOID:2468
2677	DOID:1247;DOID:37;DOID:5162;DOID:16;DOID:17;DOID:74;DOID:2723;DOID:863;DOID:10584;DOID:540;DOID:2214;DOID:2215;DOID:178;DOID:2216;DOID:2236;DOID:1492;DOID:801;DOID:3342;DOID:870;DOID:3144;DOID:0050534;DOID:1279;DOID:8499;DOID:8502;DOID:5679;DOID:8501;DOID:0050429;DOID:0050572;DOID:0080001;DOID:5614;DOID:2348;DOID:2349;DOID:2732;DOID:65;DOID:4;DOID:3393;DOID:3390;DOID:7;DOID:0050155;DOID:539;DOID:…
2678	DOID:0050686;DOID:824;DOID:162;DOID:77;DOID:3388;DOID:178;DOID:150;DOID:1091;DOID:409;DOID:403;DOID:10283;DOID:0060262;DOID:10286;DOID:5854;DOID:11847;DOID:3856;DOID:1574;DOID:4;DOID:3393;DOID:7;DOID:3118;DOID:9973;DOID:193;DOID:0050741;DOID:9408;DOID:0050828;DOID:303;DOID:302;DOID:5844;DOID:1287;DOID:14566
2683	DOID:1247;DOID:1443;DOID:0014667;DOID:5212;DOID:17;DOID:74;DOID:863;DOID:936;DOID:2213;DOID:655;DOID:423;DOID:2978;DOID:0050571;DOID:331;DOID:1573;DOID:0080000;DOID:1029;DOID:66;DOID:4;DOID:7;DOID:14159;DOID:896;DOID:10908;DOID:14524;DOID:2786;DOID:2785
2688	DOID:3829;DOID:9973;DOID:74;DOID:170;DOID:2030;DOID:0060874;DOID:9410;DOID:0060870;DOID:0060873;DOID:0060872;DOID:4964;DOID:423;DOID:8432;DOID:4961;DOID:2838;DOID:2839;DOID:12139;DOID:2834;DOID:4;DOID:7;DOID:9970;DOID:2444;DOID:162;DOID:2449;DOID:0050013;DOID:6255;DOID:9406;DOID:767;DOID:1287;DOID:1289;DOID:4916;DOID:0014667;DOID:1785;DOID:1428;DOID:4194;DOID:114;DOID:0090070;DOID:1924;DOID:9476;…
2689	DOID:11725;DOID:0080014;DOID:6683;DOID:17;DOID:0060644;DOID:630;DOID:0050739;DOID:2256;DOID:14796;DOID:11983;DOID:0050737;DOID:0050736;DOID:0080006;DOID:0080001;DOID:65;DOID:4;DOID:7;DOID:14681;DOID:0050177;DOID:0060765;DOID:0060764;DOID:0060767;DOID:0060766;DOID:0060254;DOID:3490;DOID:0060608;DOID:0060609;DOID:225;DOID:2962;DOID:0050569
2690	DOID:0050686;DOID:0014667;DOID:17;DOID:12849;DOID:630;DOID:178;DOID:150;DOID:4194;DOID:848;DOID:0050739;DOID:2256;DOID:3342;DOID:3146;DOID:0050737;DOID:10283;DOID:13810;DOID:10286;DOID:655;DOID:0060158;DOID:193;DOID:1287;DOID:0080006;DOID:26;DOID:3856;DOID:0080001;DOID:65;DOID:28;DOID:4;DOID:3393;DOID:7;DOID:1428;DOID:162;DOID:381;DOID:0050013;DOID:0050177;DOID:9521;DOID:1168;DOID:0060037;DOID:14…
2691	DOID:3312;DOID:850;DOID:3324;DOID:1561;DOID:4;DOID:7;DOID:11396;DOID:1579;DOID:0050161;DOID:150;DOID:11162
2692	DOID:0060874;DOID:9406;DOID:0060870;DOID:28;DOID:4;DOID:53;DOID:7
2693	DOID:0014667;DOID:9993;DOID:0050686;DOID:1574;DOID:26;DOID:0050741;DOID:162;DOID:1428;DOID:28;DOID:4;DOID:303;DOID:302;DOID:7;DOID:3119;DOID:9973;DOID:14566;DOID:0060158;DOID:0050013;DOID:150;DOID:4194
2694	DOID:655;DOID:374;DOID:0014667;DOID:13382;DOID:13381;DOID:2355;DOID:0050734;DOID:3324;DOID:74;DOID:0050718;DOID:1561;DOID:4;DOID:3312;DOID:7;DOID:5419;DOID:0050731;DOID:0060158;DOID:2468;DOID:150;DOID:5113;DOID:2361
2696	DOID:0050686;DOID:0050615;DOID:4;DOID:3905;DOID:162;DOID:1324;DOID:3908;DOID:14566
2697	DOID:1686;DOID:11832;DOID:11830;DOID:1682;DOID:3827;DOID:76;DOID:77;DOID:5403;DOID:936;DOID:178;DOID:674;DOID:2030;DOID:1756;DOID:607;DOID:0060287;DOID:0060037;DOID:4964;DOID:421;DOID:12642;DOID:0050467;DOID:14557;DOID:5656;DOID:9768;DOID:3856;DOID:0050815;DOID:1432;DOID:4;DOID:7;DOID:0050155;DOID:2615;DOID:162;DOID:9835;DOID:530;DOID:0050013;DOID:0060291;DOID:83;DOID:0060122;DOID:0060121;DOID:11…
2700	DOID:110;DOID:1492;DOID:5614;DOID:0110250;DOID:0110253;DOID:0110255;DOID:4;DOID:7;DOID:863;DOID:0050155;DOID:83
2701	DOID:0050687;DOID:1115;DOID:0001816;DOID:10825;DOID:10763;DOID:4;DOID:0050828;DOID:7;DOID:1287;DOID:162;DOID:178;DOID:14566
2702	DOID:1682;DOID:15;DOID:12849;DOID:11383;DOID:863;DOID:0060770;DOID:0080015;DOID:178;DOID:11175;DOID:150;DOID:12929;DOID:930;DOID:5614;DOID:1492;DOID:114;DOID:0060037;DOID:0060771;DOID:0060038;DOID:3891;DOID:0060224;DOID:13832;DOID:0060041;DOID:0050815;DOID:9370;DOID:6419;DOID:4;DOID:7;DOID:0050155;DOID:1561;DOID:5419;DOID:0060772;DOID:10273;DOID:2468;DOID:0050650;DOID:345;DOID:780;DOID:10825;DOID…
2703	DOID:11830;DOID:1682;DOID:0110229;DOID:12849;DOID:863;DOID:10124;DOID:0110265;DOID:150;DOID:930;DOID:0050815;DOID:110;DOID:1492;DOID:11175;DOID:114;DOID:0060287;DOID:0060037;DOID:0060771;DOID:0110251;DOID:0110250;DOID:0110253;DOID:0110252;DOID:0110255;DOID:0110254;DOID:0110257;DOID:0110256;DOID:0110272;DOID:0110271;DOID:0110270;DOID:0110264;DOID:0110239;DOID:0110238;DOID:0110237;DOID:0060040;DOID…
2705	DOID:5403;DOID:0110149;DOID:0110148;DOID:10595;DOID:4;DOID:7;DOID:2615;DOID:162;DOID:607;DOID:0050542;DOID:0050543;DOID:0110208;DOID:0050541;DOID:0110202;DOID:0110203;DOID:0110200;DOID:0110206;DOID:0110207;DOID:0110204;DOID:0110205;DOID:3996;DOID:684;DOID:299;DOID:0050540;DOID:0110209;DOID:0110211;DOID:0110210;DOID:0110212;DOID:4450;DOID:4451;DOID:686;DOID:3119;DOID:0060600;DOID:0110198;DOID:0110…
2706	DOID:0050865;DOID:9368;DOID:1924;DOID:11934;DOID:77;DOID:10124;DOID:0060875;DOID:0060874;DOID:9410;DOID:0060871;DOID:0060870;DOID:0060873;DOID:0060872;DOID:421;DOID:3488;DOID:0110475;DOID:2282;DOID:2914;DOID:1432;DOID:1237;DOID:4;DOID:7;DOID:0050155;DOID:10138;DOID:162;DOID:2723;DOID:9088;DOID:9406;DOID:0060122;DOID:0060121;DOID:11382;DOID:4677;DOID:1542;DOID:2742;DOID:0090070;DOID:8893;DOID:403;…
2707	DOID:1686;DOID:37;DOID:0014667;DOID:16;DOID:1826;DOID:1389;DOID:2723;DOID:0110475;DOID:936;DOID:863;DOID:630;DOID:2742;DOID:4194;DOID:110;DOID:0050486;DOID:0060281;DOID:0050739;DOID:421;DOID:0050736;DOID:0060071;DOID:0050467;DOID:2952;DOID:331;DOID:0060158;DOID:4535;DOID:9351;DOID:9352;DOID:987;DOID:5614;DOID:4603;DOID:1492;DOID:0110559;DOID:3777;DOID:4;DOID:6498;DOID:7;DOID:0050155;DOID:0050013;…
2709	DOID:0050686;DOID:0060085;DOID:0060122;DOID:0060121;DOID:3165;DOID:0060072;DOID:4;DOID:4159;DOID:162;DOID:14566
2710	DOID:11832;DOID:936;DOID:178;DOID:0060037;DOID:0060038;DOID:423;DOID:9553;DOID:9884;DOID:5656;DOID:4;DOID:539;DOID:0050155;DOID:929;DOID:0050013;DOID:0110287;DOID:0110282;DOID:0110283;DOID:0110280;DOID:0110281;DOID:0110286;DOID:11476;DOID:0110284;DOID:0110285;DOID:0110289;DOID:1287;DOID:1059;DOID:8927;DOID:0014667;DOID:1428;DOID:0110299;DOID:0110298;DOID:0110295;DOID:0110294;DOID:0110297;DOID:011…
2717	DOID:11832;DOID:2921;DOID:74;DOID:75;DOID:4079;DOID:13003;DOID:936;DOID:10124;DOID:11504;DOID:11502;DOID:11465;DOID:423;DOID:14499;DOID:5656;DOID:11847;DOID:2914;DOID:1237;DOID:2527;DOID:4;DOID:7;DOID:0050155;DOID:0060121;DOID:9408;DOID:10763;DOID:1287;DOID:0060357;DOID:4676;DOID:1426;DOID:1425;DOID:0014667;DOID:633;DOID:2355;DOID:2590;DOID:178;DOID:110;DOID:114;DOID:3342;DOID:1927;DOID:5854;DOID…
2719	DOID:1443;DOID:1682;DOID:11836;DOID:1681;DOID:77;DOID:4079;DOID:936;DOID:674;DOID:2033;DOID:0060037;DOID:0060036;DOID:0060321;DOID:0060038;DOID:3827;DOID:0060327;DOID:4;DOID:7;DOID:0050155;DOID:162;DOID:0060248;DOID:0050013;DOID:13620;DOID:684;DOID:14524;DOID:8488;DOID:0050700;DOID:1287;DOID:9487;DOID:0014667;DOID:0050778;DOID:6420;DOID:0060320;DOID:3996;DOID:1428;DOID:5749;DOID:2742;DOID:4194;DO…
2720	DOID:0110435;DOID:0110434;DOID:0110437;DOID:0110436;DOID:0110431;DOID:0110430;DOID:0110433;DOID:0110432;DOID:12801;DOID:12800;DOID:0110439;DOID:0110438;DOID:2723;DOID:4079;DOID:936;DOID:10124;DOID:3535;DOID:0060037;DOID:0060036;DOID:420;DOID:0060320;DOID:423;DOID:3086;DOID:3322;DOID:14499;DOID:0060038;DOID:5656;DOID:0110441;DOID:0110442;DOID:0110443;DOID:0110444;DOID:0110445;DOID:0110446;DOID:011…
2722	DOID:1686;DOID:1492;DOID:5614;DOID:4;DOID:7;DOID:863;DOID:0050155;DOID:1067;DOID:1070
2723	DOID:1686;DOID:1492;DOID:5614;DOID:4;DOID:7;DOID:863;DOID:0050155;DOID:1067
2724	DOID:1686;DOID:1492;DOID:5614;DOID:4;DOID:7;DOID:863;DOID:0050155;DOID:1067
2729	DOID:0050686;DOID:0014667;DOID:16;DOID:17;DOID:2537;DOID:4404;DOID:583;DOID:1561;DOID:2723;DOID:37;DOID:178;DOID:150;DOID:655;DOID:870;DOID:423;DOID:331;DOID:9252;DOID:2355;DOID:3905;DOID:0050615;DOID:1324;DOID:3908;DOID:11847;DOID:1389;DOID:2361;DOID:0080000;DOID:10554;DOID:74;DOID:1029;DOID:66;DOID:4;DOID:3393;DOID:7;DOID:5419;DOID:162;DOID:896;DOID:2773;DOID:2468;DOID:720;DOID:5854;DOID:574;DO…
2730	DOID:1203;DOID:1561;DOID:0050161;DOID:178;DOID:150;DOID:10322;DOID:3082;DOID:1579;DOID:0060040;DOID:5854;DOID:11847;DOID:850;DOID:4;DOID:3393;DOID:7;DOID:5419;DOID:2468;DOID:1742;DOID:0060037;DOID:10316;DOID:8646;DOID:9408;DOID:13487;DOID:0050828;DOID:5844;DOID:1287
2731	DOID:11832;DOID:0014667;DOID:0050841;DOID:1393;DOID:863;DOID:529;DOID:480;DOID:936;DOID:150;DOID:3535;DOID:1492;DOID:0060037;DOID:543;DOID:0060038;DOID:1826;DOID:9252;DOID:0050836;DOID:331;DOID:5614;DOID:4;DOID:7;DOID:0050155;DOID:5691;DOID:891;DOID:655;DOID:9268;DOID:0050706;DOID:0050701;DOID:0050702;DOID:308;DOID:1059;DOID:8927
2733	DOID:17;DOID:15;DOID:863;DOID:114;DOID:4873;DOID:423;DOID:231;DOID:230;DOID:0060558;DOID:0060559;DOID:331;DOID:12377;DOID:6000;DOID:0080000;DOID:66;DOID:4;DOID:7;DOID:225;DOID:767;DOID:345;DOID:780;DOID:8488;DOID:1287;DOID:229;DOID:1289
2735	DOID:684;DOID:1389;DOID:0050686;DOID:1240;DOID:8692;DOID:870;DOID:3996;DOID:3571;DOID:2531;DOID:686;DOID:863;DOID:4;DOID:7;DOID:9119;DOID:574;DOID:3119;DOID:162;DOID:0060318;DOID:11054;DOID:14566;DOID:0060083
2736	DOID:2513;DOID:2512;DOID:0050687;DOID:0050686;DOID:0080015;DOID:9119;DOID:1240;DOID:11832;DOID:3165;DOID:9973;DOID:2531;DOID:75;DOID:1428;DOID:2277;DOID:936;DOID:11383;DOID:863;DOID:630;DOID:1393;DOID:2095;DOID:3451;DOID:0014667;DOID:150;DOID:4194;DOID:5614;DOID:1443;DOID:0060874;DOID:9410;DOID:0050739;DOID:0060870;DOID:0060873;DOID:0060872;DOID:0050736;DOID:1826;DOID:331;DOID:3614;DOID:0060072;D…
2737	DOID:12960;DOID:11832;DOID:1682;DOID:1681;DOID:77;DOID:936;DOID:13994;DOID:0060875;DOID:0060874;DOID:9410;DOID:0060870;DOID:0060873;DOID:0060872;DOID:0060038;DOID:9250;DOID:9553;DOID:0050328;DOID:4;DOID:7;DOID:0050155;DOID:162;DOID:9406;DOID:9248;DOID:1287;DOID:1059;DOID:114;DOID:0090070;DOID:1924;DOID:403;DOID:9476;DOID:13832;DOID:5614;DOID:3614;DOID:2340;DOID:9296;DOID:3119;DOID:5691;DOID:28;DO…
2739	DOID:0050687;DOID:3324;DOID:12849;DOID:0050686;DOID:3748;DOID:150;DOID:2030;DOID:0060037;DOID:4964;DOID:1595;DOID:3119;DOID:4159;DOID:12139;DOID:0060041;DOID:1909;DOID:1107;DOID:1470;DOID:591;DOID:4;DOID:1561;DOID:5419;DOID:162;DOID:2468;DOID:3312;DOID:0060122;DOID:1596;DOID:0060040;DOID:2848;DOID:5041;DOID:14566;DOID:8923
2740	DOID:10825;DOID:10763;DOID:4;DOID:0050828;DOID:7;DOID:1287;DOID:178
2741	DOID:11832;DOID:0080015;DOID:0050841;DOID:77;DOID:863;DOID:529;DOID:480;DOID:936;DOID:3535;DOID:1492;DOID:0060695;DOID:0060696;DOID:543;DOID:0060320;DOID:1826;DOID:0060327;DOID:0050836;DOID:331;DOID:0050835;DOID:5614;DOID:4;DOID:7;DOID:0050155;DOID:5691;DOID:1393;DOID:891;DOID:5295;DOID:0060321;DOID:0050706;DOID:0050701;DOID:0050702;DOID:308
2742	DOID:4;DOID:150;DOID:1561;DOID:5419;DOID:2468
2743	DOID:0060695;DOID:0060697;DOID:0060696;DOID:4;DOID:7;DOID:863
2744	DOID:0080001;DOID:17;DOID:3342;DOID:65;DOID:4;DOID:7;DOID:1561;DOID:5419;DOID:381;DOID:150;DOID:848;DOID:2468
2746	DOID:0014667;DOID:9267;DOID:15;DOID:0050782;DOID:863;DOID:936;DOID:150;DOID:4194;DOID:2018;DOID:0060037;DOID:0060038;DOID:9252;DOID:3891;DOID:2978;DOID:331;DOID:0060158;DOID:26;DOID:28;DOID:4;DOID:7;DOID:1428;DOID:0050013;DOID:13317;DOID:8927;DOID:655;DOID:345;DOID:1607;DOID:780;DOID:229;DOID:1059;DOID:225
2752	DOID:11832;DOID:3324;DOID:0014667;DOID:9267;DOID:37;DOID:5418;DOID:1561;DOID:1393;DOID:863;DOID:13413;DOID:3571;DOID:936;DOID:150;DOID:2030;DOID:0050486;DOID:655;DOID:654;DOID:4964;DOID:162;DOID:1595;DOID:1826;DOID:686;DOID:10652;DOID:9252;DOID:374;DOID:16;DOID:14525;DOID:331;DOID:12139;DOID:5113;DOID:1574;DOID:5614;DOID:12550;DOID:1470;DOID:4;DOID:7;DOID:9970;DOID:3119;DOID:5419;DOID:9973;DOID:5…
2759	DOID:18;DOID:557;DOID:4;DOID:7;DOID:9432;DOID:447
2760	DOID:11832;DOID:0014667;DOID:4795;DOID:1393;DOID:863;DOID:936;DOID:1492;DOID:0060695;DOID:655;DOID:0060696;DOID:1927;DOID:1826;DOID:3321;DOID:9455;DOID:331;DOID:5614;DOID:2368;DOID:4;DOID:7;DOID:0050155;DOID:5691;DOID:3211
2767	DOID:0050687;DOID:3324;DOID:1682;DOID:3479;DOID:18;DOID:16;DOID:4352;DOID:162;DOID:1561;DOID:0060158;DOID:0050686;DOID:529;DOID:480;DOID:3478;DOID:936;DOID:0014667;DOID:150;DOID:0060699;DOID:0050459;DOID:2030;DOID:1492;DOID:114;DOID:6524;DOID:5679;DOID:1596;DOID:421;DOID:1595;DOID:6438;DOID:0050155;DOID:10575;DOID:6039;DOID:0050836;DOID:331;DOID:12139;DOID:0050835;DOID:4535;DOID:2848;DOID:2485;DO…
2768	DOID:5418;DOID:0050828;DOID:5295;DOID:11328;DOID:8577;DOID:1561;DOID:77;DOID:4;DOID:3393;DOID:7;DOID:1287;DOID:0050589;DOID:0060180;DOID:178;DOID:150;DOID:2468
2770	DOID:10935;DOID:150;DOID:1561;DOID:4;DOID:10914;DOID:11037
2771	DOID:0050686;DOID:114;DOID:5093;DOID:1612;DOID:4;DOID:7;DOID:1287;DOID:162;DOID:0050820;DOID:14566;DOID:10273
2773	DOID:10935;DOID:0080015;DOID:150;DOID:1561;DOID:4;DOID:0050567;DOID:0110213;DOID:10914;DOID:11037;DOID:674
2774	DOID:5419;DOID:3312;DOID:3324;DOID:1561;DOID:0050836;DOID:4;DOID:543;DOID:7;DOID:863;DOID:529;DOID:0050841;DOID:480;DOID:936;DOID:331;DOID:0050835;DOID:150;DOID:2468
2775	DOID:1443;DOID:1561;DOID:863;DOID:936;DOID:150;DOID:1826;DOID:1827;DOID:10652;DOID:331;DOID:4;DOID:7;DOID:5419;DOID:2468;DOID:1289;DOID:2481;DOID:14525;DOID:680;DOID:0050701;DOID:0050702;DOID:225;DOID:0050709;DOID:11870
2776	DOID:1686;DOID:11832;DOID:2921;DOID:1682;DOID:2725;DOID:6713;DOID:74;DOID:77;DOID:1443;DOID:936;DOID:178;DOID:1909;DOID:0060037;DOID:0060038;DOID:255;DOID:5656;DOID:3852;DOID:4;DOID:539;DOID:0050155;DOID:162;DOID:9837;DOID:0060122;DOID:0060121;DOID:1287;DOID:1059;DOID:8927;DOID:8923;DOID:3479;DOID:4352;DOID:484;DOID:11212;DOID:11211;DOID:3454;DOID:2213;DOID:0060116;DOID:114;DOID:11294;DOID:5679;D…
2778	DOID:11832;DOID:11328;DOID:3829;DOID:74;DOID:77;DOID:170;DOID:37;DOID:936;DOID:12721;DOID:178;DOID:2602;DOID:2030;DOID:0060037;DOID:4947;DOID:4964;DOID:0060038;DOID:3324;DOID:9970;DOID:9649;DOID:12139;DOID:5656;DOID:2914;DOID:0060071;DOID:14320;DOID:11201;DOID:6498;DOID:7;DOID:0050155;DOID:2444;DOID:162;DOID:2449;DOID:767;DOID:0050013;DOID:83;DOID:11476;DOID:6255;DOID:12678;DOID:12679;DOID:769;DO…
2779	DOID:1492;DOID:5614;DOID:0050534;DOID:4;DOID:7;DOID:863;DOID:0050155;DOID:8499;DOID:8498;DOID:5679
2780	DOID:11853;DOID:11661;DOID:863;DOID:1492;DOID:10141;DOID:540;DOID:1279;DOID:9649;DOID:13912;DOID:13910;DOID:13911;DOID:5679;DOID:5656;DOID:1143;DOID:1142;DOID:5614;DOID:1432;DOID:13399;DOID:4;DOID:870;DOID:0050155;DOID:11771;DOID:13174;DOID:9835;DOID:9834;DOID:574;DOID:7;DOID:9650;DOID:13909
2782	DOID:2030;DOID:1595;DOID:1240;DOID:1037;DOID:4964;DOID:1470;DOID:3324;DOID:2531;DOID:591;DOID:1561;DOID:4;DOID:1596;DOID:0060083;DOID:14566;DOID:2848;DOID:162;DOID:0050686;DOID:12139;DOID:150;DOID:9952
2784	DOID:11832;DOID:3324;DOID:0014667;DOID:1561;DOID:1393;DOID:863;DOID:936;DOID:178;DOID:150;DOID:4194;DOID:2030;DOID:1492;DOID:0050828;DOID:1596;DOID:1595;DOID:1826;DOID:374;DOID:331;DOID:0060158;DOID:1287;DOID:9351;DOID:9352;DOID:1574;DOID:5614;DOID:1470;DOID:4;DOID:3393;DOID:7;DOID:9970;DOID:5419;DOID:9973;DOID:5691;DOID:0050013;DOID:12139;DOID:2468;DOID:3312;DOID:0050741;DOID:654;DOID:10825;DOID…
2787	DOID:4;DOID:3856;DOID:10283;DOID:0050686;DOID:10286;DOID:162;DOID:193;DOID:14566
2788	DOID:0050686;DOID:4;DOID:3119;DOID:162;DOID:5041;DOID:14566
2791	DOID:0050686;DOID:0050615;DOID:4;DOID:3910;DOID:3905;DOID:162;DOID:1324;DOID:3908;DOID:14566
2796	DOID:0080011;DOID:0050686;DOID:0080015;DOID:0060872;DOID:12700;DOID:3614;DOID:15;DOID:1561;DOID:0050161;DOID:11383;DOID:11603;DOID:0014667;DOID:178;DOID:12716;DOID:150;DOID:1579;DOID:0090070;DOID:2030;DOID:0060874;DOID:850;DOID:9410;DOID:0060870;DOID:0060873;DOID:0050828;DOID:4964;DOID:3324;DOID:1923;DOID:2277;DOID:0060118;DOID:1414;DOID:12336;DOID:17;DOID:12139;DOID:10132;DOID:0060875;DOID:48;DO…
2798	DOID:0080011;DOID:0050686;DOID:0080015;DOID:17;DOID:3614;DOID:15;DOID:1561;DOID:11383;DOID:11603;DOID:0060872;DOID:150;DOID:2030;DOID:0060874;DOID:9410;DOID:0060870;DOID:0060873;DOID:53;DOID:4964;DOID:3324;DOID:1923;DOID:2277;DOID:0060118;DOID:10787;DOID:12139;DOID:0060875;DOID:1414;DOID:1100;DOID:0080005;DOID:1924;DOID:12698;DOID:0080001;DOID:1470;DOID:5003;DOID:9476;DOID:65;DOID:10688;DOID:1432…
2799	DOID:11832;DOID:0014667;DOID:16;DOID:17;DOID:12801;DOID:12800;DOID:12804;DOID:2742;DOID:863;DOID:936;DOID:150;DOID:1492;DOID:114;DOID:0060037;DOID:0060036;DOID:420;DOID:421;DOID:1826;DOID:11984;DOID:2952;DOID:12802;DOID:331;DOID:12799;DOID:12798;DOID:5614;DOID:65;DOID:4;DOID:0050700;DOID:7;DOID:0050155;DOID:9598;DOID:5691;DOID:1393;DOID:655;DOID:10003;DOID:3211;DOID:0110307;DOID:1287;DOID:0060038…
2803	DOID:4;DOID:3856;DOID:8866;DOID:37;DOID:7;DOID:0060071;DOID:10283;DOID:16;DOID:6498;DOID:0050686;DOID:161;DOID:10286;DOID:162;DOID:193;DOID:14566
2810	DOID:0050865;DOID:0050687;DOID:0050686;DOID:1542;DOID:11934;DOID:3571;DOID:3748;DOID:5520;DOID:3905;DOID:0050615;DOID:1324;DOID:3908;DOID:1107;DOID:305;DOID:4;DOID:3119;DOID:162;DOID:1749;DOID:684;DOID:686;DOID:3910;DOID:5041;DOID:14566
2811	DOID:1247;DOID:2217;DOID:11125;DOID:1588;DOID:2355;DOID:583;DOID:74;DOID:10825;DOID:10763;DOID:4;DOID:0050828;DOID:7;DOID:2218;DOID:1287;DOID:12531;DOID:3326;DOID:2214;DOID:178;DOID:2213;DOID:720
2812	DOID:1682;DOID:1681;DOID:74;DOID:2722;DOID:77;DOID:10124;DOID:674;DOID:0060037;DOID:3326;DOID:423;DOID:10754;DOID:0060038;DOID:9098;DOID:2914;DOID:6419;DOID:4;DOID:11201;DOID:6498;DOID:7;DOID:0050155;DOID:12678;DOID:2723;DOID:13620;DOID:12679;DOID:11382;DOID:1287;DOID:4677;DOID:0014667;DOID:10575;DOID:8941;DOID:2218;DOID:2214;DOID:2217;DOID:612;DOID:2213;DOID:11125;DOID:1094;DOID:114;DOID:403;DOI…
2815	DOID:1247;DOID:11125;DOID:1588;DOID:3326;DOID:74;DOID:4;DOID:7;DOID:2218;DOID:2214;DOID:2217;DOID:2213
2817	DOID:13608;DOID:77;DOID:4;DOID:13580;DOID:7;DOID:3118;DOID:4138;DOID:9741
2819	DOID:0014667;DOID:655;DOID:409;DOID:5082;DOID:77;DOID:4;DOID:3211;DOID:9455;DOID:7;DOID:3118;DOID:9452
2820	DOID:0080011;DOID:9351;DOID:9352;DOID:0080005;DOID:0014667;DOID:11476;DOID:0080001;DOID:17;DOID:65;DOID:4;DOID:7;DOID:0060158;DOID:0050013;DOID:4194
2821	DOID:0050686;DOID:589;DOID:2355;DOID:583;DOID:4138;DOID:863;DOID:936;DOID:150;DOID:0060037;DOID:0060038;DOID:9741;DOID:1949;DOID:1612;DOID:331;DOID:5093;DOID:74;DOID:4;DOID:7;DOID:3118;DOID:162;DOID:77;DOID:720;DOID:9446;DOID:2861;DOID:2786;DOID:1059;DOID:8927;DOID:14566
2823	DOID:4;DOID:150;DOID:1561;DOID:5419;DOID:2468
2826	DOID:1826;DOID:1824;DOID:4;DOID:7;DOID:863;DOID:936;DOID:331
2833	DOID:2921;DOID:18;DOID:10952;DOID:16;DOID:6713;DOID:4404;DOID:2723;DOID:37;DOID:0050161;DOID:178;DOID:3454;DOID:0060056;DOID:850;DOID:1532;DOID:2916;DOID:2914;DOID:986;DOID:1579;DOID:4;DOID:7;DOID:552;DOID:1205;DOID:2773;DOID:3526;DOID:417;DOID:3310;DOID:557;DOID:0050828;DOID:1287;DOID:6688;DOID:326
2840	DOID:6713;DOID:4;DOID:0050828;DOID:7;DOID:1287;DOID:178;DOID:3454
2846	DOID:4465;DOID:0050687;DOID:0050686;DOID:3969;DOID:4450;DOID:299;DOID:3963;DOID:1781;DOID:4;DOID:170;DOID:305;DOID:263;DOID:3996;DOID:162;DOID:14566;DOID:4451;DOID:3112
2847	DOID:2030;DOID:1595;DOID:3312;DOID:1470;DOID:3324;DOID:1561;DOID:4;DOID:4964;DOID:2848;DOID:5419;DOID:1596;DOID:12139;DOID:150;DOID:2468
2850	DOID:1790;DOID:0050687;DOID:0060084;DOID:2645;DOID:0060072;DOID:4;DOID:162;DOID:14566
2852	DOID:0050686;DOID:5093;DOID:1612;DOID:4;DOID:162;DOID:14566
2859	DOID:0060643;DOID:9741;DOID:9446;DOID:4138;DOID:4;DOID:7;DOID:3118;DOID:14268;DOID:77
2861	DOID:1790;DOID:0050687;DOID:0060084;DOID:2645;DOID:0060072;DOID:4;DOID:162;DOID:14566
2869	DOID:2030;DOID:3324;DOID:114;DOID:409;DOID:4964;DOID:1470;DOID:1595;DOID:1561;DOID:77;DOID:4;DOID:1596;DOID:0060262;DOID:7;DOID:3118;DOID:1287;DOID:150;DOID:2848
2870	DOID:0080001;DOID:17;DOID:7148;DOID:3342;DOID:65;DOID:4;DOID:7;DOID:1561;DOID:5419;DOID:150;DOID:848;DOID:2468
2873	DOID:4;DOID:150;DOID:1561;DOID:5419;DOID:2468
2875	DOID:0014667;DOID:655;DOID:409;DOID:0060262;DOID:3211;DOID:77;DOID:4;DOID:9455;DOID:7;DOID:3118;DOID:9452
2876	DOID:0050865;DOID:0110434;DOID:0110437;DOID:0110436;DOID:0110431;DOID:0110430;DOID:0110433;DOID:0110432;DOID:0110439;DOID:0110438;DOID:11934;DOID:77;DOID:37;DOID:936;DOID:178;DOID:10123;DOID:2030;DOID:2237;DOID:0060037;DOID:0060036;DOID:1596;DOID:3324;DOID:1612;DOID:374;DOID:12139;DOID:0110441;DOID:0110442;DOID:0110443;DOID:0110444;DOID:0110445;DOID:0110446;DOID:0110447;DOID:0110448;DOID:0110449;…
2877	DOID:0050686;DOID:5093;DOID:1612;DOID:4;DOID:162;DOID:14566
2878	DOID:0050687;DOID:0050686;DOID:0060084;DOID:0060085;DOID:18;DOID:15;DOID:3459;DOID:863;DOID:3571;DOID:0014667;DOID:0060072;DOID:447;DOID:3683;DOID:10283;DOID:657;DOID:654;DOID:299;DOID:331;DOID:1612;DOID:374;DOID:10286;DOID:5675;DOID:4929;DOID:0060158;DOID:193;DOID:1062;DOID:3856;DOID:557;DOID:5093;DOID:4;DOID:7;DOID:9970;DOID:3119;DOID:162;DOID:345;DOID:289;DOID:4903;DOID:288;DOID:305;DOID:00506…
2879	DOID:0080028;DOID:0050686;DOID:0080015;DOID:11836;DOID:1681;DOID:17;DOID:1882;DOID:15;DOID:0080027;DOID:2256;DOID:11383;DOID:863;DOID:936;DOID:0014667;DOID:4195;DOID:4194;DOID:0060263;DOID:114;DOID:655;DOID:0110106;DOID:0110109;DOID:0110108;DOID:1682;DOID:9256;DOID:1612;DOID:5672;DOID:9455;DOID:12336;DOID:9452;DOID:331;DOID:0060158;DOID:48;DOID:2340;DOID:0080006;DOID:9351;DOID:6000;DOID:0080001;D…
2885	DOID:4;DOID:150;DOID:1561;DOID:5419;DOID:2468
2886	DOID:4465;DOID:4464;DOID:0050687;DOID:0050686;DOID:0060084;DOID:0060085;DOID:3996;DOID:4467;DOID:3459;DOID:0060072;DOID:3683;DOID:657;DOID:299;DOID:1612;DOID:10283;DOID:10286;DOID:5675;DOID:4929;DOID:193;DOID:4450;DOID:4451;DOID:3856;DOID:4473;DOID:4471;DOID:5093;DOID:4;DOID:162;DOID:263;DOID:305;DOID:0050621;DOID:4903;DOID:14566
2887	DOID:4;DOID:150;DOID:1561;DOID:5419;DOID:2468
2888	DOID:9351;DOID:9352;DOID:0014667;DOID:4;DOID:0060158;DOID:0050013;DOID:4194
2890	DOID:3324;DOID:5418;DOID:1561;DOID:150;DOID:2559;DOID:2030;DOID:0060037;DOID:4964;DOID:0060038;DOID:1595;DOID:12139;DOID:2468;DOID:2848;DOID:809;DOID:1470;DOID:9974;DOID:9975;DOID:2560;DOID:12849;DOID:5419;DOID:9973;DOID:11328;DOID:10132;DOID:4;DOID:3312;DOID:9976;DOID:1596;DOID:303;DOID:302;DOID:0060040;DOID:0060041;DOID:0060043;DOID:1059;DOID:8927;DOID:13868
2891	DOID:3324;DOID:809;DOID:1561;DOID:863;DOID:936;DOID:150;DOID:2030;DOID:4964;DOID:1595;DOID:1826;DOID:1824;DOID:331;DOID:1470;DOID:4;DOID:9975;DOID:7;DOID:5419;DOID:9973;DOID:2468;DOID:9974;DOID:3312;DOID:1596;DOID:303;DOID:302;DOID:2848
2892	DOID:3324;DOID:11971;DOID:17;DOID:1561;DOID:863;DOID:11175;DOID:150;DOID:930;DOID:5614;DOID:2030;DOID:1492;DOID:0060037;DOID:4964;DOID:0060038;DOID:1595;DOID:231;DOID:1289;DOID:331;DOID:12139;DOID:2468;DOID:0060193;DOID:0080006;DOID:0050815;DOID:0080001;DOID:1470;DOID:9370;DOID:332;DOID:2340;DOID:4;DOID:7;DOID:0050155;DOID:65;DOID:5419;DOID:0060823;DOID:10132;DOID:0050888;DOID:1934;DOID:3312;DOID…
2893	DOID:11830;DOID:1561;DOID:863;DOID:150;DOID:2030;DOID:1492;DOID:4964;DOID:3324;DOID:5614;DOID:1470;DOID:4;DOID:1595;DOID:7;DOID:0050155;DOID:5419;DOID:2468;DOID:9835;DOID:3312;DOID:1596;DOID:303;DOID:302;DOID:2848
2894	DOID:2030;DOID:9256;DOID:0050686;DOID:3312;DOID:14566;DOID:1596;DOID:3324;DOID:1595;DOID:1561;DOID:2848;DOID:4;DOID:5672;DOID:3119;DOID:5419;DOID:162;DOID:4964;DOID:12139;DOID:2468;DOID:150;DOID:10155;DOID:1470
2895	DOID:0080042;DOID:863;DOID:9840;DOID:150;DOID:1492;DOID:2033;DOID:0060037;DOID:0060038;DOID:540;DOID:1279;DOID:9649;DOID:0050951;DOID:0050950;DOID:5656;DOID:5614;DOID:13174;DOID:870;DOID:0050155;DOID:11771;DOID:331;DOID:4;DOID:9835;DOID:9834;DOID:574;DOID:7;DOID:4090;DOID:9650;DOID:1289;DOID:10293
2896	DOID:4428;DOID:1595;DOID:0014667;DOID:5419;DOID:1441;DOID:1826;DOID:4540;DOID:1561;DOID:13417;DOID:0060162;DOID:863;DOID:5723;DOID:936;DOID:150;DOID:3535;DOID:2030;DOID:1492;DOID:2033;DOID:8670;DOID:0060037;DOID:1443;DOID:4964;DOID:0060038;DOID:870;DOID:3324;DOID:13365;DOID:13548;DOID:9455;DOID:0060047;DOID:4543;DOID:0050951;DOID:331;DOID:12139;DOID:12129;DOID:0050701;DOID:10914;DOID:5614;DOID:67…
2897	DOID:11832;DOID:1561;DOID:1393;DOID:863;DOID:936;DOID:150;DOID:1492;DOID:3324;DOID:1826;DOID:331;DOID:1574;DOID:5614;DOID:4;DOID:7;DOID:0050155;DOID:5419;DOID:9973;DOID:5691;DOID:2468;DOID:3312;DOID:0050741;DOID:303;DOID:302
2898	DOID:1561;DOID:0060308;DOID:0060037;DOID:3312;DOID:0060038;DOID:3324;DOID:0050889;DOID:12849;DOID:4;DOID:303;DOID:302;DOID:0060040;DOID:0060041;DOID:5419;DOID:0060043;DOID:2468;DOID:1059;DOID:8927;DOID:150;DOID:13868;DOID:10132
2899	DOID:3324;DOID:9973;DOID:1561;DOID:0050686;DOID:5409;DOID:150;DOID:2030;DOID:1596;DOID:162;DOID:1595;DOID:3905;DOID:0050615;DOID:1324;DOID:12139;DOID:1574;DOID:1470;DOID:4;DOID:5419;DOID:5418;DOID:11328;DOID:2468;DOID:3312;DOID:0050741;DOID:4964;DOID:303;DOID:302;DOID:2848;DOID:14566
2900	DOID:2030;DOID:11328;DOID:3312;DOID:1470;DOID:1596;DOID:3324;DOID:1595;DOID:1561;DOID:4;DOID:4964;DOID:2848;DOID:5419;DOID:5418;DOID:150;DOID:2468
2901	DOID:3312;DOID:3324;DOID:1561;DOID:4;DOID:5419;DOID:150;DOID:2468
2902	DOID:3324;DOID:9973;DOID:1561;DOID:7;DOID:863;DOID:150;DOID:561;DOID:0060037;DOID:0060038;DOID:11328;DOID:12098;DOID:0060307;DOID:5656;DOID:809;DOID:1574;DOID:4;DOID:9975;DOID:870;DOID:5418;DOID:2468;DOID:9974;DOID:0050889;DOID:3312;DOID:0050741;DOID:574;DOID:303;DOID:302;DOID:1059;DOID:8927
2903	DOID:11832;DOID:0050687;DOID:0050686;DOID:2538;DOID:9973;DOID:1561;DOID:1393;DOID:863;DOID:936;DOID:1094;DOID:150;DOID:2559;DOID:2030;DOID:1492;DOID:2033;DOID:0060037;DOID:4964;DOID:0060038;DOID:3324;DOID:1826;DOID:331;DOID:5672;DOID:0060040;DOID:12139;DOID:2848;DOID:0060281;DOID:9256;DOID:1909;DOID:1574;DOID:5614;DOID:1470;DOID:4159;DOID:4;DOID:1595;DOID:2560;DOID:7;DOID:0050155;DOID:12849;DOID:…
2904	DOID:11832;DOID:3324;DOID:1561;DOID:1393;DOID:863;DOID:936;DOID:150;DOID:2030;DOID:1492;DOID:0060037;DOID:1596;DOID:0060038;DOID:1595;DOID:1826;DOID:1827;DOID:0060307;DOID:331;DOID:12139;DOID:0060041;DOID:1574;DOID:5614;DOID:1470;DOID:4;DOID:7;DOID:0050155;DOID:12849;DOID:5419;DOID:9973;DOID:5691;DOID:2468;DOID:0050889;DOID:2481;DOID:3312;DOID:0050741;DOID:4964;DOID:303;DOID:302;DOID:0060040;DOID…
2905	DOID:4;DOID:150;DOID:1561;DOID:5419;DOID:2468
2906	DOID:4;DOID:150;DOID:1561;DOID:5419;DOID:2468
2908	DOID:3324;DOID:0014667;DOID:4500;DOID:16;DOID:288;DOID:9973;DOID:15;DOID:1561;DOID:863;DOID:809;DOID:0050161;DOID:178;DOID:150;DOID:4194;DOID:1579;DOID:2030;DOID:1492;DOID:420;DOID:4964;DOID:421;DOID:1595;DOID:0050828;DOID:0050155;DOID:9282;DOID:10286;DOID:850;DOID:12139;DOID:193;DOID:1287;DOID:26;DOID:3856;DOID:5614;DOID:5418;DOID:2320;DOID:1470;DOID:229;DOID:10283;DOID:28;DOID:4;DOID:9975;DOID:…
2909	DOID:0050686;DOID:0050615;DOID:4;DOID:3910;DOID:3905;DOID:162;DOID:1324;DOID:3908;DOID:14566
2911	DOID:3324;DOID:11836;DOID:17;DOID:162;DOID:1561;DOID:863;DOID:9840;DOID:540;DOID:936;DOID:1094;DOID:150;DOID:0080062;DOID:2030;DOID:1492;DOID:2234;DOID:0060037;DOID:3328;DOID:4964;DOID:0060038;DOID:870;DOID:1595;DOID:1826;DOID:1824;DOID:0060260;DOID:0060261;DOID:1279;DOID:0050951;DOID:331;DOID:12139;DOID:5656;DOID:0080006;DOID:9650;DOID:1574;DOID:5614;DOID:0080001;DOID:1470;DOID:13174;DOID:3347;D…
2912	DOID:1203;DOID:1561;DOID:863;DOID:936;DOID:150;DOID:2234;DOID:3328;DOID:3324;DOID:1826;DOID:331;DOID:1574;DOID:4;DOID:12382;DOID:7;DOID:5419;DOID:9973;DOID:2468;DOID:1742;DOID:0050741;DOID:8646;DOID:303;DOID:302
2913	DOID:0050687;DOID:0050686;DOID:9973;DOID:1561;DOID:863;DOID:936;DOID:150;DOID:1909;DOID:2234;DOID:3328;DOID:3324;DOID:1826;DOID:331;DOID:1574;DOID:4;DOID:12382;DOID:7;DOID:5419;DOID:162;DOID:2468;DOID:3312;DOID:0050741;DOID:303;DOID:302;DOID:4159;DOID:0060122;DOID:14566;DOID:8923
2914	DOID:0050686;DOID:162;DOID:1561;DOID:863;DOID:936;DOID:150;DOID:2234;DOID:3328;DOID:3324;DOID:1826;DOID:331;DOID:1574;DOID:3347;DOID:4;DOID:12382;DOID:7;DOID:5419;DOID:9973;DOID:3376;DOID:2468;DOID:0060100;DOID:3312;DOID:0050741;DOID:303;DOID:302;DOID:201;DOID:14566;DOID:184
2915	DOID:1595;DOID:150;DOID:809;DOID:1561;DOID:12785;DOID:863;DOID:936;DOID:11504;DOID:11503;DOID:2030;DOID:2234;DOID:1094;DOID:0060037;DOID:3328;DOID:9743;DOID:11465;DOID:3324;DOID:1826;DOID:1824;DOID:302;DOID:0060038;DOID:331;DOID:1470;DOID:4;DOID:9975;DOID:12382;DOID:7;DOID:5419;DOID:9973;DOID:2468;DOID:9974;DOID:3312;DOID:574;DOID:4964;DOID:303;DOID:870;DOID:2848;DOID:1596
2916	DOID:1492;DOID:11830;DOID:9835;DOID:5614;DOID:0050534;DOID:4;DOID:7;DOID:863;DOID:0050155;DOID:8499;DOID:8498;DOID:5679
2917	DOID:3324;DOID:1561;DOID:1094;DOID:150;DOID:2030;DOID:0060037;DOID:1596;DOID:0060038;DOID:1595;DOID:12139;DOID:1574;DOID:1470;DOID:4;DOID:5419;DOID:9973;DOID:2468;DOID:3312;DOID:0050741;DOID:4964;DOID:303;DOID:302;DOID:2848
2918	DOID:0050686;DOID:9973;DOID:1561;DOID:5409;DOID:1094;DOID:150;DOID:2030;DOID:0060037;DOID:0060038;DOID:3905;DOID:0050615;DOID:1324;DOID:1574;DOID:591;DOID:4;DOID:12849;DOID:5419;DOID:162;DOID:2468;DOID:0050741;DOID:303;DOID:302;DOID:0060040;DOID:0060041;DOID:14566
2919	DOID:0060031;DOID:2914;DOID:417;DOID:2320;DOID:3083;DOID:552;DOID:2048;DOID:1205;DOID:4;DOID:0060056;DOID:1176;DOID:7;DOID:850;DOID:0050161;DOID:2841;DOID:1579
2920	DOID:0050686;DOID:16;DOID:17;DOID:6713;DOID:161;DOID:4138;DOID:13580;DOID:37;DOID:0050161;DOID:178;DOID:3454;DOID:848;DOID:114;DOID:13089;DOID:3342;DOID:3082;DOID:3083;DOID:9741;DOID:0060071;DOID:1612;DOID:3770;DOID:2723;DOID:1579;DOID:2797;DOID:3525;DOID:6000;DOID:3042;DOID:0080001;DOID:2320;DOID:850;DOID:65;DOID:4;DOID:3393;DOID:6498;DOID:7;DOID:3118;DOID:3119;DOID:162;DOID:381;DOID:77;DOID:277…
2921	DOID:37;DOID:8866;DOID:16;DOID:0060071;DOID:1612;DOID:4;DOID:5093;DOID:6498;DOID:7;DOID:161;DOID:162;DOID:0050686;DOID:14566
2922	DOID:10935;DOID:0050686;DOID:150;DOID:1561;DOID:4;DOID:11934;DOID:162;DOID:14566;DOID:10914;DOID:11037
2923	DOID:4;DOID:3856;DOID:1441;DOID:0050967;DOID:684;DOID:3571;DOID:686;DOID:863;DOID:10283;DOID:7;DOID:0050686;DOID:10286;DOID:162;DOID:0050951;DOID:331;DOID:193;DOID:14566;DOID:1289;DOID:3119
2925	DOID:2030;DOID:10283;DOID:1595;DOID:4964;DOID:1470;DOID:3324;DOID:0050686;DOID:1561;DOID:4;DOID:1596;DOID:3856;DOID:2848;DOID:162;DOID:14566;DOID:12139;DOID:193;DOID:150;DOID:10286
2931	DOID:2030;DOID:1595;DOID:3312;DOID:1470;DOID:3324;DOID:1561;DOID:4;DOID:4964;DOID:2848;DOID:5419;DOID:1596;DOID:12139;DOID:150;DOID:2468
2932	DOID:423;DOID:1443;DOID:0014667;DOID:5844;DOID:17;DOID:4873;DOID:2531;DOID:1561;DOID:0110729;DOID:10286;DOID:863;DOID:0060073;DOID:936;DOID:178;DOID:150;DOID:3211;DOID:2030;DOID:231;DOID:114;DOID:655;DOID:0050828;DOID:4964;DOID:3324;DOID:9455;DOID:10652;DOID:0110044;DOID:0110045;DOID:0110046;DOID:0110047;DOID:0110041;DOID:0110043;DOID:331;DOID:12139;DOID:5854;DOID:0110048;DOID:12377;DOID:1287;DOI…
2934	DOID:0080011;DOID:11984;DOID:0050687;DOID:37;DOID:0060084;DOID:18;DOID:16;DOID:17;DOID:2537;DOID:10966;DOID:2645;DOID:2723;DOID:12932;DOID:2921;DOID:863;DOID:0014667;DOID:2590;DOID:150;DOID:397;DOID:114;DOID:0060036;DOID:870;DOID:3144;DOID:0060072;DOID:231;DOID:0050637;DOID:2527;DOID:8502;DOID:331;DOID:0060158;DOID:0050429;DOID:681;DOID:1790;DOID:10952;DOID:1389;DOID:0080005;DOID:0080001;DOID:105…
2936	DOID:37;DOID:0014667;DOID:2355;DOID:4404;DOID:583;DOID:1428;DOID:2723;DOID:863;DOID:4194;DOID:2361;DOID:114;DOID:0060056;DOID:13548;DOID:231;DOID:16;DOID:318;DOID:319;DOID:331;DOID:332;DOID:26;DOID:2914;DOID:6000;DOID:74;DOID:28;DOID:4;DOID:7;DOID:0050013;DOID:2773;DOID:0060158;DOID:720;DOID:12361;DOID:417;DOID:0060005;DOID:7998;DOID:50;DOID:1287;DOID:9993;DOID:1289;DOID:7997
2937	DOID:11832;DOID:37;DOID:16;DOID:2468;DOID:4404;DOID:583;DOID:1561;DOID:2723;DOID:863;DOID:936;DOID:150;DOID:1492;DOID:0060037;DOID:0060038;DOID:1826;DOID:403;DOID:2355;DOID:0050572;DOID:331;DOID:5679;DOID:8501;DOID:1393;DOID:5614;DOID:74;DOID:4;DOID:7;DOID:0050155;DOID:5419;DOID:5691;DOID:77;DOID:2773;DOID:11105;DOID:720;DOID:10584;DOID:8466;DOID:2786;DOID:1059;DOID:8927
2938	DOID:0050686;DOID:0014667;DOID:162;DOID:1561;DOID:178;DOID:150;DOID:655;DOID:11328;DOID:10283;DOID:9455;DOID:10286;DOID:193;DOID:9452;DOID:3856;DOID:4;DOID:3393;DOID:7;DOID:5419;DOID:5418;DOID:2468;DOID:3211;DOID:0050828;DOID:1287;DOID:14566
2941	DOID:1936;DOID:2348;DOID:2349;DOID:0050890;DOID:4;DOID:0050828;DOID:7;DOID:1287;DOID:14330;DOID:863;DOID:331;DOID:178;DOID:1289
2944	DOID:0050865;DOID:5162;DOID:9360;DOID:9973;DOID:2531;DOID:11934;DOID:37;DOID:178;DOID:2030;DOID:9415;DOID:4964;DOID:1595;DOID:374;DOID:12139;DOID:3856;DOID:4;DOID:6498;DOID:7;DOID:161;DOID:1561;DOID:162;DOID:0050013;DOID:193;DOID:684;DOID:686;DOID:0060040;DOID:0060041;DOID:1289;DOID:2841;DOID:8866;DOID:0014667;DOID:3996;DOID:1542;DOID:1558;DOID:14330;DOID:11054;DOID:4194;DOID:0050890;DOID:5672;DO…
2946	DOID:0050686;DOID:0080014;DOID:1561;DOID:863;DOID:630;DOID:1324;DOID:178;DOID:150;DOID:14250;DOID:3905;DOID:0050615;DOID:331;DOID:3908;DOID:4;DOID:3393;DOID:7;DOID:5419;DOID:162;DOID:2468;DOID:0050828;DOID:1287;DOID:1289;DOID:14566
2947	DOID:10283;DOID:0050686;DOID:9256;DOID:4;DOID:5672;DOID:3856;DOID:3119;DOID:162;DOID:193;DOID:14566;DOID:10155;DOID:10286
2948	DOID:863;DOID:331;DOID:7;DOID:1289;DOID:4
2949	DOID:4610;DOID:0050686;DOID:0060085;DOID:7;DOID:0060072;DOID:4;DOID:5672;DOID:219;DOID:0050624;DOID:235;DOID:3119;DOID:162;DOID:863;DOID:331;DOID:1289;DOID:14566;DOID:10155
2950	DOID:2921;DOID:1115;DOID:9360;DOID:6713;DOID:9973;DOID:2531;DOID:2723;DOID:0060083;DOID:936;DOID:178;DOID:0060037;DOID:1612;DOID:1203;DOID:585;DOID:3856;DOID:5076;DOID:2527;DOID:3426;DOID:0050615;DOID:4;DOID:9975;DOID:7;DOID:0050155;DOID:1561;DOID:162;DOID:580;DOID:193;DOID:8646;DOID:684;DOID:686;DOID:0060040;DOID:1287;DOID:8552;DOID:201;DOID:1289;DOID:2841;DOID:1426;DOID:1425;DOID:0014667;DOID:3…
2952	DOID:4465;DOID:4464;DOID:4467;DOID:0050686;DOID:0014667;DOID:0060085;DOID:4960;DOID:3996;DOID:3068;DOID:3069;DOID:1561;DOID:0060083;DOID:3211;DOID:3748;DOID:0050161;DOID:178;DOID:0060072;DOID:150;DOID:1470;DOID:3683;DOID:10324;DOID:10300;DOID:10320;DOID:655;DOID:10323;DOID:3082;DOID:3324;DOID:9538;DOID:0050828;DOID:10283;DOID:9452;DOID:9455;DOID:0060122;DOID:10286;DOID:1579;DOID:12139;DOID:193;DO…
2953	DOID:11727;DOID:11724;DOID:11720;DOID:17;DOID:1561;DOID:0110299;DOID:0110298;DOID:0110295;DOID:0110294;DOID:178;DOID:0110296;DOID:150;DOID:0110297;DOID:0110293;DOID:0110292;DOID:0110302;DOID:423;DOID:0110273;DOID:9884;DOID:0110276;DOID:0110275;DOID:0110274;DOID:0110277;DOID:0110279;DOID:0110278;DOID:0110306;DOID:0080000;DOID:11719;DOID:66;DOID:4;DOID:7;DOID:5419;DOID:929;DOID:2468;DOID:0110282;DO…
2954	DOID:2479;DOID:0050686;DOID:3312;DOID:14566;DOID:3996;DOID:3324;DOID:331;DOID:1561;DOID:4;DOID:2952;DOID:7;DOID:863;DOID:0050155;DOID:162;DOID:936;DOID:11054;DOID:2742;DOID:150;DOID:3426
2956	DOID:11832;DOID:2725;DOID:6713;DOID:2531;DOID:77;DOID:0060083;DOID:1984;DOID:936;DOID:178;DOID:3247;DOID:2030;DOID:0060037;DOID:4964;DOID:0060038;DOID:3324;DOID:6364;DOID:4706;DOID:12139;DOID:5075;DOID:4;DOID:1993;DOID:7;DOID:0050155;DOID:162;DOID:4045;DOID:4043;DOID:3908;DOID:0060122;DOID:769;DOID:3234;DOID:4844;DOID:363;DOID:2848;DOID:4840;DOID:1520;DOID:0060121;DOID:9779;DOID:2513;DOID:3620;DO…
2961	DOID:0050739;DOID:0050736;DOID:4;DOID:630;DOID:0050177;DOID:2960
2969	DOID:11836;DOID:6713;DOID:2531;DOID:77;DOID:679;DOID:4079;DOID:936;DOID:178;DOID:11502;DOID:2030;DOID:11130;DOID:0060037;DOID:4964;DOID:0060320;DOID:1595;DOID:10754;DOID:1591;DOID:374;DOID:12139;DOID:5656;DOID:2914;DOID:0050815;DOID:10933;DOID:1432;DOID:4;DOID:7;DOID:0050155;DOID:1561;DOID:162;DOID:530;DOID:5749;DOID:12678;DOID:12679;DOID:10763;DOID:0060047;DOID:0060040;DOID:0060041;DOID:1059;DOI…
2971	DOID:4;DOID:635;DOID:934;DOID:526;DOID:0050117
2972	DOID:0060037;DOID:0060038;DOID:4;DOID:1059;DOID:8927;DOID:150
2973	DOID:2030;DOID:1595;DOID:0060037;DOID:4964;DOID:1470;DOID:3324;DOID:11119;DOID:1561;DOID:4;DOID:1596;DOID:2848;DOID:0060038;DOID:2769;DOID:12139;DOID:150
2977	DOID:0050686;DOID:5093;DOID:9256;DOID:1612;DOID:4;DOID:5672;DOID:3119;DOID:162;DOID:14566;DOID:10155
2978	DOID:11661;DOID:863;DOID:1492;DOID:10141;DOID:0050534;DOID:13912;DOID:8499;DOID:13910;DOID:13911;DOID:5679;DOID:8501;DOID:0050572;DOID:5614;DOID:1432;DOID:13399;DOID:4;DOID:7;DOID:0050155;DOID:11105;DOID:10584;DOID:8466;DOID:13909
2979	DOID:1686;DOID:0014667;DOID:0050782;DOID:10126;DOID:863;DOID:5723;DOID:2742;DOID:10124;DOID:150;DOID:4194;DOID:83;DOID:110;DOID:1492;DOID:2018;DOID:10141;DOID:0060037;DOID:654;DOID:0060038;DOID:1924;DOID:2277;DOID:9970;DOID:2952;DOID:1279;DOID:9649;DOID:0050572;DOID:0060158;DOID:5656;DOID:26;DOID:5614;DOID:1432;DOID:28;DOID:4;DOID:539;DOID:7;DOID:0050155;DOID:1428;DOID:1891;DOID:0110382;DOID:0050…
2981	DOID:10952;DOID:2921;DOID:18;DOID:784;DOID:10966;DOID:557;DOID:4;DOID:7;DOID:2527;DOID:1074;DOID:2590;DOID:1184
2982	DOID:0050686;DOID:0060085;DOID:6050;DOID:0050904;DOID:77;DOID:178;DOID:150;DOID:3454;DOID:13186;DOID:13089;DOID:0060072;DOID:5672;DOID:219;DOID:235;DOID:3527;DOID:8618;DOID:10132;DOID:8850;DOID:6713;DOID:0060043;DOID:4;DOID:3393;DOID:13709;DOID:7;DOID:3119;DOID:162;DOID:10155;DOID:3526;DOID:11120;DOID:13099;DOID:10825;DOID:10763;DOID:0050828;DOID:0050624;DOID:1287;DOID:4866;DOID:14566;DOID:4610;D…
2984	DOID:0060774;DOID:0050686;DOID:13250;DOID:9256;DOID:0060780;DOID:4;DOID:5672;DOID:7;DOID:3119;DOID:162;DOID:77;DOID:0060610;DOID:225;DOID:14566;DOID:10155
2989	DOID:4;DOID:0014667;DOID:13724;DOID:374;DOID:0060158;DOID:5113
2990	DOID:576;DOID:2914;DOID:1443;DOID:0080015;DOID:18;DOID:16;DOID:17;DOID:12801;DOID:11465;DOID:75;DOID:12798;DOID:77;DOID:936;DOID:4079;DOID:630;DOID:2742;DOID:0014667;DOID:10124;DOID:11504;DOID:150;DOID:1492;DOID:11541;DOID:114;DOID:0060037;DOID:0060321;DOID:0060320;DOID:0060327;DOID:2952;DOID:0060038;DOID:12802;DOID:331;DOID:12800;DOID:12799;DOID:1573;DOID:5614;DOID:1237;DOID:65;DOID:4;DOID:7;DOI…
2992	DOID:0014667;DOID:17;DOID:2749;DOID:178;DOID:2747;DOID:114;DOID:655;DOID:0050828;DOID:423;DOID:9252;DOID:2978;DOID:9870;DOID:0080000;DOID:66;DOID:4;DOID:3393;DOID:7;DOID:10273;DOID:13884;DOID:9266;DOID:767;DOID:2862;DOID:1287;DOID:0050728;DOID:0050579;DOID:0050824
2993	DOID:0050686;DOID:1398;DOID:0060085;DOID:0060122;DOID:0060121;DOID:162;DOID:3165;DOID:0060072;DOID:4;DOID:4159;DOID:2789;DOID:0050117;DOID:14566;DOID:12365
2995	DOID:2373;DOID:0014667;DOID:589;DOID:655;DOID:2355;DOID:74;DOID:13628;DOID:4;DOID:2862;DOID:7;DOID:2978;DOID:2789;DOID:1398;DOID:0050117;DOID:12365;DOID:583;DOID:720
2996	DOID:2030;DOID:1595;DOID:4964;DOID:1470;DOID:3324;DOID:1561;DOID:4;DOID:1596;DOID:2848;DOID:12139;DOID:150
2997	DOID:11832;DOID:0060036;DOID:114;DOID:5614;DOID:1492;DOID:12932;DOID:0050700;DOID:1826;DOID:1393;DOID:4;DOID:5691;DOID:7;DOID:0050155;DOID:1287;DOID:863;DOID:936;DOID:331;DOID:11984;DOID:397
2998	DOID:11832;DOID:0014667;DOID:5614;DOID:1492;DOID:9993;DOID:1826;DOID:1428;DOID:1393;DOID:4;DOID:5691;DOID:7;DOID:0050155;DOID:863;DOID:936;DOID:331;DOID:0060158;DOID:0050013;DOID:4195;DOID:4194;DOID:28;DOID:26
3000	DOID:11832;DOID:11661;DOID:936;DOID:863;DOID:10126;DOID:10124;DOID:150;DOID:110;DOID:1492;DOID:9821;DOID:10141;DOID:0060037;DOID:0060038;DOID:1826;DOID:0050534;DOID:2952;DOID:1279;DOID:9649;DOID:13912;DOID:8499;DOID:13910;DOID:13911;DOID:331;DOID:5679;DOID:5656;DOID:1417;DOID:3480;DOID:0050572;DOID:14791;DOID:980;DOID:5614;DOID:1432;DOID:13399;DOID:8466;DOID:4;DOID:9799;DOID:7;DOID:0050155;DOID:1…
3002	DOID:0050686;DOID:0060037;DOID:5093;DOID:14566;DOID:12849;DOID:1612;DOID:4;DOID:0060040;DOID:0060041;DOID:162;DOID:150
3005	DOID:0050686;DOID:1240;DOID:8692;DOID:2531;DOID:4;DOID:9119;DOID:162;DOID:0060083;DOID:14566
3006	DOID:0050686;DOID:1240;DOID:8692;DOID:2531;DOID:1612;DOID:4;DOID:5093;DOID:9119;DOID:162;DOID:0060083;DOID:14566
3008	DOID:1561;DOID:0050686;DOID:14566;DOID:150;DOID:162;DOID:0050904;DOID:4;DOID:3119;DOID:5419;DOID:4866;DOID:8618;DOID:8850;DOID:2468
3009	DOID:4;DOID:150;DOID:1561;DOID:5419;DOID:2468
3014	DOID:0050687;DOID:3070;DOID:3074;DOID:5093;DOID:150;DOID:3068;DOID:3069;DOID:1561;DOID:1612;DOID:4;DOID:0050686;DOID:5419;DOID:162;DOID:14566;DOID:2468
3020	DOID:0060100;DOID:0050687;DOID:3070;DOID:3074;DOID:5076;DOID:3068;DOID:3069;DOID:4;DOID:200;DOID:0050686;DOID:4305;DOID:162;DOID:3071;DOID:201;DOID:14566
3021	DOID:0060100;DOID:2649;DOID:0050686;DOID:4;DOID:162;DOID:201;DOID:14566
3026	DOID:4465;DOID:1247;DOID:0050687;DOID:0050686;DOID:3996;DOID:3755;DOID:74;DOID:11934;DOID:2452;DOID:170;DOID:2451;DOID:2214;DOID:12176;DOID:299;DOID:4450;DOID:4451;DOID:3963;DOID:3962;DOID:3969;DOID:28;DOID:4;DOID:620;DOID:7;DOID:3756;DOID:1781;DOID:162;DOID:3112;DOID:13197;DOID:263;DOID:50;DOID:305;DOID:14566
3028	DOID:11832;DOID:0050686;DOID:0014667;DOID:3910;DOID:9854;DOID:1428;DOID:1393;DOID:679;DOID:2742;DOID:863;DOID:529;DOID:480;DOID:0050841;DOID:936;DOID:1324;DOID:150;DOID:4194;DOID:397;DOID:1561;DOID:0060810;DOID:114;DOID:0060037;DOID:0060036;DOID:543;DOID:0060038;DOID:162;DOID:11328;DOID:1826;DOID:11984;DOID:2952;DOID:1279;DOID:9649;DOID:3905;DOID:0050615;DOID:0050836;DOID:331;DOID:0060158;DOID:56…
3029	DOID:4;DOID:150;DOID:1561;DOID:5419;DOID:2468
3030	DOID:0110435;DOID:0110434;DOID:0110437;DOID:0110436;DOID:0110431;DOID:0110430;DOID:0110433;DOID:0110432;DOID:0110439;DOID:0110438;DOID:77;DOID:178;DOID:0060036;DOID:423;DOID:9252;DOID:0050572;DOID:0110441;DOID:0110442;DOID:0110443;DOID:0110444;DOID:0110445;DOID:0110446;DOID:0110447;DOID:0110448;DOID:0110449;DOID:4;DOID:7;DOID:0050155;DOID:0050013;DOID:0050700;DOID:1287;DOID:0110453;DOID:0110452;D…
3032	DOID:0110435;DOID:0110434;DOID:0110437;DOID:0110436;DOID:0014667;DOID:0110430;DOID:0110433;DOID:0110432;DOID:65;DOID:17;DOID:0110453;DOID:0110458;DOID:0110439;DOID:0110438;DOID:77;DOID:0110443;DOID:631;DOID:633;DOID:863;DOID:0110431;DOID:780;DOID:15;DOID:0110456;DOID:114;DOID:0110455;DOID:655;DOID:0060036;DOID:0110452;DOID:3146;DOID:870;DOID:0110454;DOID:0080000;DOID:9252;DOID:3891;DOID:5093;DOID…
3033	DOID:0110435;DOID:0110434;DOID:0110437;DOID:0110436;DOID:0110431;DOID:0110430;DOID:0110433;DOID:0110432;DOID:0110453;DOID:0110458;DOID:0110439;DOID:0110438;DOID:1428;DOID:0014667;DOID:12932;DOID:0110443;DOID:936;DOID:0110457;DOID:150;DOID:0110456;DOID:397;DOID:114;DOID:0110455;DOID:0060037;DOID:0060036;DOID:0110452;DOID:0060038;DOID:0110454;DOID:409;DOID:11984;DOID:374;DOID:9452;DOID:9455;DOID:01…
3035	DOID:4465;DOID:4464;DOID:4467;DOID:0050686;DOID:3996;DOID:2742;DOID:863;DOID:630;DOID:0110828;DOID:936;DOID:0050161;DOID:440;DOID:83;DOID:4473;DOID:110;DOID:1492;DOID:0050539;DOID:0050739;DOID:10141;DOID:10595;DOID:11782;DOID:0050737;DOID:1432;DOID:0110841;DOID:0110842;DOID:0050534;DOID:0060056;DOID:1279;DOID:0050439;DOID:8499;DOID:1579;DOID:331;DOID:5679;DOID:5656;DOID:4450;DOID:4451;DOID:011016…
3039	DOID:3721;DOID:1443;DOID:11836;DOID:589;DOID:6713;DOID:583;DOID:10241;DOID:936;DOID:10127;DOID:178;DOID:10591;DOID:2033;DOID:0060037;DOID:0060038;DOID:8432;DOID:4961;DOID:0110029;DOID:2838;DOID:2839;DOID:2834;DOID:74;DOID:4;DOID:7;DOID:162;DOID:0050013;DOID:0110031;DOID:0110030;DOID:10763;DOID:14524;DOID:8488;DOID:1287;DOID:1059;DOID:8927;DOID:2531;DOID:0014667;DOID:2355;DOID:3454;DOID:114;DOID:0…
3040	DOID:1443;DOID:0080015;DOID:11836;DOID:2355;DOID:17;DOID:10241;DOID:15;DOID:583;DOID:11383;DOID:863;DOID:630;DOID:1099;DOID:936;DOID:11252;DOID:178;DOID:150;DOID:6000;DOID:10591;DOID:2033;DOID:0050739;DOID:0060037;DOID:12215;DOID:0050177;DOID:0050737;DOID:0110029;DOID:0060038;DOID:331;DOID:0080006;DOID:1573;DOID:2361;DOID:0080001;DOID:74;DOID:65;DOID:4;DOID:7;DOID:14159;DOID:114;DOID:12241;DOID:7…
3043	DOID:3721;DOID:10923;DOID:589;DOID:74;DOID:75;DOID:2533;DOID:77;DOID:0060083;DOID:10241;DOID:178;DOID:2030;DOID:13121;DOID:4964;DOID:1595;DOID:8432;DOID:4961;DOID:0110029;DOID:2838;DOID:2839;DOID:12139;DOID:2834;DOID:2914;DOID:2529;DOID:583;DOID:4;DOID:7;DOID:0050155;DOID:5378;DOID:162;DOID:5379;DOID:0110031;DOID:0110030;DOID:11476;DOID:2848;DOID:2531;DOID:2355;DOID:2218;DOID:883;DOID:612;DOID:22…
3045	DOID:2355;DOID:11252;DOID:4;DOID:7;DOID:74
3047	DOID:10283;DOID:3856;DOID:0050739;DOID:2361;DOID:2355;DOID:0050177;DOID:0050737;DOID:74;DOID:11252;DOID:4;DOID:7;DOID:630;DOID:10241;DOID:162;DOID:0050686;DOID:14566;DOID:193;DOID:12241;DOID:10286
3048	DOID:0050686;DOID:589;DOID:2355;DOID:74;DOID:630;DOID:10241;DOID:0050739;DOID:12451;DOID:12241;DOID:0050737;DOID:10283;DOID:10286;DOID:193;DOID:3856;DOID:2361;DOID:583;DOID:10783;DOID:4;DOID:620;DOID:7;DOID:162;DOID:0050177;DOID:720;DOID:2860;DOID:14566
3052	DOID:11832;DOID:1443;DOID:0080015;DOID:1681;DOID:341;DOID:1882;DOID:9286;DOID:1393;DOID:2742;DOID:863;DOID:3763;DOID:936;DOID:1682;DOID:178;DOID:10124;DOID:83;DOID:110;DOID:1492;DOID:114;DOID:0110107;DOID:0110106;DOID:0110109;DOID:0110108;DOID:3827;DOID:1826;DOID:2277;DOID:2952;DOID:10481;DOID:0050572;DOID:1657;DOID:17;DOID:331;DOID:5679;DOID:8501;DOID:1573;DOID:5614;DOID:0080000;DOID:28;DOID:4;D…
3053	DOID:1247;DOID:6713;DOID:74;DOID:2452;DOID:2451;DOID:3410;DOID:2214;DOID:178;DOID:2213;DOID:3326;DOID:0060538;DOID:4;DOID:3407;DOID:620;DOID:7;DOID:3756;DOID:3755;DOID:11247;DOID:13252;DOID:341;DOID:0050828;DOID:1287;DOID:13001
3054	DOID:0050686;DOID:11971;DOID:17;DOID:863;DOID:3571;DOID:936;DOID:150;DOID:0060037;DOID:0060038;DOID:1826;DOID:1827;DOID:331;DOID:0080006;DOID:0080001;DOID:65;DOID:4;DOID:7;DOID:2340;DOID:162;DOID:2481;DOID:1934;DOID:1059;DOID:8927;DOID:14566;DOID:3119
3055	DOID:0050686;DOID:1037;DOID:1240;DOID:14566;DOID:2531;DOID:4;DOID:0060083;DOID:162;DOID:9952
3059	DOID:0080001;DOID:17;DOID:7148;DOID:3342;DOID:65;DOID:4;DOID:7;DOID:848
3060	DOID:4964;DOID:3324;DOID:10579;DOID:809;DOID:1561;DOID:7;DOID:863;DOID:1849;DOID:936;DOID:150;DOID:2030;DOID:1443;DOID:1596;DOID:1595;DOID:331;DOID:12139;DOID:10914;DOID:1470;DOID:4;DOID:9975;DOID:9977;DOID:9973;DOID:535;DOID:9974;DOID:10588;DOID:9505;DOID:3213;DOID:0060215;DOID:8986;DOID:303;DOID:302;DOID:2848;DOID:1289;DOID:13027
3061	DOID:2030;DOID:9974;DOID:1595;DOID:9975;DOID:4964;DOID:1470;DOID:3324;DOID:1561;DOID:4;DOID:1596;DOID:303;DOID:302;DOID:809;DOID:2848;DOID:5419;DOID:9973;DOID:12139;DOID:150;DOID:2468
3062	DOID:4;DOID:10579;DOID:1443;DOID:10588;DOID:8986;DOID:3213;DOID:0060215;DOID:936;DOID:7;DOID:863;DOID:331;DOID:1289;DOID:150;DOID:535
3064	DOID:11832;DOID:1595;DOID:1561;DOID:1393;DOID:863;DOID:480;DOID:936;DOID:150;DOID:2030;DOID:1492;DOID:0060810;DOID:0060037;DOID:1443;DOID:4964;DOID:0060038;DOID:3324;DOID:1826;DOID:1470;DOID:331;DOID:0060309;DOID:5614;DOID:12858;DOID:12859;DOID:4;DOID:7;DOID:0050155;DOID:9854;DOID:5691;DOID:12139;DOID:0050888;DOID:1596;DOID:2848;DOID:1059;DOID:1289
3065	DOID:0050865;DOID:0050687;DOID:0050686;DOID:1542;DOID:1561;DOID:150;DOID:5520;DOID:114;DOID:3324;DOID:15;DOID:4;DOID:7;DOID:11934;DOID:5419;DOID:162;DOID:2468;DOID:288;DOID:289;DOID:1749;DOID:345;DOID:305;DOID:1287;DOID:229;DOID:14566
3066	DOID:0050865;DOID:0050687;DOID:0050686;DOID:1037;DOID:9973;DOID:1542;DOID:2531;DOID:11934;DOID:0060083;DOID:0050161;DOID:150;DOID:1579;DOID:5520;DOID:2030;DOID:850;DOID:1240;DOID:289;DOID:4964;DOID:3083;DOID:3324;DOID:345;DOID:2320;DOID:8527;DOID:4159;DOID:1909;DOID:15;DOID:1574;DOID:5418;DOID:0060122;DOID:8692;DOID:1470;DOID:4;DOID:7;DOID:1561;DOID:5419;DOID:162;DOID:11328;DOID:2468;DOID:8593;DO…
3068	DOID:4;DOID:635;DOID:934;DOID:526;DOID:0050117
3069	DOID:0060037;DOID:12849;DOID:4;DOID:0060040;DOID:0060041;DOID:150
3070	DOID:2914;DOID:1443;DOID:2355;DOID:74;DOID:863;DOID:936;DOID:615;DOID:614;DOID:150;DOID:612;DOID:0060037;DOID:0060038;DOID:2115;DOID:331;DOID:1573;DOID:2361;DOID:11612;DOID:4;DOID:7;DOID:14159;DOID:2583;DOID:8927;DOID:9500;DOID:10908;DOID:1059;DOID:225
3073	DOID:11832;DOID:0014667;DOID:1393;DOID:863;DOID:936;DOID:150;DOID:1492;DOID:0060695;DOID:655;DOID:0060696;DOID:1927;DOID:0060038;DOID:1826;DOID:3321;DOID:3320;DOID:9455;DOID:331;DOID:5614;DOID:2368;DOID:4;DOID:7;DOID:0050155;DOID:5691;DOID:0060037;DOID:3211;DOID:1059;DOID:8927
3074	DOID:37;DOID:0014667;DOID:4752;DOID:16;DOID:17;DOID:863;DOID:11155;DOID:11156;DOID:936;DOID:150;DOID:655;DOID:1927;DOID:423;DOID:3323;DOID:3321;DOID:9455;DOID:331;DOID:0080000;DOID:1383;DOID:2368;DOID:66;DOID:4;DOID:13709;DOID:7;DOID:10132;DOID:11120;DOID:767;DOID:3211;DOID:0050890;DOID:0060043;DOID:2786;DOID:1289
3075	DOID:2920;DOID:2921;DOID:18;DOID:2355;DOID:583;DOID:13129;DOID:2914;DOID:0060745;DOID:863;DOID:178;DOID:10763;DOID:612;DOID:10871;DOID:10591;DOID:12554;DOID:5679;DOID:10952;DOID:13133;DOID:5614;DOID:1492;DOID:74;DOID:4;DOID:7;DOID:0050155;DOID:2569;DOID:720;DOID:784;DOID:0110017;DOID:0060746;DOID:2007;DOID:557;DOID:0050828;DOID:4448;DOID:1287;DOID:8466;DOID:1074
3077	DOID:1443;DOID:2531;DOID:5082;DOID:77;DOID:0060083;DOID:936;DOID:934;DOID:0060875;DOID:0060874;DOID:9410;DOID:0060870;DOID:0060873;DOID:0060872;DOID:421;DOID:4960;DOID:0070004;DOID:12336;DOID:10132;DOID:9476;DOID:10688;DOID:4;DOID:7;DOID:12849;DOID:162;DOID:3132;DOID:0050013;DOID:1271;DOID:3133;DOID:11120;DOID:9406;DOID:0110035;DOID:11476;DOID:0110037;DOID:0110039;DOID:0110038;DOID:684;DOID:178;D…
3078	DOID:2920;DOID:2921;DOID:18;DOID:2355;DOID:583;DOID:863;DOID:2986;DOID:0110014;DOID:10871;DOID:12554;DOID:5679;DOID:10952;DOID:5614;DOID:1492;DOID:74;DOID:4;DOID:7;DOID:0050155;DOID:720;DOID:2007;DOID:557;DOID:4448;DOID:8466
3081	DOID:0014667;DOID:18;DOID:16;DOID:17;DOID:15;DOID:580;DOID:4079;DOID:178;DOID:520;DOID:848;DOID:9270;DOID:114;DOID:655;DOID:3342;DOID:1712;DOID:14654;DOID:9252;DOID:47;DOID:3627;DOID:4123;DOID:48;DOID:0080001;DOID:62;DOID:65;DOID:4;DOID:7;DOID:381;DOID:14223;DOID:14286;DOID:557;DOID:0050828;DOID:1287
3082	DOID:0050865;DOID:2531;DOID:5082;DOID:77;DOID:1192;DOID:178;DOID:11504;DOID:11503;DOID:2237;DOID:0060036;DOID:3082;DOID:11465;DOID:2913;DOID:5077;DOID:4;DOID:7;DOID:0050155;DOID:11934;DOID:162;DOID:769;DOID:684;DOID:686;DOID:4844;DOID:0050700;DOID:1287;DOID:1289;DOID:368;DOID:1542;DOID:6812;DOID:3620;DOID:6811;DOID:14330;DOID:2742;DOID:114;DOID:409;DOID:9743;DOID:4851;DOID:4989;DOID:4843;DOID:179…
3083	DOID:684;DOID:0050686;DOID:3571;DOID:4;DOID:686;DOID:3119;DOID:162;DOID:14566
3084	DOID:4964;DOID:3324;DOID:16;DOID:1203;DOID:4404;DOID:1561;DOID:2723;DOID:7;DOID:37;DOID:1849;DOID:480;DOID:936;DOID:150;DOID:5295;DOID:2030;DOID:114;DOID:750;DOID:1596;DOID:162;DOID:1595;DOID:9854;DOID:1612;DOID:11612;DOID:331;DOID:12139;DOID:1287;DOID:6000;DOID:1742;DOID:5093;DOID:1470;DOID:9974;DOID:9977;DOID:5419;DOID:9973;DOID:11372;DOID:77;DOID:2773;DOID:2468;DOID:4;DOID:10487;DOID:3312;DOID…
3087	DOID:9351;DOID:9352;DOID:0050686;DOID:0014667;DOID:655;DOID:5093;DOID:3211;DOID:1612;DOID:4;DOID:9455;DOID:9452;DOID:162;DOID:0060158;DOID:0050013;DOID:14566;DOID:4194
3090	DOID:11832;DOID:0050686;DOID:0080015;DOID:0080014;DOID:0050902;DOID:15;DOID:3620;DOID:1393;DOID:863;DOID:630;DOID:936;DOID:0060668;DOID:150;DOID:0060388;DOID:0110096;DOID:1443;DOID:1492;DOID:0060402;DOID:114;DOID:2490;DOID:0060038;DOID:0050737;DOID:0060276;DOID:1826;DOID:1612;DOID:4706;DOID:0050453;DOID:0060264;DOID:4626;DOID:331;DOID:0060309;DOID:0050592;DOID:3869;DOID:0050888;DOID:5614;DOID:509…
3091	DOID:1682;DOID:5082;DOID:77;DOID:170;DOID:3007;DOID:14566;DOID:178;DOID:2030;DOID:12236;DOID:4964;DOID:3324;DOID:1612;DOID:14557;DOID:0060089;DOID:2914;DOID:5077;DOID:4;DOID:7;DOID:162;DOID:0060122;DOID:0060121;DOID:10763;DOID:4844;DOID:4843;DOID:1287;DOID:0060049;DOID:368;DOID:6812;DOID:3620;DOID:6811;DOID:3459;DOID:3748;DOID:114;DOID:409;DOID:4851;DOID:9741;DOID:0060056;DOID:193;DOID:2848;DOID:…
3092	DOID:4;DOID:3856;DOID:10283;DOID:0050686;DOID:10286;DOID:162;DOID:193;DOID:14566
3094	DOID:3324;DOID:0014667;DOID:17;DOID:1561;DOID:863;DOID:150;DOID:0050759;DOID:655;DOID:423;DOID:1289;DOID:9884;DOID:0050951;DOID:331;DOID:0080000;DOID:1029;DOID:66;DOID:963;DOID:4;DOID:7;DOID:5419;DOID:9973;DOID:896;DOID:450;DOID:2468;DOID:225;DOID:767;DOID:3312;DOID:0050742;DOID:0050526;DOID:303;DOID:0050989
3097	DOID:0050828;DOID:4;DOID:3393;DOID:7;DOID:1287;DOID:178
3098	DOID:4137;DOID:0014667;DOID:2355;DOID:74;DOID:1389;DOID:1561;DOID:77;DOID:11151;DOID:863;DOID:178;DOID:150;DOID:4194;DOID:10595;DOID:9741;DOID:1949;DOID:440;DOID:4138;DOID:0060262;DOID:0050541;DOID:0060158;DOID:720;DOID:9351;DOID:9352;DOID:4;DOID:3393;DOID:870;DOID:3118;DOID:5419;DOID:11755;DOID:0050013;DOID:2468;DOID:574;DOID:9446;DOID:0050828;DOID:7;DOID:1287;DOID:0110196
3099	DOID:4;DOID:0014667;DOID:654;DOID:0050828;DOID:374;DOID:3393;DOID:7;DOID:9970;DOID:1287;DOID:0060158;DOID:178
3101	DOID:409;DOID:77;DOID:4;DOID:0060262;DOID:7;DOID:3118
3105	DOID:1247;DOID:0050687;DOID:0060083;DOID:37;DOID:4960;DOID:3068;DOID:3069;DOID:12849;DOID:863;DOID:2218;DOID:8893;DOID:12514;DOID:150;DOID:83;DOID:2213;DOID:110;DOID:1492;DOID:65;DOID:10141;DOID:0060037;DOID:3342;DOID:778;DOID:6929;DOID:9538;DOID:17;DOID:16;DOID:0050426;DOID:1229;DOID:9720;DOID:5679;DOID:9282;DOID:9726;DOID:3071;DOID:3070;DOID:5614;DOID:5076;DOID:2531;DOID:5327;DOID:4;DOID:10376;…
3106	DOID:11832;DOID:2921;DOID:74;DOID:2722;DOID:2723;DOID:9808;DOID:936;DOID:178;DOID:0060036;DOID:423;DOID:6364;DOID:12132;DOID:14557;DOID:9098;DOID:11847;DOID:2914;DOID:5076;DOID:4;DOID:7;DOID:0050155;DOID:162;DOID:1205;DOID:439;DOID:438;DOID:7147;DOID:9408;DOID:10763;DOID:0050700;DOID:1287;DOID:2355;DOID:437;DOID:2519;DOID:2518;DOID:2452;DOID:13241;DOID:526;DOID:934;DOID:0050486;DOID:10223;DOID:11…
3107	DOID:0050687;DOID:37;DOID:9008;DOID:3068;DOID:3069;DOID:1561;DOID:4398;DOID:635;DOID:934;DOID:526;DOID:150;DOID:8893;DOID:16;DOID:0050426;DOID:3071;DOID:3070;DOID:5076;DOID:4;DOID:7;DOID:5419;DOID:162;DOID:0050117;DOID:2723;DOID:2468;DOID:9088;DOID:225;DOID:14566
3108	DOID:37;DOID:16;DOID:4404;DOID:2723;DOID:4;DOID:7;DOID:2773
3110	DOID:1426;DOID:0060328;DOID:0080015;DOID:5200;DOID:18;DOID:5295;DOID:574;DOID:9620;DOID:10488;DOID:11577;DOID:4;DOID:7;DOID:863;DOID:365;DOID:12143;DOID:1285;DOID:77
3115	DOID:576;DOID:2825;DOID:37;DOID:2377;DOID:18;DOID:552;DOID:16;DOID:17;DOID:150;DOID:162;DOID:9810;DOID:974;DOID:11335;DOID:9808;DOID:6688;DOID:865;DOID:2316;DOID:0050161;DOID:178;DOID:15;DOID:437;DOID:848;DOID:0060031;DOID:0050486;DOID:850;DOID:0050127;DOID:9415;DOID:3342;DOID:3082;DOID:3083;DOID:870;DOID:0060056;DOID:1561;DOID:14735;DOID:9360;DOID:331;DOID:2797;DOID:193;DOID:574;DOID:2916;DOID:1…
3116	DOID:0050686;DOID:10322;DOID:10316;DOID:3082;DOID:850;DOID:162;DOID:4;DOID:7;DOID:4362;DOID:1579;DOID:0050161;DOID:193;DOID:14566;DOID:120
3117	DOID:999;DOID:13186;DOID:37;DOID:0014667;DOID:18;DOID:10952;DOID:16;DOID:9360;DOID:6050;DOID:74;DOID:2722;DOID:2723;DOID:2921;DOID:0110756;DOID:0050161;DOID:0110744;DOID:4194;DOID:0060031;DOID:0110760;DOID:0110749;DOID:0110761;DOID:9065;DOID:9415;DOID:0110743;DOID:0110742;DOID:0110741;DOID:4989;DOID:0110747;DOID:0110746;DOID:0110745;DOID:9744;DOID:0060056;DOID:9500;DOID:17;DOID:77;DOID:0060158;DO…
3118	DOID:0080001;DOID:17;DOID:7148;DOID:3342;DOID:65;DOID:4;DOID:7;DOID:848
3119	DOID:1443;DOID:9360;DOID:2723;DOID:6688;DOID:936;DOID:0060031;DOID:0050013;DOID:9415;DOID:0060039;DOID:11949;DOID:2916;DOID:2914;DOID:4;DOID:7;DOID:10608;DOID:77;DOID:535;DOID:9088;DOID:0060215;DOID:1289;DOID:2841;DOID:9164;DOID:0014667;DOID:1558;DOID:2986;DOID:4194;DOID:8893;DOID:9744;DOID:0060056;DOID:14735;DOID:9351;DOID:9352;DOID:2468;DOID:0110758;DOID:0110759;DOID:417;DOID:419;DOID:0110751;D…
3122	DOID:1574;DOID:421;DOID:2377;DOID:16;DOID:0050741;DOID:14330;DOID:3213;DOID:331;DOID:4;DOID:0050890;DOID:303;DOID:302;DOID:7;DOID:9973;DOID:863;DOID:987;DOID:1289;DOID:150;DOID:4535
3123	DOID:2921;DOID:9360;DOID:74;DOID:75;DOID:77;DOID:6688;DOID:8986;DOID:936;DOID:2377;DOID:676;DOID:9415;DOID:3082;DOID:3324;DOID:12030;DOID:3480;DOID:2916;DOID:2914;DOID:2913;DOID:2531;DOID:4;DOID:7;DOID:0050155;DOID:1561;DOID:162;DOID:0050013;DOID:0060158;DOID:535;DOID:9088;DOID:13258;DOID:7148;DOID:3234;DOID:0060215;DOID:863;DOID:0060040;DOID:0060041;DOID:0060058;DOID:2841;DOID:0060218;DOID:8549;…
3126	DOID:2914;DOID:3312;DOID:1229;DOID:3324;DOID:1561;DOID:1205;DOID:4;DOID:0060056;DOID:7;DOID:5419;DOID:778;DOID:150;DOID:2468
3127	DOID:4;DOID:0060056;DOID:7;DOID:2914;DOID:1205
3131	DOID:2030;DOID:3324;DOID:1240;DOID:1037;DOID:4964;DOID:1470;DOID:1595;DOID:2531;DOID:1561;DOID:4;DOID:1596;DOID:0060083;DOID:2848;DOID:162;DOID:0050686;DOID:14566;DOID:150;DOID:9952
3133	DOID:9088;DOID:8893;DOID:3312;DOID:3324;DOID:1561;DOID:4;DOID:16;DOID:7;DOID:37;DOID:5419;DOID:5418;DOID:150;DOID:11328;DOID:2468
3135	DOID:9415;DOID:3312;DOID:1579;DOID:150;DOID:3324;DOID:1561;DOID:4;DOID:1176;DOID:7;DOID:9360;DOID:0050161;DOID:2841
3137	DOID:4;DOID:150;DOID:1561;DOID:5419;DOID:2468
3141	DOID:11832;DOID:37;DOID:0014667;DOID:9368;DOID:16;DOID:74;DOID:1393;DOID:863;DOID:2218;DOID:936;DOID:10124;DOID:1247;DOID:2213;DOID:0050486;DOID:655;DOID:421;DOID:1826;DOID:9252;DOID:2978;DOID:331;DOID:0060158;DOID:4535;DOID:859;DOID:987;DOID:5614;DOID:1492;DOID:857;DOID:4;DOID:7;DOID:0050155;DOID:3650;DOID:5691;DOID:9267;DOID:1588;DOID:4677
3145	DOID:11832;DOID:3324;DOID:0014667;DOID:8442;DOID:17;DOID:1561;DOID:77;DOID:5691;DOID:863;DOID:631;DOID:633;DOID:3571;DOID:936;DOID:178;DOID:150;DOID:2030;DOID:1492;DOID:114;DOID:655;DOID:0050828;DOID:4964;DOID:8437;DOID:1595;DOID:1826;DOID:3890;DOID:3878;DOID:331;DOID:12139;DOID:2848;DOID:423;DOID:5614;DOID:0080000;DOID:1470;DOID:66;DOID:4;DOID:7;DOID:0050155;DOID:3119;DOID:162;DOID:2089;DOID:132…
3146	DOID:0050686;DOID:162;DOID:3748;DOID:0050161;DOID:178;DOID:150;DOID:3082;DOID:1579;DOID:2797;DOID:5854;DOID:11847;DOID:1574;DOID:1107;DOID:3770;DOID:850;DOID:4;DOID:3393;DOID:7;DOID:3119;DOID:9973;DOID:0050741;DOID:552;DOID:9408;DOID:0050828;DOID:303;DOID:302;DOID:5844;DOID:1287;DOID:5041;DOID:14566;DOID:12123
3148	DOID:3571;DOID:4;DOID:0050686;DOID:0014667;DOID:654;DOID:684;DOID:162;DOID:374;DOID:686;DOID:9970;DOID:3910;DOID:3905;DOID:0050615;DOID:1324;DOID:0060158;DOID:3908;DOID:14566;DOID:3119
3149	DOID:12270;DOID:863;DOID:9840;DOID:10124;DOID:150;DOID:1492;DOID:0060287;DOID:0060037;DOID:0060038;DOID:540;DOID:0060260;DOID:0060261;DOID:1279;DOID:5656;DOID:5614;DOID:0060673;DOID:4;DOID:870;DOID:0050155;DOID:11771;DOID:13174;DOID:9835;DOID:9834;DOID:574;DOID:10629;DOID:7;DOID:9650;DOID:1059;DOID:8927;DOID:10293
3155	DOID:26;DOID:9267;DOID:0014667;DOID:655;DOID:9252;DOID:9274;DOID:1428;DOID:28;DOID:4;DOID:7;DOID:3650;DOID:9993;DOID:0060158;DOID:0050013;DOID:4194
3156	DOID:6688;DOID:0014667;DOID:18;DOID:17;DOID:0050686;DOID:3571;DOID:1398;DOID:11256;DOID:11100;DOID:655;DOID:423;DOID:0060056;DOID:2916;DOID:2914;DOID:0080000;DOID:1029;DOID:66;DOID:4;DOID:7;DOID:10113;DOID:3119;DOID:162;DOID:0050117;DOID:896;DOID:0050338;DOID:417;DOID:104;DOID:784;DOID:557;DOID:684;DOID:686;DOID:2789;DOID:1074;DOID:14566
3158	DOID:11832;DOID:0050686;DOID:0014667;DOID:0060085;DOID:1428;DOID:1393;DOID:863;DOID:936;DOID:178;DOID:4194;DOID:1492;DOID:1826;DOID:0060072;DOID:5672;DOID:219;DOID:235;DOID:331;DOID:0060158;DOID:26;DOID:5614;DOID:28;DOID:4;DOID:3393;DOID:7;DOID:0050155;DOID:3119;DOID:162;DOID:5691;DOID:0050013;DOID:10155;DOID:0050828;DOID:0050624;DOID:1287;DOID:9993;DOID:14566;DOID:4610
3159	DOID:4195;DOID:0050686;DOID:0014667;DOID:1561;DOID:4230;DOID:1967;DOID:4194;DOID:654;DOID:150;DOID:374;DOID:0060611;DOID:0060158;DOID:193;DOID:9351;DOID:9352;DOID:5264;DOID:5268;DOID:4;DOID:5419;DOID:162;DOID:120;DOID:4045;DOID:0050013;DOID:14221;DOID:2468;DOID:0060100;DOID:363;DOID:14566
3161	DOID:0050686;DOID:1240;DOID:8692;DOID:11612;DOID:162;DOID:2531;DOID:1612;DOID:4;DOID:5093;DOID:0060083;DOID:8552;DOID:225;DOID:14566
3162	DOID:1441;DOID:1443;DOID:9360;DOID:6713;DOID:583;DOID:0050782;DOID:77;DOID:0060083;DOID:936;DOID:178;DOID:10591;DOID:9415;DOID:3082;DOID:0060038;DOID:0060262;DOID:1612;DOID:374;DOID:3856;DOID:2320;DOID:74;DOID:2326;DOID:4;DOID:7;DOID:9970;DOID:76;DOID:162;DOID:0050013;DOID:2797;DOID:0110035;DOID:0110037;DOID:0110039;DOID:0110038;DOID:10763;DOID:14525;DOID:680;DOID:1287;DOID:1059;DOID:1289;DOID:28…
3164	DOID:1426;DOID:10952;DOID:2921;DOID:1425;DOID:18;DOID:3393;DOID:288;DOID:289;DOID:15;DOID:557;DOID:4;DOID:345;DOID:7;DOID:1287;DOID:2527;DOID:229;DOID:576;DOID:178;DOID:0050828
3166	DOID:9282;DOID:12270;DOID:863;DOID:10124;DOID:110;DOID:1492;DOID:0060287;DOID:1279;DOID:9649;DOID:0050572;DOID:5679;DOID:8501;DOID:5614;DOID:0060673;DOID:4;DOID:870;DOID:0050155;DOID:11771;DOID:83;DOID:11105;DOID:13174;DOID:5656;DOID:10584;DOID:574;DOID:0060252;DOID:10629;DOID:7;DOID:0060482;DOID:8466;DOID:9650;DOID:225
3169	DOID:10283;DOID:3856;DOID:0014667;DOID:655;DOID:5093;DOID:3211;DOID:1612;DOID:4;DOID:9455;DOID:0050686;DOID:9452;DOID:162;DOID:193;DOID:14566;DOID:10286
3170	DOID:10481;DOID:0080000;DOID:3827;DOID:17;DOID:12642;DOID:76;DOID:77;DOID:4;DOID:7;DOID:850;DOID:0050161;DOID:1579
3171	DOID:4;DOID:3856;DOID:10283;DOID:0050686;DOID:10286;DOID:162;DOID:193;DOID:14566
3172	DOID:11832;DOID:0050736;DOID:0014667;DOID:0050778;DOID:18;DOID:26;DOID:10575;DOID:17;DOID:1428;DOID:77;DOID:863;DOID:3118;DOID:0050524;DOID:936;DOID:150;DOID:4194;DOID:1492;DOID:0050739;DOID:0060037;DOID:409;DOID:0060038;DOID:182;DOID:1826;DOID:447;DOID:0050155;DOID:331;DOID:0060158;DOID:1062;DOID:0060340;DOID:9351;DOID:9352;DOID:0080005;DOID:5614;DOID:0080001;DOID:65;DOID:28;DOID:4;DOID:7;DOID:0…
3176	DOID:2841;DOID:2825;DOID:37;DOID:1574;DOID:2163;DOID:9415;DOID:4483;DOID:1558;DOID:0050741;DOID:1176;DOID:974;DOID:4;DOID:16;DOID:303;DOID:302;DOID:9360;DOID:7;DOID:9973;DOID:0050161;DOID:150;DOID:1579
3178	DOID:11727;DOID:423;DOID:3324;DOID:0014667;DOID:11720;DOID:17;DOID:0110279;DOID:1561;DOID:0110295;DOID:863;DOID:0110299;DOID:0110298;DOID:0110294;DOID:0110289;DOID:11723;DOID:0110297;DOID:0110296;DOID:150;DOID:0110293;DOID:0110292;DOID:2030;DOID:0110273;DOID:655;DOID:0110302;DOID:1596;DOID:1595;DOID:231;DOID:9884;DOID:0110276;DOID:318;DOID:319;DOID:331;DOID:332;DOID:0110278;DOID:0110306;DOID:1171…
3181	DOID:11727;DOID:5603;DOID:0060083;DOID:0014667;DOID:1037;DOID:11720;DOID:0110294;DOID:17;DOID:2531;DOID:863;DOID:679;DOID:0110295;DOID:0050686;DOID:0110299;DOID:0110298;DOID:633;DOID:715;DOID:0110289;DOID:11723;DOID:0110297;DOID:0110296;DOID:0110293;DOID:0110292;DOID:1240;DOID:655;DOID:9255;DOID:423;DOID:331;DOID:0110273;DOID:9884;DOID:0110276;DOID:0110275;DOID:0110274;DOID:0110277;DOID:0110279;D…
3187	DOID:4;DOID:3856;DOID:10283;DOID:0050686;DOID:10286;DOID:162;DOID:193;DOID:14566
3190	DOID:0050686;DOID:0080015;DOID:11971;DOID:17;DOID:77;DOID:11383;DOID:863;DOID:150;DOID:1492;DOID:0060037;DOID:0060038;DOID:1612;DOID:0060260;DOID:0060261;DOID:1148;DOID:0080006;DOID:5614;DOID:0080001;DOID:5093;DOID:2340;DOID:4;DOID:7;DOID:0050155;DOID:65;DOID:162;DOID:2089;DOID:1934;DOID:5295;DOID:1059;DOID:8927;DOID:14566;DOID:9779
3191	DOID:0050686;DOID:5093;DOID:1612;DOID:4;DOID:10534;DOID:162;DOID:14566;DOID:3119
3195	DOID:5603;DOID:2914;DOID:0060083;DOID:1037;DOID:1240;DOID:2529;DOID:162;DOID:0050523;DOID:2531;DOID:10747;DOID:2533;DOID:75;DOID:4;DOID:6376;DOID:7;DOID:0050686;DOID:715;DOID:14566
3198	DOID:1682;DOID:0060037;DOID:114;DOID:0050177;DOID:10003;DOID:0050682;DOID:630;DOID:12849;DOID:0050739;DOID:4;DOID:2952;DOID:7;DOID:863;DOID:0060040;DOID:0060041;DOID:2742;DOID:0050155;DOID:150;DOID:0050737;DOID:1287
3199	DOID:0050686;DOID:0080015;DOID:4;DOID:0050567;DOID:10534;DOID:0110213;DOID:162;DOID:14566;DOID:674;DOID:3119
3200	DOID:4;DOID:114;DOID:7;DOID:1682;DOID:1287
3202	DOID:1542;DOID:10481;DOID:0080000;DOID:3827;DOID:17;DOID:12642;DOID:0050686;DOID:76;DOID:77;DOID:4;DOID:7;DOID:11934;DOID:162;DOID:14566;DOID:5520
3205	DOID:1909;DOID:0050687;DOID:0050686;DOID:1240;DOID:8692;DOID:0060122;DOID:3996;DOID:2531;DOID:4;DOID:9119;DOID:4159;DOID:162;DOID:0060083;DOID:11054;DOID:14566;DOID:8923
3206	DOID:3459;DOID:0050687;DOID:0050686;DOID:657;DOID:5093;DOID:299;DOID:1380;DOID:4929;DOID:1612;DOID:4;DOID:363;DOID:0060084;DOID:305;DOID:193;DOID:5675;DOID:162;DOID:4903;DOID:0060072;DOID:14566;DOID:120;DOID:2871
3207	DOID:1426;DOID:1247;DOID:2921;DOID:0080015;DOID:18;DOID:11971;DOID:2355;DOID:17;DOID:74;DOID:0050686;DOID:2742;DOID:13994;DOID:2213;DOID:9827;DOID:2256;DOID:3326;DOID:2952;DOID:2871;DOID:193;DOID:11193;DOID:0080006;DOID:10952;DOID:1425;DOID:0080001;DOID:2527;DOID:1380;DOID:65;DOID:4;DOID:12449;DOID:7;DOID:0050155;DOID:162;DOID:120;DOID:1934;DOID:10003;DOID:557;DOID:863;DOID:363;DOID:0060467;DOID:…
3208	DOID:543;DOID:0060730;DOID:0050841;DOID:4;DOID:936;DOID:7;DOID:863;DOID:529;DOID:480;DOID:0050836;DOID:331;DOID:0050835
3209	DOID:1426;DOID:37;DOID:18;DOID:16;DOID:9286;DOID:2723;DOID:630;DOID:178;DOID:0050739;DOID:0050736;DOID:9620;DOID:8502;DOID:0060739;DOID:0050429;DOID:5200;DOID:2732;DOID:4;DOID:3390;DOID:7;DOID:161;DOID:0050177;DOID:0060762;DOID:0060862;DOID:341;DOID:3144;DOID:557;DOID:9182;DOID:1287;DOID:1074;DOID:4676
3211	DOID:1756;DOID:574;DOID:13934;DOID:4;DOID:7;DOID:870;DOID:863;DOID:12506;DOID:5656
3213	DOID:10481;DOID:0080000;DOID:3827;DOID:17;DOID:12642;DOID:76;DOID:77;DOID:4;DOID:7
3215	DOID:4;DOID:0014667;DOID:654;DOID:374;DOID:9970;DOID:0060158
3218	DOID:2030;DOID:10937;DOID:10933;DOID:1561;DOID:4;DOID:0050587;DOID:150
3229	DOID:0050739;DOID:14693;DOID:16;DOID:421;DOID:0050736;DOID:4;DOID:7;DOID:630;DOID:0050177;DOID:4535
3231	DOID:0050686;DOID:9256;DOID:2394;DOID:4;DOID:5672;DOID:3119;DOID:162;DOID:120;DOID:193;DOID:14566;DOID:10155
3232	DOID:4;DOID:3856;DOID:10283;DOID:0050686;DOID:10286;DOID:162;DOID:193;DOID:14566
3233	DOID:0050686;DOID:1037;DOID:1240;DOID:14566;DOID:2531;DOID:4;DOID:0060083;DOID:162;DOID:9952
3235	DOID:9256;DOID:0050687;DOID:0050686;DOID:299;DOID:3030;DOID:2394;DOID:4;DOID:5672;DOID:305;DOID:3119;DOID:162;DOID:120;DOID:193;DOID:14566;DOID:10155
3236	DOID:5520;DOID:0110206;DOID:0110187;DOID:0050543;DOID:17;DOID:1542;DOID:0110200;DOID:11934;DOID:0110175;DOID:2477;DOID:7;DOID:863;DOID:0110191;DOID:14566;DOID:440;DOID:848;DOID:0110199;DOID:0110174;DOID:0050539;DOID:0050538;DOID:0110149;DOID:0110148;DOID:10595;DOID:3342;DOID:162;DOID:0110208;DOID:0110167;DOID:0110166;DOID:0110165;DOID:0110164;DOID:0110163;DOID:0110210;DOID:0110161;DOID:0110160;DO…
3237	DOID:1426;DOID:2921;DOID:18;DOID:17;DOID:15;DOID:12849;DOID:1425;DOID:150;DOID:848;DOID:5520;DOID:0060037;DOID:3342;DOID:2394;DOID:1612;DOID:12336;DOID:193;DOID:48;DOID:10952;DOID:1542;DOID:0080001;DOID:5093;DOID:2527;DOID:65;DOID:4;DOID:7;DOID:11934;DOID:162;DOID:120;DOID:7148;DOID:0050686;DOID:557;DOID:0060040;DOID:0060041;DOID:14566
3238	DOID:1909;DOID:0050687;DOID:0050686;DOID:0060122;DOID:4;DOID:4159;DOID:162;DOID:14566;DOID:8923
3239	DOID:1426;DOID:0080010;DOID:2825;DOID:786;DOID:0080015;DOID:0080014;DOID:18;DOID:1681;DOID:17;DOID:6050;DOID:15;DOID:0050689;DOID:974;DOID:77;DOID:0080074;DOID:0060770;DOID:319;DOID:3827;DOID:1089;DOID:863;DOID:1682;DOID:13994;DOID:780;DOID:848;DOID:11527;DOID:9467;DOID:114;DOID:11111;DOID:2256;DOID:3342;DOID:6682;DOID:0060771;DOID:11971;DOID:9574;DOID:3227;DOID:3225;DOID:3891;DOID:12594;DOID:104…
3240	DOID:10923;DOID:74;DOID:77;DOID:934;DOID:0060083;DOID:178;DOID:5162;DOID:2030;DOID:10591;DOID:4964;DOID:3324;DOID:1612;DOID:12139;DOID:2916;DOID:2914;DOID:2531;DOID:4;DOID:7;DOID:0050155;DOID:162;DOID:0050013;DOID:5854;DOID:2043;DOID:9408;DOID:10763;DOID:2848;DOID:0014667;DOID:2355;DOID:2351;DOID:2352;DOID:526;DOID:4194;DOID:114;DOID:3342;DOID:9744;DOID:0060056;DOID:5679;DOID:193;DOID:1287;DOID:9…
3242	DOID:11832;DOID:0014667;DOID:77;DOID:863;DOID:936;DOID:1492;DOID:9275;DOID:409;DOID:1826;DOID:9252;DOID:0060262;DOID:331;DOID:0060158;DOID:5614;DOID:4;DOID:7;DOID:0050155;DOID:3650;DOID:5691;DOID:1393;DOID:655;DOID:0050727;DOID:3118
3244	DOID:4;DOID:4621;DOID:0080015;DOID:2490
[truncated: 6,204 more rows]
